# Supplementary material for: A versatile information retrieval framework for evaluating profile strength and similarity
Source: Nat Commun. 2025 Jun 4;16:5181. doi: 10.1038/s41467-025-60306-2 (PMC12137819; doi:10.1038/s41467-025-60306-2)
Supplement: Supplementary file 4 — Source Data [file 41467_2025_60306_MOESM4_ESM.zip]

Archive with 53 entries (45 files):
- source_file/
- source_file/4_cpg0016orf/
- source_file/4_cpg0016orf/wellpos_cc_var_mad_outlier_featselect_sphering_harmony_activity.parquet
- source_file/4_cpg0016orf/corum_complex_consistency.parquet
- source_file/3_cpg0004/
- source_file/3_cpg0004/map_technical.csv.gz
- source_file/3_cpg0004/map_biological.csv.gz
- source_file/3_cpg0004/ap_biological.csv.gz
- source_file/3_cpg0004/ap_technical.csv.gz
- source_file/5_nelisa/
- source_file/5_nelisa/ne_all_map_consistency_results.csv
- source_file/5_nelisa/ne_map_activity_results.csv
- source_file/5_nelisa/cp_all_map_consistency_results.csv
- source_file/5_nelisa/cp_map_activity_results.csv
- source_file/6_perturbseq/
- source_file/6_perturbseq/GSE132080_single_cell_map.tsv.gz
- source_file/6_perturbseq/GSE132080_map.tsv
- source_file/6_perturbseq/GSE132080_single_cell_umap_embeddings.tsv.gz
- source_file/1_simulations/
- source_file/1_simulations/fig_s3_results.csv
- source_file/1_simulations/fig_s4_results.csv
- source_file/1_simulations/fig_s2_results.csv
- source_file/1_simulations/fig_s5_corr_results.csv
- source_file/1_simulations/fig2_results.csv
- source_file/1_simulations/fig3_results.csv
- source_file/1_simulations/fig_s5_euc_results.csv
- source_file/7_mitocheck/
- source_file/7_mitocheck/umap_Large.parquet
- source_file/7_mitocheck/umap_ADCCM.parquet
- source_file/7_mitocheck/umap_Anaphase.parquet
- source_file/7_mitocheck/umap_Interphase.parquet
- source_file/7_mitocheck/umap_Grape.parquet
- source_file/7_mitocheck/Metadata_Gene_ap_results.csv
- source_file/7_mitocheck/umap_Apoptosis.parquet
- source_file/7_mitocheck/umap_Metaphase.parquet
- source_file/7_mitocheck/umap_Polylobed.parquet
- source_file/7_mitocheck/umap_SmallIrregular.parquet
- source_file/7_mitocheck/Mitocheck_Phenotypic_Class_ap_results.csv
- source_file/7_mitocheck/umap_Folded.parquet
- source_file/7_mitocheck/umap_MetaphaseAlignment.parquet
- source_file/7_mitocheck/umap_Hole.parquet
- source_file/7_mitocheck/umap_Binuclear.parquet
- source_file/7_mitocheck/umap_Prometaphase.parquet
- source_file/7_mitocheck/umap_Elongated.parquet
- source_file/2_cellhealth/
- source_file/2_cellhealth/channel_analysis.csv
- source_file/2_cellhealth/phenotypic_consistency_ap.csv
- source_file/2_cellhealth/compartment_analysis.csv
- source_file/2_cellhealth/plate_well_position_map.csv
- source_file/2_cellhealth/phenotypic_consistency_map.csv
- source_file/2_cellhealth/phenotypic_activity_ap.csv
- source_file/2_cellhealth/phenotypic_activity_map.csv
- source_file/2_cellhealth/phenotypic_activity_empty.csv
