# Supplementary material for: A versatile information retrieval framework for evaluating profile strength and similarity
Source: Nat Commun. 2025 Jun 4;16:5181. doi: 10.1038/s41467-025-60306-2 (PMC12137819; doi:10.1038/s41467-025-60306-2)
Supplement: Supplementary file 4 — Source Data [file 41467_2025_60306_MOESM4_ESM.zip › source_file/5_nelisa/ne_all_map_consistency_results.csv]

Metadata_target	mAP	indices	p_value	corrected_p_value	below_p	p < 0.05	-log10(mAP p-value)
ABL1	0.09496938733452444	[495, 784, 911, 1118, 1152, 1197]	0.004679953200467995	0.07433925660743392	True	False	1.1287817861633975
ADA	0.023214285714285715	[965, 1179]	0.16802831971680282	0.3577097734177297	False	False	0.44646919380852634
ADAM28	0.19156790432888113	[842, 887, 1127]	0.0044399556004439955	0.0733480665193348	True	False	1.1346113298241214
ADH1C	0.003920515574650913	[872, 886]	0.8541014589854101	0.9282734277920378	False	False	0.032324081226596184
ADORA1	0.013603117856599104	[0, 913, 989]	0.5785742142578574	0.7851365157234504	False	False	0.1050548236741973
ADORA2A	0.013384440211859357	[1, 29, 685, 914]	0.8069619303806962	0.9007439925600744	False	False	0.045398625688003146
ADRA1A	0.045936410096166065	[172, 193, 272, 326, 533, 1004, 1034]	0.22431775682243177	0.43699638475313357	False	False	0.35952215590889025
ADRA1B	0.04886211555466283	[173, 194, 273, 327, 534, 1005]	0.15155848441515585	0.3420418254833845	False	False	0.4659207843941773
ADRA1D	0.14468587860800766	[174, 195, 328]	0.02058979410205898	0.09620110320635925	True	False	1.01681994757043
ADRA2A	0.04964413342489791	[175, 196, 274, 535, 830, 1006, 1035]	0.17364826351736481	0.36590169812587586	False	False	0.4366355749763984
ADRA2B	0.06178923537676027	[176, 197, 275, 536, 1007]	0.08277917220827792	0.24419855801441986	False	False	0.6122569048802002
ADRA2C	0.06178923537676027	[177, 198, 276, 537, 1008]	0.08277917220827792	0.24419855801441986	False	False	0.6122569048802002
AGER	0.004373567608861727	[847, 1154]	0.7633523664763352	0.8823197879132321	False	False	0.05437398067901755
AHR	0.005256350276577593	[155, 1107]	0.7978420215797842	0.8954042253055731	False	False	0.047980860563959594
AKR1B1	0.011671883150756391	[256, 1090]	0.36767632323676763	0.5797863013736275	False	False	0.23673204994708566
AKR1C1	0.046583850931677016	[9, 1186]	0.07809921900780992	0.2389257588905592	False	False	0.6217370258844093
AKT1	0.08561433572923176	[99, 657, 698, 858, 930]	0.01986980130198698	0.09551730064094707	True	False	1.0199179593858356
ALDH2	0.011128149061089764	[384, 920, 1087]	0.6219437805621943	0.7917881730273606	False	False	0.10139098960997726
ALK	0.01904761904761905	[48, 603]	0.2129478705212948	0.426929468569392	False	False	0.3696438672260891
ALOX5	0.07647749723423113	[100, 184, 427, 818, 859, 1206]	0.035369646303536964	0.1432123914054977	True	False	0.8440194032138694
ANG	0.007495788882650197	[888, 1091]	0.5870141298587014	0.7851365157234504	False	False	0.1050548236741973
ANO1	0.008771257851999387	[758, 1219]	0.3941360586394136	0.611521320684229	False	False	0.21358839669131996
ANXA1	1.0	[24, 736]	9.99990000099999e-06	0.0013766529001376653	True	True	2.8611755459863657
ASIC1	0.017929549602135345	[381, 1146, 1210]	0.33907660923390764	0.5623954871562394	False	False	0.2499581728940047
ASIC2	0.04126984126984127	[382, 1211]	0.08794912050879491	0.2454255862846777	False	False	0.6100801628681808
ASIC3	0.04126984126984127	[383, 1212]	0.08794912050879491	0.2454255862846777	False	False	0.6100801628681808
ATM	0.006787745367822418	[655, 709]	0.6267637323626764	0.7917881730273606	False	False	0.10139098960997726
ATP2C1	0.04946236559139785	[70, 126]	0.07350926490735092	0.2281956284914763	False	False	0.6416926795506446
ATP5F1D	0.04946236559139785	[71, 127]	0.07350926490735092	0.2281956284914763	False	False	0.6416926795506446
AURKA	0.03127542341407711	[390, 599, 720, 873]	0.24368756312436876	0.463792458849605	False	False	0.3336763171612259
AURKB	0.03127542341407711	[391, 600, 721, 874]	0.24368756312436876	0.463792458849605	False	False	0.3336763171612259
AURKC	0.046854630044285216	[392, 601, 722]	0.0985290147098529	0.2712832205011283	False	False	0.5665770675326572
AVPR1A	0.007596577773906311	[649, 726, 990]	0.9016109838901611	0.945089686158976	False	False	0.02452697629945713
AVPR2	0.004353233830845771	[650, 727]	0.7684723152768472	0.8823197879132321	False	False	0.05437398067901755
BAX	0.0040431927336883715	[31, 385]	0.8267817321826781	0.9179055252458228	False	False	0.037202015940184865
BCR	0.005735327663179848	[785, 1153]	0.7676823231767682	0.8823197879132321	False	False	0.05437398067901755
BRAF	0.019081800135616785	[496, 931, 1064, 1158]	0.5941540584594154	0.7851365157234504	False	False	0.1050548236741973
BRD4	0.02774666270702983	[447, 452, 962]	0.18890811091889081	0.3874391949149816	False	False	0.411796446409236
BTK	0.008771257851999387	[950, 1155]	0.3807261927380726	0.5978704091286083	False	False	0.22339294092703338
CA1	0.043704315079851695	[35, 399, 523, 623, 1078]	0.15323846761532384	0.34247403471911225	False	False	0.4653723497355754
CA12	0.0380478764125771	[400, 524, 624, 1079]	0.16215837841621583	0.35248110676787964	False	False	0.4528641565345802
CA14	0.0380478764125771	[401, 525, 625, 1080]	0.16215837841621583	0.35248110676787964	False	False	0.4528641565345802
CA2	0.0380478764125771	[402, 526, 626, 1081]	0.16215837841621583	0.35248110676787964	False	False	0.4528641565345802
CA4	0.02095621906497633	[527, 627, 1082, 1092]	0.44793552064479353	0.6630730108469525	False	False	0.17843864887698552
CA5A	0.027402402402402402	[528, 1083]	0.12146878531214687	0.30377587790387156	False	False	0.517446715361876
CA6	0.05220078651564114	[403, 529, 628]	0.08120918790812091	0.24366756332436676	False	False	0.6132022796245592
CA7	0.027402402402402402	[530, 1084]	0.12146878531214687	0.30377587790387156	False	False	0.517446715361876
CA9	0.05220078651564114	[404, 531, 629]	0.08120918790812091	0.24366756332436676	False	False	0.6132022796245592
CACNA1A	0.008084483781299176	[239, 257, 921]	0.8638213617863821	0.931645357175671	False	False	0.03074937598579721
CACNA1B	0.15000000000000002	[36, 240]	0.02121978780212198	0.09620110320635925	True	False	1.01681994757043
CACNA1C	0.07087195660048559	[37, 56, 156, 178, 204, 229, 241]	0.03970960290397096	0.15375039232063822	True	False	0.8131837673738729
CACNA1D	0.09060098126574992	[38, 57, 157, 230, 242]	0.012829871701282988	0.07808882437491414	True	False	1.107411115413269
CACNA1F	0.03338049194689423	[39, 58, 158, 243]	0.2158578414215858	0.43067289133871944	False	False	0.36585246399901533
CACNA1G	0.00595322466335932	[244, 745]	0.7298527014729853	0.8650902602721824	False	False	0.06293857751425352
CACNA1H	0.046483076312759476	[59, 245, 258, 746]	0.11700882991170088	0.3020290422095779	False	False	0.5199512945761788
CACNA1I	0.00595322466335932	[246, 747]	0.7298527014729853	0.8650902602721824	False	False	0.06293857751425352
CACNA1S	0.07109692835697613	[40, 60, 159, 179, 231, 247]	0.04154958450415496	0.15375039232063822	True	False	0.8131837673738729
CACNA2D1	0.0741740012874976	[32, 41, 61, 180, 205, 232, 248]	0.03204967950320497	0.13105463004775894	True	False	0.8825476311945097
CACNA2D2	0.05667178884036641	[62, 249, 259]	0.07386926130738693	0.2281956284914763	False	False	0.6416926795506446
CACNA2D3	0.27125648375648376	[42, 233, 250]	0.00037999620003799963	0.01307820255130782	True	True	1.883451940697518
CACNB1	0.033182457300232795	[43, 160, 206, 251]	0.21841781582184178	0.4310815659615916	False	False	0.36544054817912225
CACNB2	0.09060098126574992	[44, 63, 161, 234, 252]	0.012829871701282988	0.07808882437491414	True	False	1.107411115413269
CACNB3	0.0038738899815245246	[162, 253]	0.97650023499765	0.9957891285284678	False	False	0.0018326194201389605
CACNB4	0.0038738899815245246	[163, 254]	0.97650023499765	0.9957891285284678	False	False	0.0018326194201389605
CACNG1	0.01321070472474205	[33, 181, 207, 255]	0.8921310786892132	0.9404927379297635	False	False	0.02664455353115393
CALM1	0.04028743639579218	[64, 72, 260, 922]	0.15605843941560585	0.3461656292527984	False	False	0.4607160553712991
CASP3	0.07307228593191663	[185, 271, 929]	0.05167948320516795	0.1855967527281249	False	False	0.7314296266332875
CATSPER1	0.0052825179080122795	[661, 1102]	0.7903220967790322	0.8893815421518809	False	False	0.05091188795743177
CATSPER2	0.0052825179080122795	[662, 1103]	0.7903220967790322	0.8893815421518809	False	False	0.05091188795743177
CATSPER3	0.0052825179080122795	[663, 1104]	0.7903220967790322	0.8893815421518809	False	False	0.05091188795743177
CATSPER4	0.0052825179080122795	[664, 1105]	0.7903220967790322	0.8893815421518809	False	False	0.05091188795743177
CCND1	0.05128205128205128	[375, 1045]	0.07087929120708793	0.2281956284914763	False	False	0.6416926795506446
CCR1	0.010494505494505495	[991, 1181]	0.41066589334106657	0.6189964012768631	False	False	0.20831187587510572
CDC25A	0.007207674358309567	[350, 974]	0.46238537614623854	0.6771814196751649	False	False	0.16929496645685452
CDC25B	0.007207674358309567	[351, 975]	0.46238537614623854	0.6771814196751649	False	False	0.16929496645685452
CDK1	0.17224271263723462	[386, 458, 586, 833, 956]	7.999920000799993e-05	0.0061949380506194935	True	True	2.207963032211022
CDK2	0.118287023261567	[379, 387, 459, 587, 699, 834, 945, 957]	0.0021499785002149978	0.052083368055208336	True	False	1.2833009391768868
CDK4	0.049158715173887875	[380, 588, 835, 946, 958, 1046]	0.14630853691463086	0.3390719165434044	False	False	0.46970817894884465
CDK5	0.14760059137403048	[388, 589, 836, 959]	0.002189978100218998	0.052083368055208336	True	False	1.2833009391768868
CDK6	0.2661290322580645	[389, 590]	0.007449925500744993	0.07808882437491414	True	False	1.107411115413269
CDK7	0.3111111111111111	[460, 591, 960]	0.0002899971000289997	0.010888072937452442	True	True	1.9630489785259724
CDK9	0.3111111111111111	[461, 592, 961]	0.0002899971000289997	0.010888072937452442	True	True	1.9630489785259724
CFTR	0.007247514390371534	[65, 164]	0.6090939090609094	0.7887055925678988	False	False	0.10308507965987955
CHEK1	0.17553786148925482	[101, 800, 860, 932, 1137]	0.0007299927000729993	0.020099132342009916	True	True	1.6968226902019288
CHRM1	0.04047042251241475	[121, 538, 992, 1009, 1047]	0.18949810501894981	0.3874391949149816	False	False	0.411796446409236
CHRM2	0.04047042251241475	[122, 539, 993, 1010, 1048]	0.18949810501894981	0.3874391949149816	False	False	0.411796446409236
CHRM3	0.03476975889471786	[123, 540, 994, 1011, 1049, 1109]	0.3334266657333427	0.5575109835946175	False	False	0.2537465721048327
CHRM4	0.04047042251241475	[124, 541, 995, 1012, 1050]	0.18949810501894981	0.3874391949149816	False	False	0.411796446409236
CHRM5	0.02809411608449262	[125, 542, 1013, 1051]	0.2997070029299707	0.5447595089266498	False	False	0.2637951802862403
CHRNA2	0.01422170270796805	[332, 633]	0.2951570484295157	0.5441958080419196	False	False	0.26424480792795263
CHUK	0.0035403664435922503	[428, 892]	0.99850001499985	0.999650003499965	False	False	0.00015202815486389101
CLK1	0.004416179187192119	[963, 1203]	0.9006209937900621	0.945089686158976	False	False	0.02452697629945713
CNR1	0.004859980654445938	[748, 819]	0.8639713602863971	0.931645357175671	False	False	0.03074937598579721
COMT	0.0062897995858889715	[397, 444]	0.6740032599674003	0.8284623403765962	False	False	0.08172722863072078
CSF1R	0.07161569308059013	[478, 1068, 1138]	0.05223947760522395	0.18599055388756458	False	False	0.7305091122266044
CSK	0.003808944502375159	[651, 824]	0.985030149698503	0.999650003499965	False	False	0.00015202815486389101
CTSG	0.0049927785248269334	[900, 1162]	0.8345616543834562	0.9240588827355695	False	False	0.03430035385309877
CYP19A1	0.006380417335473515	[333, 335]	0.6791732082679173	0.8323398665123141	False	False	0.07969930350274167
CYP1A2	0.009331581270415163	[336, 471, 947]	0.7690923090769093	0.8823197879132321	False	False	0.05437398067901755
CYP2A6	0.022241119271111658	[18, 472, 630, 948]	0.35873641263587364	0.575355868062941	False	False	0.24006345317176725
CYP2B6	0.031112951215936224	[19, 337, 473]	0.16651833481665185	0.3577097734177297	False	False	0.44646919380852634
CYP2C9	0.031112951215936224	[20, 338, 474]	0.16651833481665185	0.3577097734177297	False	False	0.44646919380852634
CYP2D6	0.0275894114340546	[21, 102, 277, 475, 723]	0.4294157058429416	0.6402479657513894	False	False	0.19365179273356609
CYP3A4	0.05278808115427034	[22, 103, 278, 339, 476, 700, 724, 901, 949, 1202]	0.2792472075279247	0.5195004356262743	False	False	0.2844140839296954
CYP3A5	0.02216118060517397	[23, 279, 340, 477]	0.4174058259417406	0.6245963989635466	False	False	0.2044005239719251
DCK	0.041050903119868636	[1041, 1180]	0.08778912210877891	0.2454255862846777	False	False	0.6100801628681808
DDR2	0.007045398164227239	[497, 928]	0.6299037009629904	0.7917881730273606	False	False	0.10139098960997726
DHH	0.0052890221555888725	[827, 838]	0.6326636733632663	0.7917881730273606	False	False	0.10139098960997726
DRD1	0.02026661519137053	[280, 543, 1014]	0.3490665093349066	0.5653508562953585	False	False	0.24768194570030777
DRD2	0.02026661519137053	[281, 544, 1015]	0.3490665093349066	0.5653508562953585	False	False	0.24768194570030777
DRD3	0.03869396736417909	[282, 545, 996, 1016]	0.16755832441675583	0.3577097734177297	False	False	0.44646919380852634
DRD4	0.02026661519137053	[283, 546, 1017]	0.3490665093349066	0.5653508562953585	False	False	0.24768194570030777
DRD5	0.04631578947368421	[547, 1018]	0.08141918580814192	0.24366756332436676	False	False	0.6132022796245592
DYRK1A	0.018216183656531104	[964, 1156, 1204]	0.3334166658333417	0.5575109835946175	False	False	0.2537465721048327
DYRK1B	0.12641975308641976	[1111, 1157, 1205]	0.023669763302366975	0.10290118151450063	True	False	0.9875796386264685
EDNRB	0.010151763740771123	[348, 1218]	0.32598674013259865	0.5575109835946175	False	False	0.2537465721048327
EGFR	0.009204636283618695	[687, 875, 1119]	0.8728112718872811	0.9372646273537265	False	False	0.028137773067588044
ELANE	0.012959555310385631	[686, 732, 902]	0.5234447655523444	0.7340126598734013	False	False	0.13429644953114311
ERBB2	0.010569469991207078	[701, 926, 1097]	0.6965330346696533	0.8411349219841135	False	False	0.0751343357438116
ESR1	0.004256552373707185	[10, 369]	0.923880761192388	0.9590324448514309	False	False	0.018166700043526877
ESR2	0.004256552373707185	[11, 370]	0.923880761192388	0.9590324448514309	False	False	0.018166700043526877
EZH2	0.016533195556703694	[670, 1178]	0.1995080049199508	0.40193563918019354	False	False	0.3958434836983026
F10	0.004588024834262865	[674, 1106]	0.7271127288727113	0.8650902602721824	False	False	0.06293857751425352
FFAR2	0.3055555555555556	[154, 376]	0.006869931300686993	0.07808882437491414	True	False	1.107411115413269
FFAR4	0.005381944444444444	[631, 660]	0.6193138068619314	0.7917881730273606	False	False	0.10139098960997726
FGF1	0.009782608695652173	[675, 1069]	0.44465555344446556	0.6605854085344038	False	False	0.18007102353436952
FGFR1	0.015583927456361025	[393, 498, 786, 876, 1070]	0.969970300296997	0.9957891285284678	False	False	0.0018326194201389605
FGFR2	0.008681097703635338	[499, 787, 877]	0.9242007579924201	0.9590324448514309	False	False	0.018166700043526877
FGFR3	0.007905384375972612	[788, 1071]	0.5754242457575425	0.7848284553458096	False	False	0.10522525922694524
FLT1	0.01714649687931282	[500, 1072, 1139, 1225]	0.6875831241687583	0.8372155101978391	False	False	0.07716273454866515
FLT3	0.11356193308545529	[462, 479, 593, 604, 789, 1140, 1159, 1163]	0.0004899951000489995	0.015566767409248982	True	True	1.8078015635450266
FLT4	0.01714649687931282	[501, 1073, 1141, 1226]	0.6875831241687583	0.8372155101978391	False	False	0.07716273454866515
FOXM1	0.08571428571428572	[34, 891]	0.03696963030369696	0.14541387919454138	True	False	0.8373941397635347
FPR1	0.008236790999799102	[98, 453]	0.5169448305516945	0.7326095681022713	False	False	0.13512741361730604
GAA	0.008265027322404372	[166, 585]	0.4012459875401246	0.611521320684229	False	False	0.21358839669131996
GABBR1	0.5416666666666666	[49, 343]	0.0035099649003509964	0.06302676103673746	True	False	1.2004750108184723
GABBR2	0.5416666666666666	[50, 344]	0.0035099649003509964	0.06302676103673746	True	False	1.2004750108184723
GABRA1	0.023366542685517667	[73, 128, 266, 548, 692]	0.6091939080609194	0.7887055925678988	False	False	0.10308507965987955
GABRA2	0.01877007147467696	[74, 129, 549, 693]	0.5969440305596944	0.7851365157234504	False	False	0.1050548236741973
GABRA3	0.01877007147467696	[75, 130, 550, 694]	0.5969440305596944	0.7851365157234504	False	False	0.1050548236741973
GABRA4	0.02089699115230226	[76, 131, 551]	0.33084669153308466	0.5575109835946175	False	False	0.2537465721048327
GABRA5	0.01877007147467696	[77, 132, 552, 695]	0.5969440305596944	0.7851365157234504	False	False	0.1050548236741973
GABRA6	0.02089699115230226	[78, 133, 553]	0.33084669153308466	0.5575109835946175	False	False	0.2537465721048327
GABRB1	0.02089699115230226	[79, 134, 554]	0.33084669153308466	0.5575109835946175	False	False	0.2537465721048327
GABRB2	0.01877007147467696	[80, 135, 555, 696]	0.5969440305596944	0.7851365157234504	False	False	0.1050548236741973
GABRB3	0.02089699115230226	[81, 136, 556]	0.33084669153308466	0.5575109835946175	False	False	0.2537465721048327
GABRD	0.02089699115230226	[82, 137, 557]	0.33084669153308466	0.5575109835946175	False	False	0.2537465721048327
GABRE	0.02089699115230226	[83, 138, 558]	0.33084669153308466	0.5575109835946175	False	False	0.2537465721048327
GABRG1	0.02089699115230226	[84, 139, 559]	0.33084669153308466	0.5575109835946175	False	False	0.2537465721048327
GABRG2	0.01877007147467696	[85, 140, 560, 697]	0.5969440305596944	0.7851365157234504	False	False	0.1050548236741973
GABRG3	0.02089699115230226	[86, 141, 561]	0.33084669153308466	0.5575109835946175	False	False	0.2537465721048327
GABRP	0.02089699115230226	[87, 142, 562]	0.33084669153308466	0.5575109835946175	False	False	0.2537465721048327
GABRQ	0.02089699115230226	[88, 143, 563]	0.33084669153308466	0.5575109835946175	False	False	0.2537465721048327
GHSR	0.025057603686635944	[349, 799]	0.13018869811301886	0.31815344568447806	False	False	0.49736336888021093
GJA1	0.1875	[405, 759]	0.014369856301436985	0.07808882437491414	True	False	1.107411115413269
GJA10	0.1875	[406, 760]	0.014369856301436985	0.07808882437491414	True	False	1.107411115413269
GJA3	0.1875	[407, 761]	0.014369856301436985	0.07808882437491414	True	False	1.107411115413269
GJA4	0.1875	[408, 762]	0.014369856301436985	0.07808882437491414	True	False	1.107411115413269
GJA5	0.1875	[409, 763]	0.014369856301436985	0.07808882437491414	True	False	1.107411115413269
GJA8	0.1875	[410, 764]	0.014369856301436985	0.07808882437491414	True	False	1.107411115413269
GJA9	0.1875	[411, 765]	0.014369856301436985	0.07808882437491414	True	False	1.107411115413269
GJB1	0.1875	[412, 766]	0.014369856301436985	0.07808882437491414	True	False	1.107411115413269
GJB2	0.1875	[413, 767]	0.014369856301436985	0.07808882437491414	True	False	1.107411115413269
GJB3	0.1875	[414, 768]	0.014369856301436985	0.07808882437491414	True	False	1.107411115413269
GJB4	0.1875	[415, 769]	0.014369856301436985	0.07808882437491414	True	False	1.107411115413269
GJB5	0.1875	[416, 770]	0.014369856301436985	0.07808882437491414	True	False	1.107411115413269
GJB6	0.1875	[417, 771]	0.014369856301436985	0.07808882437491414	True	False	1.107411115413269
GJB7	0.1875	[418, 772]	0.014369856301436985	0.07808882437491414	True	False	1.107411115413269
GJC1	0.1875	[419, 773]	0.014369856301436985	0.07808882437491414	True	False	1.107411115413269
GJC2	0.1875	[420, 774]	0.014369856301436985	0.07808882437491414	True	False	1.107411115413269
GJC3	0.1875	[421, 775]	0.014369856301436985	0.07808882437491414	True	False	1.107411115413269
GJD2	0.1875	[422, 776]	0.014369856301436985	0.07808882437491414	True	False	1.107411115413269
GJD3	0.1875	[423, 777]	0.014369856301436985	0.07808882437491414	True	False	1.107411115413269
GJD4	0.1875	[424, 778]	0.014369856301436985	0.07808882437491414	True	False	1.107411115413269
GJE1	0.1875	[425, 779]	0.014369856301436985	0.07808882437491414	True	False	1.107411115413269
GLRA1	0.048853896246742017	[89, 144, 267, 289, 711, 749]	0.14778852211477886	0.33909255351890927	False	False	0.4696817472350544
GLRA2	0.01262132610976459	[268, 290, 712]	0.6318836811631884	0.7917881730273606	False	False	0.10139098960997726
GLRA3	0.00571140328039573	[269, 713]	0.7519524804751953	0.8822624273757262	False	False	0.05440221553791018
GLRB	0.03654903435573578	[90, 145, 270, 714]	0.1839981600183998	0.3857423354700463	False	False	0.4137026944187599
GPR119	0.08571428571428572	[813, 1099]	0.03696963030369696	0.14541387919454138	True	False	0.8373941397635347
GPR55	0.004063644688644688	[671, 750]	0.9519004809951901	0.9803862809252207	False	False	0.008602774694705547
GRIA1	0.04966003751098961	[91, 146, 440]	0.09013909860901391	0.2498486424531728	False	False	0.6023230059440188
GRIN1	0.0042021202399218855	[441, 893]	0.9343506564934351	0.9647170528294717	False	False	0.015600044597653837
GRIN2A	0.029546497712682623	[426, 442, 894]	0.1873681263187368	0.3874391949149816	False	False	0.411796446409236
GRIN2B	0.0042021202399218855	[443, 895]	0.9343506564934351	0.9647170528294717	False	False	0.015600044597653837
GRIN3A	0.2604166666666667	[634, 896]	0.007999920000799993	0.07808882437491414	True	False	1.107411115413269
GSK3B	0.11119062698191325	[104, 594, 861, 933]	0.02034979650203498	0.09620110320635925	True	False	1.01681994757043
GUCY1A1	0.013626298756600238	[916, 1134]	0.3033769662303377	0.5447595089266498	False	False	0.2637951802862403
GUCY1A2	0.013626298756600238	[917, 1135]	0.3033769662303377	0.5447595089266498	False	False	0.2637951802862403
GUCY1B1	0.013626298756600238	[918, 1136]	0.3033769662303377	0.5447595089266498	False	False	0.2637951802862403
HBB	0.03774928774928775	[682, 725]	0.08715912840871591	0.2454255862846777	False	False	0.6100801628681808
HCK	0.007101775443860965	[805, 1120]	0.6251237487625124	0.7917881730273606	False	False	0.10139098960997726
HDAC3	0.08206686930091185	[377, 927]	0.04243957560424396	0.15375039232063822	True	False	0.8131837673738729
HDAC6	0.004471544715447155	[438, 719]	0.8917510824891751	0.9404927379297635	False	False	0.02664455353115393
HDAC8	0.06555555555555555	[378, 439]	0.053049469505304946	0.18726009321103368	False	False	0.7275547647755056
HIF1A	0.015715664631832858	[798, 919, 1029]	0.4042259577404226	0.611521320684229	False	False	0.21358839669131996
HPGDS	0.006872933396315541	[521, 890]	0.6255137448625514	0.7917881730273606	False	False	0.10139098960997726
HRH1	0.02950919798454207	[284, 522, 564, 969, 1019, 1036]	0.5139648603513964	0.7319568528452646	False	False	0.13551451883709745
HRH4	0.006301521876981611	[565, 1085]	0.6956930430695693	0.8411349219841135	False	False	0.0751343357438116
HSD11B1	0.20833333333333331	[532, 1112]	0.013799862001379986	0.07808882437491414	True	False	1.107411115413269
HSP90AA1	0.14373164961400256	[741, 756, 972]	0.022269777302226977	0.09889696801956711	True	False	1.0048170227866005
HSP90AB1	0.059803921568627454	[757, 973]	0.053639463605363945	0.18773812261877382	False	False	0.7264475293932675
HTR1A	0.030485465606223894	[199, 285, 566, 997, 1020, 1037, 1052]	0.6620033799662003	0.8185850177426369	False	False	0.0869362083485111
HTR1B	0.04252089195802071	[567, 998, 1021, 1053]	0.13907860921390786	0.33011187129508013	False	False	0.48133885753808237
HTR1D	0.019653894836258335	[286, 568, 1022, 1054]	0.5649543504564954	0.7777951220487794	False	False	0.10913478486294974
HTR1E	0.027496205734816103	[569, 1023, 1055]	0.22023779762202378	0.4310815659615916	False	False	0.36544054817912225
HTR1F	0.021034996276991808	[570, 1056]	0.19697803021969781	0.3987839533369372	False	False	0.39926232557961844
HTR2A	0.03325841621238914	[287, 571, 999, 1024, 1038, 1057]	0.39696603033969663	0.611521320684229	False	False	0.21358839669131996
HTR2B	0.018006020490694805	[200, 572, 1000, 1039, 1058]	0.8737212627873722	0.9372646273537265	False	False	0.028137773067588044
HTR2C	0.027418194994485272	[288, 573, 1025, 1040, 1059]	0.45614543854561457	0.6728145218547815	False	False	0.1721046434091092
HTR3A	0.05558433987525604	[182, 574, 635, 715, 1001, 1026]	0.11094889051109488	0.2961127440007651	False	False	0.5285429011885165
HTR6	0.027496205734816103	[575, 1027, 1060]	0.22023779762202378	0.4310815659615916	False	False	0.36544054817912225
HTR7	0.027496205734816103	[576, 1028, 1061]	0.22023779762202378	0.4310815659615916	False	False	0.36544054817912225
ICAM1	0.022859356838434715	[754, 1101]	0.14336856631433686	0.33642737436262005	False	False	0.4731086738403968
IGF1R	0.060572339965147985	[470, 605, 647, 702]	0.07400925990740093	0.2281956284914763	False	False	0.6416926795506446
IHH	0.0052890221555888725	[828, 839]	0.6326636733632663	0.7917881730273606	False	False	0.10139098960997726
IKBKB	0.0035403664435922503	[429, 897]	0.99850001499985	0.999650003499965	False	False	0.00015202815486389101
IL1B	0.02501930949612136	[186, 483, 1002, 1115]	0.3598164018359816	0.575355868062941	False	False	0.24006345317176725
IL6	0.011772486772486771	[484, 1116]	0.36081639183608166	0.575355868062941	False	False	0.24006345317176725
IMPDH1	0.014003133568350961	[690, 814]	0.29330706692933073	0.5432099490664287	False	False	0.26503228441039495
INSR	0.010648148148148148	[606, 648]	0.4041659583404166	0.611521320684229	False	False	0.21358839669131996
ITGB2	0.019336219336219335	[584, 602]	0.16959830401695983	0.359200510558997	False	False	0.4446630547085264
JAK1	0.0077138489427528364	[448, 516, 854]	0.8873211267887321	0.9404927379297635	False	False	0.02664455353115393
JAK2	0.050772560218972806	[449, 463, 517, 595, 855]	0.1130088699113009	0.29727811002144755	False	False	0.5268370687530071
JAK3	0.0077138489427528364	[450, 518, 856]	0.8873211267887321	0.9404927379297635	False	False	0.02664455353115393
KCNA1	0.02138879219307112	[92, 147, 607]	0.31588684113158866	0.5575109835946175	False	False	0.2537465721048327
KCNA2	0.003626235022072735	[608, 751]	0.99650003499965	0.999650003499965	False	False	0.00015202815486389101
KCNA5	0.01322587293700059	[183, 609, 903]	0.5190148098519015	0.7326095681022713	False	False	0.13512741361730604
KCNA7	0.00733397807865893	[610, 904]	0.6007339926600734	0.7851365157234504	False	False	0.1050548236741973
KCNB2	0.027116402116402115	[611, 809]	0.14695853041469586	0.3390719165434044	False	False	0.46970817894884465
KCNH1	0.00733397807865893	[612, 905]	0.6007339926600734	0.7851365157234504	False	False	0.1050548236741973
KCNH2	0.019597865508095884	[208, 214, 329, 613, 906]	0.7404225957740422	0.8714212857871422	False	False	0.05977183596901074
KCNH5	0.00733397807865893	[614, 907]	0.6007339926600734	0.7851365157234504	False	False	0.1050548236741973
KCNH6	0.015408475656595776	[209, 215, 330, 615]	0.7106328936710633	0.8529741369252974	False	False	0.06906413689919746
KCNH7	0.015408475656595776	[210, 216, 331, 616]	0.7106328936710633	0.8529741369252974	False	False	0.06906413689919746
KCNJ1	0.20833333333333331	[850, 1044]	0.013799862001379986	0.07808882437491414	True	False	1.107411115413269
KCNJ11	0.008903133903133903	[211, 851]	0.4884951150488495	0.7029563850702956	False	False	0.15307161994590393
KCNK1	0.026334026334026334	[212, 908]	0.15007849921500785	0.34056274821867166	False	False	0.46780285821678896
KCNK10	0.04946236559139785	[93, 148]	0.07350926490735092	0.2281956284914763	False	False	0.6416926795506446
KCNK18	0.04946236559139785	[94, 149]	0.07350926490735092	0.2281956284914763	False	False	0.6416926795506446
KCNK2	0.04946236559139785	[95, 150]	0.07350926490735092	0.2281956284914763	False	False	0.6416926795506446
KCNK3	0.0607938589430567	[96, 151, 752]	0.06953930460695393	0.2281956284914763	False	False	0.6416926795506446
KCNK6	0.026334026334026334	[213, 909]	0.15007849921500785	0.34056274821867166	False	False	0.46780285821678896
KCNK9	0.0607938589430567	[97, 152, 753]	0.06953930460695393	0.2281956284914763	False	False	0.6416926795506446
KCNMA1	0.04194736626809689	[217, 636, 881, 1195]	0.14174858251417485	0.33452665473345267	False	False	0.4755692723880537
KCNMB1	0.03443396226415094	[218, 637]	0.11184888151118488	0.2961127440007651	False	False	0.5285429011885165
KCNMB2	0.03443396226415094	[219, 638]	0.11184888151118488	0.2961127440007651	False	False	0.5285429011885165
KCNMB3	0.03443396226415094	[220, 639]	0.11184888151118488	0.2961127440007651	False	False	0.5285429011885165
KCNMB4	0.03443396226415094	[221, 640]	0.11184888151118488	0.2961127440007651	False	False	0.5285429011885165
KCNN1	0.03146448573943439	[222, 641, 728, 1030]	0.22783772162278376	0.4376603675823707	False	False	0.3588627792255464
KCNN2	0.03146448573943439	[223, 642, 729, 1031]	0.22783772162278376	0.4376603675823707	False	False	0.3588627792255464
KCNN3	0.03146448573943439	[224, 643, 730, 1032]	0.22783772162278376	0.4376603675823707	False	False	0.3588627792255464
KCNN4	0.05370402074634784	[153, 225, 644, 731, 810, 882, 1033]	0.12961870381296187	0.31815344568447806	False	False	0.49736336888021093
KCNQ1	0.013795181099431647	[261, 617, 831, 1220]	0.8003519964800352	0.8957869228895787	False	False	0.047795281876092784
KCNQ2	0.04795418033030188	[618, 820, 832, 883]	0.11182888171118288	0.2961127440007651	False	False	0.5285429011885165
KCNQ3	0.1125	[619, 821]	0.02880971190288097	0.1204708952910471	True	False	0.9191178621449707
KCNQ4	0.014402291626113803	[262, 620, 884]	0.5400245997540024	0.7534802692513615	False	False	0.1229281157016394
KCNQ5	0.029307909604519775	[621, 885]	0.13503864961350387	0.32424978075800637	False	False	0.48912030889267255
KCTD12	0.5416666666666666	[51, 345]	0.0035099649003509964	0.06302676103673746	True	False	1.2004750108184723
KCTD16	0.5416666666666666	[52, 346]	0.0035099649003509964	0.06302676103673746	True	False	1.2004750108184723
KCTD8	0.5416666666666666	[53, 347]	0.0035099649003509964	0.06302676103673746	True	False	1.2004750108184723
KDR	0.04117023910446087	[502, 652, 683, 703, 790, 878, 1074, 1121, 1142, 1227]	0.7570324296757033	0.8823197879132321	False	False	0.05437398067901755
KIT	0.03375269896323873	[480, 503, 653, 791, 1075, 1143, 1160, 1228]	0.6892331076689233	0.8372155101978391	False	False	0.07716273454866515
LCK	0.09432455471366258	[105, 704, 792, 816, 825, 862, 934, 1065, 1198]	0.0022699773002269976	0.052083368055208336	True	False	1.2833009391768868
LPAR1	0.01076007326007326	[54, 658]	0.3062969370306297	0.5452613577312503	False	False	0.2633952793510304
LPAR3	0.01076007326007326	[55, 659]	0.3062969370306297	0.5452613577312503	False	False	0.2633952793510304
LYN	0.006152167369054787	[793, 1199]	0.7310326896731033	0.8650902602721824	False	False	0.06293857751425352
MAOA	0.008919409582445338	[445, 645]	0.48754512454875454	0.7029563850702956	False	False	0.15307161994590393
MAOB	0.008919409582445338	[446, 646]	0.48754512454875454	0.7029563850702956	False	False	0.15307161994590393
MAPK1	0.1089223666112819	[106, 705, 863, 935]	0.017259827401725984	0.09257543788198483	True	False	1.0335042250599944
MAPK11	0.10344342448858411	[107, 504, 864, 936]	0.024479755202447974	0.10531394686053139	True	False	0.9775141108327483
MAPK12	0.18568091540911433	[108, 865, 937]	0.007529924700752992	0.07808882437491414	True	False	1.107411115413269
MAPK14	0.22175922538141313	[109, 866, 938, 1066]	8.99991000089999e-05	0.0061949380506194935	True	True	2.207963032211022
MAPK8	0.07944481419853093	[110, 689, 801, 867, 939]	0.03674963250367496	0.14541387919454138	True	False	0.8373941397635347
MAPK9	0.03285024154589372	[111, 596]	0.12573874261257387	0.3109586868203174	False	False	0.507297306400118
MET	0.009347470638846235	[580, 706, 1063]	0.7875321246787532	0.8893815421518809	False	False	0.05091188795743177
MME	0.005789825970548862	[17, 1177]	0.5757942420575795	0.7848284553458096	False	False	0.10522525922694524
MMP12	0.5625	[843, 1128]	0.00014999850001499985	0.006883264500688327	True	True	2.162205541650347
MMP2	0.5625	[844, 1129]	0.00014999850001499985	0.006883264500688327	True	True	2.162205541650347
MMP8	0.5625	[845, 1130]	0.00014999850001499985	0.006883264500688327	True	True	2.162205541650347
MMP9	0.012063953488372093	[187, 846]	0.35403645963540364	0.5711603821461785	False	False	0.24324192450221832
NOS2	0.3419012573942151	[25, 226, 737]	0.004269957300426995	0.0733480665193348	True	False	1.1346113298241214
NR0B1	1.0	[26, 738]	9.99990000099999e-06	0.0013766529001376653	True	True	2.8611755459863657
NR1I2	0.00661068044788975	[341, 1207]	0.6641733582664173	0.8188167073553144	False	False	0.08681330445824476
NR3C1	0.8636363636363636	[27, 597, 739]	9.99990000099999e-06	0.0013766529001376653	True	True	2.8611755459863657
NR3C2	0.17976571232795965	[28, 66, 165, 740]	0.008269917300826992	0.07808882437491414	True	False	1.107411115413269
NTRK1	0.01655908906448409	[394, 505, 581, 716]	0.6380436195638044	0.7961088062835384	False	False	0.0990275720371702
NTRK2	0.028629032258064516	[582, 717]	0.11467885321146788	0.29787651809016497	False	False	0.5259637313127081
NTRK3	0.028629032258064516	[583, 718]	0.11467885321146788	0.29787651809016497	False	False	0.5259637313127081
OPRD1	0.05749680213965928	[201, 464, 923]	0.07319926800731992	0.2281956284914763	False	False	0.6416926795506446
OPRK1	0.020442219440967878	[202, 924]	0.1960080399196008	0.3987749777674637	False	False	0.3992721005069434
OPRL1	0.005139152435167616	[803, 1062]	0.6493235067649323	0.8053171420237749	False	False	0.09403305639360354
OPRM1	0.05749680213965928	[203, 465, 925]	0.07319926800731992	0.2281956284914763	False	False	0.6416926795506446
P2RY12	0.021131530001617337	[228, 951, 1098]	0.27300726992730073	0.510190056470476	False	False	0.29226800997963004
P3H1	0.04103967168262654	[235, 307]	0.08781912180878192	0.2454255862846777	False	False	0.6100801628681808
P3H2	0.04103967168262654	[236, 308]	0.08781912180878192	0.2454255862846777	False	False	0.6100801628681808
P3H3	0.04103967168262654	[237, 309]	0.08781912180878192	0.2454255862846777	False	False	0.6100801628681808
P4HA1	0.04103967168262654	[238, 310]	0.08781912180878192	0.2454255862846777	False	False	0.6100801628681808
PAK1	0.005946499153020892	[578, 672]	0.7125328746712533	0.8529741369252974	False	False	0.06906413689919746
PARP3	0.053929121725731895	[167, 632]	0.059539404605953944	0.20522453108802247	False	False	0.6877707279685891
PDE1A	0.057045178343894415	[67, 263, 492]	0.07403925960740393	0.2281956284914763	False	False	0.6416926795506446
PDE1B	0.15476190476190477	[68, 264]	0.02142978570214298	0.09620110320635925	True	False	1.01681994757043
PDE3A	0.012991229212203567	[2, 12, 485, 968]	0.8926710732892671	0.9404927379297635	False	False	0.02664455353115393
PDE4A	0.023413966505958412	[3, 13, 486, 676]	0.4033259667403326	0.611521320684229	False	False	0.21358839669131996
PDE4B	0.023413966505958412	[4, 14, 487, 677]	0.4033259667403326	0.611521320684229	False	False	0.21358839669131996
PDE4C	0.023413966505958412	[5, 15, 488, 678]	0.4033259667403326	0.611521320684229	False	False	0.21358839669131996
PDE4D	0.024956384860930242	[6, 16, 489, 493, 679]	0.5197448025519745	0.7326095681022713	False	False	0.13512741361730604
PDE5A	0.008949349032672497	[490, 494, 1093]	0.8852011479885201	0.9404927379297635	False	False	0.02664455353115393
PDE7A	0.00909090909090909	[7, 1132]	0.4734052659473405	0.6884379395642664	False	False	0.16213520387414151
PDE7B	0.00909090909090909	[8, 1133]	0.4734052659473405	0.6884379395642664	False	False	0.16213520387414151
PDGFRA	0.04572463705091874	[481, 506, 707, 794, 879, 1076, 1122, 1144]	0.3113468865311347	0.5518723782719254	False	False	0.2581613422353036
PDGFRB	0.038366937038248734	[482, 507, 708, 880, 1077, 1145, 1161]	0.36595634043659564	0.5797863013736275	False	False	0.23673204994708566
PIK3CA	0.21666666666666667	[743, 1123]	0.014189858101418986	0.07808882437491414	True	False	1.107411115413269
PIK3CG	0.21666666666666667	[744, 1124]	0.014189858101418986	0.07808882437491414	True	False	1.107411115413269
PKD2L1	0.017198047012569603	[780, 1094, 1147, 1213]	0.6066139338606614	0.7887055925678988	False	False	0.10308507965987955
PLA2G1B	0.015203665082675453	[430, 598, 1221]	0.4991050089499105	0.7132538709214984	False	False	0.14675586269186772
PLD1	0.0251414204902577	[371, 815]	0.15340846591534085	0.34247403471911225	False	False	0.4653723497355754
PNLIP	0.02471590909090909	[684, 1196]	0.13334866651333488	0.322064323216417	False	False	0.4920573816329623
PORCN	0.00608853357021245	[520, 853]	0.5488145118548815	0.7631663077308622	False	False	0.11738081111522894
PPARD	0.005857769251849822	[352, 1086]	0.5689043109568904	0.7805896359641056	False	False	0.10757721922627878
PPAT	0.20833333333333331	[691, 1131]	0.013799862001379986	0.07808882437491414	True	False	1.107411115413269
PPIA	0.0036462055639376375	[311, 454]	0.9881501184988151	0.999650003499965	False	False	0.00015202815486389101
PPIF	0.0036462055639376375	[312, 455]	0.9881501184988151	0.999650003499965	False	False	0.00015202815486389101
PRKCA	0.10828855561781862	[112, 511, 868, 940, 1189, 1208]	0.005299947000529995	0.07808882437491414	True	False	1.107411115413269
PRKCB	0.028480918952232377	[512, 688, 1190, 1209]	0.26528734712652874	0.4980167016511653	False	False	0.30275609235411455
PRKCD	0.11485320643239348	[372, 513, 1191]	0.029169708302916972	0.1204708952910471	True	False	0.9191178621449707
PRKCE	0.11485320643239348	[373, 514, 1192]	0.029169708302916972	0.1204708952910471	True	False	0.9191178621449707
PRKCQ	0.3125	[374, 515]	0.006719932800671994	0.07808882437491414	True	False	1.107411115413269
PRKDC	0.005586766541822722	[656, 1125]	0.7717822821771783	0.8829531372276305	False	False	0.05406234600740908
PTGER1	0.003861521946564885	[665, 952]	0.9721402785972141	0.9957891285284678	False	False	0.0018326194201389605
PTGER2	0.02001781403683217	[189, 342, 666]	0.3000469995300047	0.5447595089266498	False	False	0.2637951802862403
PTGER3	0.009948807109050516	[190, 667]	0.33735662643373565	0.5618076077303742	False	False	0.25041238408611277
PTGER4	0.009291558406021978	[191, 668, 953]	0.7583324166758333	0.8823197879132321	False	False	0.05437398067901755
PTGIR	0.01299791305697433	[192, 954, 1100]	0.5969740302596974	0.7851365157234504	False	False	0.1050548236741973
PTGIS	0.0052853238132425946	[435, 955]	0.6460835391646084	0.8037123544427207	False	False	0.09489935576686286
PTGS1	0.027032386715810625	[431, 436, 781, 822, 1187, 1222]	0.5649843501564984	0.7777951220487794	False	False	0.10913478486294974
PTGS2	0.027032386715810625	[432, 437, 782, 823, 1188, 1223]	0.5649843501564984	0.7777951220487794	False	False	0.10913478486294974
PTK2B	0.008642247719917623	[1108, 1193]	0.4917650823491765	0.7052047882298955	False	False	0.1516847475712948
PTPN1	0.009633112094395279	[45, 986]	0.34315656843431563	0.5623954871562394	False	False	0.2499581728940047
PTPN11	0.009633112094395279	[46, 987]	0.34315656843431563	0.5623954871562394	False	False	0.2499581728940047
PTPN2	0.009633112094395279	[47, 988]	0.34315656843431563	0.5623954871562394	False	False	0.2499581728940047
RAF1	0.02100639858899314	[113, 508, 941, 1067]	0.5242947570524294	0.7340126598734013	False	False	0.13429644953114311
RELA	0.025057603686635944	[898, 1113]	0.15673843261567386	0.3461656292527984	False	False	0.4607160553712991
RET	0.018757563373766613	[395, 509, 654, 795, 806]	0.8493415065849341	0.9276497472492293	False	False	0.032615969416851825
RGS4	0.024242424242424242	[396, 669]	0.13701862981370186	0.3271022781101669	False	False	0.48531643121213425
RIPK2	0.014244500251062211	[114, 826, 912, 1200]	0.8512814871851282	0.9276497472492293	False	False	0.032615969416851825
RNASE1	0.060714285714285714	[1088, 1095]	0.05962940370596294	0.20522453108802247	False	False	0.6877707279685891
ROCK1	0.10207689241021661	[115, 579, 869, 942]	0.026099739002609975	0.11112569286678267	True	False	0.9541855181946673
RPL10L	0.25	[313, 1164]	0.01023989760102399	0.07808882437491414	True	False	1.107411115413269
RPL11	0.25	[314, 1165]	0.01023989760102399	0.07808882437491414	True	False	1.107411115413269
RPL13A	0.25	[315, 1166]	0.01023989760102399	0.07808882437491414	True	False	1.107411115413269
RPL15	0.25	[316, 1167]	0.01023989760102399	0.07808882437491414	True	False	1.107411115413269
RPL19	0.25	[317, 1168]	0.01023989760102399	0.07808882437491414	True	False	1.107411115413269
RPL23	0.25	[318, 1169]	0.01023989760102399	0.07808882437491414	True	False	1.107411115413269
RPL23A	0.25	[319, 1170]	0.01023989760102399	0.07808882437491414	True	False	1.107411115413269
RPL26L1	0.25	[320, 1171]	0.01023989760102399	0.07808882437491414	True	False	1.107411115413269
RPL3	0.30423250360750365	[321, 710, 1089, 1172]	0.01045989540104599	0.07808882437491414	True	False	1.107411115413269
RPL37	0.25	[322, 1173]	0.01023989760102399	0.07808882437491414	True	False	1.107411115413269
RPL8	0.25	[323, 1174]	0.01023989760102399	0.07808882437491414	True	False	1.107411115413269
RPS6KB1	0.18568091540911433	[116, 870, 943]	0.007529924700752992	0.07808882437491414	True	False	1.107411115413269
RRM1	0.004352418414918415	[966, 1042]	0.7684723152768472	0.8823197879132321	False	False	0.05437398067901755
RRM2	0.004352418414918415	[967, 1043]	0.7684723152768472	0.8823197879132321	False	False	0.05437398067901755
RSL24D1	0.25	[324, 1175]	0.01023989760102399	0.07808882437491414	True	False	1.107411115413269
S100A12	0.013764880952380952	[680, 970]	0.24664753352466476	0.46513895591637694	False	False	0.33241728630866174
S100A13	0.013764880952380952	[681, 971]	0.24664753352466476	0.46513895591637694	False	False	0.33241728630866174
S1PR1	0.04563492063492063	[120, 802]	0.06981930180698193	0.2281956284914763	False	False	0.6416926795506446
S1PR2	0.022474747474747474	[673, 755]	0.14684853151468485	0.3390719165434044	False	False	0.46970817894884465
S1PR4	0.02480769230769231	[1003, 1110]	0.13334866651333488	0.322064323216417	False	False	0.4920573816329623
SCNN1A	0.008153446282410022	[1148, 1182, 1214]	0.8506414935850641	0.9276497472492293	False	False	0.032615969416851825
SCNN1B	0.008153446282410022	[1149, 1183, 1215]	0.8506414935850641	0.9276497472492293	False	False	0.032615969416851825
SCNN1D	0.008153446282410022	[1150, 1184, 1216]	0.8506414935850641	0.9276497472492293	False	False	0.032615969416851825
SCNN1G	0.008153446282410022	[1151, 1185, 1217]	0.8506414935850641	0.9276497472492293	False	False	0.032615969416851825
SGK1	0.18568091540911433	[117, 871, 944]	0.007529924700752992	0.07808882437491414	True	False	1.107411115413269
SIRT2	0.008493405963302753	[398, 491]	0.3909460905390946	0.611521320684229	False	False	0.21358839669131996
SLC29A1	0.007257727652464494	[812, 915]	0.5898541014589854	0.7851365157234504	False	False	0.1050548236741973
SLC29A4	0.005184826993337632	[811, 910]	0.8122318776812232	0.9041826562866446	False	False	0.04374382770566865
SLC7A11	0.012851241262056516	[30, 433, 899]	0.6140738592614073	0.7917881730273606	False	False	0.10139098960997726
SLCO1B1	0.0034071649137470687	[456, 734]	0.999650003499965	0.999650003499965	False	False	0.00015202815486389101
SLCO1B3	0.0034071649137470687	[457, 735]	0.999650003499965	0.999650003499965	False	False	0.00015202815486389101
SMO	0.0052890221555888725	[829, 840]	0.6326636733632663	0.7917881730273606	False	False	0.10139098960997726
SNU13	0.25	[325, 1176]	0.01023989760102399	0.07808882437491414	True	False	1.107411115413269
SRC	0.03918776574592416	[118, 796, 817, 837, 1096, 1126, 1201]	0.36780632193678064	0.5797863013736275	False	False	0.23673204994708566
SSTR1	0.031037414965986394	[168, 466]	0.12209877901220988	0.30377587790387156	False	False	0.517446715361876
SSTR2	0.031037414965986394	[169, 467]	0.12209877901220988	0.30377587790387156	False	False	0.517446715361876
SSTR3	0.031037414965986394	[170, 468]	0.12209877901220988	0.30377587790387156	False	False	0.517446715361876
SSTR5	0.031037414965986394	[171, 469]	0.12209877901220988	0.30377587790387156	False	False	0.517446715361876
TBXAS1	0.017643764260109916	[334, 434, 852]	0.4034259657403426	0.611521320684229	False	False	0.21358839669131996
TEK	0.005779608519334546	[510, 797]	0.7838921610783892	0.8893815421518809	False	False	0.05091188795743177
TGFBR1	0.135	[742, 804]	0.023499765002349977	0.10290118151450063	True	False	0.9875796386264685
TGM2	0.0038698198532137297	[733, 841]	0.8639413605863941	0.931645357175671	False	False	0.03074937598579721
TNF	0.022267071214439636	[119, 807, 1117]	0.2989970100298997	0.5447595089266498	False	False	0.2637951802862403
TNNC1	0.15476190476190477	[69, 265]	0.02142978570214298	0.09620110320635925	True	False	1.01681994757043
TRPM2	0.15476190476190477	[227, 783]	0.02142978570214298	0.09620110320635925	True	False	1.01681994757043
TUBA1A	0.16944444444444443	[291, 353, 976]	0.01988980110198898	0.09551730064094707	True	False	1.0199179593858356
TUBA1B	0.16944444444444443	[292, 354, 977]	0.01988980110198898	0.09551730064094707	True	False	1.0199179593858356
TUBA1C	0.16944444444444443	[293, 355, 978]	0.01988980110198898	0.09551730064094707	True	False	1.0199179593858356
TUBA3C	0.16944444444444443	[294, 356, 979]	0.01988980110198898	0.09551730064094707	True	False	1.0199179593858356
TUBA3D	0.08187134502923976	[295, 357]	0.04219957800421996	0.15375039232063822	True	False	0.8131837673738729
TUBA3E	0.08187134502923976	[296, 358]	0.04219957800421996	0.15375039232063822	True	False	0.8131837673738729
TUBA4A	0.16944444444444443	[297, 359, 980]	0.01988980110198898	0.09551730064094707	True	False	1.0199179593858356
TUBB	0.4610826673326673	[298, 360, 622, 848, 981]	3.999960000399996e-05	0.004129958700412996	True	True	2.3840542912667035
TUBB1	0.16944444444444443	[299, 361, 982]	0.01988980110198898	0.09551730064094707	True	False	1.0199179593858356
TUBB2A	0.08187134502923976	[300, 362]	0.04219957800421996	0.15375039232063822	True	False	0.8131837673738729
TUBB2B	0.08187134502923976	[301, 363]	0.04219957800421996	0.15375039232063822	True	False	0.8131837673738729
TUBB3	0.16944444444444443	[302, 364, 983]	0.01988980110198898	0.09551730064094707	True	False	1.0199179593858356
TUBB4A	0.16944444444444443	[303, 365, 984]	0.01988980110198898	0.09551730064094707	True	False	1.0199179593858356
TUBB4B	0.34267297030454924	[304, 366, 849, 985]	0.0005799942000579994	0.01710982890171098	True	True	1.7667543333820042
TUBB6	0.08187134502923976	[305, 367]	0.04219957800421996	0.15375039232063822	True	False	0.8131837673738729
TUBB8	0.08187134502923976	[306, 368]	0.04219957800421996	0.15375039232063822	True	False	0.8131837673738729
TYK2	0.0077138489427528364	[451, 519, 857]	0.8873211267887321	0.9404927379297635	False	False	0.02664455353115393
UGT1A9	0.010251630941286113	[577, 1224]	0.4171058289417106	0.6245963989635466	False	False	0.2044005239719251
USP1	0.004510517799352751	[1114, 1194]	0.7406025939740603	0.8714212857871422	False	False	0.05977183596901074
VEGFA	0.008384595557930086	[188, 808, 889]	0.9128708712912871	0.9544700502362065	False	False	0.020237694531935725
