# Supplementary material for: A versatile information retrieval framework for evaluating profile strength and similarity
Source: Nat Commun. 2025 Jun 4;16:5181. doi: 10.1038/s41467-025-60306-2 (PMC12137819; doi:10.1038/s41467-025-60306-2)
Supplement: Supplementary file 4 — Source Data [file 41467_2025_60306_MOESM4_ESM.zip › source_file/5_nelisa/ne_map_activity_results.csv]

Metadata_broad_sample	mAP	indices	p_value	corrected_p_value	below_p	p < 0.05	-log10(mAP p-value)
BRD-A00827783-001-24-6	0.05392371188912156	[101, 415, 729, 1043]	0.10723892761072389	0.16085839141608585	False	False	0.7935562785565812
BRD-A01078468-001-14-8	0.26087104033532604	[2, 316, 630, 944]	0.011979880201197989	0.034429562246433607	True	True	1.4630684990835028
BRD-A07207424-001-14-0	0.0328656056222599	[281, 595, 909, 1223]	0.21372786272137279	0.2649518959355861	False	False	0.5768329684258657
BRD-A08187463-001-12-9	0.04724315029789283	[106, 420, 734, 1048]	0.12772872271277289	0.17905895707398067	False	False	0.7470039493769753
BRD-A09722536-002-18-0	0.046170523259978745	[303, 617, 931, 1245]	0.13165868341316586	0.18201661301359334	False	False	0.7398889712959116
BRD-A10188456-001-04-9	1.0	[271, 585, 899, 1213]	9.99990000099999e-06	5.357089286249995e-05	True	True	4.271071115209643
BRD-A10739734-003-09-8	0.0383854730743797	[278, 592, 906, 1220]	0.17076829231707683	0.2214934747204252	False	False	0.6546390637282957
BRD-A15397381-001-02-5	0.025176026889587963	[276, 590, 904, 1218]	0.3111268887311127	0.3482763679825889	False	False	0.4580759932504991
BRD-A18763547-300-06-3	0.9583333333333333	[170, 484, 798, 1112]	9.99990000099999e-06	5.357089286249995e-05	True	True	4.271071115209643
BRD-A18992208-003-02-7	0.6447420634920635	[42, 356, 670, 984]	6.999930000699993e-05	0.0003230736923399997	True	True	3.490698404832041
BRD-A20697603-001-07-2	0.10366776667151925	[231, 545, 859, 1173]	0.042679573204267955	0.08423599974526569	True	False	1.0745022653957823
BRD-A22032524-074-09-9	0.1531072871630147	[1, 315, 629, 943]	0.025979740202597974	0.060890016099838996	True	False	1.2154539111143015
BRD-A22713669-001-04-3	0.09278999621794254	[31, 345, 659, 973]	0.05063949360506395	0.09554621434917726	False	False	1.0197865155145949
BRD-A23124853-001-01-4	0.06107341653228534	[258, 572, 886, 1200]	0.08970910290897091	0.1446921014660821	False	False	0.8395551757456567
BRD-A24122750-001-03-7	0.05153083395815746	[133, 447, 761, 1075]	0.11322886771132289	0.16491181242033734	False	False	0.7827482352879498
BRD-A25569250-001-03-3	0.07971821019637151	[305, 619, 933, 1247]	0.061399386006139936	0.1109627457942288	False	False	0.9548228051023294
BRD-A30815329-001-12-1	0.04015202161653834	[127, 441, 755, 1069]	0.16070839291607084	0.21427785722142778	False	False	0.6690227052222827
BRD-A31564021-001-02-6	0.05619902895974477	[226, 540, 854, 1168]	0.1006989930100699	0.15459029083178558	False	False	0.8108177857772754
BRD-A36217750-001-16-3	0.0508610582034054	[104, 418, 732, 1046]	0.11561884381156189	0.16596006288740942	False	False	0.7799964092753994
BRD-A37704979-001-12-3	0.8125	[218, 532, 846, 1160]	9.99990000099999e-06	5.357089286249995e-05	True	True	4.271071115209643
BRD-A43005764-003-01-5	0.026537789161026802	[37, 351, 665, 979]	0.2896671033289667	0.3316798893079772	False	False	0.4792808601879336
BRD-A48180038-003-24-3	0.019278178832574516	[79, 393, 707, 1021]	0.4490655093449066	0.4760411759839999	False	False	0.3223554806214665
BRD-A51831848-001-01-7	0.066759289854699	[201, 515, 829, 1143]	0.07873921260787392	0.12999870001299987	False	False	0.8860609906162678
BRD-A54139254-001-09-2	0.108931024138569	[43, 357, 671, 985]	0.04083959160408396	0.08175918240817592	True	False	1.0874634601324669
BRD-A58048407-001-20-4	0.03040539703944232	[288, 602, 916, 1230]	0.23868761312386877	0.28528399974964397	False	False	0.5447225852139315
BRD-A63310107-001-04-8	0.12865946536712056	[250, 564, 878, 1192]	0.03051969480305197	0.06539934600653993	True	False	1.1844265945988373
BRD-A63444178-001-01-5	0.08053860516496386	[184, 498, 812, 1126]	0.06035939640603594	0.10974435710188352	False	False	0.9596178013137961
BRD-A64173453-015-03-1	0.04755868419636692	[172, 486, 800, 1114]	0.12663873361266387	0.1783644135389632	False	False	0.7486917897878802
BRD-A65597028-003-08-1	0.01562447074719647	[54, 368, 682, 996]	0.5902940970590294	0.6043966864085625	False	False	0.2186779253363568
BRD-A69636825-003-04-7	0.3093487650843305	[273, 587, 901, 1215]	0.011639883601163989	0.034429562246433607	True	True	1.4630684990835028
BRD-A69651145-003-11-4	0.07437133112464381	[164, 478, 792, 1106]	0.06907930920690793	0.11979070960735479	False	False	0.9215768624368162
BRD-A72351335-001-04-5	0.0189755669858271	[73, 387, 701, 1015]	0.45854541454585457	0.48437895902731115	False	False	0.3148147304687096
BRD-A72483914-001-03-7	0.03157887553377929	[75, 389, 703, 1017]	0.22625773742262578	0.27379564914028276	False	False	0.5625734574780699
BRD-A72767275-003-01-6	0.22344158749336096	[295, 609, 923, 1237]	0.012769872301276988	0.0345131683818297	True	True	1.462015169726684
BRD-A74391928-051-03-9	0.039231606441924076	[147, 461, 775, 1089]	0.16554834451655484	0.2168755605020369	False	False	0.6637893854552428
BRD-A82396632-008-30-8	0.41785714285714287	[311, 625, 939, 1253]	0.0007499925000749992	0.002999970000299997	True	True	2.522883088203442
BRD-A83029242-001-06-1	0.1571910214592792	[298, 612, 926, 1240]	0.025489745102548974	0.06021199630523379	True	False	1.2203169736901314
BRD-A84687895-001-03-2	0.10592785373865228	[155, 469, 783, 1097]	0.04183958160418396	0.0831249965646039	True	False	1.0802683596373936
BRD-A85242401-001-11-5	0.12292248594407211	[10, 324, 638, 952]	0.03368966310336897	0.07067761490217266	True	False	1.1507181146873835
BRD-A86665761-001-01-1	0.8763888888888889	[0, 314, 628, 942]	9.99990000099999e-06	5.357089286249995e-05	True	True	4.271071115209643
BRD-A89164055-001-03-3	0.049047785782868975	[131, 445, 759, 1073]	0.12167878321216788	0.1730030093063998	False	False	0.7619463424561927
BRD-A91008255-003-24-8	0.7611111111111111	[220, 534, 848, 1162]	9.99990000099999e-06	5.357089286249995e-05	True	True	4.271071115209643
BRD-A91822151-001-05-0	0.13061756998520235	[181, 495, 809, 1123]	0.02970970290297097	0.06412166094166397	True	False	1.192995236653873
BRD-A93477898-001-04-2	0.05124198087190732	[157, 471, 785, 1099]	0.11429885701142989	0.16491181242033734	False	False	0.7827482352879498
BRD-A99888680-001-05-3	0.025228138581611367	[128, 442, 756, 1070]	0.3102768972310277	0.3482763679825889	False	False	0.4580759932504991
BRD-K00259736-001-16-4	1.0	[207, 521, 835, 1149]	9.99990000099999e-06	5.357089286249995e-05	True	True	4.271071115209643
BRD-K01666412-001-02-0	0.11706511824748335	[117, 431, 745, 1059]	0.038959610403895964	0.08005399398060814	True	False	1.0966169957813012
BRD-K01824976-300-02-9	1.0	[57, 371, 685, 999]	9.99990000099999e-06	5.357089286249995e-05	True	True	4.271071115209643
BRD-K01825589-310-02-9	0.1085880309390761	[283, 597, 911, 1225]	0.04087959120408796	0.08175918240817592	True	False	1.0874634601324669
BRD-K01825660-322-01-9	0.018282485189407435	[285, 599, 913, 1227]	0.48158518414815854	0.5051592840714949	False	False	0.2965716609189054
BRD-K01825690-065-01-9	0.01662575783683319	[152, 466, 780, 1094]	0.5448445515544844	0.5675464078692546	False	False	0.24599862072956274
BRD-K01826724-003-07-9	0.07541940071574296	[230, 544, 858, 1172]	0.06712932870671293	0.11771393913967837	False	False	0.929172106969602
BRD-K02490038-236-03-8	0.137202867303499	[84, 398, 712, 1026]	0.02792972070279297	0.06160967802086685	True	False	1.2103510608726544
BRD-K02554563-001-01-6	0.022039218850575616	[194, 508, 822, 1136]	0.3747362526374736	0.4029422071370684	False	False	0.39475723902347265
BRD-K03109492-001-02-2	0.9583333333333334	[121, 435, 749, 1063]	9.99990000099999e-06	5.357089286249995e-05	True	True	4.271071115209643
BRD-K03155172-001-03-0	0.026845066328772017	[87, 401, 715, 1029]	0.28505714942850574	0.3276518958948342	False	False	0.48458731473887384
BRD-K03406345-001-21-1	1.0	[139, 191, 453, 505, 767, 819, 1081, 1133]	9.99990000099999e-06	5.357089286249995e-05	True	True	4.271071115209643
BRD-K03601870-001-01-2	1.0	[192, 506, 820, 1134]	9.99990000099999e-06	5.357089286249995e-05	True	True	4.271071115209643
BRD-K04210847-001-21-9	0.03139411008250347	[208, 522, 836, 1150]	0.22814771852281476	0.2748767693045961	False	False	0.5608619621904988
BRD-K05531427-001-01-7	1.0	[136, 450, 764, 1078]	9.99990000099999e-06	5.357089286249995e-05	True	True	4.271071115209643
BRD-K05878375-236-05-7	0.9791666666666666	[292, 606, 920, 1234]	9.99990000099999e-06	5.357089286249995e-05	True	True	4.271071115209643
BRD-K06426971-001-02-7	1.0	[11, 325, 639, 953]	9.99990000099999e-06	5.357089286249995e-05	True	True	4.271071115209643
BRD-K06674495-334-04-0	0.2983507777625425	[161, 475, 789, 1103]	0.011689883101168988	0.034429562246433607	True	True	1.4630684990835028
BRD-K06890060-001-09-1	0.0395566850058139	[26, 340, 654, 968]	0.16375836241637584	0.21642074328155397	False	False	0.6647011157421154
BRD-K07442505-001-03-6	0.03422104542256501	[88, 402, 716, 1030]	0.2019079809201908	0.2555797226837858	False	False	0.5924736054270601
BRD-K07762753-001-05-1	0.05351469518136184	[197, 511, 825, 1139]	0.1082689173108269	0.16149343457060478	False	False	0.7918451289843739
BRD-K07881437-001-03-8	0.6857155769443035	[82, 265, 396, 579, 710, 893, 1024, 1207]	9.99990000099999e-06	5.357089286249995e-05	True	True	4.271071115209643
BRD-K08893438-001-06-4	0.022575900140549436	[227, 541, 855, 1169]	0.3620663793362066	0.3907191143915899	False	False	0.40813534211093205
BRD-K08953028-001-09-6	0.016127764969056962	[286, 600, 914, 1228]	0.5666843331566684	0.5822099313253443	False	False	0.23492039064745154
BRD-K09143580-001-01-0	0.14148756941464702	[30, 344, 658, 972]	0.027239727602723973	0.06125311881209546	True	False	1.212871793520171
BRD-K09295674-001-09-8	0.1799078227486631	[187, 501, 815, 1129]	0.01920980790192098	0.04802451975480245	True	True	1.3185369693893731
BRD-K09338665-001-08-9	0.058712864142672065	[173, 487, 801, 1115]	0.09446905530944691	0.14995088144356652	False	False	0.8240509770204798
BRD-K09787262-001-02-7	0.06837852418670272	[39, 353, 667, 981]	0.07631923680763192	0.12719872801271986	False	False	0.8955172316107094
BRD-K10670311-001-17-1	0.22510040885040883	[124, 438, 752, 1066]	0.012679873201267988	0.0345131683818297	True	True	1.462015169726684
BRD-K10843433-001-23-5	0.08181324868469081	[223, 537, 851, 1165]	0.05922940770592294	0.10901117982685204	False	False	0.9625289599664563
BRD-K11558771-001-13-9	0.16543135284117372	[255, 569, 883, 1197]	0.025069749302506977	0.06016739832601674	True	False	1.220638767253282
BRD-K11796549-001-05-2	0.07519882967959371	[279, 593, 907, 1221]	0.06748932510674893	0.11771393913967837	False	False	0.929172106969602
BRD-K12102668-001-25-5	0.35098801158583764	[98, 412, 726, 1040]	0.004809951900480995	0.01738536831499155	True	True	1.7598161042056841
BRD-K12502280-001-11-4	1.0	[249, 563, 877, 1191]	9.99990000099999e-06	5.357089286249995e-05	True	True	4.271071115209643
BRD-K13094524-001-04-2	0.03439811982569864	[202, 516, 830, 1144]	0.2004179958200418	0.2555797226837858	False	False	0.5924736054270601
BRD-K13533483-001-16-2	0.9791666666666666	[245, 559, 873, 1187]	9.99990000099999e-06	5.357089286249995e-05	True	True	4.271071115209643
BRD-K14560436-001-01-4	1.0	[229, 543, 857, 1171]	9.99990000099999e-06	5.357089286249995e-05	True	True	4.271071115209643
BRD-K14681867-001-01-6	0.2703932322713683	[116, 430, 744, 1058]	0.011949880501194988	0.034429562246433607	True	True	1.4630684990835028
BRD-K15179513-001-04-2	1.0	[72, 386, 700, 1014]	9.99990000099999e-06	5.357089286249995e-05	True	True	4.271071115209643
BRD-K15502390-001-20-9	0.08839697202111389	[300, 614, 928, 1242]	0.054979450205497944	0.10244618050713904	False	False	0.989504228727842
BRD-K15819326-001-01-6	0.2522558584146546	[156, 470, 784, 1098]	0.012079879201207988	0.034429562246433607	True	True	1.4630684990835028
BRD-K16444452-001-09-1	0.16880400463733797	[135, 449, 763, 1077]	0.024899751002489975	0.06016739832601674	True	False	1.220638767253282
BRD-K16472653-001-01-6	0.026872785290502244	[32, 346, 660, 974]	0.2845671543284567	0.3276518958948342	False	False	0.48458731473887384
BRD-K16542329-001-16-8	0.09568785726625924	[270, 584, 898, 1212]	0.04740952590474095	0.09001808716090054	True	False	1.045670219838908
BRD-K16730910-001-07-3	0.3458617098006043	[302, 616, 930, 1244]	0.007199928000719993	0.025411510590776447	True	True	1.5949695174864662
BRD-K16761703-001-03-8	0.1670281353424302	[204, 518, 832, 1146]	0.024969750302496974	0.06016739832601674	True	False	1.220638767253282
BRD-K16803204-001-01-6	0.0560984740343607	[141, 455, 769, 1083]	0.1009989900100999	0.15459029083178558	False	False	0.8108177857772754
BRD-K16810791-001-01-0	0.07898026285951021	[199, 513, 827, 1141]	0.06223937760622394	0.11114174572539988	False	False	0.9541227859476724
BRD-K17849083-001-32-9	0.2873240511561858	[251, 565, 879, 1193]	0.011749882501174988	0.034429562246433607	True	True	1.4630684990835028
BRD-K18131774-001-18-4	0.36086482429873235	[9, 323, 637, 951]	0.003019969800301997	0.01118507333445184	True	True	1.951361164124941
BRD-K18289362-001-02-2	0.1933048433048433	[290, 604, 918, 1232]	0.015099849001509985	0.03905133362459479	True	True	1.408364130137191
BRD-K18895904-001-16-1	0.09756255143719113	[304, 618, 932, 1246]	0.04586954130458695	0.08764880504061201	True	False	1.0572540004806932
BRD-K19227686-001-18-6	0.024232826633292896	[274, 588, 902, 1216]	0.3276867231327687	0.36275283003627534	False	False	0.44038919070457905
BRD-K19333160-001-01-3	0.033735613356165255	[177, 491, 805, 1119]	0.2059979400205998	0.25966126893352914	False	False	0.5855928248908006
BRD-K19477839-001-07-6	0.034598331884210735	[182, 496, 810, 1124]	0.1988180118198818	0.2555797226837858	False	False	0.5924736054270601
BRD-K19975102-001-01-2	0.6099963450292397	[7, 321, 635, 949]	6.999930000699993e-05	0.0003230736923399997	True	True	3.490698404832041
BRD-K20093108-001-02-3	0.011634172909561227	[287, 601, 915, 1229]	0.8209417905820942	0.82368741529976	False	False	0.08423756932968537
BRD-K20897876-001-11-8	0.014361435063728268	[235, 549, 863, 1177]	0.6548034519654804	0.66141762824796	False	False	0.17952423435610634
BRD-K20986415-001-02-6	1.0	[210, 524, 838, 1152]	9.99990000099999e-06	5.357089286249995e-05	True	True	4.271071115209643
BRD-K21528677-001-04-4	0.9791666666666666	[91, 405, 719, 1033]	9.99990000099999e-06	5.357089286249995e-05	True	True	4.271071115209643
BRD-K21728777-001-02-3	0.24207373841979204	[257, 571, 885, 1199]	0.012249877501224988	0.034429562246433607	True	True	1.4630684990835028
BRD-K22134346-001-22-3	0.21175929439469612	[269, 583, 897, 1211]	0.013409865901340986	0.03591928366430621	True	True	1.4446723330220248
BRD-K22149900-001-06-2	0.052729249997970615	[261, 575, 889, 1203]	0.10990890091099088	0.16242694715909983	False	False	0.7893419182496265
BRD-K22482860-001-20-6	0.23012649377065852	[61, 375, 689, 1003]	0.012509874901250988	0.0345131683818297	True	True	1.462015169726684
BRD-K23363278-001-02-1	1.0	[49, 83, 363, 397, 677, 711, 991, 1025]	9.99990000099999e-06	5.357089286249995e-05	True	True	4.271071115209643
BRD-K23913458-001-20-7	0.04067689842990972	[143, 457, 771, 1085]	0.15769842301576983	0.21215034486426437	False	False	0.6733562579226998
BRD-K24282351-001-01-4	0.052404408309969015	[55, 369, 683, 997]	0.11079889201107988	0.16293954707511746	False	False	0.7879734952369299
BRD-K24283677-001-01-9	0.01862718748429821	[120, 434, 748, 1062]	0.46974530254697455	0.49446873952313114	False	False	0.30586115943938896
BRD-K24616672-003-20-1	0.031618735632403715	[310, 624, 938, 1252]	0.22590774092259078	0.27379564914028276	False	False	0.5625734574780699
BRD-K24696047-001-02-3	0.638459595959596	[189, 503, 817, 1131]	6.999930000699993e-05	0.0003230736923399997	True	True	3.490698404832041
BRD-K25243230-001-01-2	0.06659927415145922	[206, 520, 834, 1148]	0.07905920940790592	0.12999870001299987	False	False	0.8860609906162678
BRD-K25244359-066-02-6	0.5972222222222222	[8, 322, 636, 950]	6.999930000699993e-05	0.0003230736923399997	True	True	3.490698404832041
BRD-K25311561-001-10-7	0.028392502485967197	[188, 502, 816, 1130]	0.26287737122628774	0.3075377806533219	False	False	0.5121015240467051
BRD-K25412176-001-01-9	0.1289266444664174	[86, 108, 400, 422, 714, 736, 1028, 1050]	0.03654963450365496	0.07561993345583785	True	False	1.1213637091445376
BRD-K26439554-001-01-3	0.9315476190476191	[21, 335, 649, 963]	9.99990000099999e-06	5.357089286249995e-05	True	True	4.271071115209643
BRD-K26514105-001-01-7	0.021774341484279036	[90, 404, 718, 1032]	0.38085619143808563	0.4080602051122346	False	False	0.3892757564711782
BRD-K26521938-001-07-2	0.06586511383620398	[280, 594, 908, 1222]	0.08038919610803892	0.13106934148049826	False	False	0.8824988825506597
BRD-K26970495-001-02-7	0.05136201001097211	[146, 460, 774, 1088]	0.11387886121138789	0.16491181242033734	False	False	0.7827482352879498
BRD-K26989966-001-04-3	1.0	[149, 463, 777, 1091]	9.99990000099999e-06	5.357089286249995e-05	True	True	4.271071115209643
BRD-K27539181-001-08-5	0.04266089161734818	[46, 360, 674, 988]	0.14759852401475984	0.1994574648848106	False	False	0.700149705167058
BRD-K28132190-001-02-0	0.25679162432625596	[262, 576, 890, 1204]	0.012009879901200988	0.034429562246433607	True	True	1.4630684990835028
BRD-K29151923-001-01-5	0.07562980262133094	[24, 338, 652, 966]	0.06682933170668294	0.11771393913967837	False	False	0.929172106969602
BRD-K29322660-001-01-9	0.023210548271864865	[113, 427, 741, 1055]	0.34885651143488566	0.3819596840527945	False	False	0.41798247456842486
BRD-K29530284-001-06-2	0.02285409557429187	[67, 381, 695, 1009]	0.35612643873561267	0.38687699765601624	False	False	0.41242709113178166
BRD-K29791386-001-01-8	0.14067652450052387	[125, 439, 753, 1067]	0.027359726402735974	0.06125311881209546	True	False	1.212871793520171
BRD-K29895144-001-01-0	0.580146414074387	[306, 620, 934, 1248]	9.99990000099999e-05	0.0004477567164626861	True	True	3.3489578909042685
BRD-K30177383-001-01-0	0.05121734715452034	[238, 552, 866, 1180]	0.11433885661143389	0.16491181242033734	False	False	0.7827482352879498
BRD-K31170746-001-01-6	0.1409576232945798	[77, 391, 705, 1019]	0.027309726902730973	0.06125311881209546	True	False	1.212871793520171
BRD-K31476763-001-01-5	0.04045789785583891	[185, 499, 813, 1127]	0.15898841011589884	0.21293090640522166	False	False	0.6717612971944826
BRD-K32292990-001-03-6	0.12599635366144088	[215, 529, 843, 1157]	0.031789682103178965	0.06745707190815417	True	False	1.1709725140470535
BRD-K32730239-001-01-0	0.41321808539715665	[171, 485, 799, 1113]	0.0007999920000799992	0.003116851948363633	True	True	2.50628382638398
BRD-K32821942-001-22-1	0.028734051219220957	[93, 407, 721, 1035]	0.25874741252587474	0.3044087206186762	False	False	0.516542910172423
BRD-K33882852-003-02-8	0.09241213606811886	[94, 209, 408, 523, 722, 837, 1036, 1151]	0.07301926980730193	0.12291497196759876	False	False	0.9103952135587513
BRD-K34581968-001-05-3	0.9097222222222222	[33, 347, 661, 975]	9.99990000099999e-06	5.357089286249995e-05	True	True	4.271071115209643
BRD-K36016295-001-05-2	1.0	[160, 474, 788, 1102]	9.99990000099999e-06	5.357089286249995e-05	True	True	4.271071115209643
BRD-K36055864-001-20-0	1.0	[205, 519, 833, 1147]	9.99990000099999e-06	5.357089286249995e-05	True	True	4.271071115209643
BRD-K36461289-001-05-8	0.01624412163295108	[264, 578, 892, 1206]	0.5617143828561715	0.5800457459342933	False	False	0.2365377539829453
BRD-K36574127-001-01-3	0.12570604237101218	[4, 318, 632, 946]	0.03192968070319297	0.06745707190815417	True	False	1.1709725140470535
BRD-K36660044-001-24-2	0.06644099597202843	[109, 423, 737, 1051]	0.07929920700792992	0.12999870001299987	False	False	0.8860609906162678
BRD-K36740062-001-06-6	1.0	[45, 359, 673, 987]	9.99990000099999e-06	5.357089286249995e-05	True	True	4.271071115209643
BRD-K37355418-236-01-6	0.04300202584308581	[217, 531, 845, 1159]	0.14583854161458384	0.1979708709700233	False	False	0.7033987062416329
BRD-K37385792-003-02-1	0.09216143778999107	[74, 388, 702, 1016]	0.05150948490515095	0.09658028419715803	False	False	1.0151115209787878
BRD-K37602296-001-01-6	0.10971848660218361	[29, 343, 657, 971]	0.04064959350406496	0.08175918240817592	True	False	1.0874634601324669
BRD-K37764012-001-03-3	0.23741754728622358	[63, 267, 377, 581, 691, 895, 1005, 1209]	0.0025999740002599974	0.00974990250097499	True	True	2.0109997272245677
BRD-K37864785-001-01-0	0.02738377077890575	[68, 382, 696, 1010]	0.2770372296277037	0.3208925439703132	False	False	0.4936403737432894
BRD-K38272302-001-02-7	1.0	[154, 468, 782, 1096]	9.99990000099999e-06	5.357089286249995e-05	True	True	4.271071115209643
BRD-K38512030-001-01-7	0.043979246931808186	[175, 489, 803, 1117]	0.14144858551414485	0.19288443479201572	False	False	0.7147028172326386
BRD-K38775274-001-22-1	0.8902777777777777	[17, 331, 645, 959]	9.99990000099999e-06	5.357089286249995e-05	True	True	4.271071115209643
BRD-K38852836-001-04-9	0.9744163574520717	[168, 240, 482, 554, 796, 868, 1110, 1182]	9.99990000099999e-06	5.357089286249995e-05	True	True	4.271071115209643
BRD-K40109029-001-02-9	0.1998583871428699	[297, 611, 925, 1239]	0.014409855901440985	0.03797330447748154	True	True	1.4205216084464205
BRD-K41599323-001-02-3	0.11521723049957502	[114, 179, 428, 493, 742, 807, 1056, 1121]	0.04352956470435296	0.08522642046306811	True	False	1.069425751681573
BRD-K42191735-001-08-7	1.0	[69, 222, 383, 536, 697, 850, 1011, 1164]	9.99990000099999e-06	5.357089286249995e-05	True	True	4.271071115209643
BRD-K42352790-001-05-3	0.243293358167572	[110, 424, 738, 1052]	0.012229877701222988	0.034429562246433607	True	True	1.4630684990835028
BRD-K43236057-001-07-1	0.5828703703703704	[200, 514, 828, 1142]	9.99990000099999e-05	0.0004477567164626861	True	True	3.3489578909042685
BRD-K43330982-001-02-3	0.47753623188405797	[291, 605, 919, 1233]	0.00033999660003399966	0.0014366053522563366	True	True	2.842662519880262
BRD-K43570081-001-02-4	1.0	[214, 528, 842, 1156]	9.99990000099999e-06	5.357089286249995e-05	True	True	4.271071115209643
BRD-K44067360-001-29-5	0.0825768923310035	[232, 546, 860, 1174]	0.058649413505864945	0.108610025010861	False	False	0.9641300862945249
BRD-K44227013-001-08-0	1.0	[56, 370, 684, 998]	9.99990000099999e-06	5.357089286249995e-05	True	True	4.271071115209643
BRD-K44432556-001-05-5	0.08127963775529838	[44, 358, 672, 986]	0.05966940330596694	0.10915134751091514	False	False	0.9619708984070419
BRD-K44771174-066-01-0	0.14717624506103427	[115, 429, 743, 1057]	0.026529734702652973	0.061222464698429936	True	False	1.2130891905279497
BRD-K45293975-001-02-0	1.0	[216, 530, 844, 1158]	9.99990000099999e-06	5.357089286249995e-05	True	True	4.271071115209643
BRD-K45746021-003-01-9	0.17919974313836207	[239, 553, 867, 1181]	0.01966980330196698	0.04876810736024871	True	True	1.3118640986005554
BRD-K46625559-001-01-8	0.2241749673268611	[277, 591, 905, 1219]	0.012719872801271988	0.0345131683818297	True	True	1.462015169726684
BRD-K47049295-300-03-1	0.2622027389714948	[12, 326, 640, 954]	0.011969880301196988	0.034429562246433607	True	True	1.4630684990835028
BRD-K47557313-001-02-7	0.3160219533545686	[233, 547, 861, 1175]	0.011619883801161988	0.034429562246433607	True	True	1.4630684990835028
BRD-K47598052-001-14-1	0.27327656171778714	[18, 332, 646, 960]	0.011939880601193989	0.034429562246433607	True	True	1.4630684990835028
BRD-K47738867-001-01-5	0.05831642226521171	[180, 494, 808, 1122]	0.0953290467095329	0.1505195474361046	False	False	0.8224070961341157
BRD-K47978074-001-03-2	0.3092319717319717	[268, 582, 896, 1210]	0.011639883601163989	0.034429562246433607	True	True	1.4630684990835028
BRD-K48278478-001-01-2	0.3005874844110138	[3, 317, 631, 945]	0.011679883201167989	0.034429562246433607	True	True	1.4630684990835028
BRD-K48722258-300-11-0	0.03830846376430368	[126, 440, 754, 1068]	0.17128828711712882	0.2214934747204252	False	False	0.6546390637282957
BRD-K48830578-001-01-9	0.6298611111111111	[294, 608, 922, 1236]	6.999930000699993e-05	0.0003230736923399997	True	True	3.490698404832041
BRD-K49350383-001-13-7	1.0	[111, 254, 425, 568, 739, 882, 1053, 1196]	9.99990000099999e-06	5.357089286249995e-05	True	True	4.271071115209643
BRD-K50055394-001-03-6	0.032235688773733485	[103, 417, 731, 1045]	0.21999780002199978	0.2716022222493824	False	False	0.566066680979548
BRD-K50199947-001-03-4	0.5970982142857143	[14, 328, 642, 956]	6.999930000699993e-05	0.0003230736923399997	True	True	3.490698404832041
BRD-K50398167-236-22-7	0.18351261547690514	[27, 341, 655, 969]	0.01766982330176698	0.044545773029664656	True	True	1.3511935000892088
BRD-K50495309-001-02-0	0.45286935286935287	[58, 372, 686, 1000]	0.0004599954000459995	0.0019166475001916646	True	True	2.7174577529531363
BRD-K50498985-001-03-3	0.1968586297832473	[162, 476, 790, 1104]	0.014739852601473985	0.038451789395149524	True	True	1.415083445034021
BRD-K50720187-051-03-1	0.1336168718829691	[15, 329, 643, 957]	0.028769712302876973	0.06254285283234125	True	False	1.2038223127143524
BRD-K50836978-001-03-3	0.02990553701724705	[129, 443, 757, 1071]	0.24461755382446176	0.2912113736005497	False	False	0.5357916671491857
BRD-K51265828-001-01-0	0.014092839275274516	[47, 361, 675, 989]	0.6696933030669693	0.6741878889935933	False	False	0.17121905334351775
BRD-K51485109-001-01-4	0.2504619173097434	[252, 566, 880, 1194]	0.012099879001209988	0.034429562246433607	True	True	1.4630684990835028
BRD-K51662849-001-05-4	0.1993449772175462	[53, 367, 681, 995]	0.014429855701442985	0.03797330447748154	True	True	1.4205216084464205
BRD-K51899933-001-02-6	1.0	[48, 362, 676, 990]	9.99990000099999e-06	5.357089286249995e-05	True	True	4.271071115209643
BRD-K52075715-001-06-7	1.0	[248, 562, 876, 1190]	9.99990000099999e-06	5.357089286249995e-05	True	True	4.271071115209643
BRD-K52960356-001-13-0	0.3545482455466732	[163, 477, 791, 1105]	0.0038599614003859964	0.014121810001412183	True	True	1.8501096359154037
BRD-K53061490-003-13-9	0.015492194450235725	[36, 350, 664, 978]	0.5966540334596654	0.6088306463874137	False	False	0.2155034948347892
BRD-K53234107-001-01-6	0.02374749178637373	[112, 426, 740, 1054]	0.3371466285337147	0.3718528991180677	False	False	0.42962882822498183
BRD-K53972329-001-01-3	0.07367625444623876	[198, 512, 826, 1140]	0.07027929720702793	0.12117120208108265	False	False	0.9166005836627843
BRD-K54330070-001-19-6	0.057701756506124025	[85, 399, 713, 1027]	0.09669903300966991	0.15188329792094749	False	False	0.8184899813681679
BRD-K55567017-001-12-3	0.04634541399091234	[196, 510, 824, 1138]	0.13099869001309986	0.18194262501819425	False	False	0.7400655436986087
BRD-K55966568-001-09-6	0.054529734662131915	[259, 573, 887, 1201]	0.1057389426105739	0.15940544112146818	False	False	0.797496858544056
BRD-K56740996-001-02-1	0.034240429428826095	[212, 526, 840, 1154]	0.2017379826201738	0.2555797226837858	False	False	0.5924736054270601
BRD-K56810756-003-07-7	0.03164236462176738	[40, 354, 668, 982]	0.22572774272257276	0.27379564914028276	False	False	0.5625734574780699
BRD-K57313110-001-06-8	0.16972412916348842	[299, 613, 927, 1241]	0.024869751302486975	0.06016739832601674	True	False	1.220638767253282
BRD-K57708067-001-01-3	0.13512266428980566	[78, 392, 706, 1020]	0.02837971620283797	0.06214536394782037	True	False	1.2065912642383936
BRD-K58049875-001-03-9	0.6573998917748918	[22, 336, 650, 964]	6.999930000699993e-05	0.0003230736923399997	True	True	3.490698404832041
BRD-K58550667-001-08-7	0.05111136648989273	[66, 219, 380, 533, 694, 847, 1008, 1161]	0.23746762532374677	0.2849611503884961	False	False	0.5452143446299633
BRD-K59058747-001-19-1	0.4858796296296296	[59, 373, 687, 1001]	0.0003199968000319997	0.0013714148572799988	True	True	2.8628311498977927
BRD-K59325863-001-04-4	1.0	[221, 535, 849, 1163]	9.99990000099999e-06	5.357089286249995e-05	True	True	4.271071115209643
BRD-K59632282-052-03-1	0.05930884999975733	[102, 416, 730, 1044]	0.09326906730932691	0.1495197813979307	False	False	0.8253013465793436
BRD-K59831625-001-03-9	1.0	[195, 509, 823, 1137]	9.99990000099999e-06	5.357089286249995e-05	True	True	4.271071115209643
BRD-K60150510-001-15-6	0.025778484897940143	[140, 454, 768, 1082]	0.3015469845301547	0.34137394475111854	False	False	0.46676962933327826
BRD-K60476892-001-16-1	0.03199897883995351	[119, 433, 747, 1061]	0.22235777642223578	0.2733907087158637	False	False	0.5632162491756489
BRD-K60659193-001-01-0	0.05911040247929116	[38, 352, 666, 980]	0.0936990630093699	0.1495197813979307	False	False	0.8253013465793436
BRD-K61250553-003-30-6	0.3953293438587556	[312, 626, 940, 1254]	0.0011299887001129988	0.004346110385049995	True	True	2.361899247410503
BRD-K61642990-001-01-0	0.02280797979047404	[266, 580, 894, 1208]	0.35721642783572166	0.38687699765601624	False	False	0.41242709113178166
BRD-K61688984-001-02-9	0.1875890189189422	[138, 452, 766, 1080]	0.016229837701622982	0.04126229924141436	True	True	1.3844465756833355
BRD-K61845293-300-01-9	0.3481410256410256	[19, 333, 647, 961]	0.005959940400595994	0.021285501430699977	True	True	1.6719161145250871
BRD-K61918008-001-07-1	0.056294410114137584	[186, 500, 814, 1128]	0.1003789962100379	0.15459029083178558	False	False	0.8108177857772754
BRD-K62810658-001-11-4	0.24812154934437544	[151, 465, 779, 1093]	0.012129878701212987	0.034429562246433607	True	True	1.4630684990835028
BRD-K62949423-001-03-1	0.5584415584415585	[60, 374, 688, 1002]	0.00018999810001899982	0.0008260786957347818	True	True	3.0829785779878685
BRD-K63430059-001-16-4	0.026445672108625456	[244, 558, 872, 1186]	0.2910070899291007	0.33194725086969656	False	False	0.4789309237547164
BRD-K64034691-001-01-9	0.415542328042328	[174, 488, 802, 1116]	0.0007699923000769992	0.0030394432897776283	True	True	2.5172059553117516
BRD-K64054020-001-02-7	0.033059372731573645	[80, 394, 708, 1022]	0.21211787882121177	0.2640471520595997	False	False	0.5783185123317853
BRD-K64800655-001-09-0	1.0	[89, 159, 403, 473, 717, 787, 1031, 1101]	9.99990000099999e-06	5.357089286249995e-05	True	True	4.271071115209643
BRD-K64890080-001-02-1	1.0	[95, 165, 409, 479, 723, 793, 1037, 1107]	9.99990000099999e-06	5.357089286249995e-05	True	True	4.271071115209643
BRD-K66430217-001-03-8	0.01735015874339467	[193, 507, 821, 1135]	0.5155348446515535	0.5388865971967458	False	False	0.26850261773238365
BRD-K66788707-001-14-3	0.06529241510107697	[25, 339, 653, 967]	0.08141918580814192	0.13203111212131122	False	False	0.8793237185630751
BRD-K67017579-001-28-1	0.10141168091946215	[307, 621, 935, 1249]	0.04374956250437496	0.08522642046306811	True	False	1.069425751681573
BRD-K67637637-003-11-8	0.01483517091616501	[234, 548, 862, 1176]	0.6300636993630063	0.6385780736787227	False	False	0.19478599754699677
BRD-K67915505-001-01-2	0.9791666666666666	[97, 411, 725, 1039]	9.99990000099999e-06	5.357089286249995e-05	True	True	4.271071115209643
BRD-K68143200-001-11-7	0.6925757575757576	[62, 376, 690, 1004]	3.999960000399996e-05	0.00021052421054736822	True	True	3.676697952547971
BRD-K68164687-001-01-6	1.0	[100, 414, 728, 1042]	9.99990000099999e-06	5.357089286249995e-05	True	True	4.271071115209643
BRD-K68567222-001-01-2	0.015233809519922648	[284, 598, 912, 1226]	0.6090139098609014	0.6193361795195608	False	False	0.20807354923835894
BRD-K68982262-001-01-4	0.3181086225953668	[309, 623, 937, 1251]	0.01160988390116099	0.034429562246433607	True	True	1.4630684990835028
BRD-K69122748-001-10-1	0.05324460696397485	[76, 390, 704, 1018]	0.10873891261087389	0.16149343457060478	False	False	0.7918451289843739
BRD-K69877120-001-01-7	0.03448918341346728	[50, 364, 678, 992]	0.1996680033199668	0.2555797226837858	False	False	0.5924736054270601
BRD-K70358946-001-17-3	0.14940845444707002	[313, 627, 941, 1255]	0.026279737202627974	0.06111566791308831	True	False	1.2138474376149477
BRD-K70463136-001-01-5	0.43207671957671956	[134, 448, 762, 1076]	0.0006099939000609993	0.0025068242468260244	True	True	2.600876113313131
BRD-K70586315-001-02-4	0.09923987818361774	[296, 610, 924, 1238]	0.04479955200447996	0.08670881033125152	True	False	1.0619367723755895
BRD-K70778732-003-27-5	0.07266444950225398	[123, 437, 751, 1065]	0.07120928790712093	0.12130387170704564	False	False	0.9161253373513064
BRD-K71106091-001-09-5	0.016307981868831832	[260, 574, 888, 1202]	0.5589744102558974	0.5800457459342933	False	False	0.2365377539829453
BRD-K72063794-003-01-0	0.0315704345528564	[237, 551, 865, 1179]	0.22633773662263376	0.27379564914028276	False	False	0.5625734574780699
BRD-K72726508-001-02-1	0.31121031746031746	[23, 337, 651, 965]	0.011629883701162988	0.034429562246433607	True	True	1.4630684990835028
BRD-K72815923-034-02-0	0.033156752226052875	[282, 596, 910, 1224]	0.2111078889211108	0.2638848611513885	False	False	0.5785855241679903
BRD-K73276278-305-01-1	0.0569388954222024	[35, 349, 663, 977]	0.09863901360986391	0.15399327872006255	False	False	0.8124982342186651
BRD-K73319509-001-08-0	0.04972328170909554	[65, 379, 693, 1007]	0.11928880711192888	0.17041258158846984	False	False	0.7684983443537504
BRD-K73789395-001-09-9	0.15723473710642916	[144, 458, 772, 1086]	0.025489745102548974	0.06021199630523379	True	False	1.2203169736901314
BRD-K74514084-003-09-2	0.429868515506561	[176, 490, 804, 1118]	0.0006299937000629993	0.002554028513768916	True	True	2.5927742584808366
BRD-K74913225-001-14-0	0.3674603174603175	[5, 319, 633, 947]	0.0023199768002319975	0.008810038481893661	True	True	2.0550221946029836
BRD-K75390981-300-04-9	0.07239563456825363	[153, 467, 781, 1095]	0.07156928430715692	0.12130387170704564	False	False	0.9161253373513064
BRD-K75748943-300-01-3	0.18766358401680744	[71, 385, 699, 1013]	0.016219837801621985	0.04126229924141436	True	True	1.3844465756833355
BRD-K76037122-001-02-5	0.054968507690161574	[142, 456, 770, 1084]	0.1045489545104549	0.15840750683402258	False	False	0.8002242413112824
BRD-K76674262-001-03-3	1.0	[263, 577, 891, 1205]	9.99990000099999e-06	5.357089286249995e-05	True	True	4.271071115209643
BRD-K76792669-001-08-1	0.09839980698859646	[145, 459, 773, 1087]	0.04531954680453196	0.08715297462409992	True	False	1.059717785366544
BRD-K76908866-001-07-6	0.045955112243222	[167, 481, 795, 1109]	0.13258867411325886	0.1824614781375122	False	False	0.7388288111977268
BRD-K77060810-001-01-5	0.07259299682899004	[308, 622, 936, 1250]	0.07128928710712892	0.12130387170704564	False	False	0.9161253373513064
BRD-K77087341-001-02-4	0.07694280937343036	[137, 451, 765, 1079]	0.06481935180648193	0.11506393811801527	False	False	0.9390607661209244
BRD-K77220725-003-01-5	0.04635466696082143	[130, 444, 758, 1072]	0.13093869061309388	0.18194262501819425	False	False	0.7400655436986087
BRD-K77627880-001-04-0	0.048652928488518425	[236, 550, 864, 1178]	0.12317876821231788	0.1743095776589404	False	False	0.7586787493779579
BRD-K78122587-300-04-3	0.5725494294707849	[13, 327, 641, 955]	0.00010999890001099989	0.0004852892647544113	True	True	3.3139993157514533
BRD-K78126613-001-27-7	0.24907801179583577	[242, 556, 870, 1184]	0.012119878801211988	0.034429562246433607	True	True	1.4630684990835028
BRD-K78692225-001-24-5	0.028349610838730548	[190, 504, 818, 1132]	0.26345736542634574	0.3075377806533219	False	False	0.5121015240467051
BRD-K80451230-051-02-6	0.023571909151399298	[118, 432, 746, 1060]	0.34096659033409665	0.3746885608066996	False	False	0.4263295656581713
BRD-K80666802-003-01-0	0.1417646505242413	[122, 436, 750, 1064]	0.02721972780272197	0.06125311881209546	True	False	1.212871793520171
BRD-K80935598-001-01-1	1.0	[169, 483, 797, 1111]	9.99990000099999e-06	5.357089286249995e-05	True	True	4.271071115209643
BRD-K80970344-201-08-6	0.6366792929292929	[289, 603, 917, 1231]	6.999930000699993e-05	0.0003230736923399997	True	True	3.490698404832041
BRD-K81197548-003-01-4	1.0	[246, 560, 874, 1188]	9.99990000099999e-06	5.357089286249995e-05	True	True	4.271071115209643
BRD-K81405859-300-01-4	0.3327385047586286	[52, 366, 680, 994]	0.011589884101158989	0.034429562246433607	True	True	1.4630684990835028
BRD-K81801188-001-02-8	1.0	[34, 348, 662, 976]	9.99990000099999e-06	5.357089286249995e-05	True	True	4.271071115209643
BRD-K82818427-001-04-8	0.9791666666666666	[148, 462, 776, 1090]	9.99990000099999e-06	5.357089286249995e-05	True	True	4.271071115209643
BRD-K83896451-001-06-7	0.02302480052985304	[150, 464, 778, 1092]	0.35273647263527363	0.3848034246930258	False	False	0.4147610714609793
BRD-K84266862-001-03-2	0.025025480735084128	[107, 421, 735, 1049]	0.31361686383136167	0.3497585841985446	False	False	0.45623161772445586
BRD-K84783599-001-01-0	0.03852275314720456	[166, 480, 794, 1108]	0.16985830141698582	0.2214934747204252	False	False	0.6546390637282957
BRD-K86525559-001-07-8	1.0	[158, 203, 472, 517, 786, 831, 1100, 1145]	9.99990000099999e-06	5.357089286249995e-05	True	True	4.271071115209643
BRD-K86930074-001-05-0	0.8513888888888889	[225, 539, 853, 1167]	9.99990000099999e-06	5.357089286249995e-05	True	True	4.271071115209643
BRD-K87158025-003-08-7	0.11531291420997303	[41, 355, 669, 983]	0.03926960730392696	0.08014205572229992	True	False	1.0961395216812
BRD-K87632963-001-03-0	0.07052927209214062	[28, 342, 656, 970]	0.07333926660733393	0.12291497196759876	False	False	0.9103952135587513
BRD-K87691185-001-01-2	0.05520201045848665	[211, 525, 839, 1153]	0.10384896151038489	0.15814562666556076	False	False	0.800942813493917
BRD-K87782578-001-01-4	1.0	[20, 334, 648, 962]	9.99990000099999e-06	5.357089286249995e-05	True	True	4.271071115209643
BRD-K89517477-001-01-4	0.9180555555555555	[132, 446, 760, 1074]	9.99990000099999e-06	5.357089286249995e-05	True	True	4.271071115209643
BRD-K90747162-001-01-4	0.8467261904761905	[51, 365, 679, 993]	9.99990000099999e-06	5.357089286249995e-05	True	True	4.271071115209643
BRD-K91188791-001-17-5	0.03992366290207998	[92, 406, 720, 1034]	0.16198838011619884	0.21502882316309582	False	False	0.6675033219370148
BRD-K91283740-003-01-6	1.0	[256, 570, 884, 1198]	9.99990000099999e-06	5.357089286249995e-05	True	True	4.271071115209643
BRD-K91370081-001-25-1	1.0	[253, 567, 881, 1195]	9.99990000099999e-06	5.357089286249995e-05	True	True	4.271071115209643
BRD-K91456750-001-01-9	0.010375986405479567	[81, 395, 709, 1023]	0.9025709742902571	0.9025709742902571	False	False	0.04451863703376066
BRD-K91535048-001-01-2	0.05677327064102381	[96, 410, 724, 1038]	0.0990690093099069	0.15399327872006255	False	False	0.8124982342186651
BRD-K91543828-001-02-0	0.23828027989742762	[293, 607, 921, 1235]	0.012279877201227987	0.034429562246433607	True	True	1.4630684990835028
BRD-K91822704-003-07-2	0.02886353163023569	[99, 413, 727, 1041]	0.25695743042569574	0.30349302806184536	False	False	0.5178512812247932
BRD-K91825936-001-03-9	0.024678360120802885	[16, 330, 644, 958]	0.3196368036319637	0.35515200403551517	False	False	0.4495857303679357
BRD-K92049597-001-20-8	0.033393922114342355	[301, 615, 929, 1243]	0.2090979090209098	0.26246599458691605	False	False	0.5809269563339079
BRD-K93632104-001-17-2	0.029015177276640988	[272, 586, 900, 1214]	0.25500744992550073	0.3023803754057321	False	False	0.5194463981230872
BRD-K93779381-001-01-9	1.0	[241, 555, 869, 1183]	9.99990000099999e-06	5.357089286249995e-05	True	True	4.271071115209643
BRD-K93788137-001-04-1	0.026204191965881453	[228, 542, 856, 1170]	0.2946270537294627	0.3348034701471167	False	False	0.47521004931099387
BRD-K93942811-001-01-3	0.044716689923970446	[105, 419, 733, 1047]	0.13806861931380687	0.18913509495042038	False	False	0.7232278781927658
BRD-K94342292-001-01-3	0.3425497976968565	[6, 320, 634, 948]	0.00944990550094499	0.032964786631203453	True	True	1.481949730937747
BRD-K94863486-001-02-2	0.0255527964311286	[243, 557, 871, 1185]	0.3051169488305117	0.34411685958328386	False	False	0.4632940491325786
BRD-K95785537-001-22-3	0.12036140519671863	[183, 497, 811, 1125]	0.03616963830361696	0.07535341313253534	True	False	1.1228970715370719
BRD-K97010173-001-04-1	0.07911613728592527	[224, 538, 852, 1166]	0.062069379306206936	0.11114174572539988	False	False	0.9541227859476724
BRD-K97072811-001-11-4	0.03929197388229806	[247, 561, 875, 1189]	0.16522834771652284	0.2168755605020369	False	False	0.6637893854552428
BRD-K97091514-001-11-4	0.02046170679179233	[178, 492, 806, 1120]	0.41474585254147456	0.4412189920653985	False	False	0.3553458018264048
BRD-K97181089-003-24-7	0.016225212527036834	[70, 384, 698, 1012]	0.5626443735562644	0.5800457459342933	False	False	0.2365377539829453
BRD-K98357249-001-02-9	0.02765254396939423	[64, 378, 692, 1006]	0.27315726842731575	0.3176247307294369	False	False	0.4980856901203047
BRD-K98763141-001-30-8	0.02065688692436996	[275, 589, 903, 1217]	0.4095259047409526	0.43721626840671096	False	False	0.3593036867319046
BRD-K99616396-316-05-3	0.138526496873916	[213, 527, 841, 1155]	0.027749722502774972	0.06160967802086685	True	False	1.2103510608726544
