# Supplementary material for: A versatile information retrieval framework for evaluating profile strength and similarity
Source: Nat Commun. 2025 Jun 4;16:5181. doi: 10.1038/s41467-025-60306-2 (PMC12137819; doi:10.1038/s41467-025-60306-2)
Supplement: Supplementary file 4 — Source Data [file 41467_2025_60306_MOESM4_ESM.zip › source_file/5_nelisa/cp_all_map_consistency_results.csv]

Metadata_target	mAP	indices	p_value	corrected_p_value	below_p	p < 0.05	-log10(mAP p-value)
ABL1	0.11950223516313446	[495, 784, 911, 1118, 1152, 1197]	0.0005399946000539995	0.0055754442455575445	True	True	2.2537205227716974
ADA	0.015182648401826484	[965, 1179]	0.26952730472695274	0.49594379611759437	False	False	0.3045675380643206
ADAM28	0.04337049946020863	[842, 887, 1127]	0.10771892281077189	0.27979820830722507	False	False	0.5531550708476821
ADH1C	0.006325337152404822	[872, 886]	0.5293547064529355	0.7604143055791666	False	False	0.11894972140200287
ADORA1	0.3433099430060922	[0, 913, 989]	0.00018999810001899982	0.002064979350206498	True	True	2.685084286930685
ADORA2A	0.17498905491792893	[1, 29, 685, 914]	0.01089989100108999	0.05115517026647915	True	False	1.2911104654762484
ADRA1A	0.03012146429522487	[172, 193, 272, 326, 533, 1004, 1034]	0.7083829161708383	0.8733198339658393	False	False	0.05882667646799678
ADRA1B	0.025552909554108733	[173, 194, 273, 327, 534, 1005]	0.7283727162728373	0.8899938811262775	False	False	0.05061297920028738
ADRA1D	0.013250311414492177	[174, 195, 328]	0.5953140468595314	0.7982620173798262	False	False	0.09785453468333731
ADRA2A	0.038571027731226414	[175, 196, 274, 535, 830, 1006, 1035]	0.3639163608363916	0.6036042450820471	False	False	0.21924771454054104
ADRA2B	0.02256896850294219	[176, 197, 275, 536, 1007]	0.6522934770652293	0.8314728581109251	False	False	0.0801519229508279
ADRA2C	0.02256896850294219	[177, 198, 276, 537, 1008]	0.6522934770652293	0.8314728581109251	False	False	0.0801519229508279
AGER	0.016129032258064516	[847, 1154]	0.2031079689203108	0.43918110557114326	False	False	0.357356352352824
AHR	0.005426789811165363	[155, 1107]	0.7770122298777012	0.926412455073157	False	False	0.033195614742306076
AKR1B1	0.015470004723665564	[256, 1090]	0.27018729812701875	0.49594379611759437	False	False	0.3045675380643206
AKR1C1	0.017879353233830844	[9, 1186]	0.22778772212277879	0.4583057067980045	False	False	0.3388447349100204
AKT1	0.0642849171367289	[99, 657, 698, 858, 930]	0.08326916730832691	0.23236598715093928	False	False	0.633827442003363
ALDH2	0.014109434163732025	[384, 920, 1087]	0.46534534654653453	0.709179439570918	False	False	0.1492438638922321
ALK	0.75	[48, 603]	1.999980000199998e-05	0.00025030052729775734	True	True	3.60153823548061
ALOX5	0.09866286498443617	[100, 184, 427, 818, 859, 1206]	0.011549884501154989	0.052881427707462056	True	False	1.276696828161176
ANG	0.007464349376114082	[888, 1091]	0.5896641033589665	0.7982620173798262	False	False	0.09785453468333731
ANO1	0.007727652464494569	[758, 1219]	0.44511554884451154	0.7016516094381041	False	False	0.1538784742744965
ANXA1	1.0	[24, 736]	9.99990000099999e-06	0.00015296143334862948	True	True	3.815418055425691
ASIC1	0.013000911841118026	[381, 1146, 1210]	0.5170148298517014	0.7530387633186606	False	False	0.12318266754153462
ASIC2	0.005353104514356053	[382, 1211]	0.7828521714782852	0.926412455073157	False	False	0.033195614742306076
ASIC3	0.005353104514356053	[383, 1212]	0.7828521714782852	0.926412455073157	False	False	0.033195614742306076
ATM	0.028722600151171576	[655, 709]	0.13144868551314487	0.32507968333490317	False	False	0.4880101719719052
ATP2C1	0.005373563218390805	[70, 126]	0.8028619713802861	0.9314100960113993	False	False	0.03085905884662414
ATP5F1D	0.005373563218390805	[71, 127]	0.8028619713802861	0.9314100960113993	False	False	0.03085905884662414
AURKA	0.30075222988016537	[390, 599, 720, 873]	9.99990000099999e-06	0.00015296143334862948	True	True	3.815418055425691
AURKB	0.30075222988016537	[391, 600, 721, 874]	9.99990000099999e-06	0.00015296143334862948	True	True	3.815418055425691
AURKC	0.5555555555555555	[392, 601, 722]	1.999980000199998e-05	0.00025030052729775734	True	True	3.60153823548061
AVPR1A	0.028517546053179965	[649, 726, 990]	0.18569814301856982	0.41430591070433387	False	False	0.38267887078578716
AVPR2	0.019824628288219598	[650, 727]	0.16803831961680382	0.3920894124392089	False	False	0.4066148847625557
BAX	0.007378472222222222	[31, 385]	0.4521154788452115	0.7039897008437322	False	False	0.15243369440824792
BCR	0.007833909210056	[785, 1153]	0.5740342596574034	0.780820316796832	False	False	0.10744889493414057
BRAF	0.012566582232681912	[496, 931, 1064, 1158]	0.9337606623933761	0.9894710189953939	False	False	0.0045969214926541895
BRD4	0.021581587575659145	[447, 452, 962]	0.26522734772652273	0.49565110683734787	False	False	0.30482391966256417
BTK	0.025925925925925925	[950, 1155]	0.12705872941270588	0.3161159954665514	False	False	0.5001535283075155
CA1	0.037779407735697115	[35, 399, 523, 623, 1078]	0.2102378976210238	0.4452730857306812	False	False	0.35137355474953463
CA12	0.027322019293868842	[400, 524, 624, 1079]	0.2818771812281877	0.5083636499879542	False	False	0.29382551078136077
CA14	0.027322019293868842	[401, 525, 625, 1080]	0.2818771812281877	0.5083636499879542	False	False	0.29382551078136077
CA2	0.027322019293868842	[402, 526, 626, 1081]	0.2818771812281877	0.5083636499879542	False	False	0.29382551078136077
CA4	0.03791590805148705	[527, 627, 1082, 1092]	0.16697833021669783	0.391829831701683	False	False	0.4069025023631666
CA5A	0.08888888888888888	[528, 1083]	0.03691963080369196	0.12498202886823591	True	False	0.9031524295875772
CA6	0.01383765686929137	[403, 529, 628]	0.5555044449555504	0.7777062229377706	False	False	0.10918442595586647
CA7	0.08888888888888888	[530, 1084]	0.03691963080369196	0.12498202886823591	True	False	0.9031524295875772
CA9	0.01383765686929137	[404, 531, 629]	0.5555044449555504	0.7777062229377706	False	False	0.10918442595586647
CACNA1A	0.009840983244440426	[239, 257, 921]	0.7243527564724352	0.887708274252569	False	False	0.05172973207927942
CACNA1B	0.12083333333333333	[36, 240]	0.027769722302776974	0.10259109798282547	True	False	0.9888903221156841
CACNA1C	0.04497427325380406	[37, 56, 156, 178, 204, 229, 241]	0.22970770292297077	0.4583057067980045	False	False	0.3388447349100204
CACNA1D	0.05139249100860046	[38, 57, 157, 230, 242]	0.10945890541094588	0.28078588779329594	False	False	0.5516247234920669
CACNA1F	0.02908910131608949	[39, 58, 158, 243]	0.2781872181278187	0.5083636499879542	False	False	0.29382551078136077
CACNA1G	0.0034542417372628565	[244, 745]	1.0	1.0	False	False	-0.0
CACNA1H	0.015299438587694355	[59, 245, 258, 746]	0.7124228757712423	0.8756864514688186	False	False	0.05765136960013234
CACNA1I	0.0034542417372628565	[246, 747]	1.0	1.0	False	False	-0.0
CACNA1S	0.05342327254921458	[40, 60, 159, 179, 231, 247]	0.11998880011199888	0.3040207021242671	False	False	0.5170968423379124
CACNA2D1	0.04361527657711612	[32, 41, 61, 180, 205, 232, 248]	0.24838751612483875	0.4816152307960488	False	False	0.3172997872276287
CACNA2D2	0.013933142701525056	[62, 249, 259]	0.48923510764892353	0.7294371821624744	False	False	0.13701210283137039
CACNA2D3	0.13343915343915344	[42, 233, 250]	0.021119788802111978	0.08722472775272247	True	False	1.0593603774049287
CACNB1	0.03023488502093448	[43, 160, 206, 251]	0.25929740702592974	0.4949350049878497	False	False	0.3054518290026623
CACNB2	0.05139249100860046	[44, 63, 161, 234, 252]	0.10945890541094588	0.28078588779329594	False	False	0.5516247234920669
CACNB3	0.00673591581239227	[162, 253]	0.6482935170648294	0.8314728581109251	False	False	0.0801519229508279
CACNB4	0.00673591581239227	[163, 254]	0.6482935170648294	0.8314728581109251	False	False	0.0801519229508279
CACNG1	0.012353337728496306	[33, 181, 207, 255]	0.9327406725932741	0.9894710189953939	False	False	0.0045969214926541895
CALM1	0.03130247910232918	[64, 72, 260, 922]	0.24519754802451976	0.47767258176474836	False	False	0.3208696863490775
CASP3	0.01575651905478061	[185, 271, 929]	0.41069589304106957	0.6578071142365499	False	False	0.18190143389840974
CATSPER1	0.0034722640849740184	[661, 1102]	0.997910020899791	1.0	False	False	-0.0
CATSPER2	0.0034722640849740184	[662, 1103]	0.997910020899791	1.0	False	False	-0.0
CATSPER3	0.0034722640849740184	[663, 1104]	0.997910020899791	1.0	False	False	-0.0
CATSPER4	0.0034722640849740184	[664, 1105]	0.997910020899791	1.0	False	False	-0.0
CCND1	0.004134956874682902	[375, 1045]	0.9405305946940531	0.9894710189953939	False	False	0.0045969214926541895
CCR1	0.01761642156862745	[991, 1181]	0.23345766542334576	0.4635481529800086	False	False	0.33390514504207885
CDC25A	0.040584415584415584	[350, 974]	0.08018919810801892	0.22529346135110076	False	False	0.6472514125386799
CDC25B	0.040584415584415584	[351, 975]	0.08018919810801892	0.22529346135110076	False	False	0.6472514125386799
CDK1	0.25569629361827684	[386, 458, 586, 833, 956]	9.99990000099999e-06	0.00015296143334862948	True	True	3.815418055425691
CDK2	0.15524412905787077	[379, 387, 459, 587, 699, 834, 945, 957]	0.0001799982000179998	0.002009169097498214	True	True	2.6969835102303925
CDK4	0.04551146762341824	[380, 588, 835, 946, 958, 1046]	0.17160828391716082	0.3981697823471203	False	False	0.39993170226406893
CDK5	0.1796062005374359	[388, 589, 836, 959]	0.0007899921000789992	0.007957725300795773	True	True	2.0992110566959976
CDK6	0.00929541595925297	[389, 590]	0.4745452545474545	0.7126806913749044	False	False	0.14710500736402127
CDK7	0.38652379275949067	[460, 591, 960]	2.999970000299997e-05	0.00035399646003539967	True	True	3.4510010808973166
CDK9	0.38652379275949067	[461, 592, 961]	2.999970000299997e-05	0.00035399646003539967	True	True	3.4510010808973166
CFTR	0.005495169082125604	[65, 164]	0.7828121718782812	0.926412455073157	False	False	0.033195614742306076
CHEK1	0.11988456848030227	[101, 800, 860, 932, 1137]	0.012189878101218988	0.054133544686058514	True	False	1.2665335342022566
CHRM1	0.0344926562977863	[121, 538, 992, 1009, 1047]	0.26244737552624475	0.4949350049878497	False	False	0.3054518290026623
CHRM2	0.0344926562977863	[122, 539, 993, 1010, 1048]	0.26244737552624475	0.4949350049878497	False	False	0.3054518290026623
CHRM3	0.08632225631764634	[123, 540, 994, 1011, 1049, 1109]	0.036639633603663964	0.12498202886823591	True	False	0.9031524295875772
CHRM4	0.0344926562977863	[124, 541, 995, 1012, 1050]	0.26244737552624475	0.4949350049878497	False	False	0.3054518290026623
CHRM5	0.030730979025634035	[125, 542, 1013, 1051]	0.2549474505254947	0.49202475264966977	False	False	0.3080130483124019
CHRNA2	0.09401709401709402	[332, 633]	0.03587964120358796	0.12498202886823591	True	False	0.9031524295875772
CHUK	0.0036036153027036856	[428, 892]	0.996190038099619	1.0	False	False	-0.0
CLK1	0.078125	[963, 1203]	0.04324956750432496	0.14289657103428968	True	False	0.8449781924739267
CNR1	0.005263741134751773	[748, 819]	0.8126318736812632	0.9401035401410692	False	False	0.026824311894374144
COMT	0.004078208578358085	[397, 444]	0.9427105728942711	0.9894710189953939	False	False	0.0045969214926541895
CSF1R	0.040268834996073984	[478, 1068, 1138]	0.12648873511264888	0.3161159954665514	False	False	0.5001535283075155
CSK	0.012347560975609757	[651, 824]	0.35134648653513467	0.5851052376573008	False	False	0.23276601421968213
CTSG	0.00944138473642801	[900, 1162]	0.4586454135458645	0.7039897008437322	False	False	0.15243369440824792
CYP19A1	0.009226190476190476	[333, 335]	0.47078529214707854	0.7126806913749044	False	False	0.14710500736402127
CYP1A2	0.008187314497062505	[336, 471, 947]	0.8608513914860851	0.9767352326476736	False	False	0.01022314619287303
CYP2A6	0.12242834219174596	[18, 472, 630, 948]	0.024159758402415975	0.09782333549213527	True	False	1.0095575330795268
CYP2B6	0.22653165689349133	[19, 337, 473]	0.007209927900720993	0.03544881217854488	True	True	1.450398312609156
CYP2C9	0.22653165689349133	[20, 338, 474]	0.007209927900720993	0.03544881217854488	True	True	1.450398312609156
CYP2D6	0.08365658201440021	[21, 102, 277, 475, 723]	0.03136968630313697	0.11073231148030399	True	False	0.95572563431512
CYP3A4	0.052463603873010564	[22, 103, 278, 339, 476, 700, 724, 901, 949, 1202]	0.2875771242287577	0.5088850393547346	False	False	0.29338031670617193
CYP3A5	0.11986850565591095	[23, 279, 340, 477]	0.015849841501584985	0.06679576061382243	True	False	1.175251100405428
DCK	0.005209605209605209	[1041, 1180]	0.7952420475795242	0.9314100960113993	False	False	0.03085905884662414
DDR2	0.0045706313509911705	[497, 928]	0.9019309806901931	0.9894710189953939	False	False	0.0045969214926541895
DHH	0.01844532279314888	[827, 838]	0.17974820251797483	0.4078901518677121	False	False	0.38945678019685803
DRD1	0.009222734441795168	[280, 543, 1014]	0.8825611743882561	0.9877988211987798	False	False	0.0053314964445360415
DRD2	0.009222734441795168	[281, 544, 1015]	0.8825611743882561	0.9877988211987798	False	False	0.0053314964445360415
DRD3	0.02614679378820256	[282, 545, 996, 1016]	0.3253367466325337	0.5552234560299025	False	False	0.25553219491419904
DRD4	0.009222734441795168	[283, 546, 1017]	0.8825611743882561	0.9877988211987798	False	False	0.0053314964445360415
DRD5	0.013825324180015256	[547, 1018]	0.3150468495315047	0.5507988253450798	False	False	0.2590069946073687
DYRK1A	0.44039351851851855	[964, 1156, 1204]	0.00022999770002299976	0.002435616669474331	True	True	2.6133910622756096
DYRK1B	0.35309459736715293	[1111, 1157, 1205]	0.0015399846001539984	0.014133636441413364	True	True	1.849746084205584
EDNRB	0.01913265306122449	[348, 1218]	0.17304826951730481	0.39926779503154686	False	False	0.39873571861645013
EGFR	0.042600246834150764	[687, 875, 1119]	0.11540884591154088	0.2942213170460888	False	False	0.5313258647828565
ELANE	0.013642612335039847	[686, 732, 902]	0.49169508304916953	0.7304678751773633	False	False	0.1363988788946182
ERBB2	0.02692440204634684	[701, 926, 1097]	0.20946790532094678	0.4452730857306812	False	False	0.35137355474953463
ESR1	0.004025464912849089	[10, 369]	0.951340486595134	0.9903890633637744	False	False	0.004194164110496308
ESR2	0.004025464912849089	[11, 370]	0.951340486595134	0.9903890633637744	False	False	0.004194164110496308
EZH2	0.0048429805816222245	[670, 1178]	0.6900130998690013	0.8609529010450075	False	False	0.06502060624174946
F10	0.004754715280438065	[674, 1106]	0.7036429635703643	0.8700734848938936	False	False	0.0604440660754283
FFAR2	0.0564935064935065	[154, 376]	0.06419935800641993	0.19134484914143665	False	False	0.7181832241609863
FFAR4	0.020253682487725043	[631, 660]	0.16311836881631184	0.3849593504064959	False	False	0.4145851271829143
FGF1	0.009578024758290414	[675, 1069]	0.4550254497455025	0.7039897008437322	False	False	0.15243369440824792
FGFR1	0.055581004466498184	[393, 498, 786, 876, 1070]	0.0969390306096939	0.2582956105922812	False	False	0.5878829740502545
FGFR2	0.009757389830593257	[499, 787, 877]	0.8555514444855551	0.9733959960675875	False	False	0.011710444500288204
FGFR3	0.007659084365102218	[788, 1071]	0.5943040569594304	0.7982620173798262	False	False	0.09785453468333731
FLT1	0.01875916312687848	[500, 1072, 1139, 1225]	0.6051639483605163	0.8058731309793011	False	False	0.09373332401684509
FLT3	0.09004044015199332	[462, 479, 593, 604, 789, 1140, 1159, 1163]	0.005309946900530995	0.03444989940344499	True	True	1.462812041930304
FLT4	0.01875916312687848	[501, 1073, 1141, 1226]	0.6051639483605163	0.8058731309793011	False	False	0.09373332401684509
FOXM1	0.13392857142857142	[34, 891]	0.023499765002349977	0.09609309847495584	True	False	1.0173078027776097
FPR1	0.003766812326201691	[98, 453]	0.977120228797712	1.0	False	False	-0.0
GAA	0.009958791208791208	[166, 585]	0.33267667323326766	0.5654134405158006	False	False	0.24763387205366613
GABBR1	0.11458333333333333	[49, 343]	0.026909730902690974	0.10259109798282547	True	False	0.9888903221156841
GABBR2	0.11458333333333333	[50, 344]	0.026909730902690974	0.10259109798282547	True	False	0.9888903221156841
GABRA1	0.01598071506332926	[73, 128, 266, 548, 692]	0.9520204797952021	0.9903890633637744	False	False	0.004194164110496308
GABRA2	0.012490857174105882	[74, 129, 549, 693]	0.9293207067929321	0.9894710189953939	False	False	0.0045969214926541895
GABRA3	0.012490857174105882	[75, 130, 550, 694]	0.9293207067929321	0.9894710189953939	False	False	0.0045969214926541895
GABRA4	0.008110054230321415	[76, 131, 551]	0.9439505604943951	0.9894710189953939	False	False	0.0045969214926541895
GABRA5	0.012490857174105882	[77, 132, 552, 695]	0.9293207067929321	0.9894710189953939	False	False	0.0045969214926541895
GABRA6	0.008110054230321415	[78, 133, 553]	0.9439505604943951	0.9894710189953939	False	False	0.0045969214926541895
GABRB1	0.008110054230321415	[79, 134, 554]	0.9439505604943951	0.9894710189953939	False	False	0.0045969214926541895
GABRB2	0.012490857174105882	[80, 135, 555, 696]	0.9293207067929321	0.9894710189953939	False	False	0.0045969214926541895
GABRB3	0.008110054230321415	[81, 136, 556]	0.9439505604943951	0.9894710189953939	False	False	0.0045969214926541895
GABRD	0.008110054230321415	[82, 137, 557]	0.9439505604943951	0.9894710189953939	False	False	0.0045969214926541895
GABRE	0.008110054230321415	[83, 138, 558]	0.9439505604943951	0.9894710189953939	False	False	0.0045969214926541895
GABRG1	0.008110054230321415	[84, 139, 559]	0.9439505604943951	0.9894710189953939	False	False	0.0045969214926541895
GABRG2	0.012490857174105882	[85, 140, 560, 697]	0.9293207067929321	0.9894710189953939	False	False	0.0045969214926541895
GABRG3	0.008110054230321415	[86, 141, 561]	0.9439505604943951	0.9894710189953939	False	False	0.0045969214926541895
GABRP	0.008110054230321415	[87, 142, 562]	0.9439505604943951	0.9894710189953939	False	False	0.0045969214926541895
GABRQ	0.008110054230321415	[88, 143, 563]	0.9439505604943951	0.9894710189953939	False	False	0.0045969214926541895
GHSR	0.75	[349, 799]	0.0035099649003509964	0.024569754302456975	True	True	1.6095991864430235
GJA1	0.35	[405, 759]	0.0068399316006839935	0.03444989940344499	True	True	1.462812041930304
GJA10	0.35	[406, 760]	0.0068399316006839935	0.03444989940344499	True	True	1.462812041930304
GJA3	0.35	[407, 761]	0.0068399316006839935	0.03444989940344499	True	True	1.462812041930304
GJA4	0.35	[408, 762]	0.0068399316006839935	0.03444989940344499	True	True	1.462812041930304
GJA5	0.35	[409, 763]	0.0068399316006839935	0.03444989940344499	True	True	1.462812041930304
GJA8	0.35	[410, 764]	0.0068399316006839935	0.03444989940344499	True	True	1.462812041930304
GJA9	0.35	[411, 765]	0.0068399316006839935	0.03444989940344499	True	True	1.462812041930304
GJB1	0.35	[412, 766]	0.0068399316006839935	0.03444989940344499	True	True	1.462812041930304
GJB2	0.35	[413, 767]	0.0068399316006839935	0.03444989940344499	True	True	1.462812041930304
GJB3	0.35	[414, 768]	0.0068399316006839935	0.03444989940344499	True	True	1.462812041930304
GJB4	0.35	[415, 769]	0.0068399316006839935	0.03444989940344499	True	True	1.462812041930304
GJB5	0.35	[416, 770]	0.0068399316006839935	0.03444989940344499	True	True	1.462812041930304
GJB6	0.35	[417, 771]	0.0068399316006839935	0.03444989940344499	True	True	1.462812041930304
GJB7	0.35	[418, 772]	0.0068399316006839935	0.03444989940344499	True	True	1.462812041930304
GJC1	0.35	[419, 773]	0.0068399316006839935	0.03444989940344499	True	True	1.462812041930304
GJC2	0.35	[420, 774]	0.0068399316006839935	0.03444989940344499	True	True	1.462812041930304
GJC3	0.35	[421, 775]	0.0068399316006839935	0.03444989940344499	True	True	1.462812041930304
GJD2	0.35	[422, 776]	0.0068399316006839935	0.03444989940344499	True	True	1.462812041930304
GJD3	0.35	[423, 777]	0.0068399316006839935	0.03444989940344499	True	True	1.462812041930304
GJD4	0.35	[424, 778]	0.0068399316006839935	0.03444989940344499	True	True	1.462812041930304
GJE1	0.35	[425, 779]	0.0068399316006839935	0.03444989940344499	True	True	1.462812041930304
GLRA1	0.029164675055563898	[89, 144, 267, 289, 711, 749]	0.5453745462545374	0.7777062229377706	False	False	0.10918442595586647
GLRA2	0.010416189690643592	[268, 290, 712]	0.7739122608773912	0.926412455073157	False	False	0.033195614742306076
GLRA3	0.012626262626262626	[269, 713]	0.33610663893361065	0.5689018109818902	False	False	0.24496268374288077
GLRB	0.03581481565566951	[90, 145, 270, 714]	0.1908080919190808	0.42141038482663296	False	False	0.3752947662662887
GPR119	0.03600464576074332	[813, 1099]	0.0902190978090219	0.24195121685146784	False	False	0.6162721893414749
GPR55	0.004866900341038273	[671, 750]	0.8500714992850071	0.9733959960675875	False	False	0.011710444500288204
GRIA1	0.01407571003879351	[91, 146, 440]	0.5578644213557864	0.778371641959256	False	False	0.1088129948940682
GRIN1	0.006667852062588905	[441, 893]	0.6456535434645654	0.8314728581109251	False	False	0.0801519229508279
GRIN2A	0.019578681575535887	[426, 442, 894]	0.3442265577344227	0.5762212013507395	False	False	0.23941076643005696
GRIN2B	0.006667852062588905	[443, 895]	0.6456535434645654	0.8314728581109251	False	False	0.0801519229508279
GRIN3A	0.04304029304029304	[634, 896]	0.08689913100868991	0.23457085690581003	False	False	0.6297259456356358
GSK3B	0.06502844231776313	[104, 594, 861, 933]	0.07046929530704693	0.20641006355893887	False	False	0.6852691324248151
GUCY1A1	0.009279147693100781	[916, 1134]	0.45691543084569153	0.7039897008437322	False	False	0.15243369440824792
GUCY1A2	0.009279147693100781	[917, 1135]	0.45691543084569153	0.7039897008437322	False	False	0.15243369440824792
GUCY1B1	0.009279147693100781	[918, 1136]	0.45691543084569153	0.7039897008437322	False	False	0.15243369440824792
HBB	0.008266721322675412	[682, 725]	0.4012459875401246	0.6505413769391718	False	False	0.18672507542080427
HCK	0.06904761904761905	[805, 1120]	0.05156948430515695	0.1589417687912673	False	False	0.7987619582247962
HDAC3	0.0087492391965916	[377, 927]	0.4852651473485265	0.7261395139671791	False	False	0.1389799298163023
HDAC6	0.010122482032594391	[438, 719]	0.4161758382416176	0.6585464413555098	False	False	0.1814135927398036
HDAC8	0.006287448754336171	[378, 439]	0.6764732352676474	0.8475926755883956	False	False	0.07181280486979298
HIF1A	0.028090443490885703	[798, 919, 1029]	0.18658813411865882	0.41430591070433387	False	False	0.38267887078578716
HPGDS	0.011400440471563675	[521, 890]	0.36962630373696265	0.6106226537734623	False	False	0.21422708764576373
HRH1	0.02527177803472681	[284, 522, 564, 969, 1019, 1036]	0.6974330256697433	0.86498450330812	False	False	0.06299167309941457
HRH4	0.003853922238393679	[565, 1085]	0.979510204897951	1.0	False	False	-0.0
HSD11B1	0.012903762903762904	[532, 1112]	0.32007679923200766	0.5507988253450798	False	False	0.2590069946073687
HSP90AA1	1.0	[741, 756, 972]	9.99990000099999e-06	0.00015296143334862948	True	True	3.815418055425691
HSP90AB1	1.0	[757, 973]	9.99990000099999e-06	0.00015296143334862948	True	True	3.815418055425691
HTR1A	0.028584997476043324	[199, 285, 566, 997, 1020, 1037, 1052]	0.7486625133748662	0.9094047588935874	False	False	0.04124277747221552
HTR1B	0.03288201921770329	[567, 998, 1021, 1053]	0.2167478325216748	0.4527696102349321	False	False	0.34412273056137505
HTR1D	0.015931647385628828	[286, 568, 1022, 1054]	0.7564424355756443	0.9134816546571377	False	False	0.03930017010802376
HTR1E	0.0212652067275839	[569, 1023, 1055]	0.3192468075319247	0.5507988253450798	False	False	0.2590069946073687
HTR1F	0.02506265664160401	[570, 1056]	0.16121838781612183	0.382662035448611	False	False	0.41718462273249113
HTR2A	0.028485859024114046	[287, 571, 999, 1024, 1038, 1057]	0.5597944020559794	0.7784346398960252	False	False	0.10877784645377224
HTR2B	0.018438537250861843	[200, 572, 1000, 1039, 1058]	0.8534814651853482	0.9733959960675875	False	False	0.011710444500288204
HTR2C	0.023593111278333117	[288, 573, 1025, 1040, 1059]	0.6068439315606844	0.8058731309793011	False	False	0.09373332401684509
HTR3A	0.04377278390341859	[182, 574, 635, 715, 1001, 1026]	0.1996680033199668	0.43631156281029787	False	False	0.3602032775055777
HTR6	0.0212652067275839	[575, 1027, 1060]	0.3192468075319247	0.5507988253450798	False	False	0.2590069946073687
HTR7	0.0212652067275839	[576, 1028, 1061]	0.3192468075319247	0.5507988253450798	False	False	0.2590069946073687
ICAM1	0.02591362126245847	[754, 1101]	0.12705872941270588	0.3161159954665514	False	False	0.5001535283075155
IGF1R	0.21141943078318037	[470, 605, 647, 702]	0.0014299857001429986	0.013422365776342237	True	True	1.872170930287829
IHH	0.01844532279314888	[828, 839]	0.17974820251797483	0.4078901518677121	False	False	0.38945678019685803
IKBKB	0.0036036153027036856	[429, 897]	0.996190038099619	1.0	False	False	-0.0
IL1B	0.019345606993764003	[186, 483, 1002, 1115]	0.5549344506554934	0.7777062229377706	False	False	0.10918442595586647
IL6	0.00947470474175921	[484, 1116]	0.45529544704552954	0.7039897008437322	False	False	0.15243369440824792
IMPDH1	0.004819528963627072	[690, 814]	0.8452415475845242	0.9723809447142299	False	False	0.012163560407215935
INSR	0.11904761904761904	[606, 648]	0.027529724702752972	0.10259109798282547	True	False	0.9888903221156841
ITGB2	0.19642857142857142	[584, 602]	0.017099829001709983	0.07133565027986084	True	False	1.1466933754720996
JAK1	0.012384332094174416	[448, 516, 854]	0.5532044679553204	0.7777062229377706	False	False	0.10918442595586647
JAK2	0.0538165630396716	[449, 463, 517, 595, 855]	0.1010689893101069	0.267573670417142	False	False	0.5725566239203823
JAK3	0.012384332094174416	[450, 518, 856]	0.5532044679553204	0.7777062229377706	False	False	0.10918442595586647
KCNA1	0.014763206851405643	[92, 147, 607]	0.5302646973530265	0.7604143055791666	False	False	0.11894972140200287
KCNA2	0.004665071770334928	[608, 751]	0.8878611213887861	0.9894710189953939	False	False	0.0045969214926541895
KCNA5	0.025351879503251833	[183, 609, 903]	0.2203477965220348	0.4527696102349321	False	False	0.34412273056137505
KCNA7	0.014731182795698926	[610, 904]	0.2883271167288327	0.5088850393547346	False	False	0.29338031670617193
KCNB2	0.011500330469266358	[611, 809]	0.3769862301376986	0.6203000519795598	False	False	0.20739818244226382
KCNH1	0.014731182795698926	[612, 905]	0.2883271167288327	0.5088850393547346	False	False	0.29338031670617193
KCNH2	0.02570349189107011	[208, 214, 329, 613, 906]	0.4711952880471195	0.7126806913749044	False	False	0.14710500736402127
KCNH5	0.014731182795698926	[614, 907]	0.2883271167288327	0.5088850393547346	False	False	0.29338031670617193
KCNH6	0.01918180233905791	[209, 215, 330, 615]	0.5214747852521475	0.7530387633186606	False	False	0.12318266754153462
KCNH7	0.01918180233905791	[210, 216, 331, 616]	0.5214747852521475	0.7530387633186606	False	False	0.12318266754153462
KCNJ1	0.0048206486386023605	[850, 1044]	0.8451815481845182	0.9723809447142299	False	False	0.012163560407215935
KCNJ11	0.018332251784555484	[211, 851]	0.22254777452225477	0.4527696102349321	False	False	0.34412273056137505
KCNK1	0.06944444444444445	[212, 908]	0.05021949780502195	0.1560379133050775	False	False	0.8067698661412627
KCNK10	0.005373563218390805	[93, 148]	0.8028619713802861	0.9314100960113993	False	False	0.03085905884662414
KCNK18	0.005373563218390805	[94, 149]	0.8028619713802861	0.9314100960113993	False	False	0.03085905884662414
KCNK2	0.005373563218390805	[95, 150]	0.8028619713802861	0.9314100960113993	False	False	0.03085905884662414
KCNK3	0.012145719316558832	[96, 151, 752]	0.6702532974670253	0.8475926755883956	False	False	0.07181280486979298
KCNK6	0.06944444444444445	[213, 909]	0.05021949780502195	0.1560379133050775	False	False	0.8067698661412627
KCNK9	0.012145719316558832	[97, 152, 753]	0.6702532974670253	0.8475926755883956	False	False	0.07181280486979298
KCNMA1	0.13945657503370046	[217, 636, 881, 1195]	0.002989970100298997	0.02342683469717027	True	True	1.6302863868796664
KCNMB1	0.75	[218, 637]	1.999980000199998e-05	0.00025030052729775734	True	True	3.60153823548061
KCNMB2	0.75	[219, 638]	1.999980000199998e-05	0.00025030052729775734	True	True	3.60153823548061
KCNMB3	0.75	[220, 639]	1.999980000199998e-05	0.00025030052729775734	True	True	3.60153823548061
KCNMB4	0.75	[221, 640]	1.999980000199998e-05	0.00025030052729775734	True	True	3.60153823548061
KCNN1	0.1578695552849673	[222, 641, 728, 1030]	0.011779882201177988	0.052881427707462056	True	False	1.276696828161176
KCNN2	0.1578695552849673	[223, 642, 729, 1031]	0.011779882201177988	0.052881427707462056	True	False	1.276696828161176
KCNN3	0.1578695552849673	[224, 643, 730, 1032]	0.011779882201177988	0.052881427707462056	True	False	1.276696828161176
KCNN4	0.06725494906641692	[153, 225, 644, 731, 810, 882, 1033]	0.06439935600643994	0.19134484914143665	False	False	0.7181832241609863
KCNQ1	0.014180783504588547	[261, 617, 831, 1220]	0.7768022319776802	0.926412455073157	False	False	0.033195614742306076
KCNQ2	0.02260192573254343	[618, 820, 832, 883]	0.4016659833401666	0.6505413769391718	False	False	0.18672507542080427
KCNQ3	0.08705357142857142	[619, 821]	0.03896961030389696	0.1308491793130849	True	False	0.8832289969134111
KCNQ4	0.006706388701164187	[262, 620, 884]	0.992060079399206	1.0	False	False	-0.0
KCNQ5	0.004275599128540305	[621, 885]	0.9367906320936791	0.9894710189953939	False	False	0.0045969214926541895
KCTD12	0.11458333333333333	[51, 345]	0.026909730902690974	0.10259109798282547	True	False	0.9888903221156841
KCTD16	0.11458333333333333	[52, 346]	0.026909730902690974	0.10259109798282547	True	False	0.9888903221156841
KCTD8	0.11458333333333333	[53, 347]	0.026909730902690974	0.10259109798282547	True	False	0.9888903221156841
KDR	0.06638886272916864	[502, 652, 683, 703, 790, 878, 1074, 1121, 1142, 1227]	0.06265937340626594	0.18889285559699148	False	False	0.7237844678774239
KIT	0.03462081530343994	[480, 503, 653, 791, 1075, 1143, 1160, 1228]	0.6505034949650503	0.8314728581109251	False	False	0.0801519229508279
LCK	0.14622201754371586	[105, 704, 792, 816, 825, 862, 934, 1065, 1198]	9.99990000099999e-06	0.00015296143334862948	True	True	3.815418055425691
LPAR1	0.015625	[54, 658]	0.2096379036209638	0.4452730857306812	False	False	0.35137355474953463
LPAR3	0.015625	[55, 659]	0.2096379036209638	0.4452730857306812	False	False	0.35137355474953463
LYN	0.013130252100840335	[793, 1199]	0.3400865991340087	0.5732888385401861	False	False	0.24162651349759734
MAOA	0.010416666666666666	[445, 645]	0.4141158588414116	0.6578071142365499	False	False	0.18190143389840974
MAOB	0.010416666666666666	[446, 646]	0.4141158588414116	0.6578071142365499	False	False	0.18190143389840974
MAPK1	0.07764985862311646	[106, 705, 863, 935]	0.05203947960520395	0.15920225982925354	False	False	0.798050771872161
MAPK11	0.06809962355877638	[107, 504, 864, 936]	0.06014939850601494	0.1826595704631189	False	False	0.7383575679610574
MAPK12	0.10211597590273543	[108, 865, 937]	0.03100968990310097	0.11040518905155776	True	False	0.9570105142562955
MAPK14	0.09543741482094717	[109, 866, 938, 1066]	0.04167958320416796	0.1388199021235594	True	False	0.8575482661374705
MAPK8	0.047849784801155926	[110, 689, 801, 867, 939]	0.13610863891361086	0.33460040399596	False	False	0.4754735390068872
MAPK9	0.02817460317460317	[111, 596]	0.15005849941500585	0.36671100744613855	False	False	0.4356760537662308
MET	0.024064610519334284	[580, 706, 1063]	0.24404755952440477	0.47767258176474836	False	False	0.3208696863490775
MME	0.0038668034920209997	[17, 1177]	0.8639413605863941	0.9775555669100843	False	False	0.009858546754052197
MMP12	0.1111111111111111	[843, 1128]	0.02806971930280697	0.10259109798282547	True	False	0.9888903221156841
MMP2	0.1111111111111111	[844, 1129]	0.02806971930280697	0.10259109798282547	True	False	0.9888903221156841
MMP8	0.1111111111111111	[845, 1130]	0.02806971930280697	0.10259109798282547	True	False	0.9888903221156841
MMP9	0.015952380952380954	[187, 846]	0.26053739462605374	0.4949350049878497	False	False	0.3054518290026623
NOS2	0.36224323062558356	[25, 226, 737]	0.0009599904000959991	0.009220372912549945	True	True	2.0352515138067213
NR0B1	1.0	[26, 738]	9.99990000099999e-06	0.00015296143334862948	True	True	3.815418055425691
NR1I2	0.004940711462450593	[341, 1207]	0.8511114888851111	0.9733959960675875	False	False	0.011710444500288204
NR3C1	0.9444444444444443	[27, 597, 739]	9.99990000099999e-06	0.00015296143334862948	True	True	3.815418055425691
NR3C2	0.17757020572989973	[28, 66, 165, 740]	0.00981990180098199	0.04715836562564606	True	True	1.3264412547233215
NTRK1	0.02660208426021329	[394, 505, 581, 716]	0.3026969730302697	0.5319738291978782	False	False	0.2741097325818668
NTRK2	0.07631578947368421	[582, 717]	0.04494955050449496	0.14451653933073072	True	False	0.8400824468242092
NTRK3	0.07631578947368421	[583, 718]	0.04494955050449496	0.14451653933073072	True	False	0.8400824468242092
OPRD1	0.02316315533563817	[201, 464, 923]	0.2685973140268597	0.49594379611759437	False	False	0.3045675380643206
OPRK1	0.0054496317415062955	[202, 924]	0.7739222607773922	0.926412455073157	False	False	0.033195614742306076
OPRL1	0.030834914611005692	[803, 1062]	0.1068989310106899	0.27942568675579066	False	False	0.5537336730123481
OPRM1	0.02316315533563817	[203, 465, 925]	0.2685973140268597	0.49594379611759437	False	False	0.3045675380643206
P2RY12	0.04319536257509466	[228, 951, 1098]	0.1036589634103659	0.27268249610497525	False	False	0.5643427391724247
P3H1	0.006677350427350427	[235, 307]	0.6367036329636704	0.8295223987823214	False	False	0.08117188265200267
P3H2	0.006677350427350427	[236, 308]	0.6367036329636704	0.8295223987823214	False	False	0.08117188265200267
P3H3	0.006677350427350427	[237, 309]	0.6367036329636704	0.8295223987823214	False	False	0.08117188265200267
P4HA1	0.006677350427350427	[238, 310]	0.6367036329636704	0.8295223987823214	False	False	0.08117188265200267
PAK1	0.01095192990764859	[578, 672]	0.38382616173838263	0.6290484317379048	False	False	0.20131591603837382
PARP3	0.006549657534246575	[167, 632]	0.5094149058509415	0.7460580004129037	False	False	0.12722740807678315
PDE1A	0.013346221866692964	[67, 263, 492]	0.5923140768592314	0.7982620173798262	False	False	0.09785453468333731
PDE1B	0.025816993464052286	[68, 264]	0.15473845261547384	0.37372503467947776	False	False	0.4274478091372761
PDE3A	0.01684493315843931	[2, 12, 485, 968]	0.6772532274677253	0.8475926755883956	False	False	0.07181280486979298
PDE4A	0.059168795333880926	[3, 13, 486, 676]	0.07274927250727493	0.20864895517711493	False	False	0.6805837857040081
PDE4B	0.059168795333880926	[4, 14, 487, 677]	0.07274927250727493	0.20864895517711493	False	False	0.6805837857040081
PDE4C	0.059168795333880926	[5, 15, 488, 678]	0.07274927250727493	0.20864895517711493	False	False	0.6805837857040081
PDE4D	0.04312310469550635	[6, 16, 489, 493, 679]	0.16055839441605585	0.382662035448611	False	False	0.41718462273249113
PDE5A	0.00834314506631374	[490, 494, 1093]	0.9235607643923561	0.9894710189953939	False	False	0.0045969214926541895
PDE7A	0.04298245614035087	[7, 1132]	0.08586914130858692	0.23434798546751373	False	False	0.6301387754661643
PDE7B	0.04298245614035087	[8, 1133]	0.08586914130858692	0.23434798546751373	False	False	0.6301387754661643
PDGFRA	0.09045806325920662	[481, 506, 707, 794, 879, 1076, 1122, 1144]	0.0058499415005849945	0.03444989940344499	True	True	1.462812041930304
PDGFRB	0.07074247863350967	[482, 507, 708, 880, 1077, 1145, 1161]	0.05024949750502495	0.1560379133050775	False	False	0.8067698661412627
PIK3CA	0.07638888888888888	[743, 1123]	0.045139548604513954	0.14451653933073072	True	False	0.8400824468242092
PIK3CG	0.07638888888888888	[744, 1124]	0.045139548604513954	0.14451653933073072	True	False	0.8400824468242092
PKD2L1	0.016911663096122128	[780, 1094, 1147, 1213]	0.6210737892621074	0.8221265223245204	False	False	0.08506134095263351
PLA2G1B	0.008329770498636865	[430, 598, 1221]	0.920830791692083	0.9894710189953939	False	False	0.0045969214926541895
PLD1	0.012076240360832241	[371, 815]	0.34461655383446166	0.5762212013507395	False	False	0.23941076643005696
PNLIP	0.06666666666666667	[684, 1196]	0.04674953250467495	0.14851966864946733	True	False	0.8282160283650036
PORCN	0.043333333333333335	[520, 853]	0.07698923010769892	0.2192865657550321	False	False	0.65898797387274
PPARD	0.12173913043478261	[352, 1086]	0.026909730902690974	0.10259109798282547	True	False	0.9888903221156841
PPAT	0.04166666666666667	[691, 1131]	0.08624913750862491	0.23434798546751373	False	False	0.6301387754661643
PPIA	0.021730462519936204	[311, 454]	0.18207817921820782	0.4086863479191295	False	False	0.38860986956126276
PPIF	0.021730462519936204	[312, 455]	0.18207817921820782	0.4086863479191295	False	False	0.38860986956126276
PRKCA	0.04455671695203215	[112, 511, 868, 940, 1189, 1208]	0.1956080439195608	0.42971341563180115	False	False	0.3668210874519763
PRKCB	0.031088020803019673	[512, 688, 1190, 1209]	0.22886771132288677	0.4583057067980045	False	False	0.3388447349100204
PRKCD	0.013605486581633344	[372, 513, 1191]	0.4954450455495445	0.7307814421855782	False	False	0.13621248986182719
PRKCE	0.013605486581633344	[373, 514, 1192]	0.4954450455495445	0.7307814421855782	False	False	0.13621248986182719
PRKCQ	0.014515455304928988	[374, 515]	0.2857971420285797	0.5088850393547346	False	False	0.29338031670617193
PRKDC	0.010934744268077601	[656, 1125]	0.3988460115398846	0.6505413769391718	False	False	0.18672507542080427
PTGER1	0.05184331797235023	[665, 952]	0.06954930450695493	0.20517044829551706	False	False	0.6878851926168762
PTGER2	0.009676105216702214	[189, 342, 666]	0.7360026399736003	0.8966639832126753	False	False	0.04737027443212967
PTGER3	0.004211440933432635	[190, 667]	0.8017519824801752	0.9314100960113993	False	False	0.03085905884662414
PTGER4	0.021722224966917503	[191, 668, 953]	0.26457735422645773	0.49565110683734787	False	False	0.30482391966256417
PTGIR	0.015880487641230293	[192, 954, 1100]	0.46023539764602356	0.7039897008437322	False	False	0.15243369440824792
PTGIS	0.003624901497241923	[435, 955]	0.934990650093499	0.9894710189953939	False	False	0.0045969214926541895
PTGS1	0.03130568774574075	[431, 436, 781, 822, 1187, 1222]	0.4138658613413866	0.6578071142365499	False	False	0.18190143389840974
PTGS2	0.03130568774574075	[432, 437, 782, 823, 1188, 1223]	0.4138658613413866	0.6578071142365499	False	False	0.18190143389840974
PTK2B	0.004564358494489499	[1108, 1193]	0.8789612103878961	0.9877988211987798	False	False	0.0053314964445360415
PTPN1	0.225	[45, 986]	0.013669863301366986	0.05880889107775589	True	False	1.2305570097384495
PTPN11	0.225	[46, 987]	0.013669863301366986	0.05880889107775589	True	False	1.2305570097384495
PTPN2	0.225	[47, 988]	0.013669863301366986	0.05880889107775589	True	False	1.2305570097384495
RAF1	0.01737290121182711	[113, 508, 941, 1067]	0.6972130278697213	0.86498450330812	False	False	0.06299167309941457
RELA	0.018613387978142076	[898, 1113]	0.21750782492175078	0.4527696102349321	False	False	0.34412273056137505
RET	0.02705510296853623	[395, 509, 654, 795, 806]	0.4742652573474265	0.7126806913749044	False	False	0.14710500736402127
RGS4	0.016269841269841268	[396, 669]	0.2031079689203108	0.43918110557114326	False	False	0.357356352352824
RIPK2	0.033135491972634226	[114, 826, 912, 1200]	0.22741772582274178	0.4583057067980045	False	False	0.3388447349100204
RNASE1	0.26666666666666666	[1088, 1095]	0.007349926500734993	0.035711995821218256	True	True	1.4471858778968012
ROCK1	0.05673582763645493	[115, 579, 869, 942]	0.08606913930860692	0.23434798546751373	False	False	0.6301387754661643
RPL10L	0.75	[313, 1164]	0.003289967100328997	0.02342683469717027	True	True	1.6302863868796664
RPL11	0.75	[314, 1165]	0.003289967100328997	0.02342683469717027	True	True	1.6302863868796664
RPL13A	0.75	[315, 1166]	0.003289967100328997	0.02342683469717027	True	True	1.6302863868796664
RPL15	0.75	[316, 1167]	0.003289967100328997	0.02342683469717027	True	True	1.6302863868796664
RPL19	0.75	[317, 1168]	0.003289967100328997	0.02342683469717027	True	True	1.6302863868796664
RPL23	0.75	[318, 1169]	0.003289967100328997	0.02342683469717027	True	True	1.6302863868796664
RPL23A	0.75	[319, 1170]	0.003289967100328997	0.02342683469717027	True	True	1.6302863868796664
RPL26L1	0.75	[320, 1171]	0.003289967100328997	0.02342683469717027	True	True	1.6302863868796664
RPL3	0.5292609478779691	[321, 710, 1089, 1172]	0.00010999890001099989	0.0012619318251261933	True	True	2.8989641068757654
RPL37	0.75	[322, 1173]	0.003289967100328997	0.02342683469717027	True	True	1.6302863868796664
RPL8	0.75	[323, 1174]	0.003289967100328997	0.02342683469717027	True	True	1.6302863868796664
RPS6KB1	0.10211597590273543	[116, 870, 943]	0.03100968990310097	0.11040518905155776	True	False	0.9570105142562955
RRM1	1.0	[966, 1042]	9.99990000099999e-06	0.00015296143334862948	True	True	3.815418055425691
RRM2	1.0	[967, 1043]	9.99990000099999e-06	0.00015296143334862948	True	True	3.815418055425691
RSL24D1	0.75	[324, 1175]	0.003289967100328997	0.02342683469717027	True	True	1.6302863868796664
S100A12	0.006005466052934408	[680, 970]	0.5666043339566604	0.780820316796832	False	False	0.10744889493414057
S100A13	0.006005466052934408	[681, 971]	0.5666043339566604	0.780820316796832	False	False	0.10744889493414057
S1PR1	0.26	[120, 802]	0.01031989680103199	0.048989854929036916	True	True	1.3098938465941294
S1PR2	0.005251116379072716	[673, 755]	0.6364336356636434	0.8295223987823214	False	False	0.08117188265200267
S1PR4	0.0044382774366241535	[1003, 1110]	0.7535324646753533	0.9126360935804133	False	False	0.039702359437088254
SCNN1A	0.011930008592646387	[1148, 1182, 1214]	0.5747442525574744	0.780820316796832	False	False	0.10744889493414057
SCNN1B	0.011930008592646387	[1149, 1183, 1215]	0.5747442525574744	0.780820316796832	False	False	0.10744889493414057
SCNN1D	0.011930008592646387	[1150, 1184, 1216]	0.5747442525574744	0.780820316796832	False	False	0.10744889493414057
SCNN1G	0.011930008592646387	[1151, 1185, 1217]	0.5747442525574744	0.780820316796832	False	False	0.10744889493414057
SGK1	0.10211597590273543	[117, 871, 944]	0.03100968990310097	0.11040518905155776	True	False	0.9570105142562955
SIRT2	0.0066064887493458915	[398, 491]	0.5061449385506145	0.7439069737416505	False	False	0.12848136998724793
SLC29A1	0.006314237909329935	[812, 915]	0.6761832381676183	0.8475926755883956	False	False	0.07181280486979298
SLC29A4	0.0036513859275053304	[811, 910]	0.991320086799132	1.0	False	False	-0.0
SLC7A11	0.00719537656163562	[30, 433, 899]	0.97540024599754	1.0	False	False	-0.0
SLCO1B1	0.016858237547892722	[456, 734]	0.24065759342406576	0.4732932670673293	False	False	0.32486967363533226
SLCO1B3	0.016858237547892722	[457, 735]	0.24065759342406576	0.4732932670673293	False	False	0.32486967363533226
SMO	0.01844532279314888	[829, 840]	0.17974820251797483	0.4078901518677121	False	False	0.38945678019685803
SNU13	0.75	[325, 1176]	0.003289967100328997	0.02342683469717027	True	True	1.6302863868796664
SRC	0.12382438378340928	[118, 796, 817, 837, 1096, 1126, 1201]	0.0008099919000809992	0.007964920350796491	True	True	2.0988185627859544
SSTR1	0.018100984439504603	[168, 466]	0.22217777822221776	0.4527696102349321	False	False	0.34412273056137505
SSTR2	0.018100984439504603	[169, 467]	0.22217777822221776	0.4527696102349321	False	False	0.34412273056137505
SSTR3	0.018100984439504603	[170, 468]	0.22217777822221776	0.4527696102349321	False	False	0.34412273056137505
SSTR5	0.018100984439504603	[171, 469]	0.22217777822221776	0.4527696102349321	False	False	0.34412273056137505
TBXAS1	0.014593456484485748	[334, 434, 852]	0.5212247877521224	0.7530387633186606	False	False	0.12318266754153462
TEK	0.00417680664146775	[510, 797]	0.9679703202967971	1.0	False	False	-0.0
TGFBR1	0.02079759862778731	[742, 804]	0.15972840271597283	0.382662035448611	False	False	0.41718462273249113
TGM2	0.004954954954954955	[733, 841]	0.6732632673673263	0.8475926755883956	False	False	0.07181280486979298
TNF	0.007450872399381536	[119, 807, 1117]	0.973860261397386	1.0	False	False	-0.0
TNNC1	0.025816993464052286	[69, 265]	0.15473845261547384	0.37372503467947776	False	False	0.4274478091372761
TRPM2	0.09375	[227, 783]	0.036809631903680966	0.12498202886823591	True	False	0.9031524295875772
TUBA1A	0.7777777777777777	[291, 353, 976]	9.99990000099999e-06	0.00015296143334862948	True	True	3.815418055425691
TUBA1B	0.7777777777777777	[292, 354, 977]	9.99990000099999e-06	0.00015296143334862948	True	True	3.815418055425691
TUBA1C	0.7777777777777777	[293, 355, 978]	9.99990000099999e-06	0.00015296143334862948	True	True	3.815418055425691
TUBA3C	0.7777777777777777	[294, 356, 979]	9.99990000099999e-06	0.00015296143334862948	True	True	3.815418055425691
TUBA3D	0.75	[295, 357]	9.99990000099999e-06	0.00015296143334862948	True	True	3.815418055425691
TUBA3E	0.75	[296, 358]	9.99990000099999e-06	0.00015296143334862948	True	True	3.815418055425691
TUBA4A	0.7777777777777777	[297, 359, 980]	9.99990000099999e-06	0.00015296143334862948	True	True	3.815418055425691
TUBB	0.8949999999999999	[298, 360, 622, 848, 981]	9.99990000099999e-06	0.00015296143334862948	True	True	3.815418055425691
TUBB1	0.7777777777777777	[299, 361, 982]	9.99990000099999e-06	0.00015296143334862948	True	True	3.815418055425691
TUBB2A	0.75	[300, 362]	9.99990000099999e-06	0.00015296143334862948	True	True	3.815418055425691
TUBB2B	0.75	[301, 363]	9.99990000099999e-06	0.00015296143334862948	True	True	3.815418055425691
TUBB3	0.7777777777777777	[302, 364, 983]	9.99990000099999e-06	0.00015296143334862948	True	True	3.815418055425691
TUBB4A	0.7777777777777777	[303, 365, 984]	9.99990000099999e-06	0.00015296143334862948	True	True	3.815418055425691
TUBB4B	0.8569444444444444	[304, 366, 849, 985]	9.99990000099999e-06	0.00015296143334862948	True	True	3.815418055425691
TUBB6	0.75	[305, 367]	9.99990000099999e-06	0.00015296143334862948	True	True	3.815418055425691
TUBB8	0.75	[306, 368]	9.99990000099999e-06	0.00015296143334862948	True	True	3.815418055425691
TYK2	0.012384332094174416	[451, 519, 857]	0.5532044679553204	0.7777062229377706	False	False	0.10918442595586647
UGT1A9	0.2222222222222222	[577, 1224]	0.013939860601393987	0.05935218998325481	True	False	1.2265632517709577
USP1	0.01028225806451613	[1114, 1194]	0.3227467725322747	0.5530888674515745	False	False	0.2572050829031139
VEGFA	0.006891501445627346	[188, 808, 889]	0.984710152898471	1.0	False	False	-0.0
