# Supplementary material for: A versatile information retrieval framework for evaluating profile strength and similarity
Source: Nat Commun. 2025 Jun 4;16:5181. doi: 10.1038/s41467-025-60306-2 (PMC12137819; doi:10.1038/s41467-025-60306-2)
Supplement: Supplementary file 4 — Source Data [file 41467_2025_60306_MOESM4_ESM.zip › source_file/5_nelisa/cp_map_activity_results.csv]

Metadata_broad_sample	mAP	indices	p_value	corrected_p_value	below_p	p < 0.05	-log10(mAP p-value)
BRD-A00827783-001-24-6	0.15817520161221796	[101, 415, 729, 1043]	0.025409745902540973	0.03137005666980367	True	True	1.5034846967513849
BRD-A01078468-001-14-8	0.3626271436097563	[2, 316, 630, 944]	0.0027799722002779972	0.004738588977746586	True	True	2.3243509600995154
BRD-A07207424-001-14-0	0.3787298106377054	[281, 595, 909, 1223]	0.0016899831001689982	0.0029476449421552294	True	True	2.5305248304973174
BRD-A08187463-001-12-9	0.31407496012759173	[106, 420, 734, 1048]	0.011619883801161988	0.017416887442499984	True	True	1.7590294548005834
BRD-A09722536-002-18-0	0.08861499266918642	[303, 617, 931, 1245]	0.05487945120548794	0.061432221498680536	False	False	1.2116037795335355
BRD-A10188456-001-04-9	0.691231684981685	[271, 585, 899, 1213]	3.999960000399996e-05	9.835967214098351e-05	True	True	4.007182927550228
BRD-A10739734-003-09-8	0.21754478560256	[278, 592, 906, 1220]	0.013169868301316986	0.017999820001799983	True	True	1.7447318378197982
BRD-A15397381-001-02-5	0.05807317020192007	[276, 590, 904, 1218]	0.0957690423095769	0.10224452915613193	False	False	0.9903599206885211
BRD-A18763547-300-06-3	1.0	[170, 484, 798, 1112]	9.99990000099999e-06	2.4793140498347085e-05	True	True	4.605668458519892
BRD-A18992208-003-02-7	0.48586725094078037	[42, 356, 670, 984]	0.0003199968000319997	0.0006075888608202527	True	True	3.2163901968379585
BRD-A20697603-001-07-2	0.9791666666666666	[231, 545, 859, 1173]	9.99990000099999e-06	2.4793140498347085e-05	True	True	4.605668458519892
BRD-A22032524-074-09-9	0.5805364774114774	[1, 315, 629, 943]	9.99990000099999e-05	0.000222220000022222	True	True	3.653216856698448
BRD-A22713669-001-04-3	0.8343253968253969	[31, 345, 659, 973]	9.99990000099999e-06	2.4793140498347085e-05	True	True	4.605668458519892
BRD-A23124853-001-01-4	1.0	[258, 572, 886, 1200]	9.99990000099999e-06	2.4793140498347085e-05	True	True	4.605668458519892
BRD-A24122750-001-03-7	0.1481031179757124	[133, 447, 761, 1075]	0.026439735602643972	0.031727682723172765	True	True	1.498561646061877
BRD-A25569250-001-03-3	1.0	[305, 619, 933, 1247]	9.99990000099999e-06	2.4793140498347085e-05	True	True	4.605668458519892
BRD-A30815329-001-12-1	0.7279761904761904	[127, 441, 755, 1069]	9.99990000099999e-06	2.4793140498347085e-05	True	True	4.605668458519892
BRD-A31564021-001-02-6	0.04850630496992741	[226, 540, 854, 1168]	0.12366876331236687	0.12882162845038217	False	False	0.8900112151743249
BRD-A36217750-001-16-3	0.0651279287471124	[104, 418, 732, 1046]	0.08167918320816792	0.08893389326976295	False	False	1.0509326951063047
BRD-A37704979-001-12-3	1.0	[218, 532, 846, 1160]	9.99990000099999e-06	2.4793140498347085e-05	True	True	4.605668458519892
BRD-A43005764-003-01-5	1.0	[37, 351, 665, 979]	9.99990000099999e-06	2.4793140498347085e-05	True	True	4.605668458519892
BRD-A48180038-003-24-3	0.3230537602640386	[79, 393, 707, 1021]	0.01160988390116099	0.017416887442499984	True	True	1.7590294548005834
BRD-A51831848-001-01-7	0.02464302001985602	[201, 515, 829, 1143]	0.3203167968320317	0.3203167968320317	False	False	0.49442028712387986
BRD-A54139254-001-09-2	0.31514284575618867	[43, 357, 671, 985]	0.011619883801161988	0.017416887442499984	True	True	1.7590294548005834
BRD-A58048407-001-20-4	0.26265399571851183	[288, 602, 916, 1230]	0.011969880301196988	0.017416887442499984	True	True	1.7590294548005834
BRD-A63310107-001-04-8	0.04333182865521777	[250, 564, 878, 1192]	0.14445855541444586	0.1479097837007978	False	False	0.8300030980332787
BRD-A63444178-001-01-5	0.17835491240410106	[184, 498, 812, 1126]	0.02020979790202098	0.026133359356061613	True	True	1.5828047595790378
BRD-A64173453-015-03-1	0.06513030592558457	[172, 486, 800, 1114]	0.08167918320816792	0.08893389326976295	False	False	1.0509326951063047
BRD-A65597028-003-08-1	0.05595929559768237	[54, 368, 682, 996]	0.1013889861101389	0.10672524853698832	False	False	0.9717328251572609
BRD-A69636825-003-04-7	0.34916636861710304	[273, 587, 901, 1215]	0.005519944800551994	0.009149079779920431	True	True	2.0386225853434277
BRD-A69651145-003-11-4	0.06446470238048063	[164, 478, 792, 1106]	0.08315916840831591	0.08974010979314667	False	False	1.0470134034620868
BRD-A72351335-001-04-5	0.5779713804713804	[73, 387, 701, 1015]	0.00010999890001099989	0.00024264463237720564	True	True	3.6150293114154346
BRD-A72483914-001-03-7	0.4086049341218514	[75, 389, 703, 1017]	0.000919990800091999	0.001642840714449998	True	True	2.78440454258375
BRD-A72767275-003-01-6	0.258984010270775	[295, 609, 923, 1237]	0.011989880101198988	0.017416887442499984	True	True	1.7590294548005834
BRD-A74391928-051-03-9	0.5365781993654152	[147, 461, 775, 1089]	0.00018999810001899982	0.0003825465101053688	True	True	3.4173157556628873
BRD-A82396632-008-30-8	0.4257277552169193	[311, 625, 939, 1253]	0.0006499935000649994	0.0011746870483102397	True	True	2.9300778196006414
BRD-A83029242-001-06-1	0.5329049422799423	[298, 612, 926, 1240]	0.00018999810001899982	0.0003825465101053688	True	True	3.4173157556628873
BRD-A84687895-001-03-2	0.45864598874997853	[155, 469, 783, 1097]	0.00043999560004399956	0.0008148066667481473	True	True	3.0889454262598854
BRD-A85242401-001-11-5	0.5916666666666667	[10, 324, 638, 952]	6.999930000699993e-05	0.00015671485076194016	True	True	3.804889846553993
BRD-A86665761-001-01-1	0.39668887147335424	[0, 314, 628, 942]	0.0010699893001069989	0.001899389290130767	True	True	2.721386015131906
BRD-A89164055-001-03-3	0.16538940752815434	[131, 445, 759, 1073]	0.025069749302506977	0.03122696045766815	True	True	1.5054702866857603
BRD-A91008255-003-24-8	0.7748015873015873	[220, 534, 848, 1162]	9.99990000099999e-06	2.4793140498347085e-05	True	True	4.605668458519892
BRD-A91822151-001-05-0	0.25347506523977115	[181, 495, 809, 1123]	0.012059879401205988	0.017416887442499984	True	True	1.7590294548005834
BRD-A93477898-001-04-2	0.12373299535122521	[157, 471, 785, 1099]	0.03302966970330297	0.037676429319357	True	True	1.4239302630017856
BRD-A99888680-001-05-3	0.15213439453143984	[128, 442, 756, 1070]	0.026079739202607973	0.031548071616058035	True	True	1.5010271819697758
BRD-K00259736-001-16-4	1.0	[207, 521, 835, 1149]	9.99990000099999e-06	2.4793140498347085e-05	True	True	4.605668458519892
BRD-K01666412-001-02-0	0.3526055680791753	[117, 431, 745, 1059]	0.004279957200427995	0.007213411011957295	True	True	2.141859321499164
BRD-K01824976-300-02-9	1.0	[57, 371, 685, 999]	9.99990000099999e-06	2.4793140498347085e-05	True	True	4.605668458519892
BRD-K01825589-310-02-9	0.04418130680821682	[283, 597, 911, 1225]	0.14054859451405485	0.14460471833637828	False	False	0.8398175361284764
BRD-K01825660-322-01-9	0.07345046711154783	[285, 599, 913, 1227]	0.07057929420705793	0.07755966396379992	False	False	1.1103640812202478
BRD-K01825690-065-01-9	0.15341617719111614	[152, 466, 780, 1094]	0.025969740302596973	0.031542194699510494	True	True	1.5011080918338051
BRD-K01826724-003-07-9	0.24490545861434446	[230, 544, 858, 1172]	0.012189878101218988	0.017416887442499984	True	True	1.7590294548005834
BRD-K02490038-236-03-8	0.14550310919905346	[84, 398, 712, 1026]	0.026689733102668974	0.03190007940558045	True	True	1.4962082358969724
BRD-K02554563-001-01-6	0.04913571266499959	[194, 508, 822, 1136]	0.12137878621213788	0.12687678001268768	False	False	0.896617851782986
BRD-K03109492-001-02-2	0.5092228367005063	[121, 435, 749, 1063]	0.00022999770002299976	0.00045097588239803875	True	True	3.345846683003448
BRD-K03155172-001-03-0	0.18581595278108562	[87, 401, 715, 1029]	0.016739832601673985	0.02192586769784476	True	True	1.6590432107815638
BRD-K03406345-001-21-1	1.0	[139, 191, 453, 505, 767, 819, 1081, 1133]	9.99990000099999e-06	2.4793140498347085e-05	True	True	4.605668458519892
BRD-K03601870-001-01-2	1.0	[192, 506, 820, 1134]	9.99990000099999e-06	2.4793140498347085e-05	True	True	4.605668458519892
BRD-K04210847-001-21-9	0.5467605311355311	[208, 522, 836, 1150]	0.00018999810001899982	0.0003825465101053688	True	True	3.4173157556628873
BRD-K05531427-001-01-7	1.0	[136, 450, 764, 1078]	9.99990000099999e-06	2.4793140498347085e-05	True	True	4.605668458519892
BRD-K05878375-236-05-7	0.46545092523353393	[292, 606, 920, 1234]	0.00043999560004399956	0.0008148066667481473	True	True	3.0889454262598854
BRD-K06426971-001-02-7	1.0	[11, 325, 639, 953]	9.99990000099999e-06	2.4793140498347085e-05	True	True	4.605668458519892
BRD-K06674495-334-04-0	0.7179292929292929	[161, 475, 789, 1103]	9.99990000099999e-06	2.4793140498347085e-05	True	True	4.605668458519892
BRD-K06890060-001-09-1	0.24278095519576864	[26, 340, 654, 968]	0.012249877501224988	0.017416887442499984	True	True	1.7590294548005834
BRD-K07442505-001-03-6	0.6431182121971596	[88, 402, 716, 1030]	6.999930000699993e-05	0.00015671485076194016	True	True	3.804889846553993
BRD-K07762753-001-05-1	0.8152777777777778	[197, 511, 825, 1139]	9.99990000099999e-06	2.4793140498347085e-05	True	True	4.605668458519892
BRD-K07881437-001-03-8	1.0	[82, 265, 396, 579, 710, 893, 1024, 1207]	9.99990000099999e-06	2.4793140498347085e-05	True	True	4.605668458519892
BRD-K08893438-001-06-4	0.060211452884370034	[227, 541, 855, 1169]	0.09133908660913391	0.09821407162272464	False	False	1.0078262842060577
BRD-K08953028-001-09-6	0.5629857690202518	[286, 600, 914, 1228]	0.00013999860001399987	0.0003043447826391301	True	True	3.5166341389264404
BRD-K09143580-001-01-0	1.0	[30, 344, 658, 972]	9.99990000099999e-06	2.4793140498347085e-05	True	True	4.605668458519892
BRD-K09295674-001-09-8	0.8295138888888889	[187, 501, 815, 1129]	9.99990000099999e-06	2.4793140498347085e-05	True	True	4.605668458519892
BRD-K09338665-001-08-9	0.2049551522174612	[173, 487, 801, 1115]	0.013879861201387986	0.018506481601850647	True	True	1.7326761401959683
BRD-K09787262-001-02-7	0.24226884226884227	[39, 353, 667, 981]	0.012249877501224988	0.017416887442499984	True	True	1.7590294548005834
BRD-K10670311-001-17-1	0.2308316085619016	[124, 438, 752, 1066]	0.012489875101248988	0.0174556393970944	True	True	1.7580642384256273
BRD-K10843433-001-23-5	0.13468494059205172	[223, 537, 851, 1165]	0.02843971560284397	0.033290364770770894	True	True	1.4776814461450736
BRD-K11558771-001-13-9	0.5410306604552814	[255, 569, 883, 1197]	0.00018999810001899982	0.0003825465101053688	True	True	3.4173157556628873
BRD-K11796549-001-05-2	0.087773281840122	[279, 593, 907, 1221]	0.05525944740552594	0.06148827400614883	False	False	1.2112076975574961
BRD-K12102668-001-25-5	0.2521545558909689	[98, 412, 726, 1040]	0.012079879201207988	0.017416887442499984	True	True	1.7590294548005834
BRD-K12502280-001-11-4	1.0	[249, 563, 877, 1191]	9.99990000099999e-06	2.4793140498347085e-05	True	True	4.605668458519892
BRD-K13094524-001-04-2	0.4837797619047619	[202, 516, 830, 1144]	0.0003199968000319997	0.0006075888608202527	True	True	3.2163901968379585
BRD-K13533483-001-16-2	1.0	[245, 559, 873, 1187]	9.99990000099999e-06	2.4793140498347085e-05	True	True	4.605668458519892
BRD-K14560436-001-01-4	1.0	[229, 543, 857, 1171]	9.99990000099999e-06	2.4793140498347085e-05	True	True	4.605668458519892
BRD-K14681867-001-01-6	0.2962354638825227	[116, 430, 744, 1058]	0.011699883001169989	0.017416887442499984	True	True	1.7590294548005834
BRD-K15179513-001-04-2	1.0	[72, 386, 700, 1014]	9.99990000099999e-06	2.4793140498347085e-05	True	True	4.605668458519892
BRD-K15502390-001-20-9	0.5431206474684735	[300, 614, 928, 1242]	0.00018999810001899982	0.0003825465101053688	True	True	3.4173157556628873
BRD-K15819326-001-01-6	0.7896825396825397	[156, 470, 784, 1098]	9.99990000099999e-06	2.4793140498347085e-05	True	True	4.605668458519892
BRD-K16444452-001-09-1	0.1351836166412017	[135, 449, 763, 1077]	0.02836971630283697	0.033290364770770894	True	True	1.4776814461450736
BRD-K16472653-001-01-6	0.5230876068376068	[32, 346, 660, 974]	0.0001999980000199998	0.0003999960000399996	True	True	3.397944351595142
BRD-K16542329-001-16-8	0.12447104175702736	[270, 584, 898, 1212]	0.03255967440325597	0.03728206992739233	True	True	1.428499983306024
BRD-K16730910-001-07-3	0.9513888888888888	[302, 616, 930, 1244]	9.99990000099999e-06	2.4793140498347085e-05	True	True	4.605668458519892
BRD-K16761703-001-03-8	1.0	[204, 518, 832, 1146]	9.99990000099999e-06	2.4793140498347085e-05	True	True	4.605668458519892
BRD-K16803204-001-01-6	1.0	[141, 455, 769, 1083]	9.99990000099999e-06	2.4793140498347085e-05	True	True	4.605668458519892
BRD-K16810791-001-01-0	0.6751743626743627	[199, 513, 827, 1141]	5.999940000599994e-05	0.000146340000014634	True	True	3.8346369492591963
BRD-K17849083-001-32-9	0.7277777777777777	[251, 565, 879, 1193]	9.99990000099999e-06	2.4793140498347085e-05	True	True	4.605668458519892
BRD-K18131774-001-18-4	0.9513888888888888	[9, 323, 637, 951]	9.99990000099999e-06	2.4793140498347085e-05	True	True	4.605668458519892
BRD-K18289362-001-02-2	0.4942002821308452	[290, 604, 918, 1232]	0.0003099969000309997	0.0005961478846749994	True	True	3.224645992723631
BRD-K18895904-001-16-1	0.7392871017871018	[304, 618, 932, 1246]	9.99990000099999e-06	2.4793140498347085e-05	True	True	4.605668458519892
BRD-K19227686-001-18-6	0.13061323356920043	[274, 588, 902, 1216]	0.02970970290297097	0.034280426426504966	True	True	1.464953784370596
BRD-K19333160-001-01-3	1.0	[177, 491, 805, 1119]	9.99990000099999e-06	2.4793140498347085e-05	True	True	4.605668458519892
BRD-K19477839-001-07-6	0.22998326653217957	[182, 496, 810, 1124]	0.012509874901250988	0.0174556393970944	True	True	1.7580642384256273
BRD-K19975102-001-01-2	1.0	[7, 321, 635, 949]	9.99990000099999e-06	2.4793140498347085e-05	True	True	4.605668458519892
BRD-K20093108-001-02-3	0.276046626232727	[287, 601, 915, 1229]	0.011929880701192988	0.017416887442499984	True	True	1.7590294548005834
BRD-K20897876-001-11-8	0.1332202969766157	[235, 549, 863, 1177]	0.02888971110288897	0.033462985833462126	True	True	1.475435310440497
BRD-K20986415-001-02-6	1.0	[210, 524, 838, 1152]	9.99990000099999e-06	2.4793140498347085e-05	True	True	4.605668458519892
BRD-K21528677-001-04-4	1.0	[91, 405, 719, 1033]	9.99990000099999e-06	2.4793140498347085e-05	True	True	4.605668458519892
BRD-K21728777-001-02-3	1.0	[257, 571, 885, 1199]	9.99990000099999e-06	2.4793140498347085e-05	True	True	4.605668458519892
BRD-K22134346-001-22-3	0.2007871739724	[269, 583, 897, 1211]	0.014319856801431986	0.019008659470927416	True	True	1.7210485093790062
BRD-K22149900-001-06-2	1.0	[261, 575, 889, 1203]	9.99990000099999e-06	2.4793140498347085e-05	True	True	4.605668458519892
BRD-K22482860-001-20-6	0.21365970630676512	[61, 375, 689, 1003]	0.013299867001329986	0.017999820001799983	True	True	1.7447318378197982
BRD-K23363278-001-02-1	0.947389713461142	[49, 83, 363, 397, 677, 711, 991, 1025]	9.99990000099999e-06	2.4793140498347085e-05	True	True	4.605668458519892
BRD-K23913458-001-20-7	0.2677185789405122	[143, 457, 771, 1085]	0.011949880501194988	0.017416887442499984	True	True	1.7590294548005834
BRD-K24282351-001-01-4	0.24405163602818064	[55, 369, 683, 997]	0.012209877901220988	0.017416887442499984	True	True	1.7590294548005834
BRD-K24283677-001-01-9	0.04688781528213335	[120, 434, 748, 1062]	0.12896871031289686	0.13341590722023813	False	False	0.8747923862657287
BRD-K24616672-003-20-1	0.31704071164855474	[310, 624, 938, 1252]	0.01160988390116099	0.017416887442499984	True	True	1.7590294548005834
BRD-K24696047-001-02-3	1.0	[189, 503, 817, 1131]	9.99990000099999e-06	2.4793140498347085e-05	True	True	4.605668458519892
BRD-K25243230-001-01-2	0.034727301998756815	[206, 520, 834, 1148]	0.1976380236197638	0.19896445330848705	False	False	0.7012245070623181
BRD-K25244359-066-02-6	0.9027777777777777	[8, 322, 636, 950]	9.99990000099999e-06	2.4793140498347085e-05	True	True	4.605668458519892
BRD-K25311561-001-10-7	1.0	[188, 502, 816, 1130]	9.99990000099999e-06	2.4793140498347085e-05	True	True	4.605668458519892
BRD-K25412176-001-01-9	1.0	[86, 108, 400, 422, 714, 736, 1028, 1050]	9.99990000099999e-06	2.4793140498347085e-05	True	True	4.605668458519892
BRD-K26439554-001-01-3	0.648466810966811	[21, 335, 649, 963]	6.999930000699993e-05	0.00015671485076194016	True	True	3.804889846553993
BRD-K26514105-001-01-7	0.45293834197399946	[90, 404, 718, 1032]	0.00044999550004499957	0.0008282125767699378	True	True	3.0818581788320563
BRD-K26521938-001-07-2	0.13782933577957046	[280, 594, 908, 1222]	0.027839721602783973	0.03288156094817005	True	True	1.4830475738848556
BRD-K26970495-001-02-7	0.8555555555555556	[146, 460, 774, 1088]	9.99990000099999e-06	2.4793140498347085e-05	True	True	4.605668458519892
BRD-K26989966-001-04-3	1.0	[149, 463, 777, 1091]	9.99990000099999e-06	2.4793140498347085e-05	True	True	4.605668458519892
BRD-K27539181-001-08-5	0.1742627957762961	[46, 360, 674, 988]	0.023989760102398977	0.030625225662636993	True	True	1.5139207025073476
BRD-K28132190-001-02-0	1.0	[262, 576, 890, 1204]	9.99990000099999e-06	2.4793140498347085e-05	True	True	4.605668458519892
BRD-K29151923-001-01-5	0.15323752155902967	[24, 338, 652, 966]	0.025969740302596973	0.031542194699510494	True	True	1.5011080918338051
BRD-K29322660-001-01-9	0.044139196891059926	[113, 427, 741, 1055]	0.14074859251407487	0.14460471833637828	False	False	0.8398175361284764
BRD-K29530284-001-06-2	0.03734216388557907	[67, 381, 695, 1009]	0.17797822021779783	0.1797759800179776	False	False	0.7452683350861758
BRD-K29791386-001-01-8	0.17733892099586535	[125, 439, 753, 1067]	0.021039789602103978	0.027089857856786238	True	True	1.5671932737477596
BRD-K29895144-001-01-0	1.0	[306, 620, 934, 1248]	9.99990000099999e-06	2.4793140498347085e-05	True	True	4.605668458519892
BRD-K30177383-001-01-0	0.05701797421776068	[238, 552, 866, 1180]	0.0984590154098459	0.1047436334147297	False	False	0.9798723650860662
BRD-K31170746-001-01-6	0.23450075623694716	[77, 391, 705, 1019]	0.012369876301236987	0.017422360987657728	True	True	1.7588929920130592
BRD-K31476763-001-01-5	0.17894827873276148	[185, 499, 813, 1127]	0.01984980150198498	0.025778962989590884	True	True	1.5887345569964524
BRD-K32292990-001-03-6	0.22146650570197612	[215, 529, 843, 1157]	0.012919870801291988	0.017861572536348368	True	True	1.7480803083929062
BRD-K32730239-001-01-0	1.0	[171, 485, 799, 1113]	9.99990000099999e-06	2.4793140498347085e-05	True	True	4.605668458519892
BRD-K32821942-001-22-1	0.17155875929261913	[93, 407, 721, 1035]	0.024709752902470974	0.03119716701992644	True	True	1.5058848419903665
BRD-K33882852-003-02-8	0.562877461997376	[94, 209, 408, 523, 722, 837, 1036, 1151]	9.99990000099999e-06	2.4793140498347085e-05	True	True	4.605668458519892
BRD-K34581968-001-05-3	1.0	[33, 347, 661, 975]	9.99990000099999e-06	2.4793140498347085e-05	True	True	4.605668458519892
BRD-K36016295-001-05-2	1.0	[160, 474, 788, 1102]	9.99990000099999e-06	2.4793140498347085e-05	True	True	4.605668458519892
BRD-K36055864-001-20-0	1.0	[205, 519, 833, 1147]	9.99990000099999e-06	2.4793140498347085e-05	True	True	4.605668458519892
BRD-K36461289-001-05-8	0.22601922063705698	[264, 578, 892, 1206]	0.012659873401265988	0.017583157501758317	True	True	1.7549031336730365
BRD-K36574127-001-01-3	0.1912529478318952	[4, 318, 632, 946]	0.015349846501534984	0.02028614075092729	True	True	1.6928005655833596
BRD-K36660044-001-24-2	0.21098791494571548	[109, 423, 737, 1051]	0.013439865601343987	0.017999820001799983	True	True	1.7447318378197982
BRD-K36740062-001-06-6	1.0	[45, 359, 673, 987]	9.99990000099999e-06	2.4793140498347085e-05	True	True	4.605668458519892
BRD-K37355418-236-01-6	0.3751889228475916	[217, 531, 845, 1159]	0.0018599814001859982	0.0032254012719988407	True	True	2.491416247114321
BRD-K37385792-003-02-1	1.0	[74, 388, 702, 1016]	9.99990000099999e-06	2.4793140498347085e-05	True	True	4.605668458519892
BRD-K37602296-001-01-6	0.4673701298701298	[29, 343, 657, 971]	0.00043999560004399956	0.0008148066667481473	True	True	3.0889454262598854
BRD-K37764012-001-03-3	0.27198433480048556	[63, 267, 377, 581, 691, 895, 1005, 1209]	0.0011799882001179989	0.002070154737049121	True	True	2.6839971912894707
BRD-K37864785-001-01-0	0.17108868143350903	[68, 382, 696, 1010]	0.024749752502474975	0.03119716701992644	True	True	1.5058848419903665
BRD-K38272302-001-02-7	1.0	[154, 468, 782, 1096]	9.99990000099999e-06	2.4793140498347085e-05	True	True	4.605668458519892
BRD-K38512030-001-01-7	0.34919756169756166	[175, 489, 803, 1117]	0.005499945000549994	0.009149079779920431	True	True	2.0386225853434277
BRD-K38775274-001-22-1	1.0	[17, 331, 645, 959]	9.99990000099999e-06	2.4793140498347085e-05	True	True	4.605668458519892
BRD-K38852836-001-04-9	1.0	[168, 240, 482, 554, 796, 868, 1110, 1182]	9.99990000099999e-06	2.4793140498347085e-05	True	True	4.605668458519892
BRD-K40109029-001-02-9	0.8802083333333333	[297, 611, 925, 1239]	9.99990000099999e-06	2.4793140498347085e-05	True	True	4.605668458519892
BRD-K41599323-001-02-3	1.0	[114, 179, 428, 493, 742, 807, 1056, 1121]	9.99990000099999e-06	2.4793140498347085e-05	True	True	4.605668458519892
BRD-K42191735-001-08-7	1.0	[69, 222, 383, 536, 697, 850, 1011, 1164]	9.99990000099999e-06	2.4793140498347085e-05	True	True	4.605668458519892
BRD-K42352790-001-05-3	0.30172137202370475	[110, 424, 738, 1052]	0.011679883201167989	0.017416887442499984	True	True	1.7590294548005834
BRD-K43236057-001-07-1	1.0	[200, 514, 828, 1142]	9.99990000099999e-06	2.4793140498347085e-05	True	True	4.605668458519892
BRD-K43330982-001-02-3	0.6421296296296296	[291, 605, 919, 1233]	6.999930000699993e-05	0.00015671485076194016	True	True	3.804889846553993
BRD-K43570081-001-02-4	0.6486344537815126	[214, 528, 842, 1156]	6.999930000699993e-05	0.00015671485076194016	True	True	3.804889846553993
BRD-K44067360-001-29-5	0.39588420838420835	[232, 546, 860, 1174]	0.0011099889001109989	0.001958803941372351	True	True	2.7080090307950586
BRD-K44227013-001-08-0	1.0	[56, 370, 684, 998]	9.99990000099999e-06	2.4793140498347085e-05	True	True	4.605668458519892
BRD-K44432556-001-05-5	0.25329220499888166	[44, 358, 672, 986]	0.012059879401205988	0.017416887442499984	True	True	1.7590294548005834
BRD-K44771174-066-01-0	0.530981952075702	[115, 429, 743, 1057]	0.00018999810001899982	0.0003825465101053688	True	True	3.4173157556628873
BRD-K45293975-001-02-0	1.0	[216, 530, 844, 1158]	9.99990000099999e-06	2.4793140498347085e-05	True	True	4.605668458519892
BRD-K45746021-003-01-9	1.0	[239, 553, 867, 1181]	9.99990000099999e-06	2.4793140498347085e-05	True	True	4.605668458519892
BRD-K46625559-001-01-8	0.5543181430278203	[277, 591, 905, 1219]	0.00018999810001899982	0.0003825465101053688	True	True	3.4173157556628873
BRD-K47049295-300-03-1	1.0	[12, 326, 640, 954]	9.99990000099999e-06	2.4793140498347085e-05	True	True	4.605668458519892
BRD-K47557313-001-02-7	0.671792328042328	[233, 547, 861, 1175]	6.999930000699993e-05	0.00015671485076194016	True	True	3.804889846553993
BRD-K47598052-001-14-1	1.0	[18, 332, 646, 960]	9.99990000099999e-06	2.4793140498347085e-05	True	True	4.605668458519892
BRD-K47738867-001-01-5	0.048275826990997264	[180, 494, 808, 1122]	0.12448875511244888	0.12922708143160783	False	False	0.888646464020153
BRD-K47978074-001-03-2	0.1343551438794141	[268, 582, 896, 1210]	0.02854971450285497	0.033290364770770894	True	True	1.4776814461450736
BRD-K48278478-001-01-2	0.15553956001552682	[3, 317, 631, 945]	0.025679743202567974	0.031542194699510494	True	True	1.5011080918338051
BRD-K48722258-300-11-0	0.18889688113668637	[126, 440, 754, 1068]	0.015839841601583984	0.020841896844189453	True	True	1.6810627579504211
BRD-K48830578-001-01-9	0.8013888888888889	[294, 608, 922, 1236]	9.99990000099999e-06	2.4793140498347085e-05	True	True	4.605668458519892
BRD-K49350383-001-13-7	1.0	[111, 254, 425, 568, 739, 882, 1053, 1196]	9.99990000099999e-06	2.4793140498347085e-05	True	True	4.605668458519892
BRD-K50055394-001-03-6	1.0	[103, 417, 731, 1045]	9.99990000099999e-06	2.4793140498347085e-05	True	True	4.605668458519892
BRD-K50199947-001-03-4	1.0	[14, 328, 642, 956]	9.99990000099999e-06	2.4793140498347085e-05	True	True	4.605668458519892
BRD-K50398167-236-22-7	0.05132408501080736	[27, 341, 655, 969]	0.11395886041139588	0.11953726616579988	False	False	0.9224966807650458
BRD-K50495309-001-02-0	1.0	[58, 372, 686, 1000]	9.99990000099999e-06	2.4793140498347085e-05	True	True	4.605668458519892
BRD-K50498985-001-03-3	0.07579341825404258	[162, 476, 790, 1104]	0.06652933470665294	0.07337794269116134	False	False	1.1344344687915915
BRD-K50720187-051-03-1	0.8065476190476191	[15, 329, 643, 957]	9.99990000099999e-06	2.4793140498347085e-05	True	True	4.605668458519892
BRD-K50836978-001-03-3	1.0	[129, 443, 757, 1071]	9.99990000099999e-06	2.4793140498347085e-05	True	True	4.605668458519892
BRD-K51265828-001-01-0	0.04157576236762371	[47, 361, 675, 989]	0.15287847121528786	0.15546963174436054	False	False	0.8083544301346486
BRD-K51485109-001-01-4	0.23653265038419502	[252, 566, 880, 1194]	0.012339876601233988	0.017422360987657728	True	True	1.7588929920130592
BRD-K51662849-001-05-4	0.08756378287522507	[53, 367, 681, 995]	0.05533944660553394	0.06148827400614883	False	False	1.2112076975574961
BRD-K51899933-001-02-6	1.0	[48, 362, 676, 990]	9.99990000099999e-06	2.4793140498347085e-05	True	True	4.605668458519892
BRD-K52075715-001-06-7	1.0	[248, 562, 876, 1190]	9.99990000099999e-06	2.4793140498347085e-05	True	True	4.605668458519892
BRD-K52960356-001-13-0	0.2417546394635706	[163, 477, 791, 1105]	0.012249877501224988	0.017416887442499984	True	True	1.7590294548005834
BRD-K53061490-003-13-9	0.06467305438516947	[36, 350, 664, 978]	0.08260917390826092	0.08946841939522843	False	False	1.0483302351054973
BRD-K53234107-001-01-6	0.6514880952380953	[112, 426, 740, 1054]	6.999930000699993e-05	0.00015671485076194016	True	True	3.804889846553993
BRD-K53972329-001-01-3	0.5636467361239166	[198, 512, 826, 1140]	0.00013999860001399987	0.0003043447826391301	True	True	3.5166341389264404
BRD-K54330070-001-19-6	0.8455086580086579	[85, 399, 713, 1027]	9.99990000099999e-06	2.4793140498347085e-05	True	True	4.605668458519892
BRD-K55567017-001-12-3	0.16255757724932077	[196, 510, 824, 1138]	0.025189748102518974	0.03122696045766815	True	True	1.5054702866857603
BRD-K55966568-001-09-6	0.2147320505146803	[259, 573, 887, 1201]	0.013259867401325986	0.017999820001799983	True	True	1.7447318378197982
BRD-K56740996-001-02-1	0.06508246103374651	[212, 526, 840, 1154]	0.08181918180818191	0.08893389326976295	False	False	1.0509326951063047
BRD-K56810756-003-07-7	0.1009673955173245	[40, 354, 668, 982]	0.043939560604393954	0.04974289879742712	True	True	1.3032689095557584
BRD-K57313110-001-06-8	0.3513437950937951	[299, 613, 927, 1241]	0.004689953100468995	0.007860256592964797	True	True	2.104563276468252
BRD-K57708067-001-01-3	0.3347719447308461	[78, 392, 706, 1020]	0.011589884101158989	0.017416887442499984	True	True	1.7590294548005834
BRD-K58049875-001-03-9	1.0	[22, 336, 650, 964]	9.99990000099999e-06	2.4793140498347085e-05	True	True	4.605668458519892
BRD-K58550667-001-08-7	0.960991934652649	[66, 219, 380, 533, 694, 847, 1008, 1161]	9.99990000099999e-06	2.4793140498347085e-05	True	True	4.605668458519892
BRD-K59058747-001-19-1	0.25242653107111246	[59, 373, 687, 1001]	0.012079879201207988	0.017416887442499984	True	True	1.7590294548005834
BRD-K59325863-001-04-4	1.0	[221, 535, 849, 1163]	9.99990000099999e-06	2.4793140498347085e-05	True	True	4.605668458519892
BRD-K59632282-052-03-1	0.5028404344193818	[102, 416, 730, 1044]	0.0002999970000299997	0.0005806393548967735	True	True	3.2360935316540713
BRD-K59831625-001-03-9	0.5324705082829788	[195, 509, 823, 1137]	0.00018999810001899982	0.0003825465101053688	True	True	3.4173157556628873
BRD-K60150510-001-15-6	0.04205733221117239	[140, 454, 768, 1082]	0.15048849511504886	0.153559688892907	False	False	0.8137227764206827
BRD-K60476892-001-16-1	0.21091689489702514	[119, 433, 747, 1061]	0.013439865601343987	0.017999820001799983	True	True	1.7447318378197982
BRD-K60659193-001-01-0	0.15034957417310357	[38, 352, 666, 980]	0.026199738002619974	0.03156594940074696	True	True	1.5007811439794327
BRD-K61250553-003-30-6	1.0	[312, 626, 940, 1254]	9.99990000099999e-06	2.4793140498347085e-05	True	True	4.605668458519892
BRD-K61642990-001-01-0	0.17145733827719123	[266, 580, 894, 1208]	0.024709752902470974	0.03119716701992644	True	True	1.5058848419903665
BRD-K61688984-001-02-9	0.9523809523809524	[138, 452, 766, 1080]	9.99990000099999e-06	2.4793140498347085e-05	True	True	4.605668458519892
BRD-K61845293-300-01-9	1.0	[19, 333, 647, 961]	9.99990000099999e-06	2.4793140498347085e-05	True	True	4.605668458519892
BRD-K61918008-001-07-1	0.2416155724742004	[186, 500, 814, 1128]	0.012249877501224988	0.017416887442499984	True	True	1.7590294548005834
BRD-K62810658-001-11-4	0.8152777777777778	[151, 465, 779, 1093]	9.99990000099999e-06	2.4793140498347085e-05	True	True	4.605668458519892
BRD-K62949423-001-03-1	0.6346408221408222	[60, 374, 688, 1002]	6.999930000699993e-05	0.00015671485076194016	True	True	3.804889846553993
BRD-K63430059-001-16-4	0.3719567585890523	[244, 558, 872, 1186]	0.002019979800201998	0.0034628225146319963	True	True	2.4605697674431126
BRD-K64034691-001-01-9	0.2181066929550246	[174, 488, 802, 1116]	0.013149868501314986	0.017999820001799983	True	True	1.7447318378197982
BRD-K64054020-001-02-7	0.09958321680737939	[80, 394, 708, 1022]	0.04457955420445796	0.050277692711794685	True	False	1.29862466069029
BRD-K64800655-001-09-0	0.8471110463241197	[89, 159, 403, 473, 717, 787, 1031, 1101]	9.99990000099999e-06	2.4793140498347085e-05	True	True	4.605668458519892
BRD-K64890080-001-02-1	1.0	[95, 165, 409, 479, 723, 793, 1037, 1107]	9.99990000099999e-06	2.4793140498347085e-05	True	True	4.605668458519892
BRD-K66430217-001-03-8	0.14389434245406343	[193, 507, 821, 1135]	0.026899731002689973	0.032023489288916636	True	True	1.4945313489825782
BRD-K66788707-001-14-3	1.0	[25, 339, 653, 967]	9.99990000099999e-06	2.4793140498347085e-05	True	True	4.605668458519892
BRD-K67017579-001-28-1	0.6662698412698412	[307, 621, 935, 1249]	6.999930000699993e-05	0.00015671485076194016	True	True	3.804889846553993
BRD-K67637637-003-11-8	0.2781456485942373	[234, 548, 862, 1176]	0.011919880801191989	0.017416887442499984	True	True	1.7590294548005834
BRD-K67915505-001-01-2	1.0	[97, 411, 725, 1039]	9.99990000099999e-06	2.4793140498347085e-05	True	True	4.605668458519892
BRD-K68143200-001-11-7	0.8435185185185186	[62, 376, 690, 1004]	9.99990000099999e-06	2.4793140498347085e-05	True	True	4.605668458519892
BRD-K68164687-001-01-6	1.0	[100, 414, 728, 1042]	9.99990000099999e-06	2.4793140498347085e-05	True	True	4.605668458519892
BRD-K68567222-001-01-2	0.1751024547215514	[284, 598, 912, 1226]	0.023269767302326976	0.029833035002983302	True	True	1.525302562326855
BRD-K68982262-001-01-4	1.0	[309, 623, 937, 1251]	9.99990000099999e-06	2.4793140498347085e-05	True	True	4.605668458519892
BRD-K69122748-001-10-1	0.12579873829873828	[76, 390, 704, 1018]	0.03185968140318597	0.0366203234519379	True	True	1.4362778240766103
BRD-K69877120-001-01-7	0.2930420494049765	[50, 364, 678, 992]	0.011719882801171989	0.017416887442499984	True	True	1.7590294548005834
BRD-K70358946-001-17-3	0.9666666666666667	[313, 627, 941, 1255]	9.99990000099999e-06	2.4793140498347085e-05	True	True	4.605668458519892
BRD-K70463136-001-01-5	0.8090277777777778	[134, 448, 762, 1076]	9.99990000099999e-06	2.4793140498347085e-05	True	True	4.605668458519892
BRD-K70586315-001-02-4	0.3243339993339993	[296, 610, 924, 1238]	0.011599884001159988	0.017416887442499984	True	True	1.7590294548005834
BRD-K70778732-003-27-5	0.02641075690130842	[123, 437, 751, 1065]	0.29155708442915573	0.29253219173493883	False	False	0.5338263349713214
BRD-K71106091-001-09-5	1.0	[260, 574, 888, 1202]	9.99990000099999e-06	2.4793140498347085e-05	True	True	4.605668458519892
BRD-K72063794-003-01-0	0.0382774654954866	[237, 551, 865, 1179]	0.17149828501714984	0.17381582940927348	False	False	0.7599106748835913
BRD-K72726508-001-02-1	1.0	[23, 337, 651, 965]	9.99990000099999e-06	2.4793140498347085e-05	True	True	4.605668458519892
BRD-K72815923-034-02-0	0.21149241195680824	[282, 596, 910, 1224]	0.013429865701342986	0.017999820001799983	True	True	1.7447318378197982
BRD-K73276278-305-01-1	1.0	[35, 349, 663, 977]	9.99990000099999e-06	2.4793140498347085e-05	True	True	4.605668458519892
BRD-K73319509-001-08-0	0.07902373191176827	[65, 379, 693, 1007]	0.06215937840621594	0.06881112000688111	False	False	1.1623413732849899
BRD-K73789395-001-09-9	1.0	[144, 458, 772, 1086]	9.99990000099999e-06	2.4793140498347085e-05	True	True	4.605668458519892
BRD-K74514084-003-09-2	1.0	[176, 490, 804, 1118]	9.99990000099999e-06	2.4793140498347085e-05	True	True	4.605668458519892
BRD-K74913225-001-14-0	0.15320154361558824	[5, 319, 633, 947]	0.025969740302596973	0.031542194699510494	True	True	1.5011080918338051
BRD-K75390981-300-04-9	0.10229293459038187	[153, 467, 781, 1095]	0.043339566604333954	0.04924950750492495	True	True	1.3075981080894739
BRD-K75748943-300-01-3	1.0	[71, 385, 699, 1013]	9.99990000099999e-06	2.4793140498347085e-05	True	True	4.605668458519892
BRD-K76037122-001-02-5	0.16406525707996295	[142, 456, 770, 1084]	0.025109748902510973	0.03122696045766815	True	True	1.5054702866857603
BRD-K76674262-001-03-3	1.0	[263, 577, 891, 1205]	9.99990000099999e-06	2.4793140498347085e-05	True	True	4.605668458519892
BRD-K76792669-001-08-1	0.26003802797901354	[145, 459, 773, 1087]	0.011979880201197989	0.017416887442499984	True	True	1.7590294548005834
BRD-K76908866-001-07-6	1.0	[167, 481, 795, 1109]	9.99990000099999e-06	2.4793140498347085e-05	True	True	4.605668458519892
BRD-K77060810-001-01-5	0.4627344877344878	[308, 622, 936, 1250]	0.00043999560004399956	0.0008148066667481473	True	True	3.0889454262598854
BRD-K77087341-001-02-4	0.3020486340327625	[137, 451, 765, 1079]	0.011679883201167989	0.017416887442499984	True	True	1.7590294548005834
BRD-K77220725-003-01-5	0.6624737394957984	[130, 444, 758, 1072]	6.999930000699993e-05	0.00015671485076194016	True	True	3.804889846553993
BRD-K77627880-001-04-0	0.5320623727473152	[236, 550, 864, 1178]	0.00018999810001899982	0.0003825465101053688	True	True	3.4173157556628873
BRD-K78122587-300-04-3	1.0	[13, 327, 641, 955]	9.99990000099999e-06	2.4793140498347085e-05	True	True	4.605668458519892
BRD-K78126613-001-27-7	0.31532073303284736	[242, 556, 870, 1184]	0.011619883801161988	0.017416887442499984	True	True	1.7590294548005834
BRD-K78692225-001-24-5	0.4313766946228258	[190, 504, 818, 1132]	0.0006099939000609993	0.001109079818292726	True	True	2.955037197406581
BRD-K80451230-051-02-6	0.13411902197747785	[118, 432, 746, 1060]	0.02862971370286297	0.033290364770770894	True	True	1.4776814461450736
BRD-K80666802-003-01-0	0.5072052213335425	[122, 436, 750, 1064]	0.00023999760002399976	0.00046752779225454503	True	True	3.330192567328299
BRD-K80935598-001-01-1	1.0	[169, 483, 797, 1111]	9.99990000099999e-06	2.4793140498347085e-05	True	True	4.605668458519892
BRD-K80970344-201-08-6	1.0	[289, 603, 917, 1231]	9.99990000099999e-06	2.4793140498347085e-05	True	True	4.605668458519892
BRD-K81197548-003-01-4	1.0	[246, 560, 874, 1188]	9.99990000099999e-06	2.4793140498347085e-05	True	True	4.605668458519892
BRD-K81405859-300-01-4	1.0	[52, 366, 680, 994]	9.99990000099999e-06	2.4793140498347085e-05	True	True	4.605668458519892
BRD-K81801188-001-02-8	1.0	[34, 348, 662, 976]	9.99990000099999e-06	2.4793140498347085e-05	True	True	4.605668458519892
BRD-K82818427-001-04-8	1.0	[148, 462, 776, 1090]	9.99990000099999e-06	2.4793140498347085e-05	True	True	4.605668458519892
BRD-K83896451-001-06-7	0.05649314022477027	[150, 464, 778, 1092]	0.0997390026099739	0.10535810134856398	False	False	0.9773320643681355
BRD-K84266862-001-03-2	0.18544706404253528	[107, 421, 735, 1049]	0.016809831901680984	0.02192586769784476	True	True	1.6590432107815638
BRD-K84783599-001-01-0	0.29267265934011955	[166, 480, 794, 1108]	0.011719882801171989	0.017416887442499984	True	True	1.7590294548005834
BRD-K86525559-001-07-8	1.0	[158, 203, 472, 517, 786, 831, 1100, 1145]	9.99990000099999e-06	2.4793140498347085e-05	True	True	4.605668458519892
BRD-K86930074-001-05-0	1.0	[225, 539, 853, 1167]	9.99990000099999e-06	2.4793140498347085e-05	True	True	4.605668458519892
BRD-K87158025-003-08-7	0.30394801454584064	[41, 355, 669, 983]	0.011679883201167989	0.017416887442499984	True	True	1.7590294548005834
BRD-K87632963-001-03-0	0.9097222222222222	[28, 342, 656, 970]	9.99990000099999e-06	2.4793140498347085e-05	True	True	4.605668458519892
BRD-K87691185-001-01-2	0.4177064255189255	[211, 525, 839, 1153]	0.0007499925000749992	0.0013472919163023938	True	True	2.8705382959593253
BRD-K87782578-001-01-4	1.0	[20, 334, 648, 962]	9.99990000099999e-06	2.4793140498347085e-05	True	True	4.605668458519892
BRD-K89517477-001-01-4	1.0	[132, 446, 760, 1074]	9.99990000099999e-06	2.4793140498347085e-05	True	True	4.605668458519892
BRD-K90747162-001-01-4	1.0	[51, 365, 679, 993]	9.99990000099999e-06	2.4793140498347085e-05	True	True	4.605668458519892
BRD-K91188791-001-17-5	1.0	[92, 406, 720, 1034]	9.99990000099999e-06	2.4793140498347085e-05	True	True	4.605668458519892
BRD-K91283740-003-01-6	1.0	[256, 570, 884, 1198]	9.99990000099999e-06	2.4793140498347085e-05	True	True	4.605668458519892
BRD-K91370081-001-25-1	1.0	[253, 567, 881, 1195]	9.99990000099999e-06	2.4793140498347085e-05	True	True	4.605668458519892
BRD-K91456750-001-01-9	0.05671776583500462	[81, 395, 709, 1023]	0.0991490085099149	0.10510495601757763	False	False	0.9783768051864108
BRD-K91535048-001-01-2	0.3609101424890898	[96, 410, 724, 1038]	0.003009969900300997	0.005101643898815249	True	True	2.2922898589714054
BRD-K91543828-001-02-0	0.5160383597883598	[293, 607, 921, 1235]	0.00021999780002199978	0.00043708172189801286	True	True	3.359437354674405
BRD-K91822704-003-07-2	0.14317252795513663	[99, 413, 727, 1041]	0.02706972930270697	0.032098493244316566	True	True	1.4935153536087535
BRD-K91825936-001-03-9	0.33459375783319445	[16, 330, 644, 958]	0.011589884101158989	0.017416887442499984	True	True	1.7590294548005834
BRD-K92049597-001-20-8	0.5094534050179211	[301, 615, 929, 1243]	0.00022999770002299976	0.00045097588239803875	True	True	3.345846683003448
BRD-K93632104-001-17-2	0.37406921531921533	[272, 586, 900, 1214]	0.0019199808001919981	0.0033103117244689625	True	True	2.480131107782492
BRD-K93779381-001-01-9	1.0	[241, 555, 869, 1183]	9.99990000099999e-06	2.4793140498347085e-05	True	True	4.605668458519892
BRD-K93788137-001-04-1	1.0	[228, 542, 856, 1170]	9.99990000099999e-06	2.4793140498347085e-05	True	True	4.605668458519892
BRD-K93942811-001-01-3	0.5421536796536797	[105, 419, 733, 1047]	0.00018999810001899982	0.0003825465101053688	True	True	3.4173157556628873
BRD-K94342292-001-01-3	0.5451782225007749	[6, 320, 634, 948]	0.00018999810001899982	0.0003825465101053688	True	True	3.4173157556628873
BRD-K94863486-001-02-2	0.16652754285140692	[243, 557, 871, 1185]	0.025039749602503974	0.03122696045766815	True	True	1.5054702866857603
BRD-K95785537-001-22-3	1.0	[183, 497, 811, 1125]	9.99990000099999e-06	2.4793140498347085e-05	True	True	4.605668458519892
BRD-K97010173-001-04-1	1.0	[224, 538, 852, 1166]	9.99990000099999e-06	2.4793140498347085e-05	True	True	4.605668458519892
BRD-K97072811-001-11-4	0.9583333333333333	[247, 561, 875, 1189]	9.99990000099999e-06	2.4793140498347085e-05	True	True	4.605668458519892
BRD-K97091514-001-11-4	0.09657470063111354	[178, 492, 806, 1120]	0.046649533504664956	0.052415206185016806	True	False	1.2805427014854984
BRD-K97181089-003-24-7	0.9305555555555555	[70, 384, 698, 1012]	9.99990000099999e-06	2.4793140498347085e-05	True	True	4.605668458519892
BRD-K98357249-001-02-9	0.05846183092469597	[64, 378, 692, 1006]	0.0949790502094979	0.1017632680816049	False	False	0.9924089542996617
BRD-K98763141-001-30-8	0.44716508342467426	[275, 589, 903, 1217]	0.0005299947000529995	0.0009695025000969504	True	True	3.013451066650351
BRD-K99616396-316-05-3	0.6671717171717171	[213, 527, 841, 1155]	6.999930000699993e-05	0.00015671485076194016	True	True	3.804889846553993
