# Supplementary material for: A versatile information retrieval framework for evaluating profile strength and similarity
Source: Nat Commun. 2025 Jun 4;16:5181. doi: 10.1038/s41467-025-60306-2 (PMC12137819; doi:10.1038/s41467-025-60306-2)
Supplement: Supplementary file 4 — Source Data [file 41467_2025_60306_MOESM4_ESM.zip › source_file/6_perturbseq/GSE132080_map.tsv]

Metadata_guide_identity	Metadata_gene_identity	mAP	indices	p_value	corrected_p_value	below_p	p < 0.05	-log10(mAP p-value)	id	sequence	gene	gamma_day5	gamma_day10	relative_activity_day5	relative_activity_day10	perturbation
ALDOA_ALDOA_+_30077139.23-P1P2_00	ALDOA	0.7019230769230769	[0]	0.049795020497950204	0.0777288124846052	True	False	1.1094179672529934	ALDOA_+_30077139.23-P1P2_00	GGTCACCAGGACCCCTTCTG	ALDOA	-0.4127462570364528	-0.3664685683267774	1.0	1.0	ALDOA_ALDOA_+_30077139.23-P1P2_00
ALDOA_ALDOA_+_30077139.23-P1P2_06	ALDOA	0.6785714285714286	[1]	0.0658934106589341	0.09922772428639488	False	False	1.0033669687492772	ALDOA_+_30077139.23-P1P2_06	GGTCACCAGGATCCCTTCTG	ALDOA	-0.3966869088836744	-0.3485030221323547	0.961091474776572	0.9509765700331414	ALDOA_ALDOA_+_30077139.23-P1P2_06
ALDOA_ALDOA_+_30077139.23-P1P2_07	ALDOA	0.6785714285714286	[2]	0.0658934106589341	0.09922772428639488	False	False	1.0033669687492772	ALDOA_+_30077139.23-P1P2_07	GGTCACCAGGCCCCCTTCTG	ALDOA	-0.3608923649690538	-0.3350590431815617	0.8743685952727627	0.914291353038474	ALDOA_ALDOA_+_30077139.23-P1P2_07
ALDOA_ALDOA_+_30077139.23-P1P2_13	ALDOA	0.1935148185148185	[3]	0.9993000699930007	1.0	False	False	-0.0	ALDOA_+_30077139.23-P1P2_13	GGTCACCAGGACCCCTTTTG	ALDOA	0.0170630216363427	-0.0002202829373106	-0.041340221371979	0.0006010964004808	ALDOA_ALDOA_+_30077139.23-P1P2_13
ALDOA_ALDOA_+_30077139.23-P1P2_14	ALDOA	0.2418831168831169	[4]	0.9164083591640836	1.0	False	False	-0.0	ALDOA_+_30077139.23-P1P2_14	GGTCACCAGGACCGCTTCTG	ALDOA	-0.1752434314828769	-0.1566113929549746	0.424579093075579	0.427352865949817	ALDOA_ALDOA_+_30077139.23-P1P2_14
ATP5E_ATP5E_-_57607036.23-P1P2_00	ATP5E	0.8928571428571428	[5]	0.004199580041995801	0.007571073878527641	True	True	2.120842515950169	ATP5E_-_57607036.23-P1P2_00	GGTGTCCAGGGGCACTCTGT	ATP5E	-0.1768982315844933	-0.2247230520410116	1.0	1.0	ATP5E_ATP5E_-_57607036.23-P1P2_00
ATP5E_ATP5E_-_57607036.23-P1P2_01	ATP5E	0.9166666666666666	[6]	0.0029997000299970002	0.0058176000581760005	True	True	2.2352561384512004	ATP5E_-_57607036.23-P1P2_01	GGTGTCCTGGGGCACTCTGT	ATP5E	-0.2096579340786029	-0.2283730781396743	1.1851895420359946	1.0162423305731738	ATP5E_ATP5E_-_57607036.23-P1P2_01
ATP5E_ATP5E_-_57607036.23-P1P2_04	ATP5E	0.3479437229437229	[7]	0.5661433856614339	0.6901557463301289	False	False	0.16105289166984818	ATP5E_-_57607036.23-P1P2_04	GGTGTCCAGGAGCACTCTGT	ATP5E	-0.0979325743832265	-0.1204064125175193	0.5536096856708839	0.5357991155066072	ATP5E_ATP5E_-_57607036.23-P1P2_04
ATP5E_ATP5E_-_57607036.23-P1P2_14	ATP5E	0.20203754578754576	[8]	0.9953004699530047	1.0	False	False	-0.0	ATP5E_-_57607036.23-P1P2_14	GGTGTCCAGGGGCACTGTGT	ATP5E	-0.0123299154877695	-0.0350618276457647	0.0697006147394997	0.1560223899031328	ATP5E_ATP5E_-_57607036.23-P1P2_14
ATP5E_ATP5E_-_57607036.23-P1P2_16	ATP5E	0.8303571428571428	[9]	0.012098790120987902	0.020927636966033128	True	True	1.6792798070435204	ATP5E_-_57607036.23-P1P2_16	GGTGTCCAGGGGCGCTCTGT	ATP5E	-0.1616070876701526	-0.1655853260727622	0.9135596564342304	0.7368417461798406	ATP5E_ATP5E_-_57607036.23-P1P2_16
BCR_BCR_+_23523092.23-P1P2_00	BCR	1.0	[10]	9.999000099990002e-05	0.00025095529662720004	True	True	3.6004036337269305	BCR_+_23523092.23-P1P2_00	GCGCGCGGGGCCCGTCTCAG	BCR	-0.8425528501003656	-0.5067824631666772	1.0	1.0	BCR_BCR_+_23523092.23-P1P2_00
BCR_BCR_+_23523092.23-P1P2_04	BCR	1.0	[11]	9.999000099990002e-05	0.00025095529662720004	True	True	3.6004036337269305	BCR_+_23523092.23-P1P2_04	GCGCGCGGAGCCCGTCTCAG	BCR	-0.7400520210766667	-0.4180396686225673	0.8783449263610122	0.8248897683049404	BCR_BCR_+_23523092.23-P1P2_04
BCR_BCR_+_23523092.23-P1P2_05	BCR	0.5738095238095238	[12]	0.18468153184681532	0.2514812348552379	False	False	0.5994944157884516	BCR_+_23523092.23-P1P2_05	GCGCGCGGCGCCCGTCTCAG	BCR	-0.3535485553422552	-0.2246915235193203	0.4196158796449863	0.4433687821699956	BCR_BCR_+_23523092.23-P1P2_05
BCR_BCR_+_23523092.23-P1P2_07	BCR	1.0	[13]	9.999000099990002e-05	0.00025095529662720004	True	True	3.6004036337269305	BCR_+_23523092.23-P1P2_07	GCGCGCGGGGCTCGTCTCAG	BCR	-0.8706596360209884	-0.4868795080852305	1.0333590776142705	0.9607268275285588	BCR_BCR_+_23523092.23-P1P2_07
BCR_BCR_+_23523092.23-P1P2_13	BCR	0.5032967032967033	[14]	0.30356964303569645	0.39649912559764433	False	False	0.40175776609804636	BCR_+_23523092.23-P1P2_13	GCGCGCGGGGCCCATCTCAG	BCR	-0.2183357676354853	-0.1615264178884691	0.259135990827729	0.3187292963516463	BCR_BCR_+_23523092.23-P1P2_13
BCR_BCR_+_23523092.23-P1P2_15	BCR	0.5699633699633699	[15]	0.18948105189481051	0.2553007857109026	False	False	0.5929478486137509	BCR_+_23523092.23-P1P2_15	GCGCGCGGGGCCCGTCGCAG	BCR	-0.2314079721520862	-0.1772960074536917	0.274650987323253	0.3498463746078372	BCR_BCR_+_23523092.23-P1P2_15
CAD_CAD_+_27440280.23-P1P2_00	CAD	1.0	[16]	9.999000099990002e-05	0.00025095529662720004	True	True	3.6004036337269305	CAD_+_27440280.23-P1P2_00	GGCTGGAGAGAAGCCGGGCG	CAD	-0.7714252198835279	-0.6840310234077223	1.0	1.0	CAD_CAD_+_27440280.23-P1P2_00
CAD_CAD_+_27440280.23-P1P2_03	CAD	1.0	[17]	9.999000099990002e-05	0.00025095529662720004	True	True	3.6004036337269305	CAD_+_27440280.23-P1P2_03	GGCTGGTGAGAAGCCGGGCG	CAD	-0.7687482412394501	-0.6266948400501084	0.9965298274219218	0.9161789723045382	CAD_CAD_+_27440280.23-P1P2_03
CAD_CAD_+_27440280.23-P1P2_06	CAD	1.0	[18]	9.999000099990002e-05	0.00025095529662720004	True	True	3.6004036337269305	CAD_+_27440280.23-P1P2_06	GGCTGGAGAGTAGCCGGGCG	CAD	-0.3975413770279012	-0.3141085264804744	0.5153336535820325	0.4592021644217844	CAD_CAD_+_27440280.23-P1P2_06
CAD_CAD_+_27440280.23-P1P2_07	CAD	1.0	[19]	9.999000099990002e-05	0.00025095529662720004	True	True	3.6004036337269305	CAD_+_27440280.23-P1P2_07	GGCTGGAGCGAAGCCGGGCG	CAD	-0.6026400289627765	-0.4658647452647984	0.7812034315571961	0.6810579188995584	CAD_CAD_+_27440280.23-P1P2_07
CAD_CAD_+_27440280.23-P1P2_13	CAD	0.2291208791208791	[20]	0.9501049895010499	1.0	False	False	-0.0	CAD_+_27440280.23-P1P2_13	GGCTGGAGAGAAGCCTGGCG	CAD	-0.1861418926523141	-0.1648479382812855	0.2412960943646857	0.2409948271937171	CAD_CAD_+_27440280.23-P1P2_13
CDC23_CDC23_-_137548987.23-P1P2_00	CDC23	0.95	[21]	0.0013998600139986002	0.0028900335772874325	True	True	2.53909711144901	CDC23_-_137548987.23-P1P2_00	GACAGCCACCGGGACCATGG	CDC23	-1.1761482707014126	-0.6583699904978307	1.0	1.0	CDC23_CDC23_-_137548987.23-P1P2_00
CDC23_CDC23_-_137548987.23-P1P2_02	CDC23	1.0	[22]	9.999000099990002e-05	0.00025095529662720004	True	True	3.6004036337269305	CDC23_-_137548987.23-P1P2_02	GACAGCTACCGGGACCATGG	CDC23	-1.0865216870037642	-0.5704584445632177	0.9237965263986672	0.8664709096656453	CDC23_CDC23_-_137548987.23-P1P2_02
CDC23_CDC23_-_137548987.23-P1P2_04	CDC23	0.95	[23]	0.0013998600139986002	0.0028900335772874325	True	True	2.53909711144901	CDC23_-_137548987.23-P1P2_04	GACAGCCAACGGGACCATGG	CDC23	-0.8887406883614861	-0.5364090455322124	0.7556366067957343	0.8147531832770859	CDC23_CDC23_-_137548987.23-P1P2_04
CDC23_CDC23_-_137548987.23-P1P2_08	CDC23	0.8928571428571428	[24]	0.004199580041995801	0.007571073878527641	True	True	2.120842515950169	CDC23_-_137548987.23-P1P2_08	GACAGCCATCGGGACCATGG	CDC23	-0.9559273824817464	-0.5500621373081586	0.8127609471479864	0.8354909021479329	CDC23_CDC23_-_137548987.23-P1P2_08
CDC23_CDC23_-_137548987.23-P1P2_11	CDC23	0.19957542457542457	[25]	0.9967003299670033	1.0	False	False	-0.0	CDC23_-_137548987.23-P1P2_11	GACAGCCACCGGGACCACGG	CDC23	-0.2745241806190737	-0.2017681953075906	0.2334095007046665	0.3064662700604295	CDC23_CDC23_-_137548987.23-P1P2_11
COX11_COX11_+_53045977.23-P1P2_00	COX11	0.5769230769230769	[26]	0.14238576142385762	0.20027887321157994	False	False	0.6983648606492503	COX11_+_53045977.23-P1P2_00	GGCTCTGGCGTCCTGGATGG	COX11	-0.1816735547863853	-0.2987601160635763	1.0	1.0	COX11_COX11_+_53045977.23-P1P2_00
COX11_COX11_+_53045977.23-P1P2_03	COX11	0.2589285714285714	[27]	0.8583141685831417	1.0	False	False	-0.0	COX11_+_53045977.23-P1P2_03	GGCTCTGTCGTCCTGGATGG	COX11	-0.1719095412982087	-0.2874591312363945	0.9462551745648548	0.9621737165720712	COX11_COX11_+_53045977.23-P1P2_03
COX11_COX11_+_53045977.23-P1P2_04	COX11	0.6575757575757576	[28]	0.08049195080491951	0.11842493911528389	False	False	0.9265568298797443	COX11_+_53045977.23-P1P2_04	GGCTCTGGCGCCCTGGATGG	COX11	-0.1494631074708818	-0.2574127749330873	0.8227015079141428	0.8616035444246171	COX11_COX11_+_53045977.23-P1P2_04
COX11_COX11_+_53045977.23-P1P2_05	COX11	0.4083333333333333	[29]	0.42145785421457854	0.528888287641824	False	False	0.2766360504301507	COX11_+_53045977.23-P1P2_05	GGCTCTGGCGTCTTGGATGG	COX11	-0.055498122267671	-0.1079565579305666	0.3054826682558542	0.3613486276313852	COX11_COX11_+_53045977.23-P1P2_05
COX11_COX11_+_53045977.23-P1P2_10	COX11	0.3507326007326007	[30]	0.5583441655834417	0.6871928191796205	False	False	0.16292138731266997	COX11_+_53045977.23-P1P2_10	GGCTCTGGCGTCCCGGATGG	COX11	-0.124745893618616	-0.1115557570945344	0.6866486086282301	0.3733957482825295	COX11_COX11_+_53045977.23-P1P2_10
DBR1_DBR1_+_137893744.23-P1P2_00	DBR1	0.8928571428571428	[31]	0.004199580041995801	0.007571073878527641	True	True	2.120842515950169	DBR1_+_137893744.23-P1P2_00	GTTTGCAGGAGTCTACACCC	DBR1	-0.4556327118816898	-0.4893439334669879	1.0	1.0	DBR1_DBR1_+_137893744.23-P1P2_00
DBR1_DBR1_+_137893744.23-P1P2_01	DBR1	0.8928571428571428	[32]	0.004199580041995801	0.007571073878527641	True	True	2.120842515950169	DBR1_+_137893744.23-P1P2_01	GATTGCAGGAGTCTACACCC	DBR1	-0.5119080995874025	-0.5474265209626142	1.1235104202095243	1.1186948146758715	DBR1_DBR1_+_137893744.23-P1P2_01
DBR1_DBR1_+_137893744.23-P1P2_05	DBR1	0.5548611111111111	[33]	0.1728827117288271	0.2405324684922812	False	False	0.6188262917006271	DBR1_+_137893744.23-P1P2_05	GTTTGCAGGAGTGTACACCC	DBR1	-0.3102352960804433	-0.3093960240354322	0.6808889879728378	0.6322670066498426	DBR1_DBR1_+_137893744.23-P1P2_05
DBR1_DBR1_+_137893744.23-P1P2_07	DBR1	0.9166666666666666	[34]	0.0029997000299970002	0.0058176000581760005	True	True	2.2352561384512004	DBR1_+_137893744.23-P1P2_07	GTTTGCAGGGGTCTACACCC	DBR1	-0.5167383726840931	-0.4679724944851621	1.1341116632079526	0.9563263432522606	DBR1_DBR1_+_137893744.23-P1P2_07
DBR1_DBR1_+_137893744.23-P1P2_08	DBR1	0.41666666666666663	[35]	0.40835916408359163	0.5175244851752449	False	False	0.2860690979967642	DBR1_+_137893744.23-P1P2_08	GTTTGCAGTAGTCTACACCC	DBR1	-0.0352938246288287	-0.0526073730262489	0.077461129783836	0.1075059266670115	DBR1_DBR1_+_137893744.23-P1P2_08
DUT_DUT_+_48624411.23-P1P2_00	DUT	1.0	[36]	9.999000099990002e-05	0.00025095529662720004	True	True	3.6004036337269305	DUT_+_48624411.23-P1P2_00	GCGAGCGAGGAGACCACCGG	DUT	-0.7929051772213047	-0.6457473335399523	1.0	1.0	DUT_DUT_+_48624411.23-P1P2_00
DUT_DUT_+_48624411.23-P1P2_01	DUT	1.0	[37]	9.999000099990002e-05	0.00025095529662720004	True	True	3.6004036337269305	DUT_+_48624411.23-P1P2_01	GCCAGCGAGGAGACCACCGG	DUT	-0.7923812092420397	-0.6031705463758223	0.999339179520682	0.9340658722805308	DUT_DUT_+_48624411.23-P1P2_01
DUT_DUT_+_48624411.23-P1P2_07	DUT	1.0	[38]	9.999000099990002e-05	0.00025095529662720004	True	True	3.6004036337269305	DUT_+_48624411.23-P1P2_07	GCGAGCGAGGAGCCCACCGG	DUT	-0.7197148503699744	-0.4997966192138557	0.9076934683314568	0.7739817003563877	DUT_DUT_+_48624411.23-P1P2_07
DUT_DUT_+_48624411.23-P1P2_08	DUT	1.0	[39]	9.999000099990002e-05	0.00025095529662720004	True	True	3.6004036337269305	DUT_+_48624411.23-P1P2_08	GCGAGCGAGGAGGCCACCGG	DUT	-0.7724720735524389	-0.5861659415454918	0.9742300791369876	0.9077326550187386	DUT_DUT_+_48624411.23-P1P2_08
DUT_DUT_+_48624411.23-P1P2_10	DUT	0.638095238095238	[40]	0.09599040095990401	0.13805361036930014	False	False	0.8599522312343386	DUT_+_48624411.23-P1P2_10	GCGAGCGAGGAGACCAACGG	DUT	-0.3863983615107924	-0.3195850609574854	0.487319761065132	0.4949072870429634	DUT_DUT_+_48624411.23-P1P2_10
EIF2S1_EIF2S1_-_67827080.23-P1P2_00	EIF2S1	1.0	[41]	9.999000099990002e-05	0.00025095529662720004	True	True	3.6004036337269305	EIF2S1_-_67827080.23-P1P2_00	GAGCGAAGCGCACGCTGAGG	EIF2S1	-0.904664360783458	-0.5154968264172671	1.0	1.0	EIF2S1_EIF2S1_-_67827080.23-P1P2_00
EIF2S1_EIF2S1_-_67827080.23-P1P2_01	EIF2S1	0.9166666666666666	[42]	0.0029997000299970002	0.0058176000581760005	True	True	2.2352561384512004	EIF2S1_-_67827080.23-P1P2_01	GAGCGAAACGCACGCTGAGG	EIF2S1	-0.4466585214774093	-0.303163507053003	0.4937284376833347	0.588099657489663	EIF2S1_EIF2S1_-_67827080.23-P1P2_01
EIF2S1_EIF2S1_-_67827080.23-P1P2_02	EIF2S1	0.95	[43]	0.0013998600139986002	0.0028900335772874325	True	True	2.53909711144901	EIF2S1_-_67827080.23-P1P2_02	GAGCGCAGCGCACGCTGAGG	EIF2S1	-0.7287586038461379	-0.4555779231212945	0.8055568843399754	0.8837647484419788	EIF2S1_EIF2S1_-_67827080.23-P1P2_02
EIF2S1_EIF2S1_-_67827080.23-P1P2_06	EIF2S1	1.0	[44]	9.999000099990002e-05	0.00025095529662720004	True	True	3.6004036337269305	EIF2S1_-_67827080.23-P1P2_06	GAGCGAAGCGCGCGCTGAGG	EIF2S1	-0.6688310372641316	-0.3634812078875516	0.7393140110934735	0.705108526882245	EIF2S1_EIF2S1_-_67827080.23-P1P2_06
EIF2S1_EIF2S1_-_67827080.23-P1P2_07	EIF2S1	0.1935148185148185	[45]	0.9993000699930007	1.0	False	False	-0.0	EIF2S1_-_67827080.23-P1P2_07	GAGCGAAGCGCTCGCTGAGG	EIF2S1	-0.0830690987981586	-0.0400404923734942	0.0918231140731785	0.0776735962697927	EIF2S1_EIF2S1_-_67827080.23-P1P2_07
GATA1_GATA1_-_48645022.23-P1P2_00	GATA1	0.9666666666666668	[46]	0.0008999100089991	0.0020569371634265145	True	True	2.6867789751958697	GATA1_-_48645022.23-P1P2_00	GTGAGCTTGCCACATCCCCA	GATA1	-0.9627320230023312	-0.6153056419698073	1.0	1.0	GATA1_GATA1_-_48645022.23-P1P2_00
GATA1_GATA1_-_48645022.23-P1P2_03	GATA1	0.9666666666666668	[47]	0.0008999100089991	0.0020569371634265145	True	True	2.6867789751958697	GATA1_-_48645022.23-P1P2_03	GTGCGCTTGCCACATCCCCA	GATA1	-0.9854792062685248	-0.6259105655848303	1.0236277413887775	1.0172352127002653	GATA1_GATA1_-_48645022.23-P1P2_03
GATA1_GATA1_-_48645022.23-P1P2_04	GATA1	0.9666666666666668	[48]	0.0008999100089991	0.0020569371634265145	True	True	2.6867789751958697	GATA1_-_48645022.23-P1P2_04	GTGAGCTTACCACATCCCCA	GATA1	-0.9312619861410107	-0.6032307640614007	0.9673117377323968	0.9803758049905886	GATA1_GATA1_-_48645022.23-P1P2_04
GATA1_GATA1_-_48645022.23-P1P2_06	GATA1	0.9666666666666668	[49]	0.0008999100089991	0.0020569371634265145	True	True	2.6867789751958697	GATA1_-_48645022.23-P1P2_06	GTGAGCTTGCGACATCCCCA	GATA1	-0.5072566221089974	-0.348632235248717	0.5268928528284439	0.5666000950887172	GATA1_GATA1_-_48645022.23-P1P2_06
GATA1_GATA1_-_48645022.23-P1P2_08	GATA1	0.9666666666666668	[50]	0.0008999100089991	0.0020569371634265145	True	True	2.6867789751958697	GATA1_-_48645022.23-P1P2_08	GTGAGCTTTCCACATCCCCA	GATA1	-0.7632324345446211	-0.4893222066850527	0.7927776539149908	0.7952506418087801	GATA1_GATA1_-_48645022.23-P1P2_08
GATA1_GATA1_-_48645022.23-P1P2_12	GATA1	0.22147852147852146	[51]	1.0	1.0	False	False	-0.0	GATA1_-_48645022.23-P1P2_12	GTGAGCTTGCCACATCCGCA	GATA1	-0.1084266402690275	-0.0632707455921511	0.1126239053842763	0.1028281577097188	GATA1_GATA1_-_48645022.23-P1P2_12
GINS1_GINS1_-_25388381.23-P1P2_00	GINS1	1.0	[52]	9.999000099990002e-05	0.00025095529662720004	True	True	3.6004036337269305	GINS1_-_25388381.23-P1P2_00	GGACTAGAACGAAAGGAGTG	GINS1	-0.9993200473967392	-0.7124629757807877	1.0	1.0	GINS1_GINS1_-_25388381.23-P1P2_00
GINS1_GINS1_-_25388381.23-P1P2_03	GINS1	1.0	[53]	9.999000099990002e-05	0.00025095529662720004	True	True	3.6004036337269305	GINS1_-_25388381.23-P1P2_03	GGACTATAACGAAAGGAGTG	GINS1	-0.7467147553046813	-0.4796745713569253	0.7472228314141173	0.6732624538576903	GINS1_GINS1_-_25388381.23-P1P2_03
GINS1_GINS1_-_25388381.23-P1P2_06	GINS1	1.0	[54]	9.999000099990002e-05	0.00025095529662720004	True	True	3.6004036337269305	GINS1_-_25388381.23-P1P2_06	GGACTAGAACGGAAGGAGTG	GINS1	-0.9794415877111546	-0.6548304882617789	0.9801080147072316	0.9191080947668202	GINS1_GINS1_-_25388381.23-P1P2_06
GINS1_GINS1_-_25388381.23-P1P2_08	GINS1	1.0	[55]	9.999000099990002e-05	0.00025095529662720004	True	True	3.6004036337269305	GINS1_-_25388381.23-P1P2_08	GGACTAGAGCGAAAGGAGTG	GINS1	-1.0387461968540015	-0.6722807763938202	1.0394529756107351	0.9436009999776735	GINS1_GINS1_-_25388381.23-P1P2_08
GINS1_GINS1_-_25388381.23-P1P2_14	GINS1	0.21245421245421245	[56]	0.9851014898510149	1.0	False	False	-0.0	GINS1_-_25388381.23-P1P2_14	GGACTAGAACGAAAGGAGCG	GINS1	-0.3534998178777505	-0.2609242770149016	0.3537403445459028	0.366228542232605	GINS1_GINS1_-_25388381.23-P1P2_14
GNB2L1_GNB2L1_+_180670873.23-P1P2_00	GNB2L1	1.0	[57]	9.999000099990002e-05	0.00025095529662720004	True	True	3.6004036337269305	GNB2L1_+_180670873.23-P1P2_00	GTGCAAGGCGGCGGCAGGAG	GNB2L1	-0.2908070036463151	-0.3053874493372467	1.0	1.0	GNB2L1_GNB2L1_+_180670873.23-P1P2_00
GNB2L1_GNB2L1_+_180670873.23-P1P2_02	GNB2L1	0.2291208791208791	[58]	0.9501049895010499	1.0	False	False	-0.0	GNB2L1_+_180670873.23-P1P2_02	GTGCAAGACGGCGGCAGGAG	GNB2L1	-0.1438122018356437	-0.1272665792498374	0.4945279860266049	0.4167380798589857	GNB2L1_GNB2L1_+_180670873.23-P1P2_02
GNB2L1_GNB2L1_+_180670873.23-P1P2_07	GNB2L1	0.95	[59]	0.0013998600139986002	0.0028900335772874325	True	True	2.53909711144901	GNB2L1_+_180670873.23-P1P2_07	GTGCAAGGCGGGGGCAGGAG	GNB2L1	-0.3800320905043	-0.2732581444286871	1.306818906488587	0.8947916655439286	GNB2L1_GNB2L1_+_180670873.23-P1P2_07
GNB2L1_GNB2L1_+_180670873.23-P1P2_08	GNB2L1	1.0	[60]	9.999000099990002e-05	0.00025095529662720004	True	True	3.6004036337269305	GNB2L1_+_180670873.23-P1P2_08	GTGCAAGGTGGCGGCAGGAG	GNB2L1	-0.3060715631093124	-0.3155183097678701	1.0524903433259891	1.0331737943147612	GNB2L1_GNB2L1_+_180670873.23-P1P2_08
GNB2L1_GNB2L1_+_180670873.23-P1P2_13	GNB2L1	0.8269230769230769	[61]	0.013098690130986902	0.02235509782355098	True	True	1.6506234253649301	GNB2L1_+_180670873.23-P1P2_13	GTGCAAGGCGGCGGCGGGAG	GNB2L1	-0.2097156198487223	-0.2073914810735507	0.7211505129490705	0.6791093789991459	GNB2L1_GNB2L1_+_180670873.23-P1P2_13
HSPA5_HSPA5_+_128003624.23-P1P2_00	HSPA5	1.0	[62]	9.999000099990002e-05	0.00025095529662720004	True	True	3.6004036337269305	HSPA5_+_128003624.23-P1P2_00	GAGCCGAGTAGGCGACGGTG	HSPA5	-0.7476322163407074	-0.4271815955574504	1.0	1.0	HSPA5_HSPA5_+_128003624.23-P1P2_00
HSPA5_HSPA5_+_128003624.23-P1P2_01	HSPA5	1.0	[63]	9.999000099990002e-05	0.00025095529662720004	True	True	3.6004036337269305	HSPA5_+_128003624.23-P1P2_01	GAACCGAGTAGGCGACGGTG	HSPA5	-0.6373270364549526	-0.3748080113579503	0.8524606384330995	0.8773973767967339	HSPA5_HSPA5_+_128003624.23-P1P2_01
HSPA5_HSPA5_+_128003624.23-P1P2_04	HSPA5	1.0	[64]	9.999000099990002e-05	0.00025095529662720004	True	True	3.6004036337269305	HSPA5_+_128003624.23-P1P2_04	GAGCCGAGAAGGCGACGGTG	HSPA5	-0.7544021520980724	-0.4224808887797475	1.0090551685834253	0.9889959988290958	HSPA5_HSPA5_+_128003624.23-P1P2_04
HSPA5_HSPA5_+_128003624.23-P1P2_06	HSPA5	0.1935148185148185	[65]	0.9993000699930007	1.0	False	False	-0.0	HSPA5_+_128003624.23-P1P2_06	GAGCCGAGTAGACGACGGTG	HSPA5	-0.119163967557983	-0.0983516113374267	0.1593884866829738	0.230233728138692	HSPA5_HSPA5_+_128003624.23-P1P2_06
HSPA5_HSPA5_+_128003624.23-P1P2_08	HSPA5	1.0	[66]	9.999000099990002e-05	0.00025095529662720004	True	True	3.6004036337269305	HSPA5_+_128003624.23-P1P2_08	GAGCCGAGTGGGCGACGGTG	HSPA5	-0.7565658198421817	-0.4434939396252906	1.0119491954817037	1.0381859711127148	HSPA5_HSPA5_+_128003624.23-P1P2_08
HSPA9_HSPA9_-_137911079.23-P1P2_00	HSPA9	1.0	[67]	9.999000099990002e-05	0.00025095529662720004	True	True	3.6004036337269305	HSPA9_-_137911079.23-P1P2_00	GGAGCTGCGCGATGCGGTGG	HSPA9	-0.9499755540232864	-0.5891528111131659	1.0	1.0	HSPA9_HSPA9_-_137911079.23-P1P2_00
HSPA9_HSPA9_-_137911079.23-P1P2_02	HSPA9	1.0	[68]	9.999000099990002e-05	0.00025095529662720004	True	True	3.6004036337269305	HSPA9_-_137911079.23-P1P2_02	GGAGTTGCGCGATGCGGTGG	HSPA9	-0.6503982112690434	-0.402698762979181	0.6846473138329836	0.6835217542598294	HSPA9_HSPA9_-_137911079.23-P1P2_02
HSPA9_HSPA9_-_137911079.23-P1P2_04	HSPA9	0.1935148185148185	[69]	0.9993000699930007	1.0	False	False	-0.0	HSPA9_-_137911079.23-P1P2_04	GGAGCTGCGCAATGCGGTGG	HSPA9	-0.2004744732615032	-0.1657160527769909	0.2110311917106332	0.2812785573642281	HSPA9_HSPA9_-_137911079.23-P1P2_04
HSPA9_HSPA9_-_137911079.23-P1P2_07	HSPA9	1.0	[70]	9.999000099990002e-05	0.00025095529662720004	True	True	3.6004036337269305	HSPA9_-_137911079.23-P1P2_07	GGAGCTGCGGGATGCGGTGG	HSPA9	-0.8109496379714399	-0.5035737975969707	0.8536531645861294	0.8547422469995533	HSPA9_HSPA9_-_137911079.23-P1P2_07
HSPA9_HSPA9_-_137911079.23-P1P2_08	HSPA9	1.0	[71]	9.999000099990002e-05	0.00025095529662720004	True	True	3.6004036337269305	HSPA9_-_137911079.23-P1P2_08	GGAGCTGCTCGATGCGGTGG	HSPA9	-0.3582296339286112	-0.2761767910941855	0.3770935287876155	0.4687693682940551	HSPA9_HSPA9_-_137911079.23-P1P2_08
HSPE1_HSPE1_+_198365089.23-P1P2_00	HSPE1	1.0	[72]	9.999000099990002e-05	0.00025095529662720004	True	True	3.6004036337269305	HSPE1_+_198365089.23-P1P2_00	GGAGACTCGCAGTCCGGCCC	HSPE1	-0.7018406373053319	-0.5671926062704215	1.0	1.0	HSPE1_HSPE1_+_198365089.23-P1P2_00
HSPE1_HSPE1_+_198365089.23-P1P2_01	HSPE1	1.0	[73]	9.999000099990002e-05	0.00025095529662720004	True	True	3.6004036337269305	HSPE1_+_198365089.23-P1P2_01	GGAGACACGCAGTCCGGCCC	HSPE1	-0.6159740158253385	-0.4833910777856472	0.8776551015773719	0.8522520788206114	HSPE1_HSPE1_+_198365089.23-P1P2_01
HSPE1_HSPE1_+_198365089.23-P1P2_02	HSPE1	1.0	[74]	9.999000099990002e-05	0.00025095529662720004	True	True	3.6004036337269305	HSPE1_+_198365089.23-P1P2_02	GGAGACTGGCAGTCCGGCCC	HSPE1	-0.436529137954851	-0.3564535632158425	0.62197757546624	0.628452415061799	HSPE1_HSPE1_+_198365089.23-P1P2_02
HSPE1_HSPE1_+_198365089.23-P1P2_03	HSPE1	1.0	[75]	9.999000099990002e-05	0.00025095529662720004	True	True	3.6004036337269305	HSPE1_+_198365089.23-P1P2_03	GGTGACTCGCAGTCCGGCCC	HSPE1	-0.6427427969045738	-0.4650126199264733	0.91579592679663	0.8198495798176332	HSPE1_HSPE1_+_198365089.23-P1P2_03
HSPE1_HSPE1_+_198365089.23-P1P2_14	HSPE1	0.425595238095238	[76]	0.3955604439556044	0.5114316851143168	False	False	0.2912123693014025	HSPE1_+_198365089.23-P1P2_14	GGAGACTCGCAGTCCTGCCC	HSPE1	-0.2088199981999228	-0.196531939262099	0.2975319283330082	0.3464994731761333	HSPE1_HSPE1_+_198365089.23-P1P2_14
MTOR_MTOR_+_11322547.23-P1P2_00	MTOR	0.8214285714285714	[77]	0.0143985601439856	0.02303769623037696	True	True	1.6375609525256882	MTOR_+_11322547.23-P1P2_00	GGGCAGGGGGCCTGAAGCGG	MTOR	-0.6872198437504253	-0.5617921710034551	1.0	1.0	MTOR_MTOR_+_11322547.23-P1P2_00
MTOR_MTOR_+_11322547.23-P1P2_05	MTOR	0.8214285714285714	[78]	0.0143985601439856	0.02303769623037696	True	True	1.6375609525256882	MTOR_+_11322547.23-P1P2_05	GGGCAGGGGGCTTGAAGCGG	MTOR	-0.4312533286354853	-0.3447540138510628	0.6275332887391153	0.6136682418255744	MTOR_MTOR_+_11322547.23-P1P2_05
MTOR_MTOR_+_11322547.23-P1P2_06	MTOR	0.8214285714285714	[79]	0.0143985601439856	0.02303769623037696	True	True	1.6375609525256882	MTOR_+_11322547.23-P1P2_06	GGGCAGGGGGGCTGAAGCGG	MTOR	-0.3933075185467043	-0.2988549733875525	0.5723168824699132	0.531967138049908	MTOR_MTOR_+_11322547.23-P1P2_06
MTOR_MTOR_+_11322547.23-P1P2_07	MTOR	0.8214285714285714	[80]	0.0143985601439856	0.02303769623037696	True	True	1.6375609525256882	MTOR_+_11322547.23-P1P2_07	GGGCAGGGGGTCTGAAGCGG	MTOR	-0.5893385602698615	-0.4798513879222031	0.8575691834706233	0.8541439569460499	MTOR_MTOR_+_11322547.23-P1P2_07
MTOR_MTOR_+_11322547.23-P1P2_10	MTOR	0.1935148185148185	[81]	0.9993000699930007	1.0	False	False	-0.0	MTOR_+_11322547.23-P1P2_10	GGGCAGGGGGCCTGAAGCAG	MTOR	-0.3048080032634771	-0.2326611206083675	0.443537837324402	0.4141409094270497	MTOR_MTOR_+_11322547.23-P1P2_10
POLR1D_POLR1D_+_28196016.23-P1_00	POLR1D	1.0	[82]	9.999000099990002e-05	0.00025095529662720004	True	True	3.6004036337269305	POLR1D_+_28196016.23-P1_00	GGGAAGCAAGGACCGACCGA	POLR1D	-0.7593932803799408	-0.6213200576724395	1.0	1.0	POLR1D_POLR1D_+_28196016.23-P1_00
POLR1D_POLR1D_+_28196016.23-P1_01	POLR1D	1.0	[83]	9.999000099990002e-05	0.00025095529662720004	True	True	3.6004036337269305	POLR1D_+_28196016.23-P1_01	GGGAAGCCAGGACCGACCGA	POLR1D	-0.6944575248560731	-0.5416483696083264	0.9144899524375842	0.8717702944234965	POLR1D_POLR1D_+_28196016.23-P1_01
POLR1D_POLR1D_+_28196016.23-P1_03	POLR1D	1.0	[84]	9.999000099990002e-05	0.00025095529662720004	True	True	3.6004036337269305	POLR1D_+_28196016.23-P1_03	GGTAAGCAAGGACCGACCGA	POLR1D	-0.8471167069717869	-0.6833334545092377	1.1155177809157808	1.0998091017198284	POLR1D_POLR1D_+_28196016.23-P1_03
POLR1D_POLR1D_+_28196016.23-P1_07	POLR1D	0.1935148185148185	[85]	0.9993000699930007	1.0	False	False	-0.0	POLR1D_+_28196016.23-P1_07	GGGAAGCAAGGAGCGACCGA	POLR1D	-0.3019166520481611	-0.2429748784096523	0.3975761438093127	0.3910623444539576	POLR1D_POLR1D_+_28196016.23-P1_07
POLR1D_POLR1D_+_28196016.23-P1_08	POLR1D	1.0	[86]	9.999000099990002e-05	0.00025095529662720004	True	True	3.6004036337269305	POLR1D_+_28196016.23-P1_08	GGGAAGCAGGGACCGACCGA	POLR1D	-0.8088134759300709	-0.6317254615182714	1.065078526274823	1.0167472524302723	POLR1D_POLR1D_+_28196016.23-P1_08
POLR2H_POLR2H_+_184081251.23-P1P2_00	POLR2H	1.0	[87]	9.999000099990002e-05	0.00025095529662720004	True	True	3.6004036337269305	POLR2H_+_184081251.23-P1P2_00	GGGGCCACGAGAGCAGCAGA	POLR2H	-1.149173044073322	-0.6391256658727557	1.0	1.0	POLR2H_POLR2H_+_184081251.23-P1P2_00
POLR2H_POLR2H_+_184081251.23-P1P2_07	POLR2H	0.21592643467643466	[88]	0.9776022397760225	1.0	False	False	-0.0	POLR2H_+_184081251.23-P1P2_07	GGGGCCACGAGTGCAGCAGA	POLR2H	-0.1894106012661743	-0.1425504418598878	0.1648233938683381	0.2230397705359377	POLR2H_POLR2H_+_184081251.23-P1P2_07
POLR2H_POLR2H_+_184081251.23-P1P2_08	POLR2H	1.0	[89]	9.999000099990002e-05	0.00025095529662720004	True	True	3.6004036337269305	POLR2H_+_184081251.23-P1P2_08	GGGGCCACGCGAGCAGCAGA	POLR2H	-0.5208198396352288	-0.3339602249423617	0.4532127187643972	0.5225266997943567	POLR2H_POLR2H_+_184081251.23-P1P2_08
POLR2H_POLR2H_+_184081251.23-P1P2_11	POLR2H	1.0	[90]	9.999000099990002e-05	0.00025095529662720004	True	True	3.6004036337269305	POLR2H_+_184081251.23-P1P2_11	GGGGCCACGAGAGCAGCGGA	POLR2H	-0.9966080888246888	-0.5466802830091584	0.8672393543901304	0.8553564849608115	POLR2H_POLR2H_+_184081251.23-P1P2_11
POLR2H_POLR2H_+_184081251.23-P1P2_12	POLR2H	0.4791208791208791	[91]	0.2850714928507149	0.3761768153081599	False	False	0.4246079745857792	POLR2H_+_184081251.23-P1P2_12	GGGGCCACGAGAGCAGGAGA	POLR2H	-0.351637116825782	-0.2297539754147696	0.305991441967156	0.3594816914464387	POLR2H_POLR2H_+_184081251.23-P1P2_12
RAN_RAN_+_131356438.23-P1P2_00	RAN	0.7048611111111112	[92]	0.046995300469953004	0.07426417852041955	True	False	1.1292206185719267	RAN_+_131356438.23-P1P2_00	GGCGGTCGCTGCGCTTAGGG	RAN	-0.197388026435577	-0.1614815303419713	1.0	1.0	RAN_RAN_+_131356438.23-P1P2_00
RAN_RAN_+_131356438.23-P1P2_02	RAN	0.85	[93]	0.0093990600939906	0.016480543726449273	True	True	1.7830284641497516	RAN_+_131356438.23-P1P2_02	GGCGGCCGCTGCGCTTAGGG	RAN	-0.2315942518936872	-0.20413453261914	1.1732943283126362	1.264135484639277	RAN_RAN_+_131356438.23-P1P2_02
RAN_RAN_+_131356438.23-P1P2_03	RAN	0.49851190476190477	[94]	0.25177482251774824	0.33569976335699764	False	False	0.4740489648967189	RAN_+_131356438.23-P1P2_03	GGGGGTCGCTGCGCTTAGGG	RAN	-0.2161927095934307	-0.1969856862082944	1.0952675980272348	1.2198651188847145	RAN_RAN_+_131356438.23-P1P2_03
RAN_RAN_+_131356438.23-P1P2_04	RAN	0.5909090909090909	[95]	0.13238676132386762	0.18828339388283394	False	False	0.7251879819646381	RAN_+_131356438.23-P1P2_04	GGCGGTCGCGGCGCTTAGGG	RAN	-0.0859018102682769	-0.0872105686621036	0.4351926092959513	0.5400652847258557	RAN_RAN_+_131356438.23-P1P2_04
RAN_RAN_+_131356438.23-P1P2_12	RAN	0.1935148185148185	[96]	0.9993000699930007	1.0	False	False	-0.0	RAN_+_131356438.23-P1P2_12	GGCGGTCGCTGCGCTTAGGT	RAN	-0.0465485617628788	-0.0342591414408016	0.2358226210750998	0.2121551694998843	RAN_RAN_+_131356438.23-P1P2_12
RPL9_RPL9_+_39460483.23-P1P2_00	RPL9	1.0	[97]	9.999000099990002e-05	0.00025095529662720004	True	True	3.6004036337269305	RPL9_+_39460483.23-P1P2_00	GGATGTTTCTGTGCTCGTGG	RPL9	-1.1131154019306322	-0.6698765447274531	1.0	1.0	RPL9_RPL9_+_39460483.23-P1P2_00
RPL9_RPL9_+_39460483.23-P1P2_01	RPL9	1.0	[98]	9.999000099990002e-05	0.00025095529662720004	True	True	3.6004036337269305	RPL9_+_39460483.23-P1P2_01	GGATGATTCTGTGCTCGTGG	RPL9	-0.8528001832803509	-0.4984321138460103	0.7661381576440501	0.7440656308526269	RPL9_RPL9_+_39460483.23-P1P2_01
RPL9_RPL9_+_39460483.23-P1P2_04	RPL9	0.8214285714285714	[99]	0.0143985601439856	0.02303769623037696	True	True	1.6375609525256882	RPL9_+_39460483.23-P1P2_04	GGATGTTTCAGTGCTCGTGG	RPL9	-0.4170726238234017	-0.2942013920665234	0.3746894734364596	0.4391874807114236	RPL9_RPL9_+_39460483.23-P1P2_04
RPL9_RPL9_+_39460483.23-P1P2_05	RPL9	1.0	[100]	9.999000099990002e-05	0.00025095529662720004	True	True	3.6004036337269305	RPL9_+_39460483.23-P1P2_05	GGATGTTTCGGTGCTCGTGG	RPL9	-0.6073311264725908	-0.3848144783836599	0.5456138019644785	0.5744558178854077	RPL9_RPL9_+_39460483.23-P1P2_05
RPL9_RPL9_+_39460483.23-P1P2_07	RPL9	0.4207875457875458	[101]	0.401959804019598	0.5145085491450855	False	False	0.28860740454452427	RPL9_+_39460483.23-P1P2_07	GGATGTTTCTGCGCTCGTGG	RPL9	-0.2924212015580737	-0.2073174903899761	0.2627051975481487	0.3094861165415571	RPL9_RPL9_+_39460483.23-P1P2_07
RPS14_RPS14_+_149829238.23-P1P2_00	RPS14	0.8833333333333332	[102]	0.0033996600339966003	0.006494872900769624	True	True	2.1874293432875658	RPS14_+_149829238.23-P1P2_00	GAGGCCCGGGCGCGACAATC	RPS14	-0.7908191032615257	-0.4994868640318564	1.0	1.0	RPS14_RPS14_+_149829238.23-P1P2_00
RPS14_RPS14_+_149829238.23-P1P2_01	RPS14	0.8714285714285716	[103]	0.0058994100589941	0.010487840104878401	True	True	1.9793139424181185	RPS14_+_149829238.23-P1P2_01	GAGACCCGGGCGCGACAATC	RPS14	-0.7548405237636573	-0.4806902817531128	0.9545046656694506	0.9623682149976526	RPS14_RPS14_+_149829238.23-P1P2_01
RPS14_RPS14_+_149829238.23-P1P2_02	RPS14	0.9	[104]	0.0021997800219978004	0.004469394330408229	True	True	2.3497513262603698	RPS14_+_149829238.23-P1P2_02	GAGGCCCTGGCGCGACAATC	RPS14	-0.5844509609537281	-0.3829241100371872	0.7390450718037963	0.7666349960562026	RPS14_RPS14_+_149829238.23-P1P2_02
RPS14_RPS14_+_149829238.23-P1P2_04	RPS14	0.4283549783549784	[105]	0.4874512548745126	0.6057646662518215	False	False	0.21769606229961086	RPS14_+_149829238.23-P1P2_04	GAGGCCCGCGCGCGACAATC	RPS14	-0.3024598037133722	-0.1957576338779312	0.3824639572640015	0.3919174816686394	RPS14_RPS14_+_149829238.23-P1P2_04
RPS14_RPS14_+_149829238.23-P1P2_08	RPS14	0.2232967032967033	[106]	0.9995000499950005	1.0	False	False	-0.0	RPS14_+_149829238.23-P1P2_08	GAGGCCCGGGCTCGACAATC	RPS14	0.0273786138447461	-0.000610864142997	-0.0346205772367286	0.0012229833995355	RPS14_RPS14_+_149829238.23-P1P2_08
RPS14_RPS14_+_149829238.23-P1P2_13	RPS14	0.25632700632700633	[107]	0.9705029497050295	1.0	False	False	-0.0	RPS14_+_149829238.23-P1P2_13	GAGGCCCGGGCGCGACAGTC	RPS14	-0.2119389812690523	-0.1559180934531028	0.2679993191805379	0.3121565444074594	RPS14_RPS14_+_149829238.23-P1P2_13
RPS15_RPS15_-_1438413.23-P1P2_00	RPS15	0.6706730769230769	[108]	0.06869313068693131	0.10224093869682799	False	False	0.9903751718130116	RPS15_-_1438413.23-P1P2_00	GACCAAAGCGATCTCTTCTG	RPS15	-0.6212193126216229	-0.3759852890987197	1.0	1.0	RPS15_RPS15_-_1438413.23-P1P2_00
RPS15_RPS15_-_1438413.23-P1P2_01	RPS15	0.20650183150183152	[109]	0.9919008099190081	1.0	False	False	-0.0	RPS15_-_1438413.23-P1P2_01	GACCAAACCGATCTCTTCTG	RPS15	0.0066157924554312	0.0014221349840811	-0.0106496889601061	-0.0037824218800957	RPS15_RPS15_-_1438413.23-P1P2_01
RPS15_RPS15_-_1438413.23-P1P2_02	RPS15	0.6846590909090909	[110]	0.0598940105989401	0.09236666694776305	False	False	1.034484727615757	RPS15_-_1438413.23-P1P2_02	GACCAAGGCGATCTCTTCTG	RPS15	-0.4921920539663397	-0.3145471742306536	0.7922999880496759	0.8365943651270497	RPS15_RPS15_-_1438413.23-P1P2_02
RPS15_RPS15_-_1438413.23-P1P2_07	RPS15	0.6519230769230769	[111]	0.08289171082891711	0.12056976120569761	False	False	0.9187615992288893	RPS15_-_1438413.23-P1P2_07	GACCAAAGCGGTCTCTTCTG	RPS15	-0.5220782489426314	-0.3074113275256559	0.8404089157167316	0.8176153068715972	RPS15_RPS15_-_1438413.23-P1P2_07
RPS15_RPS15_-_1438413.23-P1P2_12	RPS15	0.20203754578754576	[112]	0.9953004699530047	1.0	False	False	-0.0	RPS15_-_1438413.23-P1P2_12	GACCAAAGCGATCTCTTGTG	RPS15	0.0310974355122204	0.0117281076762881	-0.0500587069339255	-0.0311929961525935	RPS15_RPS15_-_1438413.23-P1P2_12
RPS18_RPS18_+_33239917.23-P1P2_00	RPS18	1.0	[113]	9.999000099990002e-05	0.00025095529662720004	True	True	3.6004036337269305	RPS18_+_33239917.23-P1P2_00	GCTGCGATGCCGCTGGATCA	RPS18	-0.8169301300761113	-0.5029541919806062	1.0	1.0	RPS18_RPS18_+_33239917.23-P1P2_00
RPS18_RPS18_+_33239917.23-P1P2_01	RPS18	0.95	[114]	0.0013998600139986002	0.0028900335772874325	True	True	2.53909711144901	RPS18_+_33239917.23-P1P2_01	GCTGCAATGCCGCTGGATCA	RPS18	-0.5598075113925379	-0.3779438938530532	0.6852575156462672	0.751447944721826	RPS18_RPS18_+_33239917.23-P1P2_01
RPS18_RPS18_+_33239917.23-P1P2_02	RPS18	0.95	[115]	0.0013998600139986002	0.0028900335772874325	True	True	2.53909711144901	RPS18_+_33239917.23-P1P2_02	GCTGGGATGCCGCTGGATCA	RPS18	-0.4897570840164126	-0.3191234834901996	0.599509145256747	0.634498108532526	RPS18_RPS18_+_33239917.23-P1P2_02
RPS18_RPS18_+_33239917.23-P1P2_04	RPS18	0.20650183150183152	[116]	0.9919008099190081	1.0	False	False	-0.0	RPS18_+_33239917.23-P1P2_04	GCTGCGATCCCGCTGGATCA	RPS18	-0.0869706731373582	-0.0806750563478658	0.1064603568107536	0.16040239376507	RPS18_RPS18_+_33239917.23-P1P2_04
RPS18_RPS18_+_33239917.23-P1P2_08	RPS18	0.5457875457875457	[117]	0.1832816718328167	0.2514812348552379	False	False	0.5994944157884516	RPS18_+_33239917.23-P1P2_08	GCTGCGATTCCGCTGGATCA	RPS18	-0.2228195415054164	-0.1636922152304223	0.2727522627726522	0.3254614790778686	RPS18_RPS18_+_33239917.23-P1P2_08
SEC61A1_SEC61A1_-_127771295.23-P1_00	SEC61A1	1.0	[118]	9.999000099990002e-05	0.00025095529662720004	True	True	3.6004036337269305	SEC61A1_-_127771295.23-P1_00	GGCACTGACGTGTCTCTCGG	SEC61A1	-0.920031124755446	-0.5629399658246562	1.0	1.0	SEC61A1_SEC61A1_-_127771295.23-P1_00
SEC61A1_SEC61A1_-_127771295.23-P1_01	SEC61A1	1.0	[119]	9.999000099990002e-05	0.00025095529662720004	True	True	3.6004036337269305	SEC61A1_-_127771295.23-P1_01	GGCACTGTCGTGTCTCTCGG	SEC61A1	-0.4191276751152053	-0.2918332715070603	0.4555581478035473	0.5184092251818556	SEC61A1_SEC61A1_-_127771295.23-P1_01
SEC61A1_SEC61A1_-_127771295.23-P1_02	SEC61A1	1.0	[120]	9.999000099990002e-05	0.00025095529662720004	True	True	3.6004036337269305	SEC61A1_-_127771295.23-P1_02	GGCGCTGACGTGTCTCTCGG	SEC61A1	-0.645088499214588	-0.4055074823391584	0.7011594302160804	0.7203387695970858	SEC61A1_SEC61A1_-_127771295.23-P1_02
SEC61A1_SEC61A1_-_127771295.23-P1_03	SEC61A1	1.0	[121]	9.999000099990002e-05	0.00025095529662720004	True	True	3.6004036337269305	SEC61A1_-_127771295.23-P1_03	GGTACTGACGTGTCTCTCGG	SEC61A1	-0.5031323222012973	-0.3419268249552734	0.5468644578030284	0.6073948302007328	SEC61A1_SEC61A1_-_127771295.23-P1_03
SEC61A1_SEC61A1_-_127771295.23-P1_04	SEC61A1	0.20650183150183152	[122]	0.9919008099190081	1.0	False	False	-0.0	SEC61A1_-_127771295.23-P1_04	GGCACTGAAGTGTCTCTCGG	SEC61A1	-0.1539493907977667	-0.1153390745013914	0.1673306333399189	0.2048869888504542	SEC61A1_SEC61A1_-_127771295.23-P1_04
TUBB_TUBB_+_30688126.23-P1_00	TUBB	1.0	[123]	9.999000099990002e-05	0.00025095529662720004	True	True	3.6004036337269305	TUBB_+_30688126.23-P1_00	GCGGCAGGAAGGTTCTGAGA	TUBB	-0.8970466249263893	-0.6999047719896134	1.0	1.0	TUBB_TUBB_+_30688126.23-P1_00
TUBB_TUBB_+_30688126.23-P1_01	TUBB	1.0	[124]	9.999000099990002e-05	0.00025095529662720004	True	True	3.6004036337269305	TUBB_+_30688126.23-P1_01	GCAGCAGGAAGGTTCTGAGA	TUBB	-0.9259875501196552	-0.6119494470964847	1.0322624536886706	0.8743324400502387	TUBB_TUBB_+_30688126.23-P1_01
TUBB_TUBB_+_30688126.23-P1_03	TUBB	1.0	[125]	9.999000099990002e-05	0.00025095529662720004	True	True	3.6004036337269305	TUBB_+_30688126.23-P1_03	GCGGCAGCAAGGTTCTGAGA	TUBB	-0.6925686811620142	-0.4958727960173164	0.7720542744574126	0.7084860910545058	TUBB_TUBB_+_30688126.23-P1_03
TUBB_TUBB_+_30688126.23-P1_06	TUBB	1.0	[126]	9.999000099990002e-05	0.00025095529662720004	True	True	3.6004036337269305	TUBB_+_30688126.23-P1_06	GCGGCAGGACGGTTCTGAGA	TUBB	-0.7308024083478801	-0.5544460835553608	0.8146760581233433	0.7921736009589442	TUBB_TUBB_+_30688126.23-P1_06
TUBB_TUBB_+_30688126.23-P1_10	TUBB	0.20582542457542458	[127]	0.9919008099190081	1.0	False	False	-0.0	TUBB_+_30688126.23-P1_10	GCGGCAGGAAGGTTCAGAGA	TUBB	-0.197799923513462	-0.1450785758111203	0.220501273865997	0.2072833071257774	TUBB_TUBB_+_30688126.23-P1_10
