# Supplementary material for: A versatile information retrieval framework for evaluating profile strength and similarity
Source: Nat Commun. 2025 Jun 4;16:5181. doi: 10.1038/s41467-025-60306-2 (PMC12137819; doi:10.1038/s41467-025-60306-2)
Supplement: Supplementary file 4 — Source Data [file 41467_2025_60306_MOESM4_ESM.zip › source_file/1_simulations/fig_s3_results.csv]

k-means	MMD	mp-value	mAP p-value	# replicates	n_controls	features_differ	n_feats
0.0	0.03	0.02	0.1	2	12	1	100
0.01	0.02	0.01	0.14	2	12	2	100
0.11	0.02	0.06	0.25	2	12	4	100
0.36	0.01	0.07	0.48	2	12	8	100
0.64	0.0	0.11	0.76	2	12	16	100
0.84	0.0	0.45	0.92	2	12	32	100
0.97	0.0	0.42	1.0	2	12	64	100
0.0	0.07	0.17	0.12	2	24	1	100
0.01	0.05	0.19	0.21	2	24	2	100
0.09	0.06	0.35	0.34	2	24	4	100
0.28	0.02	0.69	0.56	2	24	8	100
0.68	0.0	0.95	0.9	2	24	16	100
0.9	0.0	1.0	0.97	2	24	32	100
0.97	0.0	1.0	1.0	2	24	64	100
0.0	0.0	0.12	0.09	2	36	1	100
0.0	0.02	0.31	0.19	2	36	2	100
0.0	0.0	0.52	0.35	2	36	4	100
0.17	0.0	0.89	0.62	2	36	8	100
0.58	0.0	0.99	0.91	2	36	16	100
0.58	0.0	1.0	0.98	2	36	32	100
0.86	0.0	1.0	1.0	2	36	64	100
0.02	0.08	0.09	0.2	3	12	1	100
0.04	0.1	0.16	0.29	3	12	2	100
0.15	0.1	0.22	0.53	3	12	4	100
0.5	0.04	0.36	0.84	3	12	8	100
0.6	0.0	0.53	0.99	3	12	16	100
0.78	0.0	0.16	1.0	3	12	32	100
1.0	0.0	0.42	1.0	3	12	64	100
0.0	0.05	0.2	0.04	3	24	1	100
0.0	0.07	0.24	0.12	3	24	2	100
0.02	0.05	0.25	0.3	3	24	4	100
0.06	0.02	0.6	0.6	3	24	8	100
0.32	0.0	0.88	0.93	3	24	16	100
0.88	0.0	1.0	1.0	3	24	32	100
1.0	0.0	1.0	1.0	3	24	64	100
0.0	0.04	0.11	0.02	3	36	1	100
0.0	0.03	0.15	0.14	3	36	2	100
0.02	0.03	0.41	0.26	3	36	4	100
0.12	0.0	0.82	0.63	3	36	8	100
0.5	0.0	1.0	0.96	3	36	16	100
0.9	0.0	1.0	1.0	3	36	32	100
1.0	0.0	1.0	1.0	3	36	64	100
0.0	0.05	0.17	0.1	4	12	1	100
0.0	0.05	0.19	0.25	4	12	2	100
0.0	0.02	0.16	0.49	4	12	4	100
0.09	0.0	0.25	0.86	4	12	8	100
0.55	0.0	0.37	0.99	4	12	16	100
0.95	0.0	0.46	1.0	4	12	32	100
1.0	0.0	0.3	1.0	4	12	64	100
0.0	0.03	0.15	0.1	4	24	1	100
0.0	0.04	0.11	0.21	4	24	2	100
0.01	0.07	0.18	0.59	4	24	4	100
0.12	0.05	0.25	0.86	4	24	8	100
0.45	0.02	0.76	0.99	4	24	16	100
0.86	0.0	1.0	1.0	4	24	32	100
1.0	0.0	1.0	1.0	4	24	64	100
0.0	0.06	0.04	0.09	4	36	1	100
0.0	0.05	0.07	0.22	4	36	2	100
0.01	0.07	0.49	0.59	4	36	4	100
0.09	0.04	0.91	0.9	4	36	8	100
0.66	0.0	1.0	1.0	4	36	16	100
0.91	0.0	1.0	1.0	4	36	32	100
1.0	0.0	1.0	1.0	4	36	64	100
0.0	0.06	0.04	0.1	2	12	1	200
0.03	0.03	0.03	0.15	2	12	2	200
0.22	0.02	0.09	0.4	2	12	4	200
0.57	0.01	0.09	0.74	2	12	8	200
0.8	0.0	0.1	0.94	2	12	16	200
0.85	0.0	0.06	0.99	2	12	32	200
1.0	0.0	0.32	1.0	2	12	64	200
0.01	0.06	0.06	0.13	2	24	1	200
0.02	0.03	0.08	0.23	2	24	2	200
0.11	0.02	0.19	0.38	2	24	4	200
0.47	0.0	0.43	0.78	2	24	8	200
0.69	0.0	0.82	1.0	2	24	16	200
0.76	0.0	1.0	1.0	2	24	32	200
0.96	0.0	0.98	1.0	2	24	64	200
0.0	0.06	0.04	0.14	2	36	1	200
0.0	0.05	0.15	0.21	2	36	2	200
0.04	0.04	0.32	0.47	2	36	4	200
0.32	0.0	0.79	0.8	2	36	8	200
0.61	0.0	0.95	0.97	2	36	16	200
0.6	0.0	1.0	1.0	2	36	32	200
0.79	0.0	1.0	1.0	2	36	64	200
0.0	0.02	0.14	0.14	3	12	1	200
0.0	0.01	0.18	0.29	3	12	2	200
0.08	0.01	0.23	0.62	3	12	4	200
0.44	0.0	0.42	0.96	3	12	8	200
0.69	0.0	0.72	1.0	3	12	16	200
0.86	0.0	0.81	1.0	3	12	32	200
1.0	0.0	0.28	1.0	3	12	64	200
0.0	0.09	0.05	0.1	3	24	1	200
0.0	0.1	0.09	0.25	3	24	2	200
0.06	0.07	0.27	0.61	3	24	4	200
0.32	0.03	0.56	0.93	3	24	8	200
0.63	0.0	0.62	1.0	3	24	16	200
0.9	0.0	0.69	1.0	3	24	32	200
1.0	0.0	0.92	1.0	3	24	64	200
0.0	0.08	0.15	0.07	3	36	1	200
0.0	0.08	0.22	0.23	3	36	2	200
0.06	0.05	0.27	0.47	3	36	4	200
0.2	0.01	0.81	0.92	3	36	8	200
0.67	0.0	1.0	1.0	3	36	16	200
0.94	0.0	1.0	1.0	3	36	32	200
1.0	0.0	1.0	1.0	3	36	64	200
0.0	0.07	0.06	0.15	4	12	1	200
0.01	0.05	0.06	0.37	4	12	2	200
0.08	0.03	0.23	0.8	4	12	4	200
0.31	0.0	0.52	0.98	4	12	8	200
0.44	0.0	0.82	1.0	4	12	16	200
0.95	0.0	0.68	1.0	4	12	32	200
1.0	0.0	0.42	1.0	4	12	64	200
0.0	0.02	0.13	0.14	4	24	1	200
0.03	0.07	0.15	0.5	4	24	2	200
0.09	0.03	0.32	0.84	4	24	4	200
0.37	0.0	0.39	0.99	4	24	8	200
0.67	0.0	0.68	1.0	4	24	16	200
0.98	0.0	0.93	1.0	4	24	32	200
1.0	0.0	0.99	1.0	4	24	64	200
0.0	0.01	0.09	0.1	4	36	1	200
0.0	0.01	0.22	0.31	4	36	2	200
0.03	0.0	0.6	0.83	4	36	4	200
0.35	0.0	0.91	0.99	4	36	8	200
0.6	0.0	1.0	1.0	4	36	16	200
0.97	0.0	1.0	1.0	4	36	32	200
1.0	0.0	1.0	1.0	4	36	64	200
0.02	0.09	0.09	0.21	2	12	1	500
0.11	0.07	0.05	0.41	2	12	2	500
0.55	0.02	0.2	0.76	2	12	4	500
0.89	0.0	0.37	0.96	2	12	8	500
0.94	0.0	0.59	1.0	2	12	16	500
0.94	0.0	0.35	1.0	2	12	32	500
0.98	0.0	0.48	1.0	2	12	64	500
0.01	0.02	0.08	0.25	2	24	1	500
0.07	0.02	0.19	0.47	2	24	2	500
0.37	0.01	0.32	0.79	2	24	4	500
0.79	0.0	0.51	1.0	2	24	8	500
0.88	0.0	0.78	1.0	2	24	16	500
0.93	0.0	0.97	1.0	2	24	32	500
1.0	0.0	0.95	1.0	2	24	64	500
0.0	0.04	0.07	0.2	2	36	1	500
0.02	0.03	0.13	0.44	2	36	2	500
0.15	0.01	0.28	0.73	2	36	4	500
0.63	0.0	0.77	1.0	2	36	8	500
0.69	0.0	1.0	1.0	2	36	16	500
0.72	0.0	0.99	1.0	2	36	32	500
0.94	0.0	0.97	1.0	2	36	64	500
0.03	0.0	0.24	0.23	3	12	1	500
0.09	0.0	0.16	0.55	3	12	2	500
0.33	0.0	0.27	0.96	3	12	4	500
0.52	0.0	0.51	1.0	3	12	8	500
0.72	0.0	0.64	1.0	3	12	16	500
0.96	0.0	0.88	1.0	3	12	32	500
1.0	0.0	0.23	1.0	3	12	64	500
0.0	0.07	0.07	0.1	3	24	1	500
0.02	0.06	0.09	0.39	3	24	2	500
0.13	0.03	0.13	0.89	3	24	4	500
0.62	0.0	0.26	1.0	3	24	8	500
0.88	0.0	0.84	1.0	3	24	16	500
0.95	0.0	0.95	1.0	3	24	32	500
1.0	0.0	1.0	1.0	3	24	64	500
0.0	0.01	0.24	0.18	3	36	1	500
0.05	0.01	0.42	0.49	3	36	2	500
0.34	0.0	0.76	0.88	3	36	4	500
0.49	0.0	0.96	1.0	3	36	8	500
0.68	0.0	0.99	1.0	3	36	16	500
0.95	0.0	1.0	1.0	3	36	32	500
1.0	0.0	1.0	1.0	3	36	64	500
0.02	0.03	0.1	0.22	4	12	1	500
0.05	0.03	0.15	0.64	4	12	2	500
0.28	0.05	0.39	1.0	4	12	4	500
0.66	0.01	0.67	1.0	4	12	8	500
0.69	0.0	0.87	1.0	4	12	16	500
0.98	0.0	0.96	1.0	4	12	32	500
1.0	0.0	0.97	1.0	4	12	64	500
0.0	0.04	0.03	0.3	4	24	1	500
0.04	0.02	0.07	0.76	4	24	2	500
0.2	0.0	0.22	1.0	4	24	4	500
0.67	0.0	0.32	1.0	4	24	8	500
0.84	0.0	0.22	1.0	4	24	16	500
1.0	0.0	0.63	1.0	4	24	32	500
1.0	0.0	0.91	1.0	4	24	64	500
0.0	0.05	0.17	0.3	4	36	1	500
0.02	0.03	0.24	0.73	4	36	2	500
0.18	0.01	0.38	1.0	4	36	4	500
0.43	0.0	0.83	1.0	4	36	8	500
0.62	0.0	0.98	1.0	4	36	16	500
0.97	0.0	1.0	1.0	4	36	32	500
1.0	0.0	1.0	1.0	4	36	64	500
0.1	0.02	0.0	0.2	2	12	1	1000
0.29	0.01	0.05	0.55	2	12	2	1000
0.62	0.0	0.25	0.86	2	12	4	1000
0.84	0.0	0.51	1.0	2	12	8	1000
0.93	0.0	0.73	1.0	2	12	16	1000
0.99	0.0	0.37	1.0	2	12	32	1000
1.0	0.0	0.4	1.0	2	12	64	1000
0.06	0.0	0.06	0.36	2	24	1	1000
0.28	0.0	0.11	0.68	2	24	2	1000
0.63	0.0	0.29	0.97	2	24	4	1000
0.85	0.0	0.5	1.0	2	24	8	1000
0.97	0.0	0.76	1.0	2	24	16	1000
0.98	0.0	0.79	1.0	2	24	32	1000
1.0	0.0	0.98	1.0	2	24	64	1000
0.0	0.02	0.18	0.4	2	36	1	1000
0.1	0.01	0.37	0.63	2	36	2	1000
0.47	0.0	0.72	0.93	2	36	4	1000
0.55	0.0	0.99	1.0	2	36	8	1000
0.75	0.0	0.99	1.0	2	36	16	1000
0.92	0.0	0.99	1.0	2	36	32	1000
1.0	0.0	1.0	1.0	2	36	64	1000
0.02	0.16	0.05	0.38	3	12	1	1000
0.26	0.08	0.1	0.85	3	12	2	1000
0.74	0.01	0.23	1.0	3	12	4	1000
0.81	0.0	0.47	1.0	3	12	8	1000
0.92	0.0	0.75	1.0	3	12	16	1000
1.0	0.0	0.93	1.0	3	12	32	1000
1.0	0.0	0.84	1.0	3	12	64	1000
0.04	0.02	0.14	0.35	3	24	1	1000
0.21	0.02	0.11	0.84	3	24	2	1000
0.65	0.0	0.18	1.0	3	24	4	1000
0.71	0.0	0.3	1.0	3	24	8	1000
0.84	0.0	0.42	1.0	3	24	16	1000
0.99	0.0	0.96	1.0	3	24	32	1000
1.0	0.0	0.96	1.0	3	24	64	1000
0.0	0.0	0.15	0.21	3	36	1	1000
0.03	0.0	0.33	0.75	3	36	2	1000
0.49	0.0	0.68	1.0	3	36	4	1000
0.72	0.0	0.94	1.0	3	36	8	1000
0.87	0.0	1.0	1.0	3	36	16	1000
0.98	0.0	0.98	1.0	3	36	32	1000
1.0	0.0	1.0	1.0	3	36	64	1000
0.02	0.18	0.04	0.54	4	12	1	1000
0.06	0.7	0.09	0.96	4	12	2	1000
0.26	0.97	0.25	1.0	4	12	4	1000
0.59	1.0	0.55	1.0	4	12	8	1000
0.81	1.0	0.91	1.0	4	12	16	1000
1.0	1.0	1.0	1.0	4	12	32	1000
1.0	1.0	0.93	1.0	4	12	64	1000
0.0	0.02	0.14	0.68	4	24	1	1000
0.04	0.01	0.26	0.98	4	24	2	1000
0.35	0.0	0.41	1.0	4	24	4	1000
0.68	0.0	0.75	1.0	4	24	8	1000
0.9	0.0	0.89	1.0	4	24	16	1000
1.0	0.0	0.4	1.0	4	24	32	1000
1.0	0.0	0.94	1.0	4	24	64	1000
0.0	0.05	0.13	0.54	4	36	1	1000
0.02	0.01	0.22	0.96	4	36	2	1000
0.25	0.0	0.48	1.0	4	36	4	1000
0.46	0.0	0.84	1.0	4	36	8	1000
0.96	0.0	0.94	1.0	4	36	16	1000
1.0	0.0	1.0	1.0	4	36	32	1000
1.0	0.0	1.0	1.0	4	36	64	1000
0.19	0.02	0.04	0.48	2	12	1	2500
0.78	0.0	0.06	0.84	2	12	2	2500
0.96	0.0	0.54	1.0	2	12	4	2500
0.99	0.0	0.77	1.0	2	12	8	2500
1.0	0.0	0.96	1.0	2	12	16	2500
1.0	0.0	0.99	1.0	2	12	32	2500
1.0	0.0	0.57	1.0	2	12	64	2500
0.15	0.29	0.12	0.59	2	24	1	2500
0.54	0.89	0.13	0.96	2	24	2	2500
0.84	1.0	0.21	1.0	2	24	4	2500
0.88	1.0	0.66	1.0	2	24	8	2500
0.98	1.0	0.8	1.0	2	24	16	2500
1.0	1.0	0.84	1.0	2	24	32	2500
1.0	1.0	0.85	1.0	2	24	64	2500
0.01	0.03	0.14	0.53	2	36	1	2500
0.24	0.01	0.33	0.92	2	36	2	2500
0.75	0.0	0.58	1.0	2	36	4	2500
0.87	0.0	0.85	1.0	2	36	8	2500
0.92	0.0	0.94	1.0	2	36	16	2500
0.97	0.0	1.0	1.0	2	36	32	2500
1.0	0.0	0.99	1.0	2	36	64	2500
0.13	0.03	0.18	0.74	3	12	1	2500
0.46	0.01	0.32	1.0	3	12	2	2500
0.63	0.0	0.51	1.0	3	12	4	2500
0.75	0.0	0.68	1.0	3	12	8	2500
0.91	0.0	0.95	1.0	3	12	16	2500
0.99	0.0	0.93	1.0	3	12	32	2500
1.0	0.0	0.99	1.0	3	12	64	2500
0.0	0.01	0.06	0.61	3	24	1	2500
0.29	0.0	0.18	0.98	3	24	2	2500
0.77	0.0	0.19	1.0	3	24	4	2500
0.83	0.0	0.18	1.0	3	24	8	2500
0.93	0.0	0.43	1.0	3	24	16	2500
1.0	0.0	0.25	1.0	3	24	32	2500
1.0	0.0	0.9	1.0	3	24	64	2500
0.02	0.03	0.22	0.66	3	36	1	2500
0.48	0.01	0.43	0.99	3	36	2	2500
0.72	0.0	0.71	1.0	3	36	4	2500
0.77	0.0	0.96	1.0	3	36	8	2500
0.95	0.0	0.97	1.0	3	36	16	2500
0.99	0.0	1.0	1.0	3	36	32	2500
1.0	0.0	1.0	1.0	3	36	64	2500
0.13	0.18	0.04	0.83	4	12	1	2500
0.48	0.06	0.19	1.0	4	12	2	2500
0.65	0.0	0.34	1.0	4	12	4	2500
0.78	0.0	0.62	1.0	4	12	8	2500
0.88	0.0	1.0	1.0	4	12	16	2500
1.0	0.0	1.0	1.0	4	12	32	2500
1.0	0.0	1.0	1.0	4	12	64	2500
0.03	0.05	0.15	0.92	4	24	1	2500
0.47	0.0	0.35	1.0	4	24	2	2500
0.8	0.0	0.62	1.0	4	24	4	2500
0.92	0.0	0.83	1.0	4	24	8	2500
1.0	0.0	0.97	1.0	4	24	16	2500
1.0	0.0	0.47	1.0	4	24	32	2500
1.0	0.0	0.56	1.0	4	24	64	2500
0.03	0.41	0.15	0.8	4	36	1	2500
0.31	0.99	0.18	1.0	4	36	2	2500
0.61	1.0	0.26	1.0	4	36	4	2500
0.71	1.0	0.48	1.0	4	36	8	2500
0.98	1.0	0.99	1.0	4	36	16	2500
1.0	1.0	0.73	1.0	4	36	32	2500
1.0	1.0	1.0	1.0	4	36	64	2500
0.52	0.05	0.01	0.73	2	12	1	5000
0.95	0.0	0.09	0.98	2	12	2	5000
1.0	0.0	0.55	1.0	2	12	4	5000
1.0	0.0	0.68	1.0	2	12	8	5000
1.0	0.0	0.92	1.0	2	12	16	5000
1.0	0.0	0.87	1.0	2	12	32	5000
1.0	0.0	0.52	1.0	2	12	64	5000
0.18	0.0	0.13	0.84	2	24	1	5000
0.8	0.0	0.1	1.0	2	24	2	5000
0.95	0.0	0.3	1.0	2	24	4	5000
0.98	0.0	0.33	1.0	2	24	8	5000
1.0	0.0	0.92	1.0	2	24	16	5000
1.0	0.0	0.96	1.0	2	24	32	5000
1.0	0.0	0.91	1.0	2	24	64	5000
0.02	0.01	0.19	0.72	2	36	1	5000
0.6	0.0	0.49	0.99	2	36	2	5000
0.82	0.0	0.86	1.0	2	36	4	5000
0.89	0.0	0.98	1.0	2	36	8	5000
0.99	0.0	0.96	1.0	2	36	16	5000
1.0	0.0	0.93	1.0	2	36	32	5000
1.0	0.0	1.0	1.0	2	36	64	5000
0.47	0.08	0.18	0.96	3	12	1	5000
0.87	0.02	0.34	1.0	3	12	2	5000
0.95	0.0	0.45	1.0	3	12	4	5000
0.97	0.0	0.68	1.0	3	12	8	5000
1.0	0.0	0.9	1.0	3	12	16	5000
1.0	0.0	0.98	1.0	3	12	32	5000
1.0	0.0	1.0	1.0	3	12	64	5000
0.08	0.02	0.2	0.95	3	24	1	5000
0.68	0.0	0.29	1.0	3	24	2	5000
0.85	0.0	0.43	1.0	3	24	4	5000
0.98	0.0	0.46	1.0	3	24	8	5000
0.99	0.0	0.61	1.0	3	24	16	5000
1.0	0.0	0.44	1.0	3	24	32	5000
1.0	0.0	0.99	1.0	3	24	64	5000
0.11	0.0	0.4	0.89	3	36	1	5000
0.58	0.0	0.59	1.0	3	36	2	5000
0.75	0.0	0.87	1.0	3	36	4	5000
0.91	0.0	0.99	1.0	3	36	8	5000
0.99	0.0	0.99	1.0	3	36	16	5000
1.0	0.0	1.0	1.0	3	36	32	5000
1.0	0.0	1.0	1.0	3	36	64	5000
0.15	0.01	0.04	1.0	4	12	1	5000
0.44	0.0	0.14	1.0	4	12	2	5000
0.66	0.0	0.4	1.0	4	12	4	5000
0.93	0.0	0.6	1.0	4	12	8	5000
1.0	0.0	0.91	1.0	4	12	16	5000
1.0	0.0	1.0	1.0	4	12	32	5000
1.0	0.0	0.87	1.0	4	12	64	5000
0.24	0.03	0.17	1.0	4	24	1	5000
0.66	0.0	0.31	1.0	4	24	2	5000
0.93	0.0	0.65	1.0	4	24	4	5000
0.99	0.0	0.88	1.0	4	24	8	5000
1.0	0.0	0.98	1.0	4	24	16	5000
1.0	0.0	1.0	1.0	4	24	32	5000
1.0	0.0	0.72	1.0	4	24	64	5000
0.05	0.0	0.08	0.99	4	36	1	5000
0.55	0.0	0.22	1.0	4	36	2	5000
0.88	0.0	0.43	1.0	4	36	4	5000
0.97	0.0	0.55	1.0	4	36	8	5000
1.0	0.0	0.47	1.0	4	36	16	5000
1.0	0.0	0.93	1.0	4	36	32	5000
1.0	0.0	0.99	1.0	4	36	64	5000
