# Supplementary material for: A versatile information retrieval framework for evaluating profile strength and similarity
Source: Nat Commun. 2025 Jun 4;16:5181. doi: 10.1038/s41467-025-60306-2 (PMC12137819; doi:10.1038/s41467-025-60306-2)
Supplement: Supplementary file 4 — Source Data [file 41467_2025_60306_MOESM4_ESM.zip › source_file/1_simulations/fig_s4_results.csv]

k-means	MMD	mp-value	mAP p-value	# replicates	n_controls	features_differ	n_feats
0.0	0.0	0.01	0.02	2	12	1	100
0.0	0.0	0.01	0.02	2	12	2	100
0.0	0.0	0.01	0.03	2	12	4	100
0.0	0.0	0.01	0.04	2	12	8	100
0.0	0.01	0.01	0.09	2	12	16	100
0.0	0.01	0.01	0.12	2	12	32	100
0.0	0.04	0.01	0.25	2	12	64	100
0.0	0.01	0.0	0.07	2	24	1	100
0.0	0.01	0.0	0.08	2	24	2	100
0.0	0.01	0.0	0.08	2	24	4	100
0.0	0.02	0.0	0.08	2	24	8	100
0.0	0.01	0.0	0.13	2	24	16	100
0.0	0.01	0.0	0.18	2	24	32	100
0.0	0.02	0.0	0.32	2	24	64	100
0.0	0.03	0.0	0.05	2	36	1	100
0.0	0.03	0.0	0.05	2	36	2	100
0.0	0.04	0.0	0.06	2	36	4	100
0.0	0.05	0.0	0.08	2	36	8	100
0.0	0.05	0.0	0.12	2	36	16	100
0.0	0.07	0.0	0.23	2	36	32	100
0.0	0.09	0.0	0.35	2	36	64	100
0.0	0.01	0.05	0.02	3	12	1	100
0.0	0.01	0.05	0.03	3	12	2	100
0.0	0.01	0.05	0.04	3	12	4	100
0.0	0.01	0.06	0.06	3	12	8	100
0.0	0.01	0.07	0.11	3	12	16	100
0.0	0.01	0.06	0.19	3	12	32	100
0.0	0.06	0.07	0.44	3	12	64	100
0.0	0.01	0.01	0.01	3	24	1	100
0.0	0.01	0.01	0.02	3	24	2	100
0.0	0.01	0.01	0.04	3	24	4	100
0.0	0.01	0.01	0.04	3	24	8	100
0.0	0.01	0.03	0.07	3	24	16	100
0.0	0.05	0.04	0.18	3	24	32	100
0.0	0.04	0.08	0.38	3	24	64	100
0.0	0.05	0.01	0.0	3	36	1	100
0.0	0.04	0.01	0.01	3	36	2	100
0.0	0.04	0.01	0.01	3	36	4	100
0.0	0.06	0.01	0.03	3	36	8	100
0.0	0.04	0.01	0.05	3	36	16	100
0.0	0.02	0.01	0.14	3	36	32	100
0.0	0.06	0.01	0.29	3	36	64	100
0.0	0.01	0.06	0.01	4	12	1	100
0.0	0.0	0.06	0.01	4	12	2	100
0.0	0.0	0.06	0.01	4	12	4	100
0.0	0.01	0.06	0.02	4	12	8	100
0.0	0.02	0.06	0.11	4	12	16	100
0.0	0.02	0.07	0.19	4	12	32	100
0.0	0.09	0.09	0.51	4	12	64	100
0.0	0.04	0.01	0.01	4	24	1	100
0.0	0.04	0.01	0.02	4	24	2	100
0.0	0.04	0.01	0.05	4	24	4	100
0.0	0.03	0.01	0.07	4	24	8	100
0.0	0.03	0.01	0.2	4	24	16	100
0.0	0.07	0.02	0.37	4	24	32	100
0.0	0.13	0.02	0.54	4	24	64	100
0.0	0.0	0.08	0.0	4	36	1	100
0.0	0.0	0.08	0.0	4	36	2	100
0.0	0.01	0.09	0.0	4	36	4	100
0.0	0.0	0.1	0.01	4	36	8	100
0.0	0.0	0.13	0.07	4	36	16	100
0.0	0.0	0.13	0.27	4	36	32	100
0.0	0.08	0.15	0.5	4	36	64	100
0.0	0.03	0.11	0.05	2	12	1	200
0.0	0.03	0.11	0.06	2	12	2	200
0.0	0.03	0.12	0.06	2	12	4	200
0.0	0.03	0.11	0.06	2	12	8	200
0.0	0.03	0.1	0.06	2	12	16	200
0.0	0.03	0.12	0.09	2	12	32	200
0.0	0.05	0.14	0.28	2	12	64	200
0.0	0.0	0.06	0.05	2	24	1	200
0.0	0.0	0.06	0.05	2	24	2	200
0.0	0.01	0.06	0.06	2	24	4	200
0.0	0.02	0.06	0.09	2	24	8	200
0.0	0.0	0.06	0.13	2	24	16	200
0.0	0.0	0.08	0.22	2	24	32	200
0.0	0.0	0.08	0.38	2	24	64	200
0.0	0.0	0.0	0.02	2	36	1	200
0.0	0.0	0.0	0.02	2	36	2	200
0.0	0.0	0.0	0.02	2	36	4	200
0.0	0.0	0.0	0.01	2	36	8	200
0.0	0.0	0.0	0.04	2	36	16	200
0.0	0.0	0.0	0.15	2	36	32	200
0.0	0.0	0.0	0.32	2	36	64	200
0.0	0.0	0.01	0.01	3	12	1	200
0.0	0.0	0.01	0.01	3	12	2	200
0.0	0.0	0.01	0.02	3	12	4	200
0.0	0.0	0.01	0.04	3	12	8	200
0.0	0.0	0.02	0.09	3	12	16	200
0.0	0.0	0.04	0.19	3	12	32	200
0.0	0.0	0.04	0.43	3	12	64	200
0.0	0.03	0.01	0.04	3	24	1	200
0.0	0.03	0.01	0.05	3	24	2	200
0.0	0.03	0.01	0.05	3	24	4	200
0.0	0.03	0.01	0.05	3	24	8	200
0.0	0.02	0.02	0.09	3	24	16	200
0.0	0.03	0.03	0.17	3	24	32	200
0.0	0.06	0.04	0.35	3	24	64	200
0.0	0.02	0.09	0.0	3	36	1	200
0.0	0.02	0.09	0.0	3	36	2	200
0.0	0.02	0.09	0.0	3	36	4	200
0.0	0.02	0.09	0.02	3	36	8	200
0.0	0.02	0.09	0.05	3	36	16	200
0.0	0.02	0.09	0.15	3	36	32	200
0.0	0.02	0.1	0.28	3	36	64	200
0.0	0.05	0.02	0.0	4	12	1	200
0.0	0.05	0.02	0.0	4	12	2	200
0.0	0.05	0.02	0.02	4	12	4	200
0.0	0.05	0.02	0.04	4	12	8	200
0.0	0.05	0.02	0.12	4	12	16	200
0.0	0.05	0.02	0.22	4	12	32	200
0.0	0.08	0.02	0.44	4	12	64	200
0.0	0.09	0.17	0.03	4	24	1	200
0.0	0.11	0.17	0.03	4	24	2	200
0.0	0.09	0.17	0.04	4	24	4	200
0.0	0.1	0.18	0.06	4	24	8	200
0.0	0.1	0.19	0.14	4	24	16	200
0.0	0.14	0.21	0.32	4	24	32	200
0.0	0.2	0.25	0.6	4	24	64	200
0.0	0.04	0.0	0.0	4	36	1	200
0.0	0.04	0.0	0.0	4	36	2	200
0.0	0.04	0.0	0.01	4	36	4	200
0.0	0.05	0.0	0.04	4	36	8	200
0.0	0.05	0.0	0.08	4	36	16	200
0.0	0.09	0.0	0.25	4	36	32	200
0.0	0.13	0.0	0.5	4	36	64	200
0.0	0.0	0.04	0.07	2	12	1	500
0.0	0.0	0.04	0.07	2	12	2	500
0.0	0.0	0.04	0.07	2	12	4	500
0.0	0.0	0.05	0.07	2	12	8	500
0.0	0.0	0.05	0.07	2	12	16	500
0.0	0.0	0.04	0.11	2	12	32	500
0.0	0.0	0.06	0.2	2	12	64	500
0.0	0.02	0.0	0.04	2	24	1	500
0.0	0.01	0.0	0.03	2	24	2	500
0.0	0.02	0.0	0.04	2	24	4	500
0.0	0.01	0.0	0.04	2	24	8	500
0.0	0.02	0.0	0.1	2	24	16	500
0.0	0.03	0.0	0.19	2	24	32	500
0.0	0.02	0.0	0.3	2	24	64	500
0.0	0.01	0.06	0.04	2	36	1	500
0.0	0.01	0.06	0.04	2	36	2	500
0.0	0.01	0.06	0.06	2	36	4	500
0.0	0.02	0.06	0.06	2	36	8	500
0.0	0.01	0.06	0.09	2	36	16	500
0.0	0.02	0.06	0.15	2	36	32	500
0.0	0.02	0.06	0.27	2	36	64	500
0.0	0.01	0.03	0.02	3	12	1	500
0.0	0.02	0.04	0.02	3	12	2	500
0.0	0.02	0.02	0.02	3	12	4	500
0.0	0.02	0.02	0.04	3	12	8	500
0.0	0.02	0.03	0.09	3	12	16	500
0.0	0.04	0.01	0.14	3	12	32	500
0.0	0.04	0.02	0.4	3	12	64	500
0.0	0.02	0.01	0.0	3	24	1	500
0.0	0.02	0.01	0.0	3	24	2	500
0.0	0.02	0.01	0.0	3	24	4	500
0.0	0.02	0.01	0.03	3	24	8	500
0.0	0.02	0.01	0.04	3	24	16	500
0.0	0.04	0.01	0.09	3	24	32	500
0.0	0.03	0.01	0.25	3	24	64	500
0.0	0.02	0.0	0.0	3	36	1	500
0.0	0.02	0.0	0.0	3	36	2	500
0.0	0.01	0.0	0.0	3	36	4	500
0.0	0.01	0.0	0.01	3	36	8	500
0.0	0.01	0.0	0.03	3	36	16	500
0.0	0.01	0.0	0.08	3	36	32	500
0.0	0.01	0.0	0.16	3	36	64	500
0.0	0.07	0.02	0.03	4	12	1	500
0.0	0.08	0.02	0.03	4	12	2	500
0.0	0.08	0.02	0.05	4	12	4	500
0.0	0.08	0.02	0.03	4	12	8	500
0.0	0.08	0.02	0.11	4	12	16	500
0.0	0.08	0.02	0.26	4	12	32	500
0.0	0.09	0.04	0.44	4	12	64	500
0.0	0.04	0.0	0.0	4	24	1	500
0.0	0.04	0.0	0.02	4	24	2	500
0.0	0.03	0.0	0.03	4	24	4	500
0.0	0.04	0.0	0.03	4	24	8	500
0.0	0.04	0.0	0.08	4	24	16	500
0.0	0.05	0.0	0.22	4	24	32	500
0.0	0.07	0.0	0.46	4	24	64	500
0.0	0.03	0.03	0.0	4	36	1	500
0.0	0.03	0.03	0.01	4	36	2	500
0.0	0.03	0.03	0.0	4	36	4	500
0.0	0.03	0.03	0.03	4	36	8	500
0.0	0.03	0.03	0.06	4	36	16	500
0.0	0.04	0.05	0.24	4	36	32	500
0.0	0.04	0.05	0.51	4	36	64	500
0.0	0.02	0.07	0.03	2	12	1	1000
0.0	0.02	0.08	0.03	2	12	2	1000
0.0	0.02	0.07	0.03	2	12	4	1000
0.0	0.02	0.08	0.03	2	12	8	1000
0.0	0.02	0.08	0.03	2	12	16	1000
0.0	0.02	0.07	0.09	2	12	32	1000
0.0	0.04	0.09	0.23	2	12	64	1000
0.0	0.0	0.0	0.11	2	24	1	1000
0.0	0.0	0.0	0.11	2	24	2	1000
0.0	0.0	0.0	0.11	2	24	4	1000
0.0	0.0	0.0	0.12	2	24	8	1000
0.0	0.0	0.0	0.13	2	24	16	1000
0.0	0.0	0.0	0.2	2	24	32	1000
0.0	0.0	0.0	0.31	2	24	64	1000
0.0	0.0	0.03	0.07	2	36	1	1000
0.0	0.0	0.03	0.07	2	36	2	1000
0.0	0.0	0.03	0.06	2	36	4	1000
0.0	0.0	0.03	0.07	2	36	8	1000
0.0	0.0	0.03	0.08	2	36	16	1000
0.0	0.0	0.03	0.15	2	36	32	1000
0.0	0.0	0.03	0.27	2	36	64	1000
0.0	0.0	0.02	0.03	3	12	1	1000
0.0	0.0	0.02	0.03	3	12	2	1000
0.0	0.0	0.02	0.03	3	12	4	1000
0.0	0.0	0.02	0.03	3	12	8	1000
0.0	0.0	0.02	0.07	3	12	16	1000
0.0	0.0	0.02	0.2	3	12	32	1000
0.0	0.0	0.02	0.36	3	12	64	1000
0.0	0.01	0.25	0.02	3	24	1	1000
0.0	0.01	0.26	0.02	3	24	2	1000
0.0	0.01	0.25	0.02	3	24	4	1000
0.0	0.01	0.24	0.03	3	24	8	1000
0.0	0.01	0.26	0.03	3	24	16	1000
0.0	0.01	0.25	0.13	3	24	32	1000
0.0	0.01	0.27	0.28	3	24	64	1000
0.0	0.0	0.01	0.01	3	36	1	1000
0.0	0.0	0.01	0.0	3	36	2	1000
0.0	0.0	0.01	0.01	3	36	4	1000
0.0	0.0	0.01	0.01	3	36	8	1000
0.0	0.0	0.01	0.01	3	36	16	1000
0.0	0.0	0.01	0.08	3	36	32	1000
0.0	0.0	0.02	0.22	3	36	64	1000
0.0	0.04	0.06	0.01	4	12	1	1000
0.0	0.04	0.06	0.01	4	12	2	1000
0.0	0.04	0.06	0.01	4	12	4	1000
0.0	0.04	0.06	0.01	4	12	8	1000
0.0	0.04	0.07	0.03	4	12	16	1000
0.0	0.04	0.08	0.12	4	12	32	1000
0.0	0.05	0.07	0.4	4	12	64	1000
0.0	0.0	0.0	0.01	4	24	1	1000
0.0	0.0	0.0	0.01	4	24	2	1000
0.0	0.0	0.0	0.02	4	24	4	1000
0.0	0.0	0.0	0.04	4	24	8	1000
0.0	0.0	0.0	0.07	4	24	16	1000
0.0	0.0	0.0	0.23	4	24	32	1000
0.0	0.0	0.0	0.47	4	24	64	1000
0.0	0.05	0.02	0.0	4	36	1	1000
0.0	0.07	0.02	0.01	4	36	2	1000
0.0	0.04	0.02	0.01	4	36	4	1000
0.0	0.05	0.02	0.01	4	36	8	1000
0.0	0.07	0.02	0.03	4	36	16	1000
0.0	0.07	0.02	0.13	4	36	32	1000
0.0	0.06	0.01	0.45	4	36	64	1000
0.0	0.05	0.0	0.07	2	12	1	2500
0.0	0.05	0.01	0.07	2	12	2	2500
0.0	0.05	0.01	0.06	2	12	4	2500
0.0	0.05	0.01	0.09	2	12	8	2500
0.0	0.05	0.01	0.09	2	12	16	2500
0.0	0.05	0.02	0.19	2	12	32	2500
0.0	0.05	0.03	0.22	2	12	64	2500
0.0	0.0	0.13	0.09	2	24	1	2500
0.0	0.0	0.12	0.08	2	24	2	2500
0.0	0.0	0.12	0.1	2	24	4	2500
0.0	0.0	0.13	0.12	2	24	8	2500
0.0	0.0	0.13	0.15	2	24	16	2500
0.0	0.0	0.13	0.17	2	24	32	2500
0.0	0.0	0.15	0.33	2	24	64	2500
0.0	0.0	0.13	0.12	2	36	1	2500
0.0	0.0	0.13	0.13	2	36	2	2500
0.0	0.0	0.13	0.12	2	36	4	2500
0.0	0.0	0.13	0.12	2	36	8	2500
0.0	0.0	0.13	0.13	2	36	16	2500
0.0	0.0	0.14	0.17	2	36	32	2500
0.0	0.0	0.14	0.26	2	36	64	2500
0.0	0.09	0.05	0.01	3	12	1	2500
0.0	0.09	0.05	0.03	3	12	2	2500
0.0	0.09	0.05	0.02	3	12	4	2500
0.0	0.09	0.05	0.03	3	12	8	2500
0.0	0.09	0.05	0.05	3	12	16	2500
0.0	0.09	0.05	0.15	3	12	32	2500
0.0	0.09	0.05	0.36	3	12	64	2500
0.0	0.01	0.02	0.02	3	24	1	2500
0.0	0.01	0.03	0.02	3	24	2	2500
0.0	0.01	0.03	0.02	3	24	4	2500
0.0	0.01	0.03	0.02	3	24	8	2500
0.0	0.01	0.03	0.04	3	24	16	2500
0.0	0.01	0.03	0.15	3	24	32	2500
0.0	0.01	0.03	0.24	3	24	64	2500
0.0	0.0	0.19	0.02	3	36	1	2500
0.0	0.0	0.2	0.02	3	36	2	2500
0.0	0.0	0.2	0.02	3	36	4	2500
0.0	0.0	0.2	0.02	3	36	8	2500
0.0	0.0	0.2	0.04	3	36	16	2500
0.0	0.0	0.2	0.08	3	36	32	2500
0.0	0.0	0.21	0.22	3	36	64	2500
0.0	0.0	0.0	0.02	4	12	1	2500
0.0	0.0	0.0	0.03	4	12	2	2500
0.0	0.0	0.0	0.02	4	12	4	2500
0.0	0.0	0.0	0.03	4	12	8	2500
0.0	0.0	0.0	0.05	4	12	16	2500
0.0	0.0	0.0	0.1	4	12	32	2500
0.0	0.0	0.02	0.21	4	12	64	2500
0.0	0.01	0.0	0.02	4	24	1	2500
0.0	0.01	0.0	0.03	4	24	2	2500
0.0	0.01	0.0	0.02	4	24	4	2500
0.0	0.01	0.0	0.04	4	24	8	2500
0.0	0.01	0.0	0.08	4	24	16	2500
0.0	0.01	0.01	0.27	4	24	32	2500
0.0	0.01	0.02	0.56	4	24	64	2500
0.0	0.0	0.05	0.0	4	36	1	2500
0.0	0.0	0.05	0.02	4	36	2	2500
0.0	0.0	0.05	0.01	4	36	4	2500
0.0	0.0	0.05	0.04	4	36	8	2500
0.0	0.0	0.05	0.06	4	36	16	2500
0.0	0.0	0.05	0.13	4	36	32	2500
0.0	0.0	0.06	0.33	4	36	64	2500
0.0	0.0	0.1	0.03	2	12	1	5000
0.0	0.0	0.1	0.03	2	12	2	5000
0.0	0.0	0.1	0.03	2	12	4	5000
0.0	0.0	0.11	0.03	2	12	8	5000
0.0	0.0	0.1	0.03	2	12	16	5000
0.0	0.0	0.1	0.04	2	12	32	5000
0.0	0.0	0.09	0.12	2	12	64	5000
0.0	0.02	0.0	0.07	2	24	1	5000
0.0	0.02	0.0	0.07	2	24	2	5000
0.0	0.02	0.0	0.08	2	24	4	5000
0.0	0.02	0.0	0.08	2	24	8	5000
0.0	0.02	0.0	0.1	2	24	16	5000
0.0	0.02	0.0	0.16	2	24	32	5000
0.0	0.02	0.0	0.34	2	24	64	5000
0.0	0.0	0.01	0.09	2	36	1	5000
0.0	0.0	0.01	0.09	2	36	2	5000
0.0	0.0	0.01	0.09	2	36	4	5000
0.0	0.0	0.01	0.09	2	36	8	5000
0.0	0.0	0.01	0.1	2	36	16	5000
0.0	0.0	0.01	0.14	2	36	32	5000
0.0	0.0	0.01	0.22	2	36	64	5000
0.0	0.0	0.18	0.01	3	12	1	5000
0.0	0.0	0.17	0.01	3	12	2	5000
0.0	0.0	0.17	0.01	3	12	4	5000
0.0	0.0	0.18	0.03	3	12	8	5000
0.0	0.0	0.18	0.06	3	12	16	5000
0.0	0.0	0.17	0.12	3	12	32	5000
0.0	0.0	0.19	0.28	3	12	64	5000
0.0	0.0	0.16	0.0	3	24	1	5000
0.0	0.0	0.16	0.0	3	24	2	5000
0.0	0.0	0.16	0.01	3	24	4	5000
0.0	0.0	0.17	0.01	3	24	8	5000
0.0	0.0	0.16	0.02	3	24	16	5000
0.0	0.0	0.17	0.1	3	24	32	5000
0.0	0.0	0.19	0.17	3	24	64	5000
0.0	0.05	0.02	0.01	3	36	1	5000
0.0	0.05	0.02	0.01	3	36	2	5000
0.0	0.05	0.02	0.01	3	36	4	5000
0.0	0.05	0.02	0.02	3	36	8	5000
0.0	0.05	0.02	0.03	3	36	16	5000
0.0	0.05	0.02	0.05	3	36	32	5000
0.0	0.05	0.02	0.18	3	36	64	5000
0.0	0.01	0.0	0.01	4	12	1	5000
0.0	0.01	0.0	0.01	4	12	2	5000
0.0	0.01	0.0	0.01	4	12	4	5000
0.0	0.01	0.0	0.02	4	12	8	5000
0.0	0.01	0.0	0.05	4	12	16	5000
0.0	0.01	0.0	0.1	4	12	32	5000
0.0	0.01	0.0	0.3	4	12	64	5000
0.0	0.0	0.0	0.0	4	24	1	5000
0.0	0.0	0.0	0.0	4	24	2	5000
0.0	0.0	0.0	0.0	4	24	4	5000
0.0	0.0	0.01	0.02	4	24	8	5000
0.0	0.0	0.01	0.04	4	24	16	5000
0.0	0.0	0.01	0.12	4	24	32	5000
0.0	0.0	0.01	0.34	4	24	64	5000
0.0	0.02	0.19	0.0	4	36	1	5000
0.0	0.02	0.19	0.0	4	36	2	5000
0.0	0.02	0.19	0.0	4	36	4	5000
0.0	0.02	0.19	0.01	4	36	8	5000
0.0	0.02	0.19	0.02	4	36	16	5000
0.0	0.02	0.2	0.07	4	36	32	5000
0.0	0.02	0.21	0.21	4	36	64	5000
