# Supplementary material for: A versatile information retrieval framework for evaluating profile strength and similarity
Source: Nat Commun. 2025 Jun 4;16:5181. doi: 10.1038/s41467-025-60306-2 (PMC12137819; doi:10.1038/s41467-025-60306-2)
Supplement: Supplementary file 4 — Source Data [file 41467_2025_60306_MOESM4_ESM.zip › source_file/1_simulations/fig_s2_results.csv]

MMD	mp-value	mAP p-value	# replicates	n_controls	features_differ	n_feats	k-means
0.05	0.02	0.03	2	12	1	100	0.0
0.05	0.02	0.14	2	12	10	100	0.0
0.06	0.06	0.36	2	12	20	100	0.13
0.07	0.09	0.54	2	12	30	100	0.3
0.09	0.11	0.78	2	12	40	100	0.51
0.09	0.08	0.93	2	12	50	100	0.81
0.11	0.14	0.97	2	12	60	100	0.91
0.12	0.15	0.99	2	12	70	100	0.99
0.12	0.18	0.99	2	12	80	100	0.98
0.12	0.2	1.0	2	12	90	100	1.0
0.12	0.26	1.0	2	12	100	100	1.0
0.06	0.1	0.08	2	24	1	100	0.0
0.11	0.25	0.24	2	24	10	100	0.0
0.15	0.49	0.49	2	24	20	100	0.0
0.22	0.67	0.79	2	24	30	100	0.01
0.27	0.8	0.87	2	24	40	100	0.12
0.34	0.93	0.97	2	24	50	100	0.29
0.35	0.92	0.99	2	24	60	100	0.57
0.36	0.92	1.0	2	24	70	100	0.71
0.36	0.96	1.0	2	24	80	100	0.9
0.36	0.99	1.0	2	24	90	100	0.94
0.36	0.99	1.0	2	24	100	100	0.96
0.01	0.06	0.03	2	36	1	100	0.0
0.04	0.35	0.21	2	36	10	100	0.0
0.05	0.61	0.63	2	36	20	100	0.0
0.05	0.89	0.8	2	36	30	100	0.02
0.05	0.99	0.96	2	36	40	100	0.13
0.05	0.99	0.99	2	36	50	100	0.34
0.05	0.99	1.0	2	36	60	100	0.48
0.05	0.99	0.99	2	36	70	100	0.57
0.06	1.0	1.0	2	36	80	100	0.73
0.06	1.0	1.0	2	36	90	100	0.87
0.06	1.0	1.0	2	36	100	100	0.89
0.09	0.05	0.05	3	12	1	100	0.0
0.18	0.06	0.36	3	12	10	100	0.02
0.25	0.13	0.72	3	12	20	100	0.18
0.31	0.25	0.95	3	12	30	100	0.39
0.42	0.22	0.99	3	12	40	100	0.63
0.49	0.4	1.0	3	12	50	100	0.89
0.49	0.33	1.0	3	12	60	100	0.93
0.51	0.51	1.0	3	12	70	100	0.99
0.51	0.52	1.0	3	12	80	100	0.99
0.52	0.65	1.0	3	12	90	100	1.0
0.52	0.69	1.0	3	12	100	100	1.0
0.08	0.11	0.02	3	24	1	100	0.0
0.09	0.15	0.13	3	24	10	100	0.0
0.13	0.37	0.54	3	24	20	100	0.0
0.19	0.68	0.93	3	24	30	100	0.0
0.24	0.7	0.97	3	24	40	100	0.03
0.26	0.81	1.0	3	24	50	100	0.15
0.31	0.89	1.0	3	24	60	100	0.34
0.34	0.88	1.0	3	24	70	100	0.47
0.36	0.95	1.0	3	24	80	100	0.68
0.37	0.96	1.0	3	24	90	100	0.79
0.37	1.0	1.0	3	24	100	100	0.94
0.03	0.06	0.0	3	36	1	100	0.0
0.05	0.25	0.11	3	36	10	100	0.0
0.11	0.55	0.53	3	36	20	100	0.01
0.16	0.79	0.86	3	36	30	100	0.02
0.18	0.91	0.97	3	36	40	100	0.12
0.21	0.98	0.99	3	36	50	100	0.25
0.21	1.0	0.99	3	36	60	100	0.52
0.22	1.0	1.0	3	36	70	100	0.69
0.22	1.0	1.0	3	36	80	100	0.77
0.22	1.0	1.0	3	36	90	100	0.88
0.22	1.0	1.0	3	36	100	100	0.91
0.04	0.11	0.03	4	12	1	100	0.0
0.06	0.18	0.35	4	12	10	100	0.01
0.2	0.3	0.85	4	12	20	100	0.03
0.25	0.37	1.0	4	12	30	100	0.1
0.3	0.37	1.0	4	12	40	100	0.28
0.33	0.4	1.0	4	12	50	100	0.47
0.37	0.44	1.0	4	12	60	100	0.7
0.41	0.54	1.0	4	12	70	100	0.93
0.41	0.54	1.0	4	12	80	100	0.99
0.41	0.56	1.0	4	12	90	100	1.0
0.42	0.63	1.0	4	12	100	100	1.0
0.03	0.1	0.03	4	24	1	100	0.0
0.1	0.09	0.28	4	24	10	100	0.0
0.31	0.35	0.81	4	24	20	100	0.0
0.46	0.63	0.99	4	24	30	100	0.08
0.56	0.5	1.0	4	24	40	100	0.3
0.67	0.5	1.0	4	24	50	100	0.71
0.7	0.58	1.0	4	24	60	100	0.88
0.77	0.74	1.0	4	24	70	100	1.0
0.76	0.82	1.0	4	24	80	100	1.0
0.78	0.99	1.0	4	24	90	100	1.0
0.78	0.97	1.0	4	24	100	100	1.0
0.06	0.01	0.0	4	36	1	100	0.0
0.16	0.29	0.22	4	36	10	100	0.0
0.3	0.77	0.94	4	36	20	100	0.0
0.41	0.98	1.0	4	36	30	100	0.08
0.54	1.0	1.0	4	36	40	100	0.13
0.57	1.0	1.0	4	36	50	100	0.44
0.59	1.0	1.0	4	36	60	100	0.66
0.59	1.0	1.0	4	36	70	100	0.82
0.6	1.0	1.0	4	36	80	100	0.98
0.6	1.0	1.0	4	36	90	100	1.0
0.6	1.0	1.0	4	36	100	100	1.0
0.05	0.02	0.08	2	12	1	200	0.0
0.06	0.06	0.17	2	12	10	200	0.01
0.07	0.14	0.59	2	12	20	200	0.1
0.08	0.03	0.86	2	12	30	200	0.41
0.08	0.06	0.98	2	12	40	200	0.73
0.09	0.1	1.0	2	12	50	200	0.92
0.09	0.05	1.0	2	12	60	200	0.97
0.09	0.1	1.0	2	12	70	200	1.0
0.09	0.11	1.0	2	12	80	200	1.0
0.09	0.11	1.0	2	12	90	200	1.0
0.09	0.11	1.0	2	12	100	200	1.0
0.05	0.04	0.08	2	24	1	200	0.0
0.07	0.12	0.28	2	24	10	200	0.02
0.1	0.19	0.72	2	24	20	200	0.08
0.11	0.3	0.98	2	24	30	200	0.4
0.11	0.52	1.0	2	24	40	200	0.75
0.11	0.65	1.0	2	24	50	200	0.87
0.11	0.78	1.0	2	24	60	200	0.96
0.11	0.85	1.0	2	24	70	200	0.99
0.11	0.97	1.0	2	24	80	200	1.0
0.11	0.98	1.0	2	24	90	200	1.0
0.11	0.99	1.0	2	24	100	200	1.0
0.08	0.03	0.06	2	36	1	200	0.0
0.13	0.14	0.36	2	36	10	200	0.0
0.18	0.43	0.73	2	36	20	200	0.01
0.19	0.58	0.9	2	36	30	200	0.03
0.19	0.71	0.98	2	36	40	200	0.27
0.19	0.74	1.0	2	36	50	200	0.48
0.19	0.77	1.0	2	36	60	200	0.68
0.19	0.9	1.0	2	36	70	200	0.85
0.19	0.88	1.0	2	36	80	200	0.93
0.19	0.83	1.0	2	36	90	200	0.96
0.19	0.76	1.0	2	36	100	200	0.99
0.02	0.06	0.01	3	12	1	200	0.0
0.09	0.15	0.45	3	12	10	200	0.0
0.17	0.35	0.95	3	12	20	200	0.25
0.23	0.42	0.99	3	12	30	200	0.51
0.26	0.46	1.0	3	12	40	200	0.85
0.29	0.57	1.0	3	12	50	200	0.95
0.29	0.62	1.0	3	12	60	200	0.99
0.29	0.72	1.0	3	12	70	200	1.0
0.29	0.76	1.0	3	12	80	200	1.0
0.29	0.84	1.0	3	12	90	200	1.0
0.29	0.89	1.0	3	12	100	200	1.0
0.09	0.04	0.02	3	24	1	200	0.0
0.17	0.08	0.36	3	24	10	200	0.0
0.34	0.2	0.91	3	24	20	200	0.0
0.41	0.1	1.0	3	24	30	200	0.03
0.54	0.13	1.0	3	24	40	200	0.18
0.55	0.3	1.0	3	24	50	200	0.51
0.55	0.36	1.0	3	24	60	200	0.76
0.55	0.46	1.0	3	24	70	200	0.85
0.55	0.71	1.0	3	24	80	200	0.9
0.55	0.74	1.0	3	24	90	200	0.97
0.55	0.94	1.0	3	24	100	200	1.0
0.06	0.08	0.01	3	36	1	200	0.0
0.15	0.3	0.29	3	36	10	200	0.0
0.27	0.54	0.88	3	36	20	200	0.08
0.35	0.76	1.0	3	36	30	200	0.31
0.4	0.97	1.0	3	36	40	200	0.5
0.41	1.0	1.0	3	36	50	200	0.75
0.41	1.0	1.0	3	36	60	200	0.91
0.42	1.0	1.0	3	36	70	200	0.97
0.42	1.0	1.0	3	36	80	200	0.99
0.42	1.0	1.0	3	36	90	200	1.0
0.42	1.0	1.0	3	36	100	200	1.0
0.04	0.05	0.03	4	12	1	200	0.0
0.12	0.04	0.52	4	12	10	200	0.0
0.28	0.11	0.99	4	12	20	200	0.04
0.4	0.22	1.0	4	12	30	200	0.41
0.44	0.28	1.0	4	12	40	200	0.66
0.55	0.4	1.0	4	12	50	200	0.88
0.59	0.44	1.0	4	12	60	200	0.98
0.61	0.58	1.0	4	12	70	200	1.0
0.62	0.64	1.0	4	12	80	200	1.0
0.63	0.75	1.0	4	12	90	200	1.0
0.63	0.82	1.0	4	12	100	200	1.0
0.03	0.09	0.02	4	24	1	200	0.0
0.1	0.14	0.68	4	24	10	200	0.02
0.24	0.3	0.98	4	24	20	200	0.18
0.34	0.28	1.0	4	24	30	200	0.48
0.39	0.57	1.0	4	24	40	200	0.97
0.39	0.56	1.0	4	24	50	200	0.99
0.39	0.36	1.0	4	24	60	200	1.0
0.4	0.41	1.0	4	24	70	200	1.0
0.41	0.42	1.0	4	24	80	200	1.0
0.41	0.57	1.0	4	24	90	200	1.0
0.41	0.67	1.0	4	24	100	200	1.0
0.02	0.04	0.0	4	36	1	200	0.0
0.04	0.34	0.61	4	36	10	200	0.01
0.13	0.69	0.98	4	36	20	200	0.09
0.18	0.87	1.0	4	36	30	200	0.32
0.22	0.96	1.0	4	36	40	200	0.63
0.25	1.0	1.0	4	36	50	200	0.86
0.25	1.0	1.0	4	36	60	200	0.97
0.27	1.0	1.0	4	36	70	200	1.0
0.28	1.0	1.0	4	36	80	200	1.0
0.28	1.0	1.0	4	36	90	200	1.0
0.28	1.0	1.0	4	36	100	200	1.0
0.12	0.09	0.1	2	12	1	500	0.0
0.22	0.11	0.54	2	12	10	500	0.07
0.31	0.12	0.96	2	12	20	500	0.43
0.36	0.23	1.0	2	12	30	500	0.93
0.37	0.27	1.0	2	12	40	500	0.99
0.37	0.27	1.0	2	12	50	500	1.0
0.37	0.31	1.0	2	12	60	500	1.0
0.37	0.3	1.0	2	12	70	500	1.0
0.37	0.37	1.0	2	12	80	500	1.0
0.37	0.37	1.0	2	12	90	500	1.0
0.37	0.37	1.0	2	12	100	500	1.0
0.02	0.06	0.1	2	24	1	500	0.0
0.04	0.16	0.61	2	24	10	500	0.05
0.04	0.22	1.0	2	24	20	500	0.38
0.05	0.19	1.0	2	24	30	500	0.86
0.05	0.2	1.0	2	24	40	500	0.99
0.05	0.48	1.0	2	24	50	500	1.0
0.05	0.75	1.0	2	24	60	500	1.0
0.05	0.64	1.0	2	24	70	500	1.0
0.05	0.86	1.0	2	24	80	500	1.0
0.05	0.76	1.0	2	24	90	500	1.0
0.05	0.87	1.0	2	24	100	500	1.0
0.05	0.03	0.06	2	36	1	500	0.0
0.12	0.13	0.54	2	36	10	500	0.0
0.17	0.35	0.99	2	36	20	500	0.07
0.17	0.4	1.0	2	36	30	500	0.35
0.17	0.65	1.0	2	36	40	500	0.76
0.17	0.58	1.0	2	36	50	500	0.94
0.17	0.59	1.0	2	36	60	500	0.99
0.17	0.7	1.0	2	36	70	500	1.0
0.17	0.79	1.0	2	36	80	500	1.0
0.17	0.81	1.0	2	36	90	500	1.0
0.17	0.8	1.0	2	36	100	500	1.0
0.01	0.17	0.04	3	12	1	500	0.0
0.02	0.13	0.86	3	12	10	500	0.21
0.07	0.22	1.0	3	12	20	500	0.71
0.07	0.33	1.0	3	12	30	500	0.98
0.07	0.53	1.0	3	12	40	500	1.0
0.07	0.72	1.0	3	12	50	500	1.0
0.07	0.68	1.0	3	12	60	500	1.0
0.07	0.83	1.0	3	12	70	500	1.0
0.07	0.89	1.0	3	12	80	500	1.0
0.07	0.9	1.0	3	12	90	500	1.0
0.07	0.87	1.0	3	12	100	500	1.0
0.06	0.03	0.0	3	24	1	500	0.0
0.29	0.08	0.74	3	24	10	500	0.01
0.44	0.14	1.0	3	24	20	500	0.31
0.52	0.18	1.0	3	24	30	500	0.69
0.53	0.27	1.0	3	24	40	500	0.97
0.53	0.37	1.0	3	24	50	500	1.0
0.53	0.55	1.0	3	24	60	500	1.0
0.53	0.9	1.0	3	24	70	500	1.0
0.53	0.97	1.0	3	24	80	500	1.0
0.53	0.98	1.0	3	24	90	500	1.0
0.53	1.0	1.0	3	24	100	500	1.0
0.02	0.13	0.01	3	36	1	500	0.0
0.03	0.49	0.73	3	36	10	500	0.09
0.04	0.82	1.0	3	36	20	500	0.58
0.04	0.95	1.0	3	36	30	500	0.93
0.04	0.98	1.0	3	36	40	500	0.98
0.04	0.99	1.0	3	36	50	500	1.0
0.04	1.0	1.0	3	36	60	500	1.0
0.04	1.0	1.0	3	36	70	500	1.0
0.04	1.0	1.0	3	36	80	500	1.0
0.04	1.0	1.0	3	36	90	500	1.0
0.04	1.0	1.0	3	36	100	500	1.0
0.02	0.07	0.01	4	12	1	500	0.0
0.28	0.15	0.96	4	12	10	500	0.07
0.56	0.21	1.0	4	12	20	500	0.35
0.65	0.31	1.0	4	12	30	500	0.84
0.65	0.47	1.0	4	12	40	500	0.99
0.65	0.64	1.0	4	12	50	500	1.0
0.65	0.54	1.0	4	12	60	500	1.0
0.65	0.63	1.0	4	12	70	500	1.0
0.65	0.71	1.0	4	12	80	500	1.0
0.65	0.91	1.0	4	12	90	500	1.0
0.65	0.99	1.0	4	12	100	500	1.0
0.05	0.08	0.03	4	24	1	500	0.0
0.2	0.17	0.97	4	24	10	500	0.03
0.29	0.19	1.0	4	24	20	500	0.42
0.32	0.14	1.0	4	24	30	500	0.96
0.32	0.3	1.0	4	24	40	500	1.0
0.32	0.4	1.0	4	24	50	500	1.0
0.32	0.42	1.0	4	24	60	500	1.0
0.32	0.32	1.0	4	24	70	500	1.0
0.32	0.33	1.0	4	24	80	500	1.0
0.32	0.51	1.0	4	24	90	500	1.0
0.32	0.55	1.0	4	24	100	500	1.0
0.06	0.06	0.03	4	36	1	500	0.0
0.22	0.38	0.95	4	36	10	500	0.01
0.31	0.75	1.0	4	36	20	500	0.22
0.35	0.92	1.0	4	36	30	500	0.8
0.35	0.98	1.0	4	36	40	500	0.99
0.35	1.0	1.0	4	36	50	500	1.0
0.35	1.0	1.0	4	36	60	500	1.0
0.35	1.0	1.0	4	36	70	500	1.0
0.35	1.0	1.0	4	36	80	500	1.0
0.35	1.0	1.0	4	36	90	500	1.0
0.35	1.0	1.0	4	36	100	500	1.0
0.03	0.02	0.04	2	12	1	1000	0.0
0.04	0.0	0.72	2	12	10	1000	0.39
0.07	0.11	1.0	2	12	20	1000	0.93
0.07	0.21	1.0	2	12	30	1000	1.0
0.07	0.27	1.0	2	12	40	1000	1.0
0.07	0.32	1.0	2	12	50	1000	1.0
0.07	0.35	1.0	2	12	60	1000	1.0
0.07	0.37	1.0	2	12	70	1000	1.0
0.07	0.39	1.0	2	12	80	1000	1.0
0.07	0.46	1.0	2	12	90	1000	1.0
0.07	0.5	1.0	2	12	100	1000	1.0
0.05	0.04	0.12	2	24	1	1000	0.0
0.14	0.15	0.89	2	24	10	1000	0.45
0.15	0.27	1.0	2	24	20	1000	0.97
0.15	0.46	1.0	2	24	30	1000	1.0
0.15	0.45	1.0	2	24	40	1000	1.0
0.15	0.82	1.0	2	24	50	1000	1.0
0.15	0.9	1.0	2	24	60	1000	1.0
0.15	0.92	1.0	2	24	70	1000	1.0
0.15	0.97	1.0	2	24	80	1000	1.0
0.15	0.96	1.0	2	24	90	1000	1.0
0.15	0.99	1.0	2	24	100	1000	1.0
0.04	0.1	0.09	2	36	1	1000	0.0
0.16	0.47	0.86	2	36	10	1000	0.04
0.21	0.72	1.0	2	36	20	1000	0.62
0.21	0.81	1.0	2	36	30	1000	0.91
0.21	0.96	1.0	2	36	40	1000	0.99
0.21	1.0	1.0	2	36	50	1000	1.0
0.21	1.0	1.0	2	36	60	1000	1.0
0.21	1.0	1.0	2	36	70	1000	1.0
0.21	1.0	1.0	2	36	80	1000	1.0
0.21	1.0	1.0	2	36	90	1000	1.0
0.21	1.0	1.0	2	36	100	1000	1.0
0.19	0.04	0.06	3	12	1	1000	0.0
0.47	0.06	0.97	3	12	10	1000	0.26
0.56	0.07	1.0	3	12	20	1000	0.97
0.57	0.11	1.0	3	12	30	1000	1.0
0.57	0.21	1.0	3	12	40	1000	1.0
0.57	0.23	1.0	3	12	50	1000	1.0
0.57	0.28	1.0	3	12	60	1000	1.0
0.57	0.22	1.0	3	12	70	1000	1.0
0.57	0.34	1.0	3	12	80	1000	1.0
0.57	0.48	1.0	3	12	90	1000	1.0
0.57	0.65	1.0	3	12	100	1000	1.0
0.09	0.1	0.05	3	24	1	1000	0.0
0.17	0.12	0.96	3	24	10	1000	0.24
0.19	0.24	1.0	3	24	20	1000	0.96
0.2	0.36	1.0	3	24	30	1000	1.0
0.2	0.32	1.0	3	24	40	1000	1.0
0.2	0.41	1.0	3	24	50	1000	1.0
0.2	0.45	1.0	3	24	60	1000	1.0
0.2	0.42	1.0	3	24	70	1000	1.0
0.2	0.4	1.0	3	24	80	1000	1.0
0.2	0.57	1.0	3	24	90	1000	1.0
0.2	0.47	1.0	3	24	100	1000	1.0
0.03	0.06	0.01	3	36	1	1000	0.0
0.25	0.47	0.97	3	36	10	1000	0.02
0.31	0.58	1.0	3	36	20	1000	0.63
0.32	0.89	1.0	3	36	30	1000	1.0
0.33	0.92	1.0	3	36	40	1000	1.0
0.33	0.99	1.0	3	36	50	1000	1.0
0.33	1.0	1.0	3	36	60	1000	1.0
0.33	1.0	1.0	3	36	70	1000	1.0
0.33	1.0	1.0	3	36	80	1000	1.0
0.33	1.0	1.0	3	36	90	1000	1.0
0.33	1.0	1.0	3	36	100	1000	1.0
0.04	0.02	0.04	4	12	1	1000	0.0
0.87	0.04	1.0	4	12	10	1000	0.37
1.0	0.17	1.0	4	12	20	1000	0.94
1.0	0.28	1.0	4	12	30	1000	1.0
1.0	0.47	1.0	4	12	40	1000	1.0
1.0	0.69	1.0	4	12	50	1000	1.0
1.0	0.8	1.0	4	12	60	1000	1.0
1.0	0.93	1.0	4	12	70	1000	1.0
1.0	0.9	1.0	4	12	80	1000	1.0
1.0	0.99	1.0	4	12	90	1000	1.0
1.0	0.97	1.0	4	12	100	1000	1.0
0.03	0.05	0.05	4	24	1	1000	0.0
0.27	0.24	1.0	4	24	10	1000	0.2
0.44	0.37	1.0	4	24	20	1000	0.98
0.49	0.53	1.0	4	24	30	1000	1.0
0.49	0.64	1.0	4	24	40	1000	1.0
0.49	0.7	1.0	4	24	50	1000	1.0
0.49	0.69	1.0	4	24	60	1000	1.0
0.49	0.82	1.0	4	24	70	1000	1.0
0.49	0.84	1.0	4	24	80	1000	1.0
0.49	0.9	1.0	4	24	90	1000	1.0
0.49	0.96	1.0	4	24	100	1000	1.0
0.06	0.07	0.09	4	36	1	1000	0.0
0.33	0.28	1.0	4	36	10	1000	0.03
0.41	0.67	1.0	4	36	20	1000	0.68
0.46	0.83	1.0	4	36	30	1000	1.0
0.46	0.86	1.0	4	36	40	1000	1.0
0.46	0.97	1.0	4	36	50	1000	1.0
0.46	1.0	1.0	4	36	60	1000	1.0
0.46	1.0	1.0	4	36	70	1000	1.0
0.46	1.0	1.0	4	36	80	1000	1.0
0.46	1.0	1.0	4	36	90	1000	1.0
0.46	1.0	1.0	4	36	100	1000	1.0
0.04	0.06	0.1	2	12	1	2500	0.01
0.23	0.0	0.99	2	12	10	2500	0.74
0.24	0.29	1.0	2	12	20	2500	1.0
0.24	0.35	1.0	2	12	30	2500	1.0
0.24	0.34	1.0	2	12	40	2500	1.0
0.24	0.35	1.0	2	12	50	2500	1.0
0.24	0.32	1.0	2	12	60	2500	1.0
0.24	0.36	1.0	2	12	70	2500	1.0
0.24	0.34	1.0	2	12	80	2500	1.0
0.24	0.36	1.0	2	12	90	2500	1.0
0.24	0.42	1.0	2	12	100	2500	1.0
0.09	0.07	0.15	2	24	1	2500	0.0
0.93	0.13	1.0	2	24	10	2500	0.79
1.0	0.16	1.0	2	24	20	2500	1.0
1.0	0.4	1.0	2	24	30	2500	1.0
1.0	0.61	1.0	2	24	40	2500	1.0
1.0	0.72	1.0	2	24	50	2500	1.0
1.0	0.83	1.0	2	24	60	2500	1.0
1.0	0.88	1.0	2	24	70	2500	1.0
1.0	0.94	1.0	2	24	80	2500	1.0
1.0	0.95	1.0	2	24	90	2500	1.0
1.0	0.98	1.0	2	24	100	2500	1.0
0.12	0.04	0.13	2	36	1	2500	0.0
0.32	0.24	1.0	2	36	10	2500	0.12
0.36	0.48	1.0	2	36	20	2500	0.87
0.36	0.47	1.0	2	36	30	2500	1.0
0.36	0.73	1.0	2	36	40	2500	1.0
0.36	0.77	1.0	2	36	50	2500	1.0
0.36	0.97	1.0	2	36	60	2500	1.0
0.36	0.99	1.0	2	36	70	2500	1.0
0.36	1.0	1.0	2	36	80	2500	1.0
0.36	1.0	1.0	2	36	90	2500	1.0
0.36	1.0	1.0	2	36	100	2500	1.0
0.05	0.12	0.08	3	12	1	2500	0.01
0.31	0.18	1.0	3	12	10	2500	0.9
0.31	0.2	1.0	3	12	20	2500	0.99
0.32	0.25	1.0	3	12	30	2500	1.0
0.32	0.3	1.0	3	12	40	2500	1.0
0.32	0.4	1.0	3	12	50	2500	1.0
0.32	0.4	1.0	3	12	60	2500	1.0
0.32	0.43	1.0	3	12	70	2500	1.0
0.32	0.39	1.0	3	12	80	2500	1.0
0.32	0.44	1.0	3	12	90	2500	1.0
0.32	0.46	1.0	3	12	100	2500	1.0
0.09	0.02	0.04	3	24	1	2500	0.0
0.27	0.12	1.0	3	24	10	2500	0.52
0.29	0.18	1.0	3	24	20	2500	0.98
0.29	0.2	1.0	3	24	30	2500	1.0
0.29	0.17	1.0	3	24	40	2500	1.0
0.29	0.18	1.0	3	24	50	2500	1.0
0.29	0.51	1.0	3	24	60	2500	1.0
0.29	0.53	1.0	3	24	70	2500	1.0
0.29	0.68	1.0	3	24	80	2500	1.0
0.29	0.71	1.0	3	24	90	2500	1.0
0.29	0.69	1.0	3	24	100	2500	1.0
0.06	0.1	0.03	3	36	1	2500	0.0
0.38	0.44	1.0	3	36	10	2500	0.6
0.42	0.65	1.0	3	36	20	2500	0.99
0.42	0.94	1.0	3	36	30	2500	1.0
0.42	0.97	1.0	3	36	40	2500	1.0
0.42	1.0	1.0	3	36	50	2500	1.0
0.42	1.0	1.0	3	36	60	2500	1.0
0.42	1.0	1.0	3	36	70	2500	1.0
0.42	1.0	1.0	3	36	80	2500	1.0
0.42	1.0	1.0	3	36	90	2500	1.0
0.42	1.0	1.0	3	36	100	2500	1.0
0.18	0.0	0.1	4	12	1	2500	0.0
0.91	0.01	1.0	4	12	10	2500	0.76
0.99	0.01	1.0	4	12	20	2500	1.0
0.99	0.05	1.0	4	12	30	2500	1.0
0.99	0.1	1.0	4	12	40	2500	1.0
0.99	0.11	1.0	4	12	50	2500	1.0
0.99	0.27	1.0	4	12	60	2500	1.0
0.99	0.44	1.0	4	12	70	2500	1.0
0.99	0.68	1.0	4	12	80	2500	1.0
0.99	0.86	1.0	4	12	90	2500	1.0
0.99	0.84	1.0	4	12	100	2500	1.0
0.09	0.04	0.13	4	24	1	2500	0.0
0.37	0.27	1.0	4	24	10	2500	0.75
0.42	0.48	1.0	4	24	20	2500	1.0
0.42	0.61	1.0	4	24	30	2500	1.0
0.42	0.68	1.0	4	24	40	2500	1.0
0.42	0.74	1.0	4	24	50	2500	1.0
0.42	0.84	1.0	4	24	60	2500	1.0
0.42	0.9	1.0	4	24	70	2500	1.0
0.42	0.89	1.0	4	24	80	2500	1.0
0.42	0.93	1.0	4	24	90	2500	1.0
0.42	0.93	1.0	4	24	100	2500	1.0
0.08	0.11	0.05	4	36	1	2500	0.0
1.0	0.15	1.0	4	36	10	2500	0.43
1.0	0.2	1.0	4	36	20	2500	0.97
1.0	0.24	1.0	4	36	30	2500	1.0
1.0	0.34	1.0	4	36	40	2500	1.0
1.0	0.56	1.0	4	36	50	2500	1.0
1.0	0.99	1.0	4	36	60	2500	1.0
1.0	1.0	1.0	4	36	70	2500	1.0
1.0	1.0	1.0	4	36	80	2500	1.0
1.0	1.0	1.0	4	36	90	2500	1.0
1.0	1.0	1.0	4	36	100	2500	1.0
0.2	0.1	0.17	2	12	1	5000	0.01
0.45	0.01	1.0	2	12	10	5000	0.98
0.45	0.17	1.0	2	12	20	5000	1.0
0.45	0.18	1.0	2	12	30	5000	1.0
0.45	0.14	1.0	2	12	40	5000	1.0
0.45	0.13	1.0	2	12	50	5000	1.0
0.45	0.15	1.0	2	12	60	5000	1.0
0.45	0.19	1.0	2	12	70	5000	1.0
0.45	0.2	1.0	2	12	80	5000	1.0
0.45	0.2	1.0	2	12	90	5000	1.0
0.45	0.26	1.0	2	12	100	5000	1.0
0.02	0.04	0.31	2	24	1	5000	0.0
0.05	0.18	1.0	2	24	10	5000	0.95
0.05	0.3	1.0	2	24	20	5000	1.0
0.05	0.39	1.0	2	24	30	5000	1.0
0.05	0.49	1.0	2	24	40	5000	1.0
0.05	0.54	1.0	2	24	50	5000	1.0
0.05	0.62	1.0	2	24	60	5000	1.0
0.05	0.68	1.0	2	24	70	5000	1.0
0.05	0.6	1.0	2	24	80	5000	1.0
0.05	0.41	1.0	2	24	90	5000	1.0
0.05	0.81	1.0	2	24	100	5000	1.0
0.08	0.02	0.17	2	36	1	5000	0.0
0.15	0.55	1.0	2	36	10	5000	0.28
0.15	0.92	1.0	2	36	20	5000	1.0
0.15	0.98	1.0	2	36	30	5000	1.0
0.15	0.99	1.0	2	36	40	5000	1.0
0.15	0.99	1.0	2	36	50	5000	1.0
0.15	1.0	1.0	2	36	60	5000	1.0
0.15	1.0	1.0	2	36	70	5000	1.0
0.15	1.0	1.0	2	36	80	5000	1.0
0.15	1.0	1.0	2	36	90	5000	1.0
0.15	1.0	1.0	2	36	100	5000	1.0
0.15	0.06	0.15	3	12	1	5000	0.0
0.84	0.08	1.0	3	12	10	5000	0.97
0.84	0.12	1.0	3	12	20	5000	1.0
0.84	0.13	1.0	3	12	30	5000	1.0
0.84	0.24	1.0	3	12	40	5000	1.0
0.84	0.24	1.0	3	12	50	5000	1.0
0.84	0.2	1.0	3	12	60	5000	1.0
0.84	0.34	1.0	3	12	70	5000	1.0
0.84	0.3	1.0	3	12	80	5000	1.0
0.84	0.57	1.0	3	12	90	5000	1.0
0.84	0.7	1.0	3	12	100	5000	1.0
0.13	0.1	0.09	3	24	1	5000	0.0
0.51	0.22	1.0	3	24	10	5000	0.77
0.51	0.42	1.0	3	24	20	5000	1.0
0.51	0.55	1.0	3	24	30	5000	1.0
0.51	0.73	1.0	3	24	40	5000	1.0
0.51	0.6	1.0	3	24	50	5000	1.0
0.51	0.6	1.0	3	24	60	5000	1.0
0.51	0.79	1.0	3	24	70	5000	1.0
0.51	0.91	1.0	3	24	80	5000	1.0
0.51	0.94	1.0	3	24	90	5000	1.0
0.51	0.94	1.0	3	24	100	5000	1.0
0.08	0.08	0.12	3	36	1	5000	0.0
0.35	0.57	1.0	3	36	10	5000	0.9
0.35	0.92	1.0	3	36	20	5000	1.0
0.35	0.99	1.0	3	36	30	5000	1.0
0.35	0.99	1.0	3	36	40	5000	1.0
0.35	1.0	1.0	3	36	50	5000	1.0
0.35	1.0	1.0	3	36	60	5000	1.0
0.35	1.0	1.0	3	36	70	5000	1.0
0.35	1.0	1.0	3	36	80	5000	1.0
0.35	1.0	1.0	3	36	90	5000	1.0
0.35	1.0	1.0	3	36	100	5000	1.0
0.14	0.01	0.13	4	12	1	5000	0.0
0.4	0.0	1.0	4	12	10	5000	0.99
0.4	0.0	1.0	4	12	20	5000	1.0
0.4	0.02	1.0	4	12	30	5000	1.0
0.4	0.01	1.0	4	12	40	5000	1.0
0.4	0.01	1.0	4	12	50	5000	1.0
0.4	0.07	1.0	4	12	60	5000	1.0
0.4	0.07	1.0	4	12	70	5000	1.0
0.4	0.09	1.0	4	12	80	5000	1.0
0.4	0.46	1.0	4	12	90	5000	1.0
0.4	0.64	1.0	4	12	100	5000	1.0
0.19	0.06	0.29	4	24	1	5000	0.01
0.76	0.19	1.0	4	24	10	5000	1.0
0.76	0.29	1.0	4	24	20	5000	1.0
0.76	0.37	1.0	4	24	30	5000	1.0
0.76	0.42	1.0	4	24	40	5000	1.0
0.76	0.52	1.0	4	24	50	5000	1.0
0.76	0.56	1.0	4	24	60	5000	1.0
0.76	0.56	1.0	4	24	70	5000	1.0
0.76	0.62	1.0	4	24	80	5000	1.0
0.76	0.78	1.0	4	24	90	5000	1.0
0.76	0.83	1.0	4	24	100	5000	1.0
0.11	0.08	0.16	4	36	1	5000	0.0
0.49	0.31	1.0	4	36	10	5000	0.81
0.49	0.46	1.0	4	36	20	5000	1.0
0.49	0.4	1.0	4	36	30	5000	1.0
0.49	0.34	1.0	4	36	40	5000	1.0
0.49	0.36	1.0	4	36	50	5000	1.0
0.49	0.42	1.0	4	36	60	5000	1.0
0.49	0.47	1.0	4	36	70	5000	1.0
0.49	0.61	1.0	4	36	80	5000	1.0
0.49	0.49	1.0	4	36	90	5000	1.0
0.49	0.41	1.0	4	36	100	5000	1.0
