# Supplementary material for: A versatile information retrieval framework for evaluating profile strength and similarity
Source: Nat Commun. 2025 Jun 4;16:5181. doi: 10.1038/s41467-025-60306-2 (PMC12137819; doi:10.1038/s41467-025-60306-2)
Supplement: Supplementary file 4 — Source Data [file 41467_2025_60306_MOESM4_ESM.zip › source_file/1_simulations/fig_s5_corr_results.csv]

MMD	mp-value	mAP p-value	# replicates	n_controls	features_differ	n_feats
0.05	0.02	0.04	2	12	1	100
0.05	0.02	0.05	2	12	2	100
0.05	0.02	0.08	2	12	4	100
0.05	0.06	0.09	2	12	8	100
0.05	0.01	0.25	2	12	16	100
0.07	0.13	0.34	2	12	32	100
0.11	0.14	0.41	2	12	64	100
0.06	0.1	0.05	2	24	1	100
0.06	0.09	0.08	2	24	2	100
0.08	0.13	0.13	2	24	4	100
0.1	0.22	0.21	2	24	8	100
0.14	0.38	0.32	2	24	16	100
0.23	0.68	0.57	2	24	32	100
0.36	0.92	0.64	2	24	64	100
0.01	0.06	0.03	2	36	1	100
0.01	0.11	0.04	2	36	2	100
0.01	0.19	0.05	2	36	4	100
0.04	0.29	0.13	2	36	8	100
0.04	0.51	0.35	2	36	16	100
0.05	0.94	0.68	2	36	32	100
0.05	0.99	0.66	2	36	64	100
0.09	0.05	0.05	3	12	1	100
0.12	0.04	0.06	3	12	2	100
0.14	0.05	0.12	3	12	4	100
0.21	0.1	0.27	3	12	8	100
0.23	0.15	0.54	3	12	16	100
0.37	0.23	0.7	3	12	32	100
0.5	0.42	0.79	3	12	64	100
0.08	0.11	0.03	3	24	1	100
0.08	0.11	0.03	3	24	2	100
0.08	0.1	0.03	3	24	4	100
0.09	0.14	0.06	3	24	8	100
0.12	0.25	0.28	3	24	16	100
0.2	0.68	0.67	3	24	32	100
0.31	0.92	0.63	3	24	64	100
0.03	0.06	0.0	3	36	1	100
0.04	0.06	0.0	3	36	2	100
0.05	0.1	0.0	3	36	4	100
0.05	0.24	0.07	3	36	8	100
0.07	0.42	0.2	3	36	16	100
0.15	0.84	0.53	3	36	32	100
0.22	1.0	0.67	3	36	64	100
0.04	0.11	0.03	4	12	1	100
0.04	0.15	0.02	4	12	2	100
0.05	0.08	0.08	4	12	4	100
0.05	0.13	0.18	4	12	8	100
0.14	0.18	0.6	4	12	16	100
0.28	0.35	0.94	4	12	32	100
0.37	0.46	0.86	4	12	64	100
0.03	0.1	0.03	4	24	1	100
0.04	0.08	0.05	4	24	2	100
0.07	0.08	0.06	4	24	4	100
0.08	0.07	0.13	4	24	8	100
0.25	0.22	0.47	4	24	16	100
0.47	0.62	0.81	4	24	32	100
0.71	0.63	0.89	4	24	64	100
0.06	0.01	0.0	4	36	1	100
0.04	0.0	0.0	4	36	2	100
0.07	0.07	0.04	4	36	4	100
0.11	0.26	0.13	4	36	8	100
0.24	0.69	0.6	4	36	16	100
0.45	0.98	0.9	4	36	32	100
0.59	1.0	0.92	4	36	64	100
0.05	0.02	0.07	2	12	1	200
0.06	0.02	0.09	2	12	2	200
0.06	0.03	0.09	2	12	4	200
0.06	0.06	0.14	2	12	8	200
0.07	0.1	0.31	2	12	16	200
0.08	0.02	0.69	2	12	32	200
0.09	0.08	0.75	2	12	64	200
0.05	0.04	0.07	2	24	1	200
0.05	0.05	0.07	2	24	2	200
0.07	0.05	0.12	2	24	4	200
0.07	0.09	0.24	2	24	8	200
0.09	0.15	0.45	2	24	16	200
0.11	0.32	0.79	2	24	32	200
0.11	0.79	0.88	2	24	64	200
0.08	0.03	0.06	2	36	1	200
0.08	0.02	0.07	2	36	2	200
0.08	0.03	0.11	2	36	4	200
0.1	0.08	0.24	2	36	8	200
0.17	0.31	0.51	2	36	16	200
0.19	0.63	0.7	2	36	32	200
0.19	0.87	0.77	2	36	64	200
0.02	0.06	0.01	3	12	1	200
0.02	0.06	0.01	3	12	2	200
0.03	0.09	0.07	3	12	4	200
0.06	0.15	0.33	3	12	8	200
0.12	0.22	0.74	3	12	16	200
0.23	0.43	0.98	3	12	32	200
0.29	0.67	0.99	3	12	64	200
0.09	0.04	0.01	3	24	1	200
0.12	0.06	0.04	3	24	2	200
0.13	0.08	0.11	3	24	4	200
0.16	0.1	0.25	3	24	8	200
0.26	0.19	0.67	3	24	16	200
0.43	0.13	0.95	3	24	32	200
0.55	0.34	0.98	3	24	64	200
0.06	0.08	0.02	3	36	1	200
0.07	0.09	0.02	3	36	2	200
0.09	0.09	0.03	3	36	4	200
0.12	0.24	0.16	3	36	8	200
0.23	0.46	0.52	3	36	16	200
0.37	0.82	0.91	3	36	32	200
0.41	1.0	0.98	3	36	64	200
0.04	0.05	0.03	4	12	1	200
0.04	0.02	0.04	4	12	2	200
0.06	0.03	0.1	4	12	4	200
0.08	0.04	0.36	4	12	8	200
0.18	0.06	0.85	4	12	16	200
0.42	0.22	1.0	4	12	32	200
0.59	0.56	1.0	4	12	64	200
0.03	0.09	0.01	4	24	1	200
0.04	0.09	0.05	4	24	2	200
0.04	0.1	0.16	4	24	4	200
0.08	0.09	0.37	4	24	8	200
0.18	0.26	0.86	4	24	16	200
0.36	0.27	1.0	4	24	32	200
0.4	0.37	1.0	4	24	64	200
0.02	0.04	0.0	4	36	1	200
0.02	0.04	0.03	4	36	2	200
0.02	0.1	0.06	4	36	4	200
0.03	0.16	0.38	4	36	8	200
0.12	0.57	0.82	4	36	16	200
0.19	0.9	0.99	4	36	32	200
0.26	1.0	1.0	4	36	64	200
0.12	0.09	0.08	2	12	1	500
0.12	0.08	0.08	2	12	2	500
0.13	0.09	0.22	2	12	4	500
0.17	0.13	0.37	2	12	8	500
0.28	0.11	0.73	2	12	16	500
0.36	0.24	0.99	2	12	32	500
0.37	0.31	0.99	2	12	64	500
0.02	0.06	0.09	2	24	1	500
0.03	0.08	0.12	2	24	2	500
0.04	0.07	0.24	2	24	4	500
0.04	0.12	0.52	2	24	8	500
0.04	0.22	0.86	2	24	16	500
0.05	0.18	1.0	2	24	32	500
0.05	0.68	0.99	2	24	64	500
0.05	0.03	0.05	2	36	1	500
0.06	0.03	0.07	2	36	2	500
0.07	0.06	0.16	2	36	4	500
0.08	0.09	0.39	2	36	8	500
0.14	0.28	0.79	2	36	16	500
0.17	0.44	1.0	2	36	32	500
0.17	0.66	1.0	2	36	64	500
0.01	0.17	0.02	3	12	1	500
0.01	0.18	0.08	3	12	2	500
0.02	0.17	0.21	3	12	4	500
0.02	0.17	0.6	3	12	8	500
0.06	0.2	0.96	3	12	16	500
0.07	0.39	1.0	3	12	32	500
0.07	0.78	1.0	3	12	64	500
0.06	0.03	0.0	3	24	1	500
0.08	0.04	0.0	3	24	2	500
0.11	0.06	0.09	3	24	4	500
0.23	0.07	0.41	3	24	8	500
0.42	0.08	0.92	3	24	16	500
0.53	0.17	1.0	3	24	32	500
0.53	0.65	1.0	3	24	64	500
0.02	0.13	0.01	3	36	1	500
0.02	0.16	0.03	3	36	2	500
0.02	0.26	0.15	3	36	4	500
0.03	0.4	0.47	3	36	8	500
0.04	0.74	0.92	3	36	16	500
0.04	0.96	1.0	3	36	32	500
0.04	1.0	1.0	3	36	64	500
0.02	0.07	0.02	4	12	1	500
0.03	0.1	0.05	4	12	2	500
0.06	0.14	0.22	4	12	4	500
0.19	0.13	0.71	4	12	8	500
0.48	0.17	1.0	4	12	16	500
0.65	0.31	1.0	4	12	32	500
0.65	0.56	1.0	4	12	64	500
0.05	0.08	0.03	4	24	1	500
0.07	0.06	0.07	4	24	2	500
0.1	0.07	0.24	4	24	4	500
0.16	0.16	0.79	4	24	8	500
0.22	0.13	1.0	4	24	16	500
0.32	0.13	1.0	4	24	32	500
0.32	0.36	1.0	4	24	64	500
0.06	0.06	0.03	4	36	1	500
0.06	0.08	0.06	4	36	2	500
0.12	0.13	0.23	4	36	4	500
0.19	0.27	0.73	4	36	8	500
0.29	0.54	1.0	4	36	16	500
0.35	0.94	1.0	4	36	32	500
0.35	1.0	1.0	4	36	64	500
0.03	0.02	0.04	2	12	1	1000
0.03	0.01	0.09	2	12	2	1000
0.03	0.01	0.19	2	12	4	1000
0.04	0.0	0.48	2	12	8	1000
0.07	0.08	0.95	2	12	16	1000
0.07	0.24	1.0	2	12	32	1000
0.07	0.36	1.0	2	12	64	1000
0.05	0.04	0.12	2	24	1	1000
0.08	0.04	0.13	2	24	2	1000
0.11	0.06	0.31	2	24	4	1000
0.12	0.12	0.71	2	24	8	1000
0.14	0.2	0.98	2	24	16	1000
0.15	0.43	1.0	2	24	32	1000
0.15	0.93	1.0	2	24	64	1000
0.04	0.1	0.11	2	36	1	1000
0.05	0.12	0.17	2	36	2	1000
0.07	0.16	0.33	2	36	4	1000
0.13	0.38	0.69	2	36	8	1000
0.21	0.6	0.98	2	36	16	1000
0.21	0.89	1.0	2	36	32	1000
0.21	1.0	1.0	2	36	64	1000
0.19	0.04	0.06	3	12	1	1000
0.22	0.04	0.13	3	12	2	1000
0.26	0.02	0.44	3	12	4	1000
0.4	0.05	0.86	3	12	8	1000
0.53	0.06	1.0	3	12	16	1000
0.57	0.12	1.0	3	12	32	1000
0.57	0.27	1.0	3	12	64	1000
0.09	0.1	0.05	3	24	1	1000
0.11	0.11	0.12	3	24	2	1000
0.15	0.08	0.34	3	24	4	1000
0.17	0.12	0.78	3	24	8	1000
0.19	0.15	1.0	3	24	16	1000
0.2	0.36	1.0	3	24	32	1000
0.2	0.5	1.0	3	24	64	1000
0.03	0.06	0.01	3	36	1	1000
0.03	0.06	0.03	3	36	2	1000
0.11	0.15	0.23	3	36	4	1000
0.22	0.35	0.84	3	36	8	1000
0.3	0.57	1.0	3	36	16	1000
0.32	0.85	1.0	3	36	32	1000
0.33	1.0	1.0	3	36	64	1000
0.04	0.02	0.05	4	12	1	1000
0.1	0.02	0.09	4	12	2	1000
0.25	0.04	0.6	4	12	4	1000
0.74	0.02	1.0	4	12	8	1000
1.0	0.04	1.0	4	12	16	1000
1.0	0.37	1.0	4	12	32	1000
1.0	0.88	1.0	4	12	64	1000
0.03	0.05	0.04	4	24	1	1000
0.06	0.06	0.15	4	24	2	1000
0.11	0.08	0.68	4	24	4	1000
0.22	0.18	1.0	4	24	8	1000
0.38	0.28	1.0	4	24	16	1000
0.49	0.54	1.0	4	24	32	1000
0.49	0.72	1.0	4	24	64	1000
0.06	0.07	0.1	4	36	1	1000
0.08	0.06	0.19	4	36	2	1000
0.16	0.13	0.57	4	36	4	1000
0.28	0.27	0.99	4	36	8	1000
0.4	0.49	1.0	4	36	16	1000
0.46	0.82	1.0	4	36	32	1000
0.46	1.0	1.0	4	36	64	1000
0.04	0.06	0.11	2	12	1	2500
0.09	0.16	0.22	2	12	2	2500
0.12	0.02	0.52	2	12	4	2500
0.2	0.0	0.89	2	12	8	2500
0.24	0.21	1.0	2	12	16	2500
0.24	0.33	1.0	2	12	32	2500
0.24	0.33	1.0	2	12	64	2500
0.09	0.07	0.15	2	24	1	2500
0.13	0.09	0.3	2	24	2	2500
0.29	0.09	0.61	2	24	4	2500
0.72	0.13	0.96	2	24	8	2500
0.99	0.14	1.0	2	24	16	2500
1.0	0.49	1.0	2	24	32	2500
1.0	0.91	1.0	2	24	64	2500
0.12	0.04	0.13	2	36	1	2500
0.18	0.05	0.19	2	36	2	2500
0.25	0.16	0.59	2	36	4	2500
0.32	0.17	0.97	2	36	8	2500
0.35	0.34	1.0	2	36	16	2500
0.36	0.47	1.0	2	36	32	2500
0.36	0.98	1.0	2	36	64	2500
0.05	0.12	0.06	3	12	1	2500
0.08	0.13	0.2	3	12	2	2500
0.17	0.12	0.78	3	12	4	2500
0.28	0.14	1.0	3	12	8	2500
0.31	0.23	1.0	3	12	16	2500
0.32	0.27	1.0	3	12	32	2500
0.32	0.41	1.0	3	12	64	2500
0.09	0.02	0.04	3	24	1	2500
0.1	0.05	0.19	3	24	2	2500
0.16	0.1	0.63	3	24	4	2500
0.25	0.09	1.0	3	24	8	2500
0.29	0.21	1.0	3	24	16	2500
0.29	0.17	1.0	3	24	32	2500
0.29	0.46	1.0	3	24	64	2500
0.06	0.1	0.03	3	36	1	2500
0.11	0.11	0.2	3	36	2	2500
0.23	0.17	0.71	3	36	4	2500
0.32	0.37	1.0	3	36	8	2500
0.42	0.55	1.0	3	36	16	2500
0.42	0.95	1.0	3	36	32	2500
0.42	1.0	1.0	3	36	64	2500
0.18	0.0	0.1	4	12	1	2500
0.33	0.01	0.42	4	12	2	2500
0.59	0.01	0.91	4	12	4	2500
0.85	0.01	1.0	4	12	8	2500
0.97	0.01	1.0	4	12	16	2500
0.99	0.04	1.0	4	12	32	2500
0.99	0.22	1.0	4	12	64	2500
0.09	0.04	0.11	4	24	1	2500
0.12	0.04	0.42	4	24	2	2500
0.21	0.09	0.98	4	24	4	2500
0.36	0.24	1.0	4	24	8	2500
0.42	0.48	1.0	4	24	16	2500
0.42	0.62	1.0	4	24	32	2500
0.42	0.87	1.0	4	24	64	2500
0.08	0.11	0.05	4	36	1	2500
0.15	0.11	0.35	4	36	2	2500
0.46	0.12	0.91	4	36	4	2500
0.98	0.09	1.0	4	36	8	2500
1.0	0.27	1.0	4	36	16	2500
1.0	0.24	1.0	4	36	32	2500
1.0	1.0	1.0	4	36	64	2500
0.2	0.1	0.16	2	12	1	5000
0.27	0.05	0.31	2	12	2	5000
0.36	0.01	0.8	2	12	4	5000
0.42	0.0	1.0	2	12	8	5000
0.45	0.15	1.0	2	12	16	5000
0.45	0.19	1.0	2	12	32	5000
0.45	0.18	1.0	2	12	64	5000
0.02	0.04	0.31	2	24	1	5000
0.04	0.04	0.48	2	24	2	5000
0.04	0.11	0.84	2	24	4	5000
0.05	0.17	1.0	2	24	8	5000
0.05	0.29	1.0	2	24	16	5000
0.05	0.44	1.0	2	24	32	5000
0.05	0.65	1.0	2	24	64	5000
0.08	0.02	0.17	2	36	1	5000
0.1	0.07	0.33	2	36	2	5000
0.1	0.14	0.78	2	36	4	5000
0.15	0.39	1.0	2	36	8	5000
0.15	0.81	1.0	2	36	16	5000
0.15	0.97	1.0	2	36	32	5000
0.15	1.0	1.0	2	36	64	5000
0.15	0.06	0.15	3	12	1	5000
0.27	0.09	0.47	3	12	2	5000
0.54	0.08	0.99	3	12	4	5000
0.8	0.09	1.0	3	12	8	5000
0.84	0.12	1.0	3	12	16	5000
0.84	0.11	1.0	3	12	32	5000
0.84	0.23	1.0	3	12	64	5000
0.13	0.1	0.09	3	24	1	5000
0.24	0.11	0.53	3	24	2	5000
0.43	0.15	0.93	3	24	4	5000
0.51	0.2	1.0	3	24	8	5000
0.51	0.28	1.0	3	24	16	5000
0.51	0.51	1.0	3	24	32	5000
0.51	0.71	1.0	3	24	64	5000
0.08	0.08	0.12	3	36	1	5000
0.15	0.18	0.41	3	36	2	5000
0.27	0.28	0.88	3	36	4	5000
0.33	0.53	1.0	3	36	8	5000
0.35	0.83	1.0	3	36	16	5000
0.35	0.99	1.0	3	36	32	5000
0.35	1.0	1.0	3	36	64	5000
0.14	0.01	0.13	4	12	1	5000
0.17	0.0	0.58	4	12	2	5000
0.3	0.0	1.0	4	12	4	5000
0.4	0.0	1.0	4	12	8	5000
0.4	0.0	1.0	4	12	16	5000
0.4	0.02	1.0	4	12	32	5000
0.4	0.04	1.0	4	12	64	5000
0.19	0.06	0.29	4	24	1	5000
0.36	0.05	0.82	4	24	2	5000
0.54	0.12	1.0	4	24	4	5000
0.71	0.17	1.0	4	24	8	5000
0.76	0.25	1.0	4	24	16	5000
0.76	0.39	1.0	4	24	32	5000
0.76	0.54	1.0	4	24	64	5000
0.11	0.08	0.15	4	36	1	5000
0.2	0.06	0.65	4	36	2	5000
0.36	0.21	0.99	4	36	4	5000
0.49	0.28	1.0	4	36	8	5000
0.49	0.34	1.0	4	36	16	5000
0.49	0.39	1.0	4	36	32	5000
0.49	0.47	1.0	4	36	64	5000
