# Supplementary material for: A versatile information retrieval framework for evaluating profile strength and similarity
Source: Nat Commun. 2025 Jun 4;16:5181. doi: 10.1038/s41467-025-60306-2 (PMC12137819; doi:10.1038/s41467-025-60306-2)
Supplement: Supplementary file 4 — Source Data [file 41467_2025_60306_MOESM4_ESM.zip › source_file/7_mitocheck/Metadata_Gene_ap_results.csv]

Mitocheck_Phenotypic_Class	Cell_UUID	Location_Center_X	Location_Center_Y	Metadata_Plate	Metadata_Well	Metadata_Frame	Metadata_Site	Metadata_Plate_Map_Name	Metadata_DNA	Metadata_Gene	Metadata_Gene_Replicate	Metadata_control_index	n_pos_pairs	n_total_pairs	average_precision	p_value	p < 0.05	-log10(AP p-value)	Features
Large	3ba3aae1-489a-4eae-87f5-f3c31c9c91e9	397	618	LT0010_27	173	83	1	LT0010_27_173	LT0010_27/LT0010_27_173_83.tif	RAB21	1	-1	23	3923	0.06127980419319543	0.0002999994	True	3.5228796	cp
Large	c16d0e78-70db-49ff-bc48-027342fe00da	359	584	LT0010_27	173	83	1	LT0010_27_173	LT0010_27/LT0010_27_173_83.tif	RAB21	1	-1	23	3923	0.011158484314843868	0.086775824	False	1.0616013	cp
Large	4a6e4da9-941d-4a6c-968e-cb1932839313	383	685	LT0010_27	173	83	1	LT0010_27_173	LT0010_27/LT0010_27_173_83.tif	RAB21	1	-1	23	3923	0.05520851668884128	0.0008679983	True	3.0614812	cp
Large	bd03dd73-f4fb-4a25-93ce-1720e55de69b	932	532	LT0013_38	42	75	1	LT0013_38_42	LT0013_38/LT0013_38_42_75.tif	KIF14	1	-1	53	3953	0.12118699561780584	1.999996e-06	True	5.698971	cp
Large	9721f66a-6a76-4a22-a257-e021a5da9e01	479	110	LT0013_38	42	75	1	LT0013_38_42	LT0013_38/LT0013_38_42_75.tif	KIF14	1	-1	53	3953	0.06041795355492382	2.3999952e-05	True	4.6197896	cp
Large	b3846115-1300-4bb1-8988-e494ef1fb363	465	822	LT0013_38	42	95	1	LT0013_38_42	LT0013_38/LT0013_38_42_95.tif	KIF14	1	-1	53	3953	0.02009712170652953	0.07461585	False	1.1271689	cp
Large	1ec2c77b-6ac1-4815-9e42-bdae95be8c8a	851	92	LT0013_38	42	95	1	LT0013_38_42	LT0013_38/LT0013_38_42_95.tif	KIF14	1	-1	53	3953	0.013061467430814409	0.7632105	False	0.11735568	cp
Large	8d6a0d3d-a257-4959-a4be-1245f72db909	1087	30	LT0013_38	42	95	1	LT0013_38_42	LT0013_38/LT0013_38_42_95.tif	KIF14	1	-1	53	3953	0.07685670770613616	1.999996e-06	True	5.698971	cp
Large	1d3c1e7f-69a8-445e-9b56-bf26884f8864	91	888	LT0017_19	365	65	1	LT0017_19_365	LT0017_19/LT0017_19_365_65.tif	KIF20A	1	-1	20	3920	0.018632773678578612	0.021279957	True	1.6720293	cp
Large	8d20b536-1f37-4c9d-9ecc-32cc87dc7195	326	375	LT0019_06	140	70	1	LT0019_06_140	LT0019_06/LT0019_06_140_70.tif	DDOST	1	-1	42	3942	0.007420207254288877	0.99996	False	1.7369834e-05	cp
Large	17e71613-b566-4669-a54b-d06552381cf0	714	637	LT0027_44	292	88	1	LT0027_44_292	LT0027_44/LT0027_44_292_88.tif	CDK4	1	-1	53	3953	0.07040231074916403	5.999988e-06	True	5.2218494	cp
Large	df1fcc6d-c25a-4b18-a9b4-0a6301bffaf8	344	420	LT0027_44	292	95	1	LT0027_44_292	LT0027_44/LT0027_44_292_95.tif	CDK4	1	-1	53	3953	0.07747381331112226	1.999996e-06	True	5.698971	cp
Large	ff6fa233-b1bf-4b8a-b5b1-c568ecffb9d1	859	630	LT0038_27	250	8	1	LT0038_27_250	LT0038_27/LT0038_27_250_8.tif	BUB1B	1	-1	30	3930	0.012019894660802888	0.12450775	False	0.90480363	cp
Large	61bc9226-fa82-4123-be18-0e92ab5ef75c	674	421	LT0042_10	144	36	1	LT0042_10_144	LT0042_10/LT0042_10_144_36.tif	POLG	1	-1	27	3927	0.07122344644367923	7.999984e-05	True	4.096911	cp
Large	1e31ed50-bf07-469d-99e1-17b67a3f0cd9	665	416	LT0042_10	144	50	1	LT0042_10_144	LT0042_10/LT0042_10_144_50.tif	POLG	1	-1	27	3927	0.07751422337521158	6.599987e-05	True	4.180457	cp
Large	878d7e1a-8c5a-4255-b0de-46f10d3f3daa	105	562	LT0042_10	144	50	1	LT0042_10_144	LT0042_10/LT0042_10_144_50.tif	POLG	1	-1	27	3927	0.028286474666755893	0.00992198	True	2.0034018	cp
Large	dcefda2b-b56e-444d-ae82-513d3b5556fa	887	340	LT0042_10	44	28	1	LT0042_10_44	LT0042_10/LT0042_10_44_28.tif	CGI-63	1	-1	3	3903	0.5208333333333334	1.999996e-06	True	5.698971	cp
Large	0f4766ae-b25b-4977-b4a2-5d99e9981542	904	199	LT0042_10	44	28	1	LT0042_10_44	LT0042_10/LT0042_10_44_28.tif	CGI-63	1	-1	3	3903	0.20555555555555557	0.0008499983	True	3.070582	cp
Large	3f94cb4c-f73e-440d-932d-fa0e3b260d1b	943	257	LT0042_10	44	28	1	LT0042_10_44	LT0042_10/LT0042_10_44_28.tif	CGI-63	1	-1	3	3903	0.2204968944099379	0.0008499983	True	3.070582	cp
Large	aaca4da0-e2b1-4f7b-9bdf-b6e385622e3d	855	276	LT0042_10	44	28	1	LT0042_10_44	LT0042_10/LT0042_10_44_28.tif	CGI-63	1	-1	3	3903	0.1722222222222222	0.00088599825	True	3.0525672	cp
Large	74564812-407a-424a-9a68-e74805137b64	1094	252	LT0043_48	166	44	1	LT0043_48_166	LT0043_48/LT0043_48_166_44.tif	OGG1	1	-1	132	4032	0.06562174462383222	1.7999964e-05	True	4.7447286	cp
Large	589e223c-e48c-437b-b5d9-48383bd388a9	1082	100	LT0043_48	166	44	1	LT0043_48_166	LT0043_48/LT0043_48_166_44.tif	OGG1	1	-1	132	4032	0.10858289203373125	1.999996e-06	True	5.698971	cp
Large	96eac426-f9e8-402c-8f2b-59144e424f32	1072	228	LT0043_48	166	44	1	LT0043_48_166	LT0043_48/LT0043_48_166_44.tif	OGG1	1	-1	132	4032	0.12316063229318885	1.999996e-06	True	5.698971	cp
Large	e34ac072-28ac-4083-bd50-54dcb0df765c	1041	187	LT0043_48	166	44	1	LT0043_48_166	LT0043_48/LT0043_48_166_44.tif	OGG1	1	-1	132	4032	0.11928146746735463	1.999996e-06	True	5.698971	cp
Large	e9d0b34f-9660-445e-b2dc-ce348ec36d61	681	172	LT0043_48	166	47	1	LT0043_48_166	LT0043_48/LT0043_48_166_47.tif	OGG1	1	-1	132	4032	0.11007128321496598	1.999996e-06	True	5.698971	cp
Large	dcff54af-0408-4f2e-aa2f-56b961d5dfd2	1122	143	LT0043_48	166	71	1	LT0043_48_166	LT0043_48/LT0043_48_166_71.tif	OGG1	1	-1	132	4032	0.08630278701996277	1.999996e-06	True	5.698971	cp
Large	52564064-87a5-4c60-a16f-a3ad4fbf8363	1017	167	LT0043_48	166	71	1	LT0043_48_166	LT0043_48/LT0043_48_166_71.tif	OGG1	1	-1	132	4032	0.1484185999725037	1.999996e-06	True	5.698971	cp
Large	e7c04029-1b15-4267-9bdc-cd356495de1c	1084	171	LT0043_48	166	71	1	LT0043_48_166	LT0043_48/LT0043_48_166_71.tif	OGG1	1	-1	132	4032	0.1501372233607085	1.999996e-06	True	5.698971	cp
Large	4f3a0266-e8f3-4752-9406-fcb1a39b4b45	1046	197	LT0043_48	166	71	1	LT0043_48_166	LT0043_48/LT0043_48_166_71.tif	OGG1	1	-1	132	4032	0.1514311205126989	1.999996e-06	True	5.698971	cp
Large	b53b9240-90ab-407a-8a13-1f953bfa3294	1120	140	LT0043_48	166	79	1	LT0043_48_166	LT0043_48/LT0043_48_166_79.tif	OGG1	1	-1	132	4032	0.08183432553707139	1.999996e-06	True	5.698971	cp
Large	1ae1262d-383c-42c8-9598-5f47344fad36	1075	74	LT0043_48	166	79	1	LT0043_48_166	LT0043_48/LT0043_48_166_79.tif	OGG1	1	-1	132	4032	0.06725487350586444	1.3999972e-05	True	4.853873	cp
Large	f70ebd27-7222-4379-866b-af2ad2214a6e	1158	51	LT0043_48	166	84	1	LT0043_48_166	LT0043_48/LT0043_48_166_84.tif	OGG1	1	-1	132	4032	0.06641896465776685	1.5999967e-05	True	4.795881	cp
Large	70a02bc4-e1fc-4110-a3f9-773aacdefd5a	1123	141	LT0043_48	166	84	1	LT0043_48_166	LT0043_48/LT0043_48_166_84.tif	OGG1	1	-1	132	4032	0.09957932120150308	1.999996e-06	True	5.698971	cp
Large	21302a27-7fbd-4a68-aa38-c1fa54cccb77	1094	279	LT0043_48	166	84	1	LT0043_48_166	LT0043_48/LT0043_48_166_84.tif	OGG1	1	-1	132	4032	0.10203791377216455	1.999996e-06	True	5.698971	cp
Large	2aad0a1e-dd85-4b64-8e37-496369a9d6fb	204	57	LT0048_13	69	72	1	LT0048_13_69	LT0048_13/LT0048_13_69_72.tif	TOP1	1	-1	70	3970	0.012776293214825199	0.999986	False	6.0832454e-06	cp
Large	4890186e-bdfc-4554-9c2d-ff587141d1a3	963	414	LT0048_13	69	72	1	LT0048_13_69	LT0048_13/LT0048_13_69_72.tif	TOP1	1	-1	70	3970	0.017084029081918195	0.77757245	False	0.109259136	cp
Large	43dd8c1e-76aa-4426-bf01-d667cf64a672	119	952	LT0065_04	20	49	1	LT0065_04_20	LT0065_04/LT0065_04_20_49.tif	CDCA8	1	-1	21	3921	0.06899085026924413	0.00016799966	True	3.7746916	cp
Large	3e42f33e-f801-45ff-8424-be1e363ba824	97	969	LT0065_04	20	72	1	LT0065_04_20	LT0065_04/LT0065_04_20_72.tif	CDCA8	1	-1	21	3921	0.061397356496207756	0.0004539991	True	3.342945	cp
Large	adbce8f6-3b85-42d5-869c-9934ae1e5fa3	1078	555	LT0093_13	147	77	1	LT0093_13_147	LT0093_13/LT0093_13_147_77.tif	ENSG00000173227	1	-1	9	3909	0.007303573479909106	0.076029845	False	1.1190159	cp
Large	01057ef3-cc06-4e20-931f-69de9a7357d0	790	557	LT0100_03	93	37	1	LT0100_03_93	LT0100_03/LT0100_03_93_37.tif	ENSG00000148826	1	-1	65	3965	0.030478132699638668	0.01997596	True	1.6994923	cp
Large	1553e49c-68d7-4617-b287-3b51f10e3e87	1278	546	LT0100_03	93	37	1	LT0100_03_93	LT0100_03/LT0100_03_93_37.tif	ENSG00000148826	1	-1	65	3965	0.015392133639369294	0.8490223	False	0.07108089	cp
Large	4dfa07d0-43cc-4381-930c-6c7d5a949ecf	238	720	LT0100_03	93	84	1	LT0100_03_93	LT0100_03/LT0100_03_93_84.tif	ENSG00000148826	1	-1	65	3965	0.026910417719162208	0.031989936	True	1.4949867	cp
Large	d781fa79-3cde-43fa-8c8c-007f84799bac	404	564	LT0105_04	144	93	1	LT0105_04_144	LT0105_04/LT0105_04_144_93.tif	ENSG00000139974	1	-1	3	3903	0.7666666666666666	1.999996e-06	True	5.698971	cp
Large	259577a6-9f02-4361-abda-b85a7c1bd52d	699	427	LT0105_04	144	93	1	LT0105_04_144	LT0105_04/LT0105_04_144_93.tif	ENSG00000139974	1	-1	3	3903	1.0	1.999996e-06	True	5.698971	cp
Large	a0e4e87d-01b8-4bb0-8df8-238758bd7e5d	478	170	LT0105_04	144	93	1	LT0105_04_144	LT0105_04/LT0105_04_144_93.tif	ENSG00000139974	1	-1	3	3903	0.8666666666666667	1.999996e-06	True	5.698971	cp
Large	88b7ef21-b53c-4919-aeb4-fc500688105a	674	745	LT0105_04	144	93	1	LT0105_04_144	LT0105_04/LT0105_04_144_93.tif	ENSG00000139974	1	-1	3	3903	0.49831649831649827	1.999996e-06	True	5.698971	cp
Large	48551f11-88ba-48e3-9a56-0d34eda9aa65	1232	760	LT0109_38	349	69	1	LT0109_38_349	LT0109_38/LT0109_38_349_69.tif	Eg5	1	-1	135	4035	0.03744979513371835	0.23829752	False	0.62288046	cp
Large	5bc1cfe5-7b50-4402-9f9b-747780c55c3f	478	646	LT0109_38	349	69	1	LT0109_38_349	LT0109_38/LT0109_38_349_69.tif	Eg5	1	-1	135	4035	0.05469575015559843	0.00071799854	True	3.1438766	cp
Large	ac50460b-3f53-4639-80bc-4e1846e740da	1009	370	LT0149_01	154	81	1	LT0149_01_154	LT0149_01/LT0149_01_154_81.tif	ENSG00000180225	1	-1	22	3922	0.6645635692903594	1.999996e-06	True	5.698971	cp
Large	400f8004-d62c-4930-89d5-c77e937b09e6	697	385	LT0149_01	154	81	1	LT0149_01_154	LT0149_01/LT0149_01_154_81.tif	ENSG00000180225	1	-1	22	3922	0.8184129316522445	1.999996e-06	True	5.698971	cp
Large	40a9fd27-6dee-45c4-94bf-ccff49076860	991	312	LT0149_01	154	81	1	LT0149_01_154	LT0149_01/LT0149_01_154_81.tif	ENSG00000180225	1	-1	22	3922	0.7200865288490483	1.999996e-06	True	5.698971	cp
Large	f1e757fc-ba6f-460b-9155-2c5e79a064c5	853	942	LT0149_01	154	81	1	LT0149_01_154	LT0149_01/LT0149_01_154_81.tif	ENSG00000180225	1	-1	22	3922	0.7122504294769207	1.999996e-06	True	5.698971	cp
Large	9175d3fd-ee83-4511-ae23-af0ffa45d689	779	61	LT0149_01	154	81	1	LT0149_01_154	LT0149_01/LT0149_01_154_81.tif	ENSG00000180225	1	-1	22	3922	0.4173426393806238	1.999996e-06	True	5.698971	cp
Large	4747c524-c01e-4ae1-bc6d-6bcbb93889e8	243	856	LT0149_01	154	81	1	LT0149_01_154	LT0149_01/LT0149_01_154_81.tif	ENSG00000180225	1	-1	22	3922	0.8414605781222224	1.999996e-06	True	5.698971	cp
Large	234ede59-50fd-4e2d-9e3a-7070a79d0748	878	164	LT0149_01	154	81	1	LT0149_01_154	LT0149_01/LT0149_01_154_81.tif	ENSG00000180225	1	-1	22	3922	0.41760019941771404	1.999996e-06	True	5.698971	cp
Large	b552e074-ee2e-4a5b-9d10-7b18a07f5706	838	219	LT0149_01	154	81	1	LT0149_01_154	LT0149_01/LT0149_01_154_81.tif	ENSG00000180225	1	-1	22	3922	0.6400214683788727	1.999996e-06	True	5.698971	cp
Large	459114df-ca68-492d-b051-56230f19c19f	738	317	LT0149_01	154	81	1	LT0149_01_154	LT0149_01/LT0149_01_154_81.tif	ENSG00000180225	1	-1	22	3922	0.69624961696072	1.999996e-06	True	5.698971	cp
Large	2e242ffc-d3b3-41a8-8865-0377c968c094	811	894	LT0149_01	154	81	1	LT0149_01_154	LT0149_01/LT0149_01_154_81.tif	ENSG00000180225	1	-1	22	3922	0.7134465653579626	1.999996e-06	True	5.698971	cp
Large	63bd7d5c-d648-4822-82f4-cf6fdabe8fc6	1190	306	LT0149_01	154	81	1	LT0149_01_154	LT0149_01/LT0149_01_154_81.tif	ENSG00000180225	1	-1	22	3922	0.741366168130767	1.999996e-06	True	5.698971	cp
Large	0e5deb85-eb9f-4c56-a463-236b217f70ae	299	636	LT0149_01	154	81	1	LT0149_01_154	LT0149_01/LT0149_01_154_81.tif	ENSG00000180225	1	-1	22	3922	0.6688990819534925	1.999996e-06	True	5.698971	cp
Large	b8e082c5-fbb9-4c3b-b0b0-dec440f2f256	1162	611	LT0149_05	154	81	1	LT0149_05_154	LT0149_05/LT0149_05_154_81.tif	ENSG00000180225	1	-1	22	3922	0.8544690404949491	1.999996e-06	True	5.698971	cp
Large	5e25a17a-72f3-49e6-9ca7-acffee0cff8a	179	541	LT0149_05	154	81	1	LT0149_05_154	LT0149_05/LT0149_05_154_81.tif	ENSG00000180225	1	-1	22	3922	0.7079604483805991	1.999996e-06	True	5.698971	cp
Large	005f3f10-ed84-4d12-965f-ec2a565ba8bf	765	372	LT0149_05	154	81	1	LT0149_05_154	LT0149_05/LT0149_05_154_81.tif	ENSG00000180225	1	-1	22	3922	0.20061047990653333	1.999996e-06	True	5.698971	cp
Large	97307c4a-6897-4052-a629-70eae499466b	1159	450	LT0149_05	154	81	1	LT0149_05_154	LT0149_05/LT0149_05_154_81.tif	ENSG00000180225	1	-1	22	3922	0.8454813168928001	1.999996e-06	True	5.698971	cp
Large	ddabe349-a683-4ea2-81af-eb6fdabbdee2	1145	309	LT0149_05	154	81	1	LT0149_05_154	LT0149_05/LT0149_05_154_81.tif	ENSG00000180225	1	-1	22	3922	0.5203888962051613	1.999996e-06	True	5.698971	cp
Large	70bbfd9c-7287-41aa-8ffc-12e125e0719b	755	717	LT0149_05	154	81	1	LT0149_05_154	LT0149_05/LT0149_05_154_81.tif	ENSG00000180225	1	-1	22	3922	0.8130068183424503	1.999996e-06	True	5.698971	cp
Large	6f5a4acb-8804-4d31-94de-836b9591564f	654	792	LT0149_05	154	81	1	LT0149_05_154	LT0149_05/LT0149_05_154_81.tif	ENSG00000180225	1	-1	22	3922	0.6467319032079142	1.999996e-06	True	5.698971	cp
Large	898be5d9-ca11-44d4-8927-a8fc866f0c37	513	44	LT0149_05	154	81	1	LT0149_05_154	LT0149_05/LT0149_05_154_81.tif	ENSG00000180225	1	-1	22	3922	0.7222408756750748	1.999996e-06	True	5.698971	cp
Large	9f120df6-14ed-4091-89e4-2db9f71378f0	635	38	LT0149_05	154	81	1	LT0149_05_154	LT0149_05/LT0149_05_154_81.tif	ENSG00000180225	1	-1	22	3922	0.7362134129419077	1.999996e-06	True	5.698971	cp
Large	f52a7977-a8b5-49ab-8131-cef9e05a1c3e	241	780	LT0149_05	154	81	1	LT0149_05_154	LT0149_05/LT0149_05_154_81.tif	ENSG00000180225	1	-1	22	3922	0.7185260547847293	1.999996e-06	True	5.698971	cp
Large	8f22b5bc-bc5c-485a-8c7b-6a70a7c1a513	964	893	LT0149_05	154	81	1	LT0149_05_154	LT0149_05/LT0149_05_154_81.tif	ENSG00000180225	1	-1	22	3922	0.8329864179552211	1.999996e-06	True	5.698971	cp
Large	dd19834c-0fb5-458b-a813-3526ef91cead	630	726	LT0157_04	5	2	1	LT0157_04_5	LT0157_04/LT0157_04_5_2.tif	ENSG00000175216	1	-1	91	3991	0.056485217977964644	5.5999888e-05	True	4.251813	cp
Large	5754528f-9e53-4bd0-a13a-07693edde81d	607	733	LT0157_04	5	17	1	LT0157_04_5	LT0157_04/LT0157_04_5_17.tif	ENSG00000175216	1	-1	91	3991	0.054712640596622605	8.199984e-05	True	4.086187	cp
Large	6c003ec8-f60c-4190-856f-22bd093e379f	1101	337	LT0157_04	5	17	1	LT0157_04_5	LT0157_04/LT0157_04_5_17.tif	ENSG00000175216	1	-1	91	3991	0.04335024047545172	0.001979996	True	2.7033358	cp
Large	a8157091-5703-4409-8a0b-e85de42c0876	669	752	LT0157_04	5	17	1	LT0157_04_5	LT0157_04/LT0157_04_5_17.tif	ENSG00000175216	1	-1	91	3991	0.05206831203461334	0.0001519997	True	3.8181572	cp
Large	cb51a4fd-375e-4503-8e9c-b23f70a8cec6	668	709	LT0157_04	5	61	1	LT0157_04_5	LT0157_04/LT0157_04_5_61.tif	ENSG00000175216	1	-1	91	3991	0.04568993692250247	0.0010439979	True	2.9813004	cp
Large	f79c2755-0f05-413d-a66d-5a91cb7e5def	677	762	LT0157_04	5	61	1	LT0157_04_5	LT0157_04/LT0157_04_5_61.tif	ENSG00000175216	1	-1	91	3991	0.057993732059306004	3.7999926e-05	True	4.4202175	cp
Prometaphase	b729e83f-9f35-401c-b6bb-baf7a806ef19	249	481	LT0013_42	107	23	1	LT0013_42_107	LT0013_42/LT0013_42_107_23.tif	TUBB2	1	-1	96	3996	0.5268588297525255	1.999996e-06	True	5.698971	cp
Prometaphase	c435dec0-9732-495a-95df-9981f92ddcd9	849	131	LT0013_42	107	23	1	LT0013_42_107	LT0013_42/LT0013_42_107_23.tif	TUBB2	1	-1	96	3996	0.6251420900609604	1.999996e-06	True	5.698971	cp
Prometaphase	08236618-5a1a-4d98-9ddd-dacc58569989	265	413	LT0013_42	107	23	1	LT0013_42_107	LT0013_42/LT0013_42_107_23.tif	TUBB2	1	-1	96	3996	0.5298732513007609	1.999996e-06	True	5.698971	cp
Prometaphase	9499928f-7bbd-44de-a094-925c5c800f5f	909	132	LT0013_42	107	23	1	LT0013_42_107	LT0013_42/LT0013_42_107_23.tif	TUBB2	1	-1	96	3996	0.6107845867110469	1.999996e-06	True	5.698971	cp
Prometaphase	23c74aa1-42f8-45ae-88f2-9a0a7a8db052	1264	203	LT0013_42	107	23	1	LT0013_42_107	LT0013_42/LT0013_42_107_23.tif	TUBB2	1	-1	96	3996	0.5987945316099028	1.999996e-06	True	5.698971	cp
Prometaphase	d22cdea9-04bd-4f6f-98bb-3b7bdd158807	1257	149	LT0013_42	107	28	1	LT0013_42_107	LT0013_42/LT0013_42_107_28.tif	TUBB2	1	-1	96	3996	0.4601035028900116	1.999996e-06	True	5.698971	cp
Prometaphase	554ed01b-116d-45de-a2df-9f1ee36cb8ec	1259	203	LT0013_42	107	28	1	LT0013_42_107	LT0013_42/LT0013_42_107_28.tif	TUBB2	1	-1	96	3996	0.5956359984698059	1.999996e-06	True	5.698971	cp
Prometaphase	c8d5b88d-a553-49d5-b5d6-f8d9b7bd2265	847	129	LT0013_42	107	28	1	LT0013_42_107	LT0013_42/LT0013_42_107_28.tif	TUBB2	1	-1	96	3996	0.5783582542206436	1.999996e-06	True	5.698971	cp
Prometaphase	0f1141a8-b0a8-4674-87dd-6963843f6148	457	154	LT0013_42	107	28	1	LT0013_42_107	LT0013_42/LT0013_42_107_28.tif	TUBB2	1	-1	96	3996	0.5553467767136601	1.999996e-06	True	5.698971	cp
Prometaphase	81f675ed-628a-4407-b533-14dac8f04e6b	817	172	LT0013_42	107	39	1	LT0013_42_107	LT0013_42/LT0013_42_107_39.tif	TUBB2	1	-1	96	3996	0.5763748470522821	1.999996e-06	True	5.698971	cp
Prometaphase	1647603d-55a7-4432-aeb0-6c4a838cd650	897	168	LT0013_42	107	39	1	LT0013_42_107	LT0013_42/LT0013_42_107_39.tif	TUBB2	1	-1	96	3996	0.5278630457833124	1.999996e-06	True	5.698971	cp
Prometaphase	f4f54586-6742-40ac-96ac-d9f2ce6255ff	276	414	LT0013_42	107	39	1	LT0013_42_107	LT0013_42/LT0013_42_107_39.tif	TUBB2	1	-1	96	3996	0.5431808466487892	1.999996e-06	True	5.698971	cp
Prometaphase	ee58f7bf-28d4-4546-b93d-bbcdf5f32d52	850	132	LT0013_42	107	39	1	LT0013_42_107	LT0013_42/LT0013_42_107_39.tif	TUBB2	1	-1	96	3996	0.5590836935022276	1.999996e-06	True	5.698971	cp
Prometaphase	2b333c83-dac1-498e-8a46-5670cae0d6c8	254	476	LT0013_42	107	39	1	LT0013_42_107	LT0013_42/LT0013_42_107_39.tif	TUBB2	1	-1	96	3996	0.5358941583032631	1.999996e-06	True	5.698971	cp
Prometaphase	6fbce7c5-fc7f-4ac5-8981-313bfae8ffcb	1030	448	LT0013_42	107	39	1	LT0013_42_107	LT0013_42/LT0013_42_107_39.tif	TUBB2	1	-1	96	3996	0.5775584002210381	1.999996e-06	True	5.698971	cp
Prometaphase	4422fed1-18eb-4125-bb00-3c3067ce4da2	166	625	LT0013_42	107	52	1	LT0013_42_107	LT0013_42/LT0013_42_107_52.tif	TUBB2	1	-1	96	3996	0.6081208881442285	1.999996e-06	True	5.698971	cp
Prometaphase	171953cd-de4d-4bc2-800d-a7df0729f449	1251	169	LT0013_42	107	52	1	LT0013_42_107	LT0013_42/LT0013_42_107_52.tif	TUBB2	1	-1	96	3996	0.565962957850932	1.999996e-06	True	5.698971	cp
Prometaphase	16b64ac4-7527-4515-8639-d52913380009	824	172	LT0013_42	107	52	1	LT0013_42_107	LT0013_42/LT0013_42_107_52.tif	TUBB2	1	-1	96	3996	0.5426467340037217	1.999996e-06	True	5.698971	cp
Prometaphase	ad6e037b-fe43-421d-9309-4ef9c1d01876	953	163	LT0013_42	107	52	1	LT0013_42_107	LT0013_42/LT0013_42_107_52.tif	TUBB2	1	-1	96	3996	0.5465066359353182	1.999996e-06	True	5.698971	cp
Prometaphase	817f38d9-ebb2-40b4-83ff-9a1b4c102b9c	894	161	LT0013_42	107	52	1	LT0013_42_107	LT0013_42/LT0013_42_107_52.tif	TUBB2	1	-1	96	3996	0.5734582513590432	1.999996e-06	True	5.698971	cp
Prometaphase	c906feea-80e5-4944-8eae-9c3fad5463d4	979	196	LT0013_42	107	52	1	LT0013_42_107	LT0013_42/LT0013_42_107_52.tif	TUBB2	1	-1	96	3996	0.582641889804256	1.999996e-06	True	5.698971	cp
Prometaphase	d68be183-3ac6-484b-a92b-1f51ddf72198	45	519	LT0013_42	107	52	1	LT0013_42_107	LT0013_42/LT0013_42_107_52.tif	TUBB2	1	-1	96	3996	0.607307246338869	1.999996e-06	True	5.698971	cp
Prometaphase	19adaefc-ad19-4c88-b8f6-6ab5740292f2	789	822	LT0013_42	107	63	1	LT0013_42_107	LT0013_42/LT0013_42_107_63.tif	TUBB2	1	-1	96	3996	0.5608344913494604	1.999996e-06	True	5.698971	cp
Prometaphase	8756fc24-3530-4fac-85bd-241a5dc53b93	196	591	LT0013_42	107	63	1	LT0013_42_107	LT0013_42/LT0013_42_107_63.tif	TUBB2	1	-1	96	3996	0.6192233053973636	1.999996e-06	True	5.698971	cp
Prometaphase	459c58f4-2a70-4772-b755-e5ac7079edb7	164	360	LT0013_42	107	63	1	LT0013_42_107	LT0013_42/LT0013_42_107_63.tif	TUBB2	1	-1	96	3996	0.4060618354853655	1.999996e-06	True	5.698971	cp
Prometaphase	ad7fde40-f952-4e16-8e46-967685bbb6d8	101	458	LT0013_42	107	63	1	LT0013_42_107	LT0013_42/LT0013_42_107_63.tif	TUBB2	1	-1	96	3996	0.46631860781154355	1.999996e-06	True	5.698971	cp
Prometaphase	82fcca94-4f13-49ed-920d-dbae6543c2e1	179	800	LT0013_42	107	63	1	LT0013_42_107	LT0013_42/LT0013_42_107_63.tif	TUBB2	1	-1	96	3996	0.5900962799234993	1.999996e-06	True	5.698971	cp
Prometaphase	88b5a926-4353-4852-8da2-74ccca5bb733	792	762	LT0013_42	107	63	1	LT0013_42_107	LT0013_42/LT0013_42_107_63.tif	TUBB2	1	-1	96	3996	0.5501689549015734	1.999996e-06	True	5.698971	cp
Prometaphase	3409dab3-a32d-4b07-b1c6-66a3829a2dcc	424	510	LT0013_42	107	63	1	LT0013_42_107	LT0013_42/LT0013_42_107_63.tif	TUBB2	1	-1	96	3996	0.5714745259638676	1.999996e-06	True	5.698971	cp
Prometaphase	2fabf28c-ec1b-4701-99cb-606e7778c308	192	744	LT0013_42	107	63	1	LT0013_42_107	LT0013_42/LT0013_42_107_63.tif	TUBB2	1	-1	96	3996	0.5455261467052942	1.999996e-06	True	5.698971	cp
Prometaphase	77b16093-dca4-49dc-9561-a801856c5510	282	413	LT0013_42	107	63	1	LT0013_42_107	LT0013_42/LT0013_42_107_63.tif	TUBB2	1	-1	96	3996	0.5214159148190459	1.999996e-06	True	5.698971	cp
Prometaphase	ac42a686-676d-4dac-8a19-797d3b3b6a40	429	558	LT0013_42	107	63	1	LT0013_42_107	LT0013_42/LT0013_42_107_63.tif	TUBB2	1	-1	96	3996	0.5811460949719356	1.999996e-06	True	5.698971	cp
Prometaphase	9d6df2b9-5f04-4a2c-aa33-50bdaec555ee	123	359	LT0013_42	107	63	1	LT0013_42_107	LT0013_42/LT0013_42_107_63.tif	TUBB2	1	-1	96	3996	0.3255756221768788	1.999996e-06	True	5.698971	cp
Prometaphase	ba22f18a-2c6d-49e0-bd3b-5ec602cfaba3	811	860	LT0013_42	107	63	1	LT0013_42_107	LT0013_42/LT0013_42_107_63.tif	TUBB2	1	-1	96	3996	0.5505862450409106	1.999996e-06	True	5.698971	cp
Prometaphase	c0b8702f-0fd6-4565-8a9f-93f315e12a10	152	521	LT0013_42	107	76	1	LT0013_42_107	LT0013_42/LT0013_42_107_76.tif	TUBB2	1	-1	96	3996	0.25677121105738815	1.999996e-06	True	5.698971	cp
Prometaphase	e8d91d94-f4fe-430a-befe-7de17c8f1644	171	367	LT0013_42	107	76	1	LT0013_42_107	LT0013_42/LT0013_42_107_76.tif	TUBB2	1	-1	96	3996	0.34076657786423903	1.999996e-06	True	5.698971	cp
Prometaphase	7b67fbdd-d2b4-4c87-ac70-0f2a3f9e20f6	501	803	LT0013_42	107	76	1	LT0013_42_107	LT0013_42/LT0013_42_107_76.tif	TUBB2	1	-1	96	3996	0.5806271742857015	1.999996e-06	True	5.698971	cp
Prometaphase	1abd691a-e361-4ae7-a28e-511a480853aa	49	519	LT0013_42	107	76	1	LT0013_42_107	LT0013_42/LT0013_42_107_76.tif	TUBB2	1	-1	96	3996	0.5413141447423403	1.999996e-06	True	5.698971	cp
Prometaphase	7f9d4d1e-22ea-40c3-8cfb-7d38b0076a47	99	458	LT0013_42	107	76	1	LT0013_42_107	LT0013_42/LT0013_42_107_76.tif	TUBB2	1	-1	96	3996	0.6669592859654861	1.999996e-06	True	5.698971	cp
Prometaphase	45d39093-6ecb-4677-9037-6e6808ce75f1	1251	888	LT0013_42	107	76	1	LT0013_42_107	LT0013_42/LT0013_42_107_76.tif	TUBB2	1	-1	96	3996	0.5395062402992413	1.999996e-06	True	5.698971	cp
Prometaphase	9438e017-ef84-4cf8-84c9-8e4e970dbdb4	124	364	LT0013_42	107	76	1	LT0013_42_107	LT0013_42/LT0013_42_107_76.tif	TUBB2	1	-1	96	3996	0.3770034499762769	1.999996e-06	True	5.698971	cp
Prometaphase	595c4f0b-0fac-4214-a261-1427203735ec	493	690	LT0013_42	107	76	1	LT0013_42_107	LT0013_42/LT0013_42_107_76.tif	TUBB2	1	-1	96	3996	0.6246904273187062	1.999996e-06	True	5.698971	cp
Prometaphase	b8a07442-e0c1-4341-adc6-f462d7ebdfd6	978	191	LT0013_42	107	76	1	LT0013_42_107	LT0013_42/LT0013_42_107_76.tif	TUBB2	1	-1	96	3996	0.5598080972422288	1.999996e-06	True	5.698971	cp
Prometaphase	5fb57a8a-ce96-4ad1-917a-3ed8c9a90207	187	579	LT0013_42	107	76	1	LT0013_42_107	LT0013_42/LT0013_42_107_76.tif	TUBB2	1	-1	96	3996	0.5721507061682254	1.999996e-06	True	5.698971	cp
Prometaphase	c92718a1-54bf-4d6c-bff4-dc4ba4bd35a3	959	508	LT0013_42	107	76	1	LT0013_42_107	LT0013_42/LT0013_42_107_76.tif	TUBB2	1	-1	96	3996	0.25684241610024455	1.999996e-06	True	5.698971	cp
Prometaphase	4945d924-ddb9-4b6a-888e-a24f24b1aed5	871	460	LT0023_04	5	8	1	LT0023_04_5	LT0023_04/LT0023_04_5_8.tif	MYST1	1	-1	58	3958	0.018795880843418284	0.17049766	False	0.7682816	cp
Prometaphase	5d0e97a3-b52b-426b-99d6-eb8c5c741d7e	1215	121	LT0030_17	58	46	1	LT0030_17_58	LT0030_17/LT0030_17_58_46.tif	OR2H1	1	-1	31	3931	0.013361798033460286	0.09008582	False	1.0453436	cp
Prometaphase	b4e2c5ce-a510-4de5-973e-6e93788811d1	286	502	LT0030_17	58	46	1	LT0030_17_58	LT0030_17/LT0030_17_58_46.tif	OR2H1	1	-1	31	3931	0.043317140209239206	0.0025559948	True	2.5924401	cp
Prometaphase	3ff42d25-d64d-4590-83b8-0bc711b660f5	493	586	LT0035_06	274	4	1	LT0035_06_274	LT0035_06/LT0035_06_274_4.tif	PAPPA	1	-1	33	3933	0.6049118258768408	1.999996e-06	True	5.698971	cp
Prometaphase	bd5a12e0-ff75-41ab-87d6-c5bf165e079a	556	366	LT0035_06	274	4	1	LT0035_06_274	LT0035_06/LT0035_06_274_4.tif	PAPPA	1	-1	33	3933	0.5035456774738452	1.999996e-06	True	5.698971	cp
Prometaphase	e9f9a532-69d3-4ad3-9989-a8ad855cdf45	458	570	LT0035_06	274	4	1	LT0035_06_274	LT0035_06/LT0035_06_274_4.tif	PAPPA	1	-1	33	3933	0.39853467845179774	1.999996e-06	True	5.698971	cp
Prometaphase	43266475-c3f7-43f3-8b4c-1ccf90ec4519	454	868	LT0035_06	274	4	1	LT0035_06_274	LT0035_06/LT0035_06_274_4.tif	PAPPA	1	-1	33	3933	0.3204813677449774	1.999996e-06	True	5.698971	cp
Prometaphase	c1fb5c2f-4aba-4014-b025-98990474adc3	392	419	LT0035_06	274	4	1	LT0035_06_274	LT0035_06/LT0035_06_274_4.tif	PAPPA	1	-1	33	3933	0.11634867212483192	1.999996e-06	True	5.698971	cp
Prometaphase	fa68b2ef-7867-4510-9c14-f164130b5f09	769	604	LT0035_06	274	4	1	LT0035_06_274	LT0035_06/LT0035_06_274_4.tif	PAPPA	1	-1	33	3933	0.36677477022315175	1.999996e-06	True	5.698971	cp
Prometaphase	e7932595-9a10-4ae8-a901-b5529e8a0864	311	338	LT0035_06	274	21	1	LT0035_06_274	LT0035_06/LT0035_06_274_21.tif	PAPPA	1	-1	33	3933	0.5440710597564555	1.999996e-06	True	5.698971	cp
Prometaphase	3805f497-2878-43db-8a42-a4966564c36a	781	432	LT0035_06	274	21	1	LT0035_06_274	LT0035_06/LT0035_06_274_21.tif	PAPPA	1	-1	33	3933	0.14634805742579945	1.999996e-06	True	5.698971	cp
Prometaphase	1bb0d9e0-74b4-4a2b-9de8-0aa629363bc1	807	481	LT0035_06	274	21	1	LT0035_06_274	LT0035_06/LT0035_06_274_21.tif	PAPPA	1	-1	33	3933	0.5398251651623377	1.999996e-06	True	5.698971	cp
Prometaphase	c4eaea1a-ad0d-4e76-b337-bad17729c626	741	636	LT0035_06	274	21	1	LT0035_06_274	LT0035_06/LT0035_06_274_21.tif	PAPPA	1	-1	33	3933	0.5283076862992416	1.999996e-06	True	5.698971	cp
Prometaphase	6c5661e4-d474-4f81-97bb-dba37db9828a	310	433	LT0035_06	274	21	1	LT0035_06_274	LT0035_06/LT0035_06_274_21.tif	PAPPA	1	-1	33	3933	0.43114515063389963	1.999996e-06	True	5.698971	cp
Prometaphase	41425a86-90db-4ebf-8c89-457391c75db6	685	614	LT0035_06	274	21	1	LT0035_06_274	LT0035_06/LT0035_06_274_21.tif	PAPPA	1	-1	33	3933	0.5050764618259392	1.999996e-06	True	5.698971	cp
Prometaphase	4c8ec35e-bca6-456f-8ec3-8ce8163faba7	449	367	LT0035_06	274	21	1	LT0035_06_274	LT0035_06/LT0035_06_274_21.tif	PAPPA	1	-1	33	3933	0.05396782001301521	0.00026399948	True	3.578397	cp
Prometaphase	0d4894c3-d367-4d43-b34c-d1c3f0d9cfd0	269	372	LT0035_06	274	21	1	LT0035_06_274	LT0035_06/LT0035_06_274_21.tif	PAPPA	1	-1	33	3933	0.39532317959628005	1.999996e-06	True	5.698971	cp
Prometaphase	b7c11cb9-8123-4d4e-ac96-e43118724d55	500	393	LT0035_06	274	21	1	LT0035_06_274	LT0035_06/LT0035_06_274_21.tif	PAPPA	1	-1	33	3933	0.5519473319510594	1.999996e-06	True	5.698971	cp
Prometaphase	64aae5b4-c916-477b-8c09-ff47f2365158	1046	285	LT0035_06	274	21	1	LT0035_06_274	LT0035_06/LT0035_06_274_21.tif	PAPPA	1	-1	33	3933	0.2088698636621226	1.999996e-06	True	5.698971	cp
Prometaphase	46b0f049-4b77-4238-9deb-ca2c920a8c3c	223	362	LT0035_06	274	21	1	LT0035_06_274	LT0035_06/LT0035_06_274_21.tif	PAPPA	1	-1	33	3933	0.43767475969220837	1.999996e-06	True	5.698971	cp
Prometaphase	3db9f761-af2b-4a04-9b8f-17b1e01b07b0	1067	245	LT0035_06	274	21	1	LT0035_06_274	LT0035_06/LT0035_06_274_21.tif	PAPPA	1	-1	33	3933	0.6196834229435838	1.999996e-06	True	5.698971	cp
Prometaphase	8776b4a2-5ec8-473c-a173-083d853a96d0	776	442	LT0035_06	274	40	1	LT0035_06_274	LT0035_06/LT0035_06_274_40.tif	PAPPA	1	-1	33	3933	0.5550081613812603	1.999996e-06	True	5.698971	cp
Prometaphase	3b235df8-3d03-4328-a8ea-8b321a9985b4	771	135	LT0035_06	274	40	1	LT0035_06_274	LT0035_06/LT0035_06_274_40.tif	PAPPA	1	-1	33	3933	0.46492220711256477	1.999996e-06	True	5.698971	cp
Prometaphase	fc3b8ccf-11e2-4653-a7f5-6ad742e84eb8	1050	281	LT0035_06	274	40	1	LT0035_06_274	LT0035_06/LT0035_06_274_40.tif	PAPPA	1	-1	33	3933	0.43174315771306393	1.999996e-06	True	5.698971	cp
Prometaphase	b453ba55-6567-49e4-8927-7960f4b592fe	811	473	LT0035_06	274	40	1	LT0035_06_274	LT0035_06/LT0035_06_274_40.tif	PAPPA	1	-1	33	3933	0.6077865710003167	1.999996e-06	True	5.698971	cp
Prometaphase	a99bfbbc-b80e-41f8-a33d-9747d62bc808	310	335	LT0035_06	274	40	1	LT0035_06_274	LT0035_06/LT0035_06_274_40.tif	PAPPA	1	-1	33	3933	0.5289085167156716	1.999996e-06	True	5.698971	cp
Prometaphase	c1b48ebf-1951-4d9a-ae14-4e8f6b5d00cc	1315	401	LT0035_06	274	40	1	LT0035_06_274	LT0035_06/LT0035_06_274_40.tif	PAPPA	1	-1	33	3933	0.2415980373968982	1.999996e-06	True	5.698971	cp
Prometaphase	15b4b4b9-0e87-4e69-9259-aeb656e9edf7	746	181	LT0035_06	274	40	1	LT0035_06_274	LT0035_06/LT0035_06_274_40.tif	PAPPA	1	-1	33	3933	0.2691289024651295	1.999996e-06	True	5.698971	cp
Prometaphase	b83abea6-2f97-4881-9c17-aa226e80a3da	539	143	LT0035_06	274	40	1	LT0035_06_274	LT0035_06/LT0035_06_274_40.tif	PAPPA	1	-1	33	3933	0.32761833040616384	1.999996e-06	True	5.698971	cp
Prometaphase	a072dc2d-89dd-458b-9396-e5378585fca0	1069	242	LT0035_06	274	40	1	LT0035_06_274	LT0035_06/LT0035_06_274_40.tif	PAPPA	1	-1	33	3933	0.501441743230703	1.999996e-06	True	5.698971	cp
Prometaphase	91b8c139-872e-4f4c-a6bd-1ad4640b0b4b	951	464	LT0035_06	274	40	1	LT0035_06_274	LT0035_06/LT0035_06_274_40.tif	PAPPA	1	-1	33	3933	0.27670427498250344	1.999996e-06	True	5.698971	cp
Prometaphase	6e0b4e7d-d9f5-435f-b337-b1621ba4380b	266	372	LT0035_06	274	40	1	LT0035_06_274	LT0035_06/LT0035_06_274_40.tif	PAPPA	1	-1	33	3933	0.3139694140670369	1.999996e-06	True	5.698971	cp
Prometaphase	6eadbd2c-c9e2-42c6-8b71-03d8586254cf	226	346	LT0035_06	274	40	1	LT0035_06_274	LT0035_06/LT0035_06_274_40.tif	PAPPA	1	-1	33	3933	0.5249387227977189	1.999996e-06	True	5.698971	cp
Prometaphase	c015bb62-c2fe-4bdc-b311-6b32c70c1f9d	248	441	LT0043_48	166	47	1	LT0043_48_166	LT0043_48/LT0043_48_166_47.tif	OGG1	1	-1	132	4032	0.18313031639584113	1.999996e-06	True	5.698971	cp
Prometaphase	32cd8785-41cf-4543-a401-ff29e9155b9d	249	916	LT0043_48	166	55	1	LT0043_48_166	LT0043_48/LT0043_48_166_55.tif	OGG1	1	-1	132	4032	0.18525280740847583	1.999996e-06	True	5.698971	cp
Prometaphase	554a58d2-6418-4b39-8130-5312f066c81a	291	903	LT0047_27	140	68	1	LT0047_27_140	LT0047_27/LT0047_27_140_68.tif	DNCH1	1	-1	89	3989	0.4187202256437177	1.999996e-06	True	5.698971	cp
Prometaphase	6a9a5d64-a62a-4b55-977c-fadcedb21ef3	831	590	LT0047_27	140	68	1	LT0047_27_140	LT0047_27/LT0047_27_140_68.tif	DNCH1	1	-1	89	3989	0.2886513771836065	1.999996e-06	True	5.698971	cp
Prometaphase	c7c2499a-2844-4907-9ae2-7b72e812b6ff	353	938	LT0047_27	140	68	1	LT0047_27_140	LT0047_27/LT0047_27_140_68.tif	DNCH1	1	-1	89	3989	0.20071533916878306	1.999996e-06	True	5.698971	cp
Prometaphase	099e39a3-c6be-4b83-912d-39d2a1fba8fd	176	776	LT0047_27	140	75	1	LT0047_27_140	LT0047_27/LT0047_27_140_75.tif	DNCH1	1	-1	89	3989	0.5056457487592598	1.999996e-06	True	5.698971	cp
Prometaphase	3792a137-5e54-44ce-9729-319d79f406da	715	742	LT0047_27	140	75	1	LT0047_27_140	LT0047_27/LT0047_27_140_75.tif	DNCH1	1	-1	89	3989	0.5776684961904239	1.999996e-06	True	5.698971	cp
Prometaphase	f438dc18-43ee-46cc-a23d-1def54b2156f	762	722	LT0047_27	140	75	1	LT0047_27_140	LT0047_27/LT0047_27_140_75.tif	DNCH1	1	-1	89	3989	0.3185501290808565	1.999996e-06	True	5.698971	cp
Prometaphase	84f04dca-cef6-4bec-b554-d4f3df3ed1d1	435	586	LT0047_27	140	84	1	LT0047_27_140	LT0047_27/LT0047_27_140_84.tif	DNCH1	1	-1	89	3989	0.31802698590389034	1.999996e-06	True	5.698971	cp
Prometaphase	c078e3af-4abd-4dd8-a5cb-963a6f85d776	539	506	LT0047_27	140	84	1	LT0047_27_140	LT0047_27/LT0047_27_140_84.tif	DNCH1	1	-1	89	3989	0.4241373095596381	1.999996e-06	True	5.698971	cp
Prometaphase	203c9ede-6790-41e2-ae78-f180d51ba533	375	452	LT0047_27	140	89	1	LT0047_27_140	LT0047_27/LT0047_27_140_89.tif	DNCH1	1	-1	89	3989	0.275031984270967	1.999996e-06	True	5.698971	cp
Prometaphase	e3669d6c-b79f-4b25-860f-ee0ca54070f4	471	664	LT0047_27	140	89	1	LT0047_27_140	LT0047_27/LT0047_27_140_89.tif	DNCH1	1	-1	89	3989	0.48858887895374636	1.999996e-06	True	5.698971	cp
Prometaphase	c10df0f2-8eb6-47c6-a595-30afeaa06cf1	537	651	LT0047_27	140	89	1	LT0047_27_140	LT0047_27/LT0047_27_140_89.tif	DNCH1	1	-1	89	3989	0.4436800423528949	1.999996e-06	True	5.698971	cp
Prometaphase	22a007c5-5cad-4562-824e-7f8df6477f04	537	506	LT0047_27	140	89	1	LT0047_27_140	LT0047_27/LT0047_27_140_89.tif	DNCH1	1	-1	89	3989	0.3370295338807718	1.999996e-06	True	5.698971	cp
Prometaphase	130860da-1a3a-4f43-a578-1be6b10c6e99	479	373	LT0047_27	140	89	1	LT0047_27_140	LT0047_27/LT0047_27_140_89.tif	DNCH1	1	-1	89	3989	0.5985687740720139	1.999996e-06	True	5.698971	cp
Prometaphase	11379bba-6828-4c3f-ae24-98e5262c7878	722	925	LT0047_27	140	94	1	LT0047_27_140	LT0047_27/LT0047_27_140_94.tif	DNCH1	1	-1	89	3989	0.05653735704243623	6.599987e-05	True	4.180457	cp
Prometaphase	33b01e5d-9793-423b-ba31-b403c0923949	477	662	LT0047_27	140	94	1	LT0047_27_140	LT0047_27/LT0047_27_140_94.tif	DNCH1	1	-1	89	3989	0.48024936188214024	1.999996e-06	True	5.698971	cp
Prometaphase	3f9fb676-0f39-4e40-81a8-5e32e7a10dba	537	652	LT0047_27	140	94	1	LT0047_27_140	LT0047_27/LT0047_27_140_94.tif	DNCH1	1	-1	89	3989	0.3833139616347655	1.999996e-06	True	5.698971	cp
Prometaphase	fc607c4f-51bd-442f-a8eb-a19f01a099b9	645	319	LT0047_27	140	94	1	LT0047_27_140	LT0047_27/LT0047_27_140_94.tif	DNCH1	1	-1	89	3989	0.540146678757197	1.999996e-06	True	5.698971	cp
Prometaphase	3b97d191-4fc0-479e-833b-ff2858e53965	593	902	LT0048_14	335	1	1	LT0048_14_335	LT0048_14/LT0048_14_335_1.tif	PLK1	1	-1	104	4004	0.2677517677817553	1.999996e-06	True	5.698971	cp
Prometaphase	d085efcb-96fb-4f32-84b4-0ad8d028aaf4	270	940	LT0048_14	335	1	1	LT0048_14_335	LT0048_14/LT0048_14_335_1.tif	PLK1	1	-1	104	4004	0.4038093517294724	1.999996e-06	True	5.698971	cp
Prometaphase	3a07077a-0538-4f9e-b4ab-e8b181189294	241	808	LT0048_14	335	1	1	LT0048_14_335	LT0048_14/LT0048_14_335_1.tif	PLK1	1	-1	104	4004	0.40289780034344136	1.999996e-06	True	5.698971	cp
Prometaphase	3ce9cea5-d33d-4c7a-a6f4-40ea33201ea6	789	502	LT0048_14	335	1	1	LT0048_14_335	LT0048_14/LT0048_14_335_1.tif	PLK1	1	-1	104	4004	0.306260805790823	1.999996e-06	True	5.698971	cp
Prometaphase	5c84727e-ad76-46fd-9f84-b86b625a96c7	418	875	LT0048_14	335	1	1	LT0048_14_335	LT0048_14/LT0048_14_335_1.tif	PLK1	1	-1	104	4004	0.5585488970455471	1.999996e-06	True	5.698971	cp
Prometaphase	bc33e064-ada5-45b9-95d7-c6f542c59bbe	729	693	LT0048_14	335	1	1	LT0048_14_335	LT0048_14/LT0048_14_335_1.tif	PLK1	1	-1	104	4004	0.5653942250801081	1.999996e-06	True	5.698971	cp
Prometaphase	fabb8bb4-cf65-4dd6-b1ef-1837f664038e	938	175	LT0048_14	335	1	1	LT0048_14_335	LT0048_14/LT0048_14_335_1.tif	PLK1	1	-1	104	4004	0.06261280384693245	1.3999972e-05	True	4.853873	cp
Prometaphase	323ecffd-8218-4764-8ff8-b91e12151e71	500	930	LT0048_14	335	1	1	LT0048_14_335	LT0048_14/LT0048_14_335_1.tif	PLK1	1	-1	104	4004	0.45654417527242014	1.999996e-06	True	5.698971	cp
Prometaphase	14206dfb-3d3d-46b9-b53c-2ad733582f55	609	745	LT0048_14	335	1	1	LT0048_14_335	LT0048_14/LT0048_14_335_1.tif	PLK1	1	-1	104	4004	0.4648861158892058	1.999996e-06	True	5.698971	cp
Prometaphase	015e4472-6bef-4376-9e23-54fbf2f4901f	490	973	LT0048_14	335	1	1	LT0048_14_335	LT0048_14/LT0048_14_335_1.tif	PLK1	1	-1	104	4004	0.32564395751875036	1.999996e-06	True	5.698971	cp
Prometaphase	3d527588-ab61-4103-b473-55651c79a9ba	300	477	LT0048_14	335	1	1	LT0048_14_335	LT0048_14/LT0048_14_335_1.tif	PLK1	1	-1	104	4004	0.3099299724446914	1.999996e-06	True	5.698971	cp
Prometaphase	0244e3f4-555c-4df3-90b6-e51e2ca9d8e9	778	622	LT0048_14	335	1	1	LT0048_14_335	LT0048_14/LT0048_14_335_1.tif	PLK1	1	-1	104	4004	0.6251227292105092	1.999996e-06	True	5.698971	cp
Prometaphase	047d3b87-6802-4d3f-b92c-319d85f50cdf	264	902	LT0048_14	335	1	1	LT0048_14_335	LT0048_14/LT0048_14_335_1.tif	PLK1	1	-1	104	4004	0.1127606159943417	1.999996e-06	True	5.698971	cp
Prometaphase	2f1c92d0-f273-44bb-9932-a3001a4581af	283	823	LT0048_14	335	1	1	LT0048_14_335	LT0048_14/LT0048_14_335_1.tif	PLK1	1	-1	104	4004	0.22195839570647705	1.999996e-06	True	5.698971	cp
Prometaphase	3624d032-58e9-4ac0-ac54-dd89a0e68248	171	421	LT0048_14	335	1	1	LT0048_14_335	LT0048_14/LT0048_14_335_1.tif	PLK1	1	-1	104	4004	0.4380124702337572	1.999996e-06	True	5.698971	cp
Prometaphase	39788a30-1430-4297-b03f-e9b32db9b477	373	404	LT0048_14	335	1	1	LT0048_14_335	LT0048_14/LT0048_14_335_1.tif	PLK1	1	-1	104	4004	0.1831124078724452	1.999996e-06	True	5.698971	cp
Prometaphase	298d7564-e679-475d-8e8c-970917eb87a0	367	400	LT0048_14	335	13	1	LT0048_14_335	LT0048_14/LT0048_14_335_13.tif	PLK1	1	-1	104	4004	0.22159577520454937	1.999996e-06	True	5.698971	cp
Prometaphase	14a9e35f-2506-474c-82ab-fd37e6d120ff	613	745	LT0048_14	335	13	1	LT0048_14_335	LT0048_14/LT0048_14_335_13.tif	PLK1	1	-1	104	4004	0.5782825098123466	1.999996e-06	True	5.698971	cp
Prometaphase	9b2cff27-a0bd-47c2-b096-4b4e84efb533	255	902	LT0048_14	335	13	1	LT0048_14_335	LT0048_14/LT0048_14_335_13.tif	PLK1	1	-1	104	4004	0.41568649852897405	1.999996e-06	True	5.698971	cp
Prometaphase	54f98d99-7e13-41e7-b1ae-945aef30c1c9	497	932	LT0048_14	335	13	1	LT0048_14_335	LT0048_14/LT0048_14_335_13.tif	PLK1	1	-1	104	4004	0.6392570837759398	1.999996e-06	True	5.698971	cp
Prometaphase	50c98725-f2a2-4a97-bb54-97f3b0bc87bf	241	798	LT0048_14	335	13	1	LT0048_14_335	LT0048_14/LT0048_14_335_13.tif	PLK1	1	-1	104	4004	0.36076442088594146	1.999996e-06	True	5.698971	cp
Prometaphase	310128ba-d496-4f0d-a2f6-7d2a29071ce1	418	875	LT0048_14	335	13	1	LT0048_14_335	LT0048_14/LT0048_14_335_13.tif	PLK1	1	-1	104	4004	0.4246969275554874	1.999996e-06	True	5.698971	cp
Prometaphase	273a2525-d788-40c9-9d53-0f32ddcfbbcd	296	474	LT0048_14	335	13	1	LT0048_14_335	LT0048_14/LT0048_14_335_13.tif	PLK1	1	-1	104	4004	0.2525948332486553	1.999996e-06	True	5.698971	cp
Prometaphase	c11d22ac-c00a-4dbd-857b-c56b3c0ae9b9	777	620	LT0048_14	335	13	1	LT0048_14_335	LT0048_14/LT0048_14_335_13.tif	PLK1	1	-1	104	4004	0.5563410600509129	1.999996e-06	True	5.698971	cp
Prometaphase	07c46201-88c7-400a-a224-62df07dd9576	911	522	LT0048_14	335	13	1	LT0048_14_335	LT0048_14/LT0048_14_335_13.tif	PLK1	1	-1	104	4004	0.15158288621868377	1.999996e-06	True	5.698971	cp
Prometaphase	68cc1b7a-ba3f-4b26-baa5-202cb0079aa7	725	688	LT0048_14	335	13	1	LT0048_14_335	LT0048_14/LT0048_14_335_13.tif	PLK1	1	-1	104	4004	0.679288076886163	1.999996e-06	True	5.698971	cp
Prometaphase	e7b58d5e-39e1-4aa2-8d47-aa5865838c63	283	821	LT0048_14	335	13	1	LT0048_14_335	LT0048_14/LT0048_14_335_13.tif	PLK1	1	-1	104	4004	0.3571410053978179	1.999996e-06	True	5.698971	cp
Prometaphase	4949f661-2a1b-4789-a63b-1a86ae78efff	275	936	LT0048_14	335	13	1	LT0048_14_335	LT0048_14/LT0048_14_335_13.tif	PLK1	1	-1	104	4004	0.44322802235345027	1.999996e-06	True	5.698971	cp
Prometaphase	d0aa42c7-a4b1-46d4-9c8b-7918b9a83dd4	595	900	LT0048_14	335	13	1	LT0048_14_335	LT0048_14/LT0048_14_335_13.tif	PLK1	1	-1	104	4004	0.2929789480703252	1.999996e-06	True	5.698971	cp
Prometaphase	16fb2aa2-63c5-488e-aa2a-ecbca2fa07bb	811	581	LT0048_14	335	13	1	LT0048_14_335	LT0048_14/LT0048_14_335_13.tif	PLK1	1	-1	104	4004	0.34930204548534427	1.999996e-06	True	5.698971	cp
Prometaphase	c6e6c0a9-ee18-43cc-bf58-46f1992ebc06	942	172	LT0048_14	335	13	1	LT0048_14_335	LT0048_14/LT0048_14_335_13.tif	PLK1	1	-1	104	4004	0.1454261362187594	1.999996e-06	True	5.698971	cp
Prometaphase	fb323419-00a5-489c-bc4e-bb522f84e1a2	486	967	LT0048_14	335	13	1	LT0048_14_335	LT0048_14/LT0048_14_335_13.tif	PLK1	1	-1	104	4004	0.3336927506707176	1.999996e-06	True	5.698971	cp
Prometaphase	3bab7cb6-347a-4c71-8119-b9a00e723798	790	502	LT0048_14	335	13	1	LT0048_14_335	LT0048_14/LT0048_14_335_13.tif	PLK1	1	-1	104	4004	0.41075670952496907	1.999996e-06	True	5.698971	cp
Prometaphase	e5b5bc7b-92d5-431f-bae1-d309db2f975c	165	421	LT0048_14	335	13	1	LT0048_14_335	LT0048_14/LT0048_14_335_13.tif	PLK1	1	-1	104	4004	0.6057314606311197	1.999996e-06	True	5.698971	cp
Prometaphase	09693b46-d48a-4c0e-b480-2745dccc332f	333	640	LT0048_14	335	29	1	LT0048_14_335	LT0048_14/LT0048_14_335_29.tif	PLK1	1	-1	104	4004	0.5508764094966075	1.999996e-06	True	5.698971	cp
Prometaphase	e5baf369-417f-4b61-8b09-17bc924f489f	1245	86	LT0048_14	335	29	1	LT0048_14_335	LT0048_14/LT0048_14_335_29.tif	PLK1	1	-1	104	4004	0.3502236408478442	1.999996e-06	True	5.698971	cp
Prometaphase	aa866ae2-c388-47f1-8686-55a24c02fdf0	277	938	LT0048_14	335	29	1	LT0048_14_335	LT0048_14/LT0048_14_335_29.tif	PLK1	1	-1	104	4004	0.6000551780067063	1.999996e-06	True	5.698971	cp
Prometaphase	691eabf6-82ef-43d7-a909-9686f78f4ef7	272	875	LT0048_14	335	29	1	LT0048_14_335	LT0048_14/LT0048_14_335_29.tif	PLK1	1	-1	104	4004	0.23981910104340748	1.999996e-06	True	5.698971	cp
Prometaphase	5206be99-774a-4670-8df6-7f99067c363d	560	82	LT0048_14	335	29	1	LT0048_14_335	LT0048_14/LT0048_14_335_29.tif	PLK1	1	-1	104	4004	0.03131342092363827	0.14238171	False	0.8465458	cp
Prometaphase	698985ac-c3f7-436e-b391-029894c09123	789	500	LT0048_14	335	29	1	LT0048_14_335	LT0048_14/LT0048_14_335_29.tif	PLK1	1	-1	104	4004	0.4412613901514328	1.999996e-06	True	5.698971	cp
Prometaphase	f29ad3ca-331c-450c-a792-c450f3b92b82	206	203	LT0048_14	335	29	1	LT0048_14_335	LT0048_14/LT0048_14_335_29.tif	PLK1	1	-1	104	4004	0.48533596793099026	1.999996e-06	True	5.698971	cp
Prometaphase	bf5594c0-8f80-4da9-961a-30410d2cd754	370	58	LT0048_14	335	29	1	LT0048_14_335	LT0048_14/LT0048_14_335_29.tif	PLK1	1	-1	104	4004	0.1167856374372033	1.999996e-06	True	5.698971	cp
Prometaphase	d0451262-477f-4ceb-8e1a-2d555d2c2b38	283	827	LT0048_14	335	29	1	LT0048_14_335	LT0048_14/LT0048_14_335_29.tif	PLK1	1	-1	104	4004	0.38441638666716893	1.999996e-06	True	5.698971	cp
Prometaphase	2d674bc8-2fde-4cd5-88cc-45da76b0a809	247	792	LT0048_14	335	29	1	LT0048_14_335	LT0048_14/LT0048_14_335_29.tif	PLK1	1	-1	104	4004	0.30101656114132624	1.999996e-06	True	5.698971	cp
Prometaphase	2927f601-c3ab-49c8-a4ad-e5cbf9fd94d8	148	140	LT0048_14	335	29	1	LT0048_14_335	LT0048_14/LT0048_14_335_29.tif	PLK1	1	-1	104	4004	0.33930799139670764	1.999996e-06	True	5.698971	cp
Prometaphase	e0206e31-c316-4ceb-b419-af1cf0be0fdd	383	617	LT0048_14	335	29	1	LT0048_14_335	LT0048_14/LT0048_14_335_29.tif	PLK1	1	-1	104	4004	0.49082613652434726	1.999996e-06	True	5.698971	cp
Prometaphase	b300da8c-7e3a-4f9d-a05a-b2f61fde4cd7	720	206	LT0048_14	335	29	1	LT0048_14_335	LT0048_14/LT0048_14_335_29.tif	PLK1	1	-1	104	4004	0.14312179569370043	1.999996e-06	True	5.698971	cp
Prometaphase	dd936359-d427-48b4-916d-ed9f5bffa284	918	44	LT0048_14	335	29	1	LT0048_14_335	LT0048_14/LT0048_14_335_29.tif	PLK1	1	-1	104	4004	0.5164735152390172	1.999996e-06	True	5.698971	cp
Prometaphase	d2a120bc-bc13-4a5e-9a95-4a15fd147e34	879	18	LT0048_14	335	29	1	LT0048_14_335	LT0048_14/LT0048_14_335_29.tif	PLK1	1	-1	104	4004	0.3282687980588558	1.999996e-06	True	5.698971	cp
Prometaphase	7e3236fa-d50c-45ab-96a1-9a009daf5947	595	125	LT0048_14	335	29	1	LT0048_14_335	LT0048_14/LT0048_14_335_29.tif	PLK1	1	-1	104	4004	0.23232874703660877	1.999996e-06	True	5.698971	cp
Prometaphase	3558a32c-6da2-4c75-b787-642787c9cdff	796	416	LT0048_14	335	29	1	LT0048_14_335	LT0048_14/LT0048_14_335_29.tif	PLK1	1	-1	104	4004	0.34826774329276355	1.999996e-06	True	5.698971	cp
Prometaphase	00157f44-7a14-4374-b1ec-78afc4443210	813	578	LT0048_14	335	29	1	LT0048_14_335	LT0048_14/LT0048_14_335_29.tif	PLK1	1	-1	104	4004	0.49019042197839763	1.999996e-06	True	5.698971	cp
Prometaphase	204fa738-40ab-4e9b-8414-5621e010bf21	264	173	LT0048_14	335	29	1	LT0048_14_335	LT0048_14/LT0048_14_335_29.tif	PLK1	1	-1	104	4004	0.5524244134420572	1.999996e-06	True	5.698971	cp
Prometaphase	8bd9b798-eb5e-408d-8ace-df6215e014f3	457	612	LT0048_14	335	29	1	LT0048_14_335	LT0048_14/LT0048_14_335_29.tif	PLK1	1	-1	104	4004	0.6257024839474283	1.999996e-06	True	5.698971	cp
Prometaphase	25c28587-4fa2-43ee-ab79-85fbe774bbf8	740	388	LT0048_14	335	29	1	LT0048_14_335	LT0048_14/LT0048_14_335_29.tif	PLK1	1	-1	104	4004	0.4606671602948071	1.999996e-06	True	5.698971	cp
Prometaphase	654256ea-f41f-4d33-85dd-c50a60de730e	21	326	LT0048_14	335	29	1	LT0048_14_335	LT0048_14/LT0048_14_335_29.tif	PLK1	1	-1	104	4004	0.5215673698600317	1.999996e-06	True	5.698971	cp
Prometaphase	211d1ef5-cbad-4537-b563-4d5fb2040dea	539	196	LT0048_14	335	29	1	LT0048_14_335	LT0048_14/LT0048_14_335_29.tif	PLK1	1	-1	104	4004	0.41941673958246717	1.999996e-06	True	5.698971	cp
Prometaphase	43e7bd48-df5e-4b0b-86f2-a4829db4b87b	261	328	LT0048_14	335	56	1	LT0048_14_335	LT0048_14/LT0048_14_335_56.tif	PLK1	1	-1	104	4004	0.3641432179743206	1.999996e-06	True	5.698971	cp
Prometaphase	f6ab0d4a-9dad-4f79-a711-d92c4479a005	723	259	LT0048_14	335	56	1	LT0048_14_335	LT0048_14/LT0048_14_335_56.tif	PLK1	1	-1	104	4004	0.06301486125246658	1.3999972e-05	True	4.853873	cp
Prometaphase	161bcf4b-273f-4755-8cb0-4aea725f1ded	795	419	LT0048_14	335	56	1	LT0048_14_335	LT0048_14/LT0048_14_335_56.tif	PLK1	1	-1	104	4004	0.44967467801609085	1.999996e-06	True	5.698971	cp
Prometaphase	784c4d06-2e10-4dd9-9021-0a29095c39ec	714	573	LT0048_14	335	56	1	LT0048_14_335	LT0048_14/LT0048_14_335_56.tif	PLK1	1	-1	104	4004	0.5208203025747002	1.999996e-06	True	5.698971	cp
Prometaphase	cc3e4dcb-9a17-4aed-beee-ba15acff769f	814	573	LT0048_14	335	56	1	LT0048_14_335	LT0048_14/LT0048_14_335_56.tif	PLK1	1	-1	104	4004	0.48753978564181844	1.999996e-06	True	5.698971	cp
Prometaphase	3953464b-5910-4ebb-afc2-9c43c0b5e8bb	759	323	LT0048_14	335	56	1	LT0048_14_335	LT0048_14/LT0048_14_335_56.tif	PLK1	1	-1	104	4004	0.1720547466713786	1.999996e-06	True	5.698971	cp
Prometaphase	028d6317-0b9c-41ae-a28f-bfe3c8d371c5	151	133	LT0048_14	335	56	1	LT0048_14_335	LT0048_14/LT0048_14_335_56.tif	PLK1	1	-1	104	4004	0.4938069775804346	1.999996e-06	True	5.698971	cp
Prometaphase	558e2098-89e4-4b65-aba1-3dfa2b53d8f8	757	562	LT0048_14	335	56	1	LT0048_14_335	LT0048_14/LT0048_14_335_56.tif	PLK1	1	-1	104	4004	0.5476252184236559	1.999996e-06	True	5.698971	cp
Prometaphase	f85f2aa1-dba2-46dd-a006-d71dbd46a5c4	528	124	LT0048_14	335	56	1	LT0048_14_335	LT0048_14/LT0048_14_335_56.tif	PLK1	1	-1	104	4004	0.028414773844261703	0.35871327	False	0.44525254	cp
Prometaphase	300e213c-5bd6-4a07-8b7c-55e09409488c	380	609	LT0048_14	335	56	1	LT0048_14_335	LT0048_14/LT0048_14_335_56.tif	PLK1	1	-1	104	4004	0.5627258990403722	1.999996e-06	True	5.698971	cp
Prometaphase	8d95bd98-ee75-4ee1-9d7e-abc8e3d36d3c	763	619	LT0048_14	335	56	1	LT0048_14_335	LT0048_14/LT0048_14_335_56.tif	PLK1	1	-1	104	4004	0.42161221491905493	1.999996e-06	True	5.698971	cp
Prometaphase	63482eba-2c39-4ce4-87ac-6eef36a52d78	534	198	LT0048_14	335	56	1	LT0048_14_335	LT0048_14/LT0048_14_335_56.tif	PLK1	1	-1	104	4004	0.6192353546923253	1.999996e-06	True	5.698971	cp
Prometaphase	bd19642c-477e-4579-9a66-06d32a096bde	918	47	LT0048_14	335	56	1	LT0048_14_335	LT0048_14/LT0048_14_335_56.tif	PLK1	1	-1	104	4004	0.41605584494878856	1.999996e-06	True	5.698971	cp
Prometaphase	1a62f4ea-b55d-4b12-a157-bfef747c8671	277	383	LT0048_14	335	56	1	LT0048_14_335	LT0048_14/LT0048_14_335_56.tif	PLK1	1	-1	104	4004	0.6529892070668493	1.999996e-06	True	5.698971	cp
Prometaphase	47a255dc-5e6e-4b30-8efe-b79a21f054bb	597	125	LT0048_14	335	56	1	LT0048_14_335	LT0048_14/LT0048_14_335_56.tif	PLK1	1	-1	104	4004	0.3588176520919418	1.999996e-06	True	5.698971	cp
Prometaphase	0ca44d97-7f66-4d79-9bcc-2670f6817b95	210	206	LT0048_14	335	56	1	LT0048_14_335	LT0048_14/LT0048_14_335_56.tif	PLK1	1	-1	104	4004	0.3756088718396715	1.999996e-06	True	5.698971	cp
Prometaphase	9edd2eac-f4ee-4130-96ff-99aa14010a39	413	646	LT0048_14	335	56	1	LT0048_14_335	LT0048_14/LT0048_14_335_56.tif	PLK1	1	-1	104	4004	0.4218057933926666	1.999996e-06	True	5.698971	cp
Prometaphase	1e86b208-b37a-41e6-bbe3-f11b4695fccd	331	636	LT0048_14	335	56	1	LT0048_14_335	LT0048_14/LT0048_14_335_56.tif	PLK1	1	-1	104	4004	0.5008501932768715	1.999996e-06	True	5.698971	cp
Prometaphase	0d6ad47b-b769-496d-8825-3b773abf1469	715	202	LT0048_14	335	56	1	LT0048_14_335	LT0048_14/LT0048_14_335_56.tif	PLK1	1	-1	104	4004	0.23239000121605755	1.999996e-06	True	5.698971	cp
Prometaphase	5a6347de-6a2a-4b1a-b38c-de7b730e7ec8	418	652	LT0048_14	335	75	1	LT0048_14_335	LT0048_14/LT0048_14_335_75.tif	PLK1	1	-1	104	4004	0.31068722131352133	1.999996e-06	True	5.698971	cp
Prometaphase	10ee7355-a8f5-4c44-abd3-8439ed0cc795	201	203	LT0048_14	335	75	1	LT0048_14_335	LT0048_14/LT0048_14_335_75.tif	PLK1	1	-1	104	4004	0.15249849185357803	1.999996e-06	True	5.698971	cp
Prometaphase	2c37d8fa-e295-44aa-9de0-8e6f2343d1ee	689	395	LT0064_14	3	22	1	LT0064_14_3	LT0064_14/LT0064_14_3_22.tif	TPX2	1	-1	24	3924	0.48371432484500837	1.999996e-06	True	5.698971	cp
Prometaphase	f1953454-b971-4c40-8634-adf9a903e63d	554	765	LT0064_14	3	22	1	LT0064_14_3	LT0064_14/LT0064_14_3_22.tif	TPX2	1	-1	24	3924	0.5005176299428117	1.999996e-06	True	5.698971	cp
Prometaphase	7ae532f8-6016-43e0-9d55-193642a1959e	479	980	LT0064_14	3	22	1	LT0064_14_3	LT0064_14/LT0064_14_3_22.tif	TPX2	1	-1	24	3924	0.765791827175974	1.999996e-06	True	5.698971	cp
Prometaphase	76dffcb5-a007-4d20-9176-fa66ddc3c2ff	540	692	LT0064_14	3	22	1	LT0064_14_3	LT0064_14/LT0064_14_3_22.tif	TPX2	1	-1	24	3924	0.5707538584366406	1.999996e-06	True	5.698971	cp
Prometaphase	31e4dea4-c612-4e46-a7bd-5bc6df83bffc	593	686	LT0064_14	3	22	1	LT0064_14_3	LT0064_14/LT0064_14_3_22.tif	TPX2	1	-1	24	3924	0.7094017122182685	1.999996e-06	True	5.698971	cp
Prometaphase	8aa5144f-527c-42c5-8673-e919d7b6ca46	608	720	LT0064_14	3	22	1	LT0064_14_3	LT0064_14/LT0064_14_3_22.tif	TPX2	1	-1	24	3924	0.5089138728888738	1.999996e-06	True	5.698971	cp
Prometaphase	798b4971-21b2-4b0b-b649-3409a639a4f6	406	960	LT0064_14	3	22	1	LT0064_14_3	LT0064_14/LT0064_14_3_22.tif	TPX2	1	-1	24	3924	0.7156439625079013	1.999996e-06	True	5.698971	cp
Prometaphase	6d47ea2e-12b3-4180-b204-e6474fc9bae4	482	697	LT0064_14	3	22	1	LT0064_14_3	LT0064_14/LT0064_14_3_22.tif	TPX2	1	-1	24	3924	0.6293587826797732	1.999996e-06	True	5.698971	cp
Prometaphase	9595996f-eb2e-4a1d-9d30-c43e19aa3d88	524	725	LT0064_14	3	22	1	LT0064_14_3	LT0064_14/LT0064_14_3_22.tif	TPX2	1	-1	24	3924	0.5335264116097277	1.999996e-06	True	5.698971	cp
Prometaphase	4e12d748-b759-474a-b7d9-610f663a8a83	30	160	LT0064_14	3	27	1	LT0064_14_3	LT0064_14/LT0064_14_3_27.tif	TPX2	1	-1	24	3924	0.5649733581449674	1.999996e-06	True	5.698971	cp
Prometaphase	dd379633-417c-4e6f-9b8e-afab42aff1f6	751	303	LT0064_14	3	27	1	LT0064_14_3	LT0064_14/LT0064_14_3_27.tif	TPX2	1	-1	24	3924	0.4991583739771748	1.999996e-06	True	5.698971	cp
Prometaphase	c7d55bca-a2d1-484e-a419-abee4f5d7444	744	937	LT0064_14	3	27	1	LT0064_14_3	LT0064_14/LT0064_14_3_27.tif	TPX2	1	-1	24	3924	0.7431335274858827	1.999996e-06	True	5.698971	cp
Prometaphase	e01b1e73-cab6-4344-9a22-33048234ba04	746	361	LT0064_14	3	27	1	LT0064_14_3	LT0064_14/LT0064_14_3_27.tif	TPX2	1	-1	24	3924	0.08596694255572296	4.1999916e-05	True	4.3767514	cp
Prometaphase	adf0e35f-df94-4b35-a252-666cf4f1fc83	554	761	LT0064_14	3	27	1	LT0064_14_3	LT0064_14/LT0064_14_3_27.tif	TPX2	1	-1	24	3924	0.5640875977568486	1.999996e-06	True	5.698971	cp
Prometaphase	1f41d2cc-3951-4203-80dc-8e6f6f36f5c9	483	696	LT0064_14	3	27	1	LT0064_14_3	LT0064_14/LT0064_14_3_27.tif	TPX2	1	-1	24	3924	0.5840947437398291	1.999996e-06	True	5.698971	cp
Prometaphase	16e28d50-04c8-46ae-bbe1-57e555ece5c5	541	690	LT0064_14	3	27	1	LT0064_14_3	LT0064_14/LT0064_14_3_27.tif	TPX2	1	-1	24	3924	0.6517777927005705	1.999996e-06	True	5.698971	cp
Prometaphase	be85439d-26cd-4dff-b6ef-7b8c8a90b76d	558	645	LT0064_14	3	27	1	LT0064_14_3	LT0064_14/LT0064_14_3_27.tif	TPX2	1	-1	24	3924	0.05581639835235258	0.0005499989	True	3.2596383	cp
Prometaphase	8f72ac0e-829c-47cc-86b2-429d80672346	593	686	LT0064_14	3	27	1	LT0064_14_3	LT0064_14/LT0064_14_3_27.tif	TPX2	1	-1	24	3924	0.4828831331919751	1.999996e-06	True	5.698971	cp
Prometaphase	f261bb77-abfb-403e-8abf-861edc902563	687	390	LT0064_14	3	27	1	LT0064_14_3	LT0064_14/LT0064_14_3_27.tif	TPX2	1	-1	24	3924	0.556024372749049	1.999996e-06	True	5.698971	cp
Prometaphase	abcee724-c8e3-4949-847f-f0ea9749ca77	466	982	LT0064_14	3	54	1	LT0064_14_3	LT0064_14/LT0064_14_3_54.tif	TPX2	1	-1	24	3924	0.6055385750518375	1.999996e-06	True	5.698971	cp
Prometaphase	4423b3b4-c8d2-4f12-8690-fba64777e9ea	78	798	LT0064_14	3	54	1	LT0064_14_3	LT0064_14/LT0064_14_3_54.tif	TPX2	1	-1	24	3924	0.3121836958358645	1.999996e-06	True	5.698971	cp
Prometaphase	e6109b8c-c92d-44b5-9386-c10712769bcb	484	702	LT0064_14	3	54	1	LT0064_14_3	LT0064_14/LT0064_14_3_54.tif	TPX2	1	-1	24	3924	0.5629943037550096	1.999996e-06	True	5.698971	cp
Prometaphase	0962b55b-bdb3-43bd-8ddb-b6accb397ff7	544	688	LT0064_14	3	54	1	LT0064_14_3	LT0064_14/LT0064_14_3_54.tif	TPX2	1	-1	24	3924	0.6042305172301259	1.999996e-06	True	5.698971	cp
Prometaphase	c2086d82-5eec-496c-aa4b-f80c9033e2a7	595	688	LT0064_14	3	54	1	LT0064_14_3	LT0064_14/LT0064_14_3_54.tif	TPX2	1	-1	24	3924	0.48469338161049524	1.999996e-06	True	5.698971	cp
Prometaphase	1ed4fa67-0404-426f-b0f8-cd50a9f33946	606	724	LT0064_14	3	54	1	LT0064_14_3	LT0064_14/LT0064_14_3_54.tif	TPX2	1	-1	24	3924	0.5931315618961911	1.999996e-06	True	5.698971	cp
Prometaphase	16c69aed-b436-4a61-9447-715e1d64e32b	1306	656	LT0066_19	287	1	1	LT0066_19_287	LT0066_19/LT0066_19_287_1.tif	ch-TOG	1	-1	152	4052	0.16067803312345155	1.999996e-06	True	5.698971	cp
Prometaphase	968a105c-087c-48c3-a89e-df735a79b8ee	713	793	LT0066_19	287	1	1	LT0066_19_287	LT0066_19/LT0066_19_287_1.tif	ch-TOG	1	-1	152	4052	0.06066275526689285	0.00031799937	True	3.4975739	cp
Prometaphase	96e3f875-85ec-4fcf-a6db-7a9dadc16e1e	869	219	LT0066_19	287	9	1	LT0066_19_287	LT0066_19/LT0066_19_287_9.tif	ch-TOG	1	-1	152	4052	0.062392820868811316	0.00017199965	True	3.7644725	cp
Prometaphase	7fe0ef1b-ff72-4ceb-b58c-df69fc36da06	541	598	LT0066_19	287	9	1	LT0066_19_287	LT0066_19/LT0066_19_287_9.tif	ch-TOG	1	-1	152	4052	0.3210806559095283	1.999996e-06	True	5.698971	cp
Prometaphase	6ba89acc-6e78-47ab-a1ac-3f359dd7fe52	999	372	LT0066_19	287	9	1	LT0066_19_287	LT0066_19/LT0066_19_287_9.tif	ch-TOG	1	-1	152	4052	0.21084576648126274	1.999996e-06	True	5.698971	cp
Prometaphase	1bb64418-9b19-4403-b003-4034b200679f	693	248	LT0066_19	287	14	1	LT0066_19_287	LT0066_19/LT0066_19_287_14.tif	ch-TOG	1	-1	152	4052	0.37596994607711987	1.999996e-06	True	5.698971	cp
Prometaphase	ec220ffa-6e8c-42a7-bc84-c1c3b1c61eda	1067	241	LT0066_19	287	14	1	LT0066_19_287	LT0066_19/LT0066_19_287_14.tif	ch-TOG	1	-1	152	4052	0.27503734045645456	1.999996e-06	True	5.698971	cp
Prometaphase	8eb84155-2cba-4260-8e53-938d4ab02ca9	1122	641	LT0066_19	287	14	1	LT0066_19_287	LT0066_19/LT0066_19_287_14.tif	ch-TOG	1	-1	152	4052	0.4041507023532287	1.999996e-06	True	5.698971	cp
Prometaphase	396f594c-ef94-4850-b90d-cc945630f241	544	600	LT0066_19	287	14	1	LT0066_19_287	LT0066_19/LT0066_19_287_14.tif	ch-TOG	1	-1	152	4052	0.4875667258326832	1.999996e-06	True	5.698971	cp
Prometaphase	8e31cf09-7be2-4d64-af1a-a83d18f826ea	907	89	LT0066_19	287	14	1	LT0066_19_287	LT0066_19/LT0066_19_287_14.tif	ch-TOG	1	-1	152	4052	0.34138232187707923	1.999996e-06	True	5.698971	cp
Prometaphase	cd0d2c8a-b0a6-4386-8f4e-536a453460fc	644	287	LT0066_19	287	14	1	LT0066_19_287	LT0066_19/LT0066_19_287_14.tif	ch-TOG	1	-1	152	4052	0.3966954545606556	1.999996e-06	True	5.698971	cp
Prometaphase	2bde9dd0-0f47-42d1-848f-afd3535fdad3	1203	799	LT0066_19	287	14	1	LT0066_19_287	LT0066_19/LT0066_19_287_14.tif	ch-TOG	1	-1	152	4052	0.2073916022444656	1.999996e-06	True	5.698971	cp
Prometaphase	94913ff8-ef9e-48e6-bc82-5d1f42da4e1b	1279	743	LT0066_19	287	14	1	LT0066_19_287	LT0066_19/LT0066_19_287_14.tif	ch-TOG	1	-1	152	4052	0.04753521117481565	0.03375193	True	1.4717014	cp
Prometaphase	637ca90d-1697-4d00-9f15-3d0fe7030b3b	1284	696	LT0066_19	287	14	1	LT0066_19_287	LT0066_19/LT0066_19_287_14.tif	ch-TOG	1	-1	152	4052	0.23500822413725278	1.999996e-06	True	5.698971	cp
Prometaphase	76fd63fb-e215-4664-a126-a1af968b0cd6	594	610	LT0066_19	287	14	1	LT0066_19_287	LT0066_19/LT0066_19_287_14.tif	ch-TOG	1	-1	152	4052	0.529573491630504	1.999996e-06	True	5.698971	cp
Prometaphase	8f028bee-2691-4246-bc4c-0dc73ab7ea9c	1240	855	LT0066_19	287	14	1	LT0066_19_287	LT0066_19/LT0066_19_287_14.tif	ch-TOG	1	-1	152	4052	0.42840514572191707	1.999996e-06	True	5.698971	cp
Prometaphase	c732bf65-1dd1-4d7e-8522-6c9a9df43ec7	774	119	LT0066_19	287	14	1	LT0066_19_287	LT0066_19/LT0066_19_287_14.tif	ch-TOG	1	-1	152	4052	0.2611520073866739	1.999996e-06	True	5.698971	cp
Prometaphase	e69c2c2c-eb35-43f9-ac53-dc1aa3289b95	1317	444	LT0066_19	287	14	1	LT0066_19_287	LT0066_19/LT0066_19_287_14.tif	ch-TOG	1	-1	152	4052	0.06722765195811649	3.999992e-05	True	4.397941	cp
Prometaphase	f8ca77c7-9b60-40f9-9089-07205a9d142a	706	314	LT0066_19	287	14	1	LT0066_19_287	LT0066_19/LT0066_19_287_14.tif	ch-TOG	1	-1	152	4052	0.4103596170692693	1.999996e-06	True	5.698971	cp
Prometaphase	fad961a0-afcb-4420-a5b1-fec0b4f72d16	1015	272	LT0066_19	287	14	1	LT0066_19_287	LT0066_19/LT0066_19_287_14.tif	ch-TOG	1	-1	152	4052	0.22271245418031166	1.999996e-06	True	5.698971	cp
Prometaphase	0ee09c2c-3c60-4432-811f-63215c305128	656	490	LT0066_19	287	22	1	LT0066_19_287	LT0066_19/LT0066_19_287_22.tif	ch-TOG	1	-1	152	4052	0.48687349500700716	1.999996e-06	True	5.698971	cp
Prometaphase	778dbde5-fea4-4609-b135-9eee17fe3750	1293	532	LT0066_19	287	22	1	LT0066_19_287	LT0066_19/LT0066_19_287_22.tif	ch-TOG	1	-1	152	4052	0.3626243823249682	1.999996e-06	True	5.698971	cp
Prometaphase	ea343e1e-c505-4144-85f4-6914e57e1049	546	602	LT0066_19	287	22	1	LT0066_19_287	LT0066_19/LT0066_19_287_22.tif	ch-TOG	1	-1	152	4052	0.4669916242097319	1.999996e-06	True	5.698971	cp
Prometaphase	a1bce1b6-39c3-4669-8cea-d85ebc46fa62	1085	178	LT0066_19	287	22	1	LT0066_19_287	LT0066_19/LT0066_19_287_22.tif	ch-TOG	1	-1	152	4052	0.31912726980653866	1.999996e-06	True	5.698971	cp
Prometaphase	9fcda2a4-42f3-4459-bd52-6b4611a67168	1252	486	LT0066_19	287	22	1	LT0066_19_287	LT0066_19/LT0066_19_287_22.tif	ch-TOG	1	-1	152	4052	0.414529618675694	1.999996e-06	True	5.698971	cp
Prometaphase	f9a5a7c8-d1d4-458a-aecd-dd3e789f5476	1065	241	LT0066_19	287	22	1	LT0066_19_287	LT0066_19/LT0066_19_287_22.tif	ch-TOG	1	-1	152	4052	0.32309446540836617	1.999996e-06	True	5.698971	cp
Prometaphase	851d0393-6a4c-41f5-9cda-d28f0e1cb73d	972	847	LT0066_19	287	22	1	LT0066_19_287	LT0066_19/LT0066_19_287_22.tif	ch-TOG	1	-1	152	4052	0.34603785528285724	1.999996e-06	True	5.698971	cp
Prometaphase	d51eab7c-afe2-4222-b164-a82bb76ab64b	557	538	LT0066_19	287	22	1	LT0066_19_287	LT0066_19/LT0066_19_287_22.tif	ch-TOG	1	-1	152	4052	0.4013997020986786	1.999996e-06	True	5.698971	cp
Prometaphase	a2435428-9c14-404e-83b6-644902cfe036	1126	637	LT0066_19	287	22	1	LT0066_19_287	LT0066_19/LT0066_19_287_22.tif	ch-TOG	1	-1	152	4052	0.3984563323881311	1.999996e-06	True	5.698971	cp
Prometaphase	1be609c0-a9dc-4e19-84b3-3ce035454793	604	548	LT0066_19	287	22	1	LT0066_19_287	LT0066_19/LT0066_19_287_22.tif	ch-TOG	1	-1	152	4052	0.34450451471562915	1.999996e-06	True	5.698971	cp
Prometaphase	f32f7a2f-4409-4dab-b1dc-de92795d20ba	954	167	LT0066_19	287	22	1	LT0066_19_287	LT0066_19/LT0066_19_287_22.tif	ch-TOG	1	-1	152	4052	0.31131329200251295	1.999996e-06	True	5.698971	cp
Prometaphase	679af3e6-56a3-4a76-9ae1-9def16edf36f	1000	371	LT0066_19	287	22	1	LT0066_19_287	LT0066_19/LT0066_19_287_22.tif	ch-TOG	1	-1	152	4052	0.356956349122566	1.999996e-06	True	5.698971	cp
Prometaphase	3bda74b4-b908-4655-a330-8e132daafd2b	277	491	LT0066_19	287	22	1	LT0066_19_287	LT0066_19/LT0066_19_287_22.tif	ch-TOG	1	-1	152	4052	0.33609313888451114	1.999996e-06	True	5.698971	cp
Prometaphase	8ccf5d94-337a-44e5-980b-516b171c7783	1018	266	LT0066_19	287	22	1	LT0066_19_287	LT0066_19/LT0066_19_287_22.tif	ch-TOG	1	-1	152	4052	0.407232091055304	1.999996e-06	True	5.698971	cp
Prometaphase	e9e49229-b38b-4e6d-83fa-bbb5a2f2c7b0	1081	584	LT0066_19	287	22	1	LT0066_19_287	LT0066_19/LT0066_19_287_22.tif	ch-TOG	1	-1	152	4052	0.1426945407421875	1.999996e-06	True	5.698971	cp
Prometaphase	98812223-7e3c-4d64-8580-774e2db35065	663	104	LT0066_19	287	22	1	LT0066_19_287	LT0066_19/LT0066_19_287_22.tif	ch-TOG	1	-1	152	4052	0.14584596144533776	1.999996e-06	True	5.698971	cp
Prometaphase	88c11d67-a3bd-48af-b772-17704e27254f	1227	379	LT0066_19	287	22	1	LT0066_19_287	LT0066_19/LT0066_19_287_22.tif	ch-TOG	1	-1	152	4052	0.35271294318512314	1.999996e-06	True	5.698971	cp
Prometaphase	262ca922-6ea5-49d0-859e-16bd3f2ca634	977	789	LT0066_19	287	22	1	LT0066_19_287	LT0066_19/LT0066_19_287_22.tif	ch-TOG	1	-1	152	4052	0.06377168356438573	0.00012199976	True	3.913641	cp
Prometaphase	fa277792-6ef1-4d55-91de-1c11373b9811	475	833	LT0066_19	287	22	1	LT0066_19_287	LT0066_19/LT0066_19_287_22.tif	ch-TOG	1	-1	152	4052	0.32835295884884347	1.999996e-06	True	5.698971	cp
Prometaphase	f052b60c-f92c-400c-8845-095732e187e7	1314	436	LT0066_19	287	22	1	LT0066_19_287	LT0066_19/LT0066_19_287_22.tif	ch-TOG	1	-1	152	4052	0.16771707690201715	1.999996e-06	True	5.698971	cp
Prometaphase	36f045c7-43fd-40ee-9cab-7e4e211e778f	903	88	LT0066_19	287	22	1	LT0066_19_287	LT0066_19/LT0066_19_287_22.tif	ch-TOG	1	-1	152	4052	0.24901710778789907	1.999996e-06	True	5.698971	cp
Prometaphase	b2f3c35d-9fd0-4fab-bcec-4aebf3acd0df	538	496	LT0066_19	287	48	1	LT0066_19_287	LT0066_19/LT0066_19_287_48.tif	ch-TOG	1	-1	152	4052	0.4957921292998554	1.999996e-06	True	5.698971	cp
Prometaphase	5f6862c3-d774-4c51-bc61-818f157be863	509	227	LT0066_19	287	48	1	LT0066_19_287	LT0066_19/LT0066_19_287_48.tif	ch-TOG	1	-1	152	4052	0.09082414865080181	1.999996e-06	True	5.698971	cp
Prometaphase	501d1555-605a-4ad8-a104-b7ee4b9b048f	618	437	LT0066_19	287	48	1	LT0066_19_287	LT0066_19/LT0066_19_287_48.tif	ch-TOG	1	-1	152	4052	0.43257720710426856	1.999996e-06	True	5.698971	cp
Prometaphase	8a52bd27-36f3-4428-a04d-3b218a9ec8f9	1145	764	LT0094_01	319	66	1	LT0094_01_319	LT0094_01/LT0094_01_319_66.tif	ENSG00000177426	1	-1	79	3979	0.3264631054816063	1.999996e-06	True	5.698971	cp
Prometaphase	10cbf973-5e6d-4881-b126-3d6d6451887a	957	439	LT0094_04	319	61	1	LT0094_04_319	LT0094_04/LT0094_04_319_61.tif	ENSG00000177426	1	-1	79	3979	0.10955744008141177	1.999996e-06	True	5.698971	cp
Prometaphase	441bfdbd-df6d-4ec5-9523-2dcba78b5a6d	617	1007	LT0109_38	349	25	1	LT0109_38_349	LT0109_38/LT0109_38_349_25.tif	Eg5	1	-1	135	4035	0.24450379790073415	1.999996e-06	True	5.698971	cp
Prometaphase	5a405e71-3150-40f9-9a66-f8a632263ad8	668	495	LT0109_38	349	25	1	LT0109_38_349	LT0109_38/LT0109_38_349_25.tif	Eg5	1	-1	135	4035	0.051449741681661325	0.0021939955	True	2.6587644	cp
Prometaphase	11b8fc97-87f7-4a40-a289-1e5b08c26840	1005	415	LT0109_38	349	25	1	LT0109_38_349	LT0109_38/LT0109_38_349_25.tif	Eg5	1	-1	135	4035	0.08031752692010229	1.999996e-06	True	5.698971	cp
Prometaphase	30d431e4-ef9f-4cc0-98d5-64fede9cedd1	1042	300	LT0109_38	349	25	1	LT0109_38_349	LT0109_38/LT0109_38_349_25.tif	Eg5	1	-1	135	4035	0.07474034737418571	1.999996e-06	True	5.698971	cp
Prometaphase	21e2a27f-8b57-4157-897c-b96b7fa3f13c	650	613	LT0109_38	349	25	1	LT0109_38_349	LT0109_38/LT0109_38_349_25.tif	Eg5	1	-1	135	4035	0.1772586418264956	1.999996e-06	True	5.698971	cp
Prometaphase	967d42a0-039e-4d6a-aa16-48861a28e2fa	606	973	LT0109_38	349	25	1	LT0109_38_349	LT0109_38/LT0109_38_349_25.tif	Eg5	1	-1	135	4035	0.057292008150126424	0.00031599938	True	3.5003138	cp
Prometaphase	a093ea31-d1ba-4444-837a-b6cccb39c625	1079	932	LT0109_38	349	25	1	LT0109_38_349	LT0109_38/LT0109_38_349_25.tif	Eg5	1	-1	135	4035	0.2051234382826817	1.999996e-06	True	5.698971	cp
Prometaphase	1538a161-c61a-45fc-bb11-3b1fa9b16024	307	766	LT0109_38	349	69	1	LT0109_38_349	LT0109_38/LT0109_38_349_69.tif	Eg5	1	-1	135	4035	0.1417997795716263	1.999996e-06	True	5.698971	cp
Prometaphase	b5c3b0f6-ba91-40ec-9447-cd063fc0c9e0	990	210	LT0109_38	349	69	1	LT0109_38_349	LT0109_38/LT0109_38_349_69.tif	Eg5	1	-1	135	4035	0.07579676076402145	1.999996e-06	True	5.698971	cp
Prometaphase	4a98700d-aa73-4c28-b02f-68fe05edaae7	1016	741	LT0109_38	349	69	1	LT0109_38_349	LT0109_38/LT0109_38_349_69.tif	Eg5	1	-1	135	4035	0.16600108039965594	1.999996e-06	True	5.698971	cp
Prometaphase	2567365a-97ad-401c-a50e-7ef0c500de36	506	843	LT0109_38	349	69	1	LT0109_38_349	LT0109_38/LT0109_38_349_69.tif	Eg5	1	-1	135	4035	0.2719147494558857	1.999996e-06	True	5.698971	cp
Prometaphase	72a9e4a8-1ba1-408a-90f4-3c87e766b99f	462	837	LT0109_38	349	69	1	LT0109_38_349	LT0109_38/LT0109_38_349_69.tif	Eg5	1	-1	135	4035	0.24855207594580628	1.999996e-06	True	5.698971	cp
Prometaphase	2dc83db4-ba4b-4a33-b616-36b41ca9f5a4	368	152	LT0109_38	349	69	1	LT0109_38_349	LT0109_38/LT0109_38_349_69.tif	Eg5	1	-1	135	4035	0.1857859822843323	1.999996e-06	True	5.698971	cp
Prometaphase	bde93b1d-52d7-4fc1-b0c2-7cb6ce0e052a	355	855	LT0109_38	349	69	1	LT0109_38_349	LT0109_38/LT0109_38_349_69.tif	Eg5	1	-1	135	4035	0.05558898587521606	0.0005459989	True	3.2628083	cp
Prometaphase	967221d4-96c6-40de-bb1a-04c7e921567d	1259	686	LT0109_38	349	69	1	LT0109_38_349	LT0109_38/LT0109_38_349_69.tif	Eg5	1	-1	135	4035	0.08502743190938768	1.999996e-06	True	5.698971	cp
Prometaphase	2d42937b-d155-4243-808a-06b7632c8b34	394	171	LT0109_38	349	69	1	LT0109_38_349	LT0109_38/LT0109_38_349_69.tif	Eg5	1	-1	135	4035	0.19479999747447296	1.999996e-06	True	5.698971	cp
Prometaphase	135796b1-27ea-4b52-80d6-4a349139af97	369	146	LT0109_38	349	88	1	LT0109_38_349	LT0109_38/LT0109_38_349_88.tif	Eg5	1	-1	135	4035	0.20006284958455797	1.999996e-06	True	5.698971	cp
Prometaphase	dc300075-cb00-47a9-b9e2-18f50da87f26	630	511	LT0109_38	349	88	1	LT0109_38_349	LT0109_38/LT0109_38_349_88.tif	Eg5	1	-1	135	4035	0.08613381484461743	1.999996e-06	True	5.698971	cp
Prometaphase	299997cd-b876-4bf4-9622-a6f8a09e59ee	253	466	LT0109_38	338	7	1	LT0109_38_338	LT0109_38/LT0109_38_338_7.tif	Eg5	1	-1	135	4035	0.3003342976685435	1.999996e-06	True	5.698971	cp
Prometaphase	9c35afaf-f791-4c19-af4a-a9191e031c6f	290	800	LT0109_38	338	7	1	LT0109_38_338	LT0109_38/LT0109_38_338_7.tif	Eg5	1	-1	135	4035	0.25790088790253574	1.999996e-06	True	5.698971	cp
Prometaphase	39449c72-ebeb-4bbf-8e08-e46bcd8487c4	906	50	LT0109_38	338	7	1	LT0109_38_338	LT0109_38/LT0109_38_338_7.tif	Eg5	1	-1	135	4035	0.13547315469645688	1.999996e-06	True	5.698971	cp
Prometaphase	4cc3a1bb-bfba-4c6d-8e2a-6d06ed34dd51	938	387	LT0109_38	338	7	1	LT0109_38_338	LT0109_38/LT0109_38_338_7.tif	Eg5	1	-1	135	4035	0.3019234380846269	1.999996e-06	True	5.698971	cp
Prometaphase	40190f79-e6e2-439f-bcba-e58021c33340	921	873	LT0109_38	338	7	1	LT0109_38_338	LT0109_38/LT0109_38_338_7.tif	Eg5	1	-1	135	4035	0.30133112964630626	1.999996e-06	True	5.698971	cp
Prometaphase	ba43887a-22ec-40d4-a581-795d940eb89e	15	559	LT0109_38	338	27	1	LT0109_38_338	LT0109_38/LT0109_38_338_27.tif	Eg5	1	-1	135	4035	0.24102191519345384	1.999996e-06	True	5.698971	cp
Prometaphase	1f544ae5-094d-4765-bc53-d57752341875	1157	548	LT0109_38	338	27	1	LT0109_38_338	LT0109_38/LT0109_38_338_27.tif	Eg5	1	-1	135	4035	0.2227567778724836	1.999996e-06	True	5.698971	cp
Prometaphase	11aa425e-6212-4349-8ed2-3b752a7a25a1	828	390	LT0109_38	338	27	1	LT0109_38_338	LT0109_38/LT0109_38_338_27.tif	Eg5	1	-1	135	4035	0.14923397193877458	1.999996e-06	True	5.698971	cp
Prometaphase	4279b8db-3252-4547-bd57-4b792802cf00	870	404	LT0109_38	338	27	1	LT0109_38_338	LT0109_38/LT0109_38_338_27.tif	Eg5	1	-1	135	4035	0.33688216135399496	1.999996e-06	True	5.698971	cp
Prometaphase	8b66c012-d082-4762-a9df-e3570a501cad	964	847	LT0109_38	338	27	1	LT0109_38_338	LT0109_38/LT0109_38_338_27.tif	Eg5	1	-1	135	4035	0.26316852338356955	1.999996e-06	True	5.698971	cp
Prometaphase	aa321d07-c077-40a9-be88-f5bdbb25e533	382	602	LT0109_38	338	27	1	LT0109_38_338	LT0109_38/LT0109_38_338_27.tif	Eg5	1	-1	135	4035	0.03516920546421476	0.4559491	False	0.34108365	cp
Prometaphase	82756802-c396-4a3f-8573-c5edb785202c	237	977	LT0109_38	338	27	1	LT0109_38_338	LT0109_38/LT0109_38_338_27.tif	Eg5	1	-1	135	4035	0.03828577934235708	0.18334763	False	0.73672473	cp
Prometaphase	cbc42c96-1dc3-4249-95e7-804239e32bab	1043	571	LT0109_38	338	27	1	LT0109_38_338	LT0109_38/LT0109_38_338_27.tif	Eg5	1	-1	135	4035	0.15865202941984724	1.999996e-06	True	5.698971	cp
Prometaphase	ad56c7f9-8dd4-4f2e-8af2-66f10ffcf879	917	872	LT0109_38	338	27	1	LT0109_38_338	LT0109_38/LT0109_38_338_27.tif	Eg5	1	-1	135	4035	0.208413852384141	1.999996e-06	True	5.698971	cp
Prometaphase	6498b437-fc26-4549-873b-525b08222222	1001	595	LT0109_38	338	27	1	LT0109_38_338	LT0109_38/LT0109_38_338_27.tif	Eg5	1	-1	135	4035	0.2712574515096488	1.999996e-06	True	5.698971	cp
Prometaphase	b787087b-36ca-43b5-8d77-eacc7faa6bd6	210	941	LT0109_38	338	27	1	LT0109_38_338	LT0109_38/LT0109_38_338_27.tif	Eg5	1	-1	135	4035	0.06031385069738934	0.00011399977	True	3.943096	cp
Prometaphase	21ffc7fc-28f8-436c-9ad1-6a092b22b378	438	614	LT0109_38	338	27	1	LT0109_38_338	LT0109_38/LT0109_38_338_27.tif	Eg5	1	-1	135	4035	0.027136960902135316	0.999548	False	0.00019633769	cp
Prometaphase	59ce77f1-4846-478f-b8d4-90a3ff00fbbc	755	178	LT0109_38	338	27	1	LT0109_38_338	LT0109_38/LT0109_38_338_27.tif	Eg5	1	-1	135	4035	0.1118801696483546	1.999996e-06	True	5.698971	cp
Prometaphase	5718cf3a-19fc-4d36-abe8-1c2b63c07296	858	446	LT0109_38	338	27	1	LT0109_38_338	LT0109_38/LT0109_38_338_27.tif	Eg5	1	-1	135	4035	0.13383619929119703	1.999996e-06	True	5.698971	cp
Prometaphase	7895c488-29d5-46b6-943d-22ac514354e2	156	909	LT0109_38	338	27	1	LT0109_38_338	LT0109_38/LT0109_38_338_27.tif	Eg5	1	-1	135	4035	0.046927398136220363	0.010613979	True	1.9741218	cp
Prometaphase	5cf2ccd6-087d-4682-9605-b0ead714638a	854	446	LT0109_38	338	31	1	LT0109_38_338	LT0109_38/LT0109_38_338_31.tif	Eg5	1	-1	135	4035	0.12127527102067245	1.999996e-06	True	5.698971	cp
Prometaphase	0ef944be-4ce2-4ecc-9b37-6804d07cc9cb	752	178	LT0109_38	338	31	1	LT0109_38_338	LT0109_38/LT0109_38_338_31.tif	Eg5	1	-1	135	4035	0.17683306102537347	1.999996e-06	True	5.698971	cp
Prometaphase	ff9f5088-0124-413d-aae4-cfd4969f4dc6	77	381	LT0109_38	338	31	1	LT0109_38_338	LT0109_38/LT0109_38_338_31.tif	Eg5	1	-1	135	4035	0.30395317298582925	1.999996e-06	True	5.698971	cp
Prometaphase	f057d5e7-f317-498a-a8d7-da4808f3a4b1	88	345	LT0109_38	338	31	1	LT0109_38_338	LT0109_38/LT0109_38_338_31.tif	Eg5	1	-1	135	4035	0.1810057752675334	1.999996e-06	True	5.698971	cp
Prometaphase	cb13382c-b9d0-4184-9fb3-7f0243a13b79	1042	574	LT0109_38	338	31	1	LT0109_38_338	LT0109_38/LT0109_38_338_31.tif	Eg5	1	-1	135	4035	0.2120398745633255	1.999996e-06	True	5.698971	cp
Prometaphase	6876b181-8949-489a-916a-a59839130377	916	872	LT0109_38	338	31	1	LT0109_38_338	LT0109_38/LT0109_38_338_31.tif	Eg5	1	-1	135	4035	0.2698637768945006	1.999996e-06	True	5.698971	cp
Prometaphase	1ad3319a-c55c-4787-9a33-9132e4fac00c	1002	595	LT0109_38	338	31	1	LT0109_38_338	LT0109_38/LT0109_38_338_31.tif	Eg5	1	-1	135	4035	0.27326385672480674	1.999996e-06	True	5.698971	cp
Prometaphase	053b448e-76f5-4c7b-b62c-34889decc3cc	1000	924	LT0109_38	338	31	1	LT0109_38_338	LT0109_38/LT0109_38_338_31.tif	Eg5	1	-1	135	4035	0.3362814910485397	1.999996e-06	True	5.698971	cp
Prometaphase	9d015e8d-dbf6-48c5-87f5-162751b35142	807	186	LT0109_38	338	31	1	LT0109_38_338	LT0109_38/LT0109_38_338_31.tif	Eg5	1	-1	135	4035	0.24243516766411613	1.999996e-06	True	5.698971	cp
Prometaphase	d06c97a7-d071-4404-885f-7a7c7fa431a9	481	903	LT0109_38	338	80	1	LT0109_38_338	LT0109_38/LT0109_38_338_80.tif	Eg5	1	-1	135	4035	0.34692641488165354	1.999996e-06	True	5.698971	cp
Prometaphase	8dc42980-4703-404a-b67c-8a82fdd8827e	557	915	LT0109_38	338	80	1	LT0109_38_338	LT0109_38/LT0109_38_338_80.tif	Eg5	1	-1	135	4035	0.232010966121317	1.999996e-06	True	5.698971	cp
Prometaphase	532775c8-bf5f-43c3-95b8-6d90f16c9d2b	807	190	LT0109_38	338	80	1	LT0109_38_338	LT0109_38/LT0109_38_338_80.tif	Eg5	1	-1	135	4035	0.30866448601267243	1.999996e-06	True	5.698971	cp
Prometaphase	64d32e18-d61d-4b21-97ae-29e970c4ba19	637	275	LT0132_31	53	33	1	LT0132_31_53	LT0132_31/LT0132_31_53_33.tif	ENSG00000123416	1	-1	46	3946	0.3449867433560454	1.999996e-06	True	5.698971	cp
Prometaphase	0187b12d-d3c0-43af-82d2-ac9f79d34da8	351	425	LT0132_31	53	33	1	LT0132_31_53	LT0132_31/LT0132_31_53_33.tif	ENSG00000123416	1	-1	46	3946	0.5257243408616868	1.999996e-06	True	5.698971	cp
Prometaphase	1407e798-9ad3-48a2-a25f-d5c1db3fd479	347	474	LT0132_31	53	33	1	LT0132_31_53	LT0132_31/LT0132_31_53_33.tif	ENSG00000123416	1	-1	46	3946	0.566528344406951	1.999996e-06	True	5.698971	cp
Prometaphase	77cc20d0-3e5d-4f23-a637-e7225c8cf659	677	285	LT0132_31	53	33	1	LT0132_31_53	LT0132_31/LT0132_31_53_33.tif	ENSG00000123416	1	-1	46	3946	0.3863089309218271	1.999996e-06	True	5.698971	cp
Prometaphase	f8302dc7-261b-4ed2-b2fc-bc424bb2e474	637	354	LT0132_31	53	37	1	LT0132_31_53	LT0132_31/LT0132_31_53_37.tif	ENSG00000123416	1	-1	46	3946	0.34556065318074813	1.999996e-06	True	5.698971	cp
Prometaphase	226d45c4-19bb-4275-a6ae-a0fbd74d770b	607	314	LT0132_31	53	37	1	LT0132_31_53	LT0132_31/LT0132_31_53_37.tif	ENSG00000123416	1	-1	46	3946	0.3126235490299882	1.999996e-06	True	5.698971	cp
Prometaphase	b5e99842-8fc4-433e-8d17-7f877947dce8	672	281	LT0132_31	53	37	1	LT0132_31_53	LT0132_31/LT0132_31_53_37.tif	ENSG00000123416	1	-1	46	3946	0.4094572890095447	1.999996e-06	True	5.698971	cp
Prometaphase	146d6be1-bd4e-44d2-802f-b34d7f278528	605	314	LT0132_31	53	42	1	LT0132_31_53	LT0132_31/LT0132_31_53_42.tif	ENSG00000123416	1	-1	46	3946	0.5210752164298593	1.999996e-06	True	5.698971	cp
Prometaphase	871a3721-2195-43e4-b686-b582997041cf	629	356	LT0132_31	53	42	1	LT0132_31_53	LT0132_31/LT0132_31_53_42.tif	ENSG00000123416	1	-1	46	3946	0.5164932613199474	1.999996e-06	True	5.698971	cp
Prometaphase	8b363a68-b440-4e96-8918-9f82954ed6f7	702	941	LT0132_31	53	42	1	LT0132_31_53	LT0132_31/LT0132_31_53_42.tif	ENSG00000123416	1	-1	46	3946	0.38135258022827123	1.999996e-06	True	5.698971	cp
Prometaphase	8c5afd3f-85c8-4be6-a3de-e4d3f89a2ffd	664	280	LT0132_31	53	42	1	LT0132_31_53	LT0132_31/LT0132_31_53_42.tif	ENSG00000123416	1	-1	46	3946	0.39276452679165863	1.999996e-06	True	5.698971	cp
Prometaphase	c564cb1b-e64a-49da-9a71-e802d2d2c15b	287	899	LT0132_31	53	42	1	LT0132_31_53	LT0132_31/LT0132_31_53_42.tif	ENSG00000123416	1	-1	46	3946	0.468694588719968	1.999996e-06	True	5.698971	cp
Prometaphase	1fd67698-16b7-45f1-a6a0-2347f2c1e1cc	712	991	LT0132_31	53	42	1	LT0132_31_53	LT0132_31/LT0132_31_53_42.tif	ENSG00000123416	1	-1	46	3946	0.3733532173126923	1.999996e-06	True	5.698971	cp
Prometaphase	c6234ea6-65fd-4b06-90de-42601887fc39	264	450	LT0132_31	53	42	1	LT0132_31_53	LT0132_31/LT0132_31_53_42.tif	ENSG00000123416	1	-1	46	3946	0.10509604828869046	1.999996e-06	True	5.698971	cp
Prometaphase	bc33b035-e12a-462a-9d85-2daa40fda9ee	607	316	LT0132_31	53	51	1	LT0132_31_53	LT0132_31/LT0132_31_53_51.tif	ENSG00000123416	1	-1	46	3946	0.42870660968642627	1.999996e-06	True	5.698971	cp
Prometaphase	4a2e2f5e-71ce-4514-a279-814f14108af8	621	353	LT0132_31	53	51	1	LT0132_31_53	LT0132_31/LT0132_31_53_51.tif	ENSG00000123416	1	-1	46	3946	0.418260592904128	1.999996e-06	True	5.698971	cp
Prometaphase	78911789-5d32-4b14-a7a9-f8057fe51c77	536	397	LT0132_31	53	51	1	LT0132_31_53	LT0132_31/LT0132_31_53_51.tif	ENSG00000123416	1	-1	46	3946	0.23576797040203526	1.999996e-06	True	5.698971	cp
Prometaphase	5e51cfb2-60c5-417c-9a6d-cf99b7e4ab47	501	806	LT0132_31	53	51	1	LT0132_31_53	LT0132_31/LT0132_31_53_51.tif	ENSG00000123416	1	-1	46	3946	0.4739085402850781	1.999996e-06	True	5.698971	cp
Prometaphase	265dd73e-de49-453f-95e4-51bea898e947	281	911	LT0132_31	53	51	1	LT0132_31_53	LT0132_31/LT0132_31_53_51.tif	ENSG00000123416	1	-1	46	3946	0.2069784023032651	1.999996e-06	True	5.698971	cp
Prometaphase	dde5a248-af04-4873-95ca-6943ea21e642	604	266	LT0132_31	53	51	1	LT0132_31_53	LT0132_31/LT0132_31_53_51.tif	ENSG00000123416	1	-1	46	3946	0.3322929390059105	1.999996e-06	True	5.698971	cp
Prometaphase	43bf3362-e6f6-4d16-9d2b-9069e659abf9	489	760	LT0132_31	53	51	1	LT0132_31_53	LT0132_31/LT0132_31_53_51.tif	ENSG00000123416	1	-1	46	3946	0.2430807618768327	1.999996e-06	True	5.698971	cp
Prometaphase	1448f2e6-a5f8-4176-b601-8f6af9c1d865	256	613	LT0132_31	53	63	1	LT0132_31_53	LT0132_31/LT0132_31_53_63.tif	ENSG00000123416	1	-1	46	3946	0.2911536531449493	1.999996e-06	True	5.698971	cp
Prometaphase	a81feb85-a8de-4173-83bf-571561020b0f	488	763	LT0132_31	53	63	1	LT0132_31_53	LT0132_31/LT0132_31_53_63.tif	ENSG00000123416	1	-1	46	3946	0.3550511933375318	1.999996e-06	True	5.698971	cp
Prometaphase	0f6e6009-6c9f-4000-870e-3108f6240e13	576	948	LT0132_31	53	63	1	LT0132_31_53	LT0132_31/LT0132_31_53_63.tif	ENSG00000123416	1	-1	46	3946	0.40601911048150524	1.999996e-06	True	5.698971	cp
Prometaphase	15158a8c-fae1-4e34-a6cb-68bc53596353	517	360	LT0132_31	53	63	1	LT0132_31_53	LT0132_31/LT0132_31_53_63.tif	ENSG00000123416	1	-1	46	3946	0.4214724717880657	1.999996e-06	True	5.698971	cp
Prometaphase	4bd99736-6857-4bc9-b646-c29621a1552b	1194	226	LT0132_31	53	63	1	LT0132_31_53	LT0132_31/LT0132_31_53_63.tif	ENSG00000123416	1	-1	46	3946	0.33166700582977177	1.999996e-06	True	5.698971	cp
Prometaphase	17e6e34a-9503-4ca9-a89b-b2337a6ea88b	487	278	LT0132_31	53	63	1	LT0132_31_53	LT0132_31/LT0132_31_53_63.tif	ENSG00000123416	1	-1	46	3946	0.36281805527826294	1.999996e-06	True	5.698971	cp
Prometaphase	1865d1d4-19f9-48e3-9b6a-bb70205b7af8	499	805	LT0132_31	53	63	1	LT0132_31_53	LT0132_31/LT0132_31_53_63.tif	ENSG00000123416	1	-1	46	3946	0.4990736942600722	1.999996e-06	True	5.698971	cp
Prometaphase	0a07eda4-056c-4747-b1ab-f48639c126c3	773	445	LT0132_31	53	63	1	LT0132_31_53	LT0132_31/LT0132_31_53_63.tif	ENSG00000123416	1	-1	46	3946	0.22080660805754618	1.999996e-06	True	5.698971	cp
Prometaphase	9f550bf9-8df5-41b8-9a01-d92f53ccd713	705	1005	LT0132_31	53	63	1	LT0132_31_53	LT0132_31/LT0132_31_53_63.tif	ENSG00000123416	1	-1	46	3946	0.5084878546608919	1.999996e-06	True	5.698971	cp
Prometaphase	e2196d80-4e42-458a-b12b-b36438f8c15b	153	921	LT0132_31	53	63	1	LT0132_31_53	LT0132_31/LT0132_31_53_63.tif	ENSG00000123416	1	-1	46	3946	0.4013115907866083	1.999996e-06	True	5.698971	cp
Prometaphase	41453a39-70fa-46f1-9160-b5524e07f374	545	402	LT0132_31	53	63	1	LT0132_31_53	LT0132_31/LT0132_31_53_63.tif	ENSG00000123416	1	-1	46	3946	0.3415042848389516	1.999996e-06	True	5.698971	cp
Prometaphase	aa8d7724-d686-4ea3-9b28-97c03028507b	242	905	LT0132_31	53	63	1	LT0132_31_53	LT0132_31/LT0132_31_53_63.tif	ENSG00000123416	1	-1	46	3946	0.3575086161645421	1.999996e-06	True	5.698971	cp
Prometaphase	bd23d573-b54c-46d7-9f46-3ed3806bf61f	223	573	LT0132_31	53	63	1	LT0132_31_53	LT0132_31/LT0132_31_53_63.tif	ENSG00000123416	1	-1	46	3946	0.3519759245170528	1.999996e-06	True	5.698971	cp
Prometaphase	ddb3740b-4fd9-410e-b883-3f8276542a13	1196	275	LT0132_31	53	63	1	LT0132_31_53	LT0132_31/LT0132_31_53_63.tif	ENSG00000123416	1	-1	46	3946	0.17893310819221012	1.999996e-06	True	5.698971	cp
Prometaphase	0cbf2cad-82ec-4379-b91c-be98d9bf62d2	1245	273	LT0132_31	53	63	1	LT0132_31_53	LT0132_31/LT0132_31_53_63.tif	ENSG00000123416	1	-1	46	3946	0.16474068774733913	1.999996e-06	True	5.698971	cp
Prometaphase	20b3ed91-b547-44f0-bc89-b0e7ed03d37f	605	314	LT0132_31	53	63	1	LT0132_31_53	LT0132_31/LT0132_31_53_63.tif	ENSG00000123416	1	-1	46	3946	0.33612522723943206	1.999996e-06	True	5.698971	cp
Prometaphase	7a4d9b81-daf0-4451-93f4-d059bf97874d	632	362	LT0132_31	53	63	1	LT0132_31_53	LT0132_31/LT0132_31_53_63.tif	ENSG00000123416	1	-1	46	3946	0.168942988022611	1.999996e-06	True	5.698971	cp
Prometaphase	f8bf05d3-96b1-40b4-a1e8-d911291e18ec	596	271	LT0132_31	53	63	1	LT0132_31_53	LT0132_31/LT0132_31_53_63.tif	ENSG00000123416	1	-1	46	3946	0.5248418069110317	1.999996e-06	True	5.698971	cp
Prometaphase	360298e9-ed0a-46a9-9f88-6f9974356b53	486	930	LT0157_04	5	2	1	LT0157_04_5	LT0157_04/LT0157_04_5_2.tif	ENSG00000175216	1	-1	91	3991	0.21600418655051962	1.999996e-06	True	5.698971	cp
Prometaphase	78457f92-e196-4994-b5ae-e1cebe0785c3	200	710	LT0157_04	5	2	1	LT0157_04_5	LT0157_04/LT0157_04_5_2.tif	ENSG00000175216	1	-1	91	3991	0.15695619281177284	1.999996e-06	True	5.698971	cp
Prometaphase	5eb76f77-106c-4ab3-a88c-52200bab175b	540	852	LT0157_04	5	2	1	LT0157_04_5	LT0157_04/LT0157_04_5_2.tif	ENSG00000175216	1	-1	91	3991	0.09954509573683853	1.999996e-06	True	5.698971	cp
Prometaphase	1cee610b-d55e-4f08-9cf5-f0d44bf93d9a	726	999	LT0157_04	5	2	1	LT0157_04_5	LT0157_04/LT0157_04_5_2.tif	ENSG00000175216	1	-1	91	3991	0.16586833136369675	1.999996e-06	True	5.698971	cp
Prometaphase	f089b7d3-9ed0-46c6-9039-bdc6b24527fc	541	847	LT0157_04	5	17	1	LT0157_04_5	LT0157_04/LT0157_04_5_17.tif	ENSG00000175216	1	-1	91	3991	0.26211994016804346	1.999996e-06	True	5.698971	cp
Prometaphase	bf0a40ad-77dc-4841-b3d2-69b8a29c005b	497	903	LT0157_04	5	17	1	LT0157_04_5	LT0157_04/LT0157_04_5_17.tif	ENSG00000175216	1	-1	91	3991	0.18819257361900554	1.999996e-06	True	5.698971	cp
Prometaphase	307cb1b7-855b-4996-9749-6821df086f8b	910	620	LT0157_04	5	78	1	LT0157_04_5	LT0157_04/LT0157_04_5_78.tif	ENSG00000175216	1	-1	91	3991	0.20093585589063231	1.999996e-06	True	5.698971	cp
Grape	89bd267a-caaf-45e9-b6a8-a56c7cc01f1c	474	932	LT0019_06	140	70	1	LT0019_06_140	LT0019_06/LT0019_06_140_70.tif	DDOST	1	-1	42	3942	0.16104453061239712	1.999996e-06	True	5.698971	cp
Grape	4415caa6-a14d-4573-9815-9d0408d04c2a	176	767	LT0047_27	140	84	1	LT0047_27_140	LT0047_27/LT0047_27_140_84.tif	DNCH1	1	-1	89	3989	0.04490790103411212	0.0012159976	True	2.9150672	cp
Grape	f562f0b2-ffc9-4435-8682-238cad70c1c7	927	64	LT0065_06	54	93	1	LT0065_06_54	LT0065_06/LT0065_06_54_93.tif	CENPE	1	-1	3	3903	0.030206731337986514	0.009011982	True	2.0451796	cp
Grape	90896683-5b1f-417f-9734-2608340510a1	921	537	LT0066_19	287	22	1	LT0066_19_287	LT0066_19/LT0066_19_287_22.tif	ch-TOG	1	-1	152	4052	0.23420218897523118	1.999996e-06	True	5.698971	cp
Grape	709ae82f-4573-480a-a433-d15c72f316b3	1296	466	LT0066_19	287	48	1	LT0066_19_287	LT0066_19/LT0066_19_287_48.tif	ch-TOG	1	-1	152	4052	0.20155061871667196	1.999996e-06	True	5.698971	cp
Grape	3659ebc7-789d-4fe8-8a92-cd2ae915be92	756	280	LT0066_19	287	48	1	LT0066_19_287	LT0066_19/LT0066_19_287_48.tif	ch-TOG	1	-1	152	4052	0.3603195927701729	1.999996e-06	True	5.698971	cp
Grape	e1dc4c1d-b825-450e-9f9f-fe19de151552	1070	492	LT0066_19	287	48	1	LT0066_19_287	LT0066_19/LT0066_19_287_48.tif	ch-TOG	1	-1	152	4052	0.04540390132103995	0.07000186	False	1.1548904	cp
Grape	21f81782-34ea-411a-a3c2-437078ed828a	1229	475	LT0066_19	287	48	1	LT0066_19_287	LT0066_19/LT0066_19_287_48.tif	ch-TOG	1	-1	152	4052	0.15207957777725073	1.999996e-06	True	5.698971	cp
Grape	73f37cbb-3f64-4279-8aa9-4acc07a7ff7d	670	138	LT0066_19	287	48	1	LT0066_19_287	LT0066_19/LT0066_19_287_48.tif	ch-TOG	1	-1	152	4052	0.2993332347418029	1.999996e-06	True	5.698971	cp
Grape	98a90c7d-89a8-44c2-8976-71128bdadd7c	1037	554	LT0066_19	287	48	1	LT0066_19_287	LT0066_19/LT0066_19_287_48.tif	ch-TOG	1	-1	152	4052	0.28462597566012143	1.999996e-06	True	5.698971	cp
Grape	60f63843-7e0f-47e6-98dd-1670a1ac8996	463	435	LT0066_19	287	48	1	LT0066_19_287	LT0066_19/LT0066_19_287_48.tif	ch-TOG	1	-1	152	4052	0.20097859941606253	1.999996e-06	True	5.698971	cp
Grape	7db058e8-6b63-4c72-9817-65d987c560b9	466	471	LT0066_19	287	48	1	LT0066_19_287	LT0066_19/LT0066_19_287_48.tif	ch-TOG	1	-1	152	4052	0.255429199145745	1.999996e-06	True	5.698971	cp
Grape	97ad7fe3-102c-4044-814a-7659377043b3	1122	641	LT0066_19	287	48	1	LT0066_19_287	LT0066_19/LT0066_19_287_48.tif	ch-TOG	1	-1	152	4052	0.1503675372431568	1.999996e-06	True	5.698971	cp
Grape	9549955e-ea42-4353-9ce3-ba3a9a16ee06	1283	620	LT0066_19	287	48	1	LT0066_19_287	LT0066_19/LT0066_19_287_48.tif	ch-TOG	1	-1	152	4052	0.2252329475909772	1.999996e-06	True	5.698971	cp
Grape	4fc1b8ae-daf0-4d24-9c45-efacac920c0a	839	166	LT0066_19	287	75	1	LT0066_19_287	LT0066_19/LT0066_19_287_75.tif	ch-TOG	1	-1	152	4052	0.22047839400778266	1.999996e-06	True	5.698971	cp
Grape	5fcdda3c-4387-4b54-9c37-90bff300bac3	938	559	LT0066_19	287	75	1	LT0066_19_287	LT0066_19/LT0066_19_287_75.tif	ch-TOG	1	-1	152	4052	0.23184411037923155	1.999996e-06	True	5.698971	cp
Grape	c99c4fa5-e743-4614-84ce-22d018b11713	1319	264	LT0066_19	287	75	1	LT0066_19_287	LT0066_19/LT0066_19_287_75.tif	ch-TOG	1	-1	152	4052	0.30379356105289	1.999996e-06	True	5.698971	cp
Grape	f5cbbc19-79ea-4529-805a-1981e87b7c19	302	513	LT0066_19	287	75	1	LT0066_19_287	LT0066_19/LT0066_19_287_75.tif	ch-TOG	1	-1	152	4052	0.18683633221009618	1.999996e-06	True	5.698971	cp
Grape	243d7a75-2909-48ec-9db0-7d3207aee5a2	410	804	LT0066_19	287	75	1	LT0066_19_287	LT0066_19/LT0066_19_287_75.tif	ch-TOG	1	-1	152	4052	0.26158757123716064	1.999996e-06	True	5.698971	cp
Grape	09a59245-d57f-4dc6-a10f-51e308483483	695	157	LT0066_19	287	75	1	LT0066_19_287	LT0066_19/LT0066_19_287_75.tif	ch-TOG	1	-1	152	4052	0.36609167328089126	1.999996e-06	True	5.698971	cp
Grape	ea24f1ab-df39-483b-8204-88155e5f5a1d	752	281	LT0066_19	287	75	1	LT0066_19_287	LT0066_19/LT0066_19_287_75.tif	ch-TOG	1	-1	152	4052	0.23739972742235763	1.999996e-06	True	5.698971	cp
Grape	6f91a549-3c86-4bce-9eca-57b5b0962e40	814	63	LT0066_19	287	75	1	LT0066_19_287	LT0066_19/LT0066_19_287_75.tif	ch-TOG	1	-1	152	4052	0.33488220131426943	1.999996e-06	True	5.698971	cp
Grape	47a4e2c4-2fe9-484d-9e78-ef9f2641f957	914	665	LT0066_19	287	75	1	LT0066_19_287	LT0066_19/LT0066_19_287_75.tif	ch-TOG	1	-1	152	4052	0.22499762108036264	1.999996e-06	True	5.698971	cp
Grape	d6f75559-9c3e-4d9f-8a39-af7ccb5a6bd0	936	612	LT0066_19	287	75	1	LT0066_19_287	LT0066_19/LT0066_19_287_75.tif	ch-TOG	1	-1	152	4052	0.2568917417160407	1.999996e-06	True	5.698971	cp
Grape	6078dd4c-bb2b-4b0d-9262-8f3c72f5df73	1261	585	LT0066_19	287	75	1	LT0066_19_287	LT0066_19/LT0066_19_287_75.tif	ch-TOG	1	-1	152	4052	0.25406587017500476	1.999996e-06	True	5.698971	cp
Grape	6b2538a5-1007-4f4f-8e71-1de399de0085	208	485	LT0066_19	287	75	1	LT0066_19_287	LT0066_19/LT0066_19_287_75.tif	ch-TOG	1	-1	152	4052	0.3145358165513893	1.999996e-06	True	5.698971	cp
Grape	831aca36-e71a-45a7-b230-068b9c50cfde	545	811	LT0066_19	287	75	1	LT0066_19_287	LT0066_19/LT0066_19_287_75.tif	ch-TOG	1	-1	152	4052	0.3619521058172887	1.999996e-06	True	5.698971	cp
Grape	e291d8f9-e58b-40e8-9013-2042b11e1758	1130	690	LT0066_19	287	75	1	LT0066_19_287	LT0066_19/LT0066_19_287_75.tif	ch-TOG	1	-1	152	4052	0.3424820673288409	1.999996e-06	True	5.698971	cp
Grape	bd975fb1-f646-40f7-a82a-a38bfaa6d912	478	785	LT0066_19	287	75	1	LT0066_19_287	LT0066_19/LT0066_19_287_75.tif	ch-TOG	1	-1	152	4052	0.26626155929506334	1.999996e-06	True	5.698971	cp
Grape	c8c865e0-8273-4998-b224-c6cb0abadbe6	1127	656	LT0066_19	287	75	1	LT0066_19_287	LT0066_19/LT0066_19_287_75.tif	ch-TOG	1	-1	152	4052	0.3067745716984044	1.999996e-06	True	5.698971	cp
Grape	ad2c3137-38e1-4f3b-bedb-7fc121c02afc	486	408	LT0066_19	287	75	1	LT0066_19_287	LT0066_19/LT0066_19_287_75.tif	ch-TOG	1	-1	152	4052	0.3696705603384516	1.999996e-06	True	5.698971	cp
Grape	7f3e435e-45b7-4742-b37b-eb23ece3a02a	1181	517	LT0066_19	287	75	1	LT0066_19_287	LT0066_19/LT0066_19_287_75.tif	ch-TOG	1	-1	152	4052	0.3572759130200238	1.999996e-06	True	5.698971	cp
Grape	a459dc65-c50e-49fe-b0b0-9ba223272e43	957	172	LT0066_19	287	75	1	LT0066_19_287	LT0066_19/LT0066_19_287_75.tif	ch-TOG	1	-1	152	4052	0.3550330879533548	1.999996e-06	True	5.698971	cp
Grape	dd3ff8ab-60e0-4589-93a2-4b68df344b30	1228	386	LT0066_19	287	75	1	LT0066_19_287	LT0066_19/LT0066_19_287_75.tif	ch-TOG	1	-1	152	4052	0.29256364316204375	1.999996e-06	True	5.698971	cp
Grape	9d1304bc-94c6-4e43-a072-9b769084a689	1124	303	LT0066_19	287	75	1	LT0066_19_287	LT0066_19/LT0066_19_287_75.tif	ch-TOG	1	-1	152	4052	0.32684448722400344	1.999996e-06	True	5.698971	cp
Grape	2ba16475-974e-4ff3-91f4-bcd4364beb65	429	787	LT0066_19	287	87	1	LT0066_19_287	LT0066_19/LT0066_19_287_87.tif	ch-TOG	1	-1	152	4052	0.2088712885351026	1.999996e-06	True	5.698971	cp
Grape	d166005f-7de5-4b5b-bb7e-e7c1bb4392ea	955	185	LT0066_19	287	87	1	LT0066_19_287	LT0066_19/LT0066_19_287_87.tif	ch-TOG	1	-1	152	4052	0.32468973628217607	1.999996e-06	True	5.698971	cp
Grape	02c8a7e2-ca0e-412a-950d-04cf245e2e4e	1175	533	LT0066_19	287	87	1	LT0066_19_287	LT0066_19/LT0066_19_287_87.tif	ch-TOG	1	-1	152	4052	0.1786781918907418	1.999996e-06	True	5.698971	cp
Grape	e434d925-2718-4181-90a8-da1f410068aa	536	814	LT0066_19	287	87	1	LT0066_19_287	LT0066_19/LT0066_19_287_87.tif	ch-TOG	1	-1	152	4052	0.3296772568296487	1.999996e-06	True	5.698971	cp
Grape	a03db6a8-bcdf-441f-a1ee-702d24f62382	527	283	LT0066_19	287	87	1	LT0066_19_287	LT0066_19/LT0066_19_287_87.tif	ch-TOG	1	-1	152	4052	0.2436531134375572	1.999996e-06	True	5.698971	cp
Grape	116d5537-7a00-4c05-9232-8e08fc1943b1	590	190	LT0066_19	287	87	1	LT0066_19_287	LT0066_19/LT0066_19_287_87.tif	ch-TOG	1	-1	152	4052	0.3206512090082234	1.999996e-06	True	5.698971	cp
Grape	48ab50be-2280-4bb8-90ec-6a96e6961413	597	615	LT0066_19	287	87	1	LT0066_19_287	LT0066_19/LT0066_19_287_87.tif	ch-TOG	1	-1	152	4052	0.27385183837644794	1.999996e-06	True	5.698971	cp
Grape	fab6e4fe-b026-4700-8af0-4c8f0b980ca3	1201	303	LT0066_19	287	87	1	LT0066_19_287	LT0066_19/LT0066_19_287_87.tif	ch-TOG	1	-1	152	4052	0.26661554163384665	1.999996e-06	True	5.698971	cp
Grape	a1e3386a-52e6-4f80-b97c-ccafdec2777b	751	81	LT0066_19	287	87	1	LT0066_19_287	LT0066_19/LT0066_19_287_87.tif	ch-TOG	1	-1	152	4052	0.3233432413962312	1.999996e-06	True	5.698971	cp
Grape	51578919-61ba-4ba4-b449-cc0c2e0fe935	887	937	LT0066_19	287	87	1	LT0066_19_287	LT0066_19/LT0066_19_287_87.tif	ch-TOG	1	-1	152	4052	0.20935911370375682	1.999996e-06	True	5.698971	cp
Grape	6d9373de-88de-480e-836e-ca5664bd7733	1102	313	LT0066_19	287	87	1	LT0066_19_287	LT0066_19/LT0066_19_287_87.tif	ch-TOG	1	-1	152	4052	0.3900108327713179	1.999996e-06	True	5.698971	cp
Grape	a2570f99-67f5-43c6-baea-f67b45276ff3	1241	828	LT0066_19	287	87	1	LT0066_19_287	LT0066_19/LT0066_19_287_87.tif	ch-TOG	1	-1	152	4052	0.1658472655881129	1.999996e-06	True	5.698971	cp
Grape	6604f0cb-baa3-4722-b40f-328f2b8b5c03	831	374	LT0066_19	287	93	1	LT0066_19_287	LT0066_19/LT0066_19_287_93.tif	ch-TOG	1	-1	152	4052	0.3511256968753499	1.999996e-06	True	5.698971	cp
Grape	90af7c30-0636-4595-9ec9-ca60437fc276	820	178	LT0066_19	287	93	1	LT0066_19_287	LT0066_19/LT0066_19_287_93.tif	ch-TOG	1	-1	152	4052	0.3666593192745278	1.999996e-06	True	5.698971	cp
Grape	78cb03f2-04a5-48f7-986c-386c92ff20cf	713	332	LT0066_19	287	93	1	LT0066_19_287	LT0066_19/LT0066_19_287_93.tif	ch-TOG	1	-1	152	4052	0.2224229348536273	1.999996e-06	True	5.698971	cp
Grape	d9dcd22c-3cdd-43ff-b919-fe8884525b0e	562	502	LT0066_19	287	93	1	LT0066_19_287	LT0066_19/LT0066_19_287_93.tif	ch-TOG	1	-1	152	4052	0.1428193337685233	1.999996e-06	True	5.698971	cp
Grape	0ba300e5-c8fd-41e5-ac71-b3eaec86717f	755	94	LT0066_19	287	93	1	LT0066_19_287	LT0066_19/LT0066_19_287_93.tif	ch-TOG	1	-1	152	4052	0.3141838301328745	1.999996e-06	True	5.698971	cp
Grape	ab404288-696c-4cc9-9f39-acd9d7ed63bb	517	249	LT0066_19	287	93	1	LT0066_19_287	LT0066_19/LT0066_19_287_93.tif	ch-TOG	1	-1	152	4052	0.27491030778484987	1.999996e-06	True	5.698971	cp
Grape	3c339403-7a54-47d4-8701-9f9c98943e89	210	505	LT0066_19	287	93	1	LT0066_19_287	LT0066_19/LT0066_19_287_93.tif	ch-TOG	1	-1	152	4052	0.2920116070130702	1.999996e-06	True	5.698971	cp
Grape	44b30821-e200-485a-b93e-2245b36de80f	611	270	LT0066_19	287	93	1	LT0066_19_287	LT0066_19/LT0066_19_287_93.tif	ch-TOG	1	-1	152	4052	0.24218839292758412	1.999996e-06	True	5.698971	cp
Grape	c03bd1ee-e93a-4d2d-bd48-549d81c1692f	528	822	LT0066_19	287	93	1	LT0066_19_287	LT0066_19/LT0066_19_287_93.tif	ch-TOG	1	-1	152	4052	0.3293446889090476	1.999996e-06	True	5.698971	cp
Grape	324d4e1d-5bb6-48ae-afe7-c81ba1bec930	609	189	LT0066_19	287	93	1	LT0066_19_287	LT0066_19/LT0066_19_287_93.tif	ch-TOG	1	-1	152	4052	0.26939803063178835	1.999996e-06	True	5.698971	cp
Grape	53d5217d-206c-4db0-b074-aeab0d2f2b23	1098	318	LT0066_19	287	93	1	LT0066_19_287	LT0066_19/LT0066_19_287_93.tif	ch-TOG	1	-1	152	4052	0.332305978537138	1.999996e-06	True	5.698971	cp
Grape	9b350aa3-9e16-4b44-a545-a3f75abfe3f1	292	135	LT0084_46	3	80	1	LT0084_46_3	LT0084_46/LT0084_46_3_80.tif	ENSG00000138180	1	-1	36	3936	0.20848987675300934	1.999996e-06	True	5.698971	cp
Grape	0d77c78c-f5d9-47be-89b7-edefaf0f1e2b	334	948	LT0157_04	5	47	1	LT0157_04_5	LT0157_04/LT0157_04_5_47.tif	ENSG00000175216	1	-1	91	3991	0.29906230116114235	1.999996e-06	True	5.698971	cp
Grape	a748e366-2235-4a84-a9a2-d00886ee46de	857	415	LT0157_04	5	47	1	LT0157_04_5	LT0157_04/LT0157_04_5_47.tif	ENSG00000175216	1	-1	91	3991	0.20340458001326478	1.999996e-06	True	5.698971	cp
Grape	aa8a4650-b331-49b9-bb94-448402b5b050	633	527	LT0157_04	5	47	1	LT0157_04_5	LT0157_04/LT0157_04_5_47.tif	ENSG00000175216	1	-1	91	3991	0.1319904448439147	1.999996e-06	True	5.698971	cp
Grape	5408c67c-f393-4f40-9062-9def47f252ec	29	959	LT0157_04	5	47	1	LT0157_04_5	LT0157_04/LT0157_04_5_47.tif	ENSG00000175216	1	-1	91	3991	0.2239265643868097	1.999996e-06	True	5.698971	cp
Grape	532be16c-b664-4727-a978-cd1a37e6ae39	801	903	LT0157_04	5	47	1	LT0157_04_5	LT0157_04/LT0157_04_5_47.tif	ENSG00000175216	1	-1	91	3991	0.20872202527706035	1.999996e-06	True	5.698971	cp
Grape	901b30d3-f787-46e0-9cfe-2ff45c4606fe	279	555	LT0157_04	5	61	1	LT0157_04_5	LT0157_04/LT0157_04_5_61.tif	ENSG00000175216	1	-1	91	3991	0.22638272719482694	1.999996e-06	True	5.698971	cp
Grape	3fc71474-42ba-4e51-9723-b9ff8e756716	501	553	LT0157_04	5	61	1	LT0157_04_5	LT0157_04/LT0157_04_5_61.tif	ENSG00000175216	1	-1	91	3991	0.17717237728554985	1.999996e-06	True	5.698971	cp
Grape	e841c4f0-95e8-4200-a688-654cf88395d7	809	262	LT0157_04	5	61	1	LT0157_04_5	LT0157_04/LT0157_04_5_61.tif	ENSG00000175216	1	-1	91	3991	0.17251702880201855	1.999996e-06	True	5.698971	cp
Grape	cb89a4bd-dfaa-4b89-8521-903526dadbed	846	427	LT0157_04	5	61	1	LT0157_04_5	LT0157_04/LT0157_04_5_61.tif	ENSG00000175216	1	-1	91	3991	0.23666010870220114	1.999996e-06	True	5.698971	cp
Grape	ff7f560c-78ac-4220-9ba3-21009392f1d9	1281	934	LT0157_04	5	61	1	LT0157_04_5	LT0157_04/LT0157_04_5_61.tif	ENSG00000175216	1	-1	91	3991	0.20247682901851102	1.999996e-06	True	5.698971	cp
Grape	1a3bd10f-29f3-4b00-8648-9231e0453559	1035	235	LT0157_04	5	61	1	LT0157_04_5	LT0157_04/LT0157_04_5_61.tif	ENSG00000175216	1	-1	91	3991	0.14280617387912212	1.999996e-06	True	5.698971	cp
Grape	a901d30f-b385-427e-ba4c-dcf8ad89bb80	29	957	LT0157_04	5	61	1	LT0157_04_5	LT0157_04/LT0157_04_5_61.tif	ENSG00000175216	1	-1	91	3991	0.2463191830339717	1.999996e-06	True	5.698971	cp
Grape	38b1cfae-265f-4905-b877-7194c0ae835a	611	503	LT0157_04	5	61	1	LT0157_04_5	LT0157_04/LT0157_04_5_61.tif	ENSG00000175216	1	-1	91	3991	0.16033358686340643	1.999996e-06	True	5.698971	cp
Grape	fecc4b71-856d-4f15-bbc9-61618ed23692	950	374	LT0157_04	5	61	1	LT0157_04_5	LT0157_04/LT0157_04_5_61.tif	ENSG00000175216	1	-1	91	3991	0.1400325578421209	1.999996e-06	True	5.698971	cp
Grape	4314ecbb-8681-4bac-b4f5-a194db41322a	329	934	LT0157_04	5	78	1	LT0157_04_5	LT0157_04/LT0157_04_5_78.tif	ENSG00000175216	1	-1	91	3991	0.24329976211709547	1.999996e-06	True	5.698971	cp
Grape	d5a95195-83c4-4839-ade8-00ad969840c1	618	501	LT0157_04	5	78	1	LT0157_04_5	LT0157_04/LT0157_04_5_78.tif	ENSG00000175216	1	-1	91	3991	0.2629339475419507	1.999996e-06	True	5.698971	cp
Grape	44e4c10b-6f53-4f3d-981d-104666bdf3f3	843	426	LT0157_04	5	78	1	LT0157_04_5	LT0157_04/LT0157_04_5_78.tif	ENSG00000175216	1	-1	91	3991	0.26757791901902345	1.999996e-06	True	5.698971	cp
Grape	34adc96b-5195-40d7-81a2-8ce413f9d93c	1290	920	LT0157_04	5	78	1	LT0157_04_5	LT0157_04/LT0157_04_5_78.tif	ENSG00000175216	1	-1	91	3991	0.2071175458771532	1.999996e-06	True	5.698971	cp
Interphase	d5af7796-da3d-447d-bc57-6493184382ca	1069	636	LT0013_38	42	47	1	LT0013_38_42	LT0013_38/LT0013_38_42_47.tif	KIF14	1	-1	53	3953	0.028008143643804963	0.017779965	True	1.7500691	cp
Interphase	6f68a356-1bc1-4986-af15-1c58ab2b932f	1097	571	LT0013_38	42	47	1	LT0013_38_42	LT0013_38/LT0013_38_42_47.tif	KIF14	1	-1	53	3953	0.03417677906288462	0.007559985	True	2.121479	cp
Interphase	05095097-4757-467e-a61c-4620cdd28f14	1076	599	LT0013_38	42	47	1	LT0013_38_42	LT0013_38/LT0013_38_42_47.tif	KIF14	1	-1	53	3953	0.03127284636225027	0.013885972	True	1.8574237	cp
Interphase	0357bebf-5fbe-450b-bfef-08171d0ce506	1144	575	LT0013_38	42	47	1	LT0013_38_42	LT0013_38/LT0013_38_42_47.tif	KIF14	1	-1	53	3953	0.018723011869179157	0.11158778	False	0.9523834	cp
Interphase	ce497840-2822-4d39-810e-65006615fe28	1145	615	LT0013_38	42	47	1	LT0013_38_42	LT0013_38/LT0013_38_42_47.tif	KIF14	1	-1	53	3953	0.03879069906415282	0.0021599957	True	2.6655471	cp
Interphase	9bffdcf7-2b1f-4e32-b2d1-92f2d4c1815c	161	811	LT0013_38	42	47	1	LT0013_38_42	LT0013_38/LT0013_38_42_47.tif	KIF14	1	-1	53	3953	0.040137972821139165	0.0015539969	True	2.80855	cp
Interphase	540157c7-c75b-4609-a6a3-ed440693c502	1123	626	LT0013_38	42	47	1	LT0013_38_42	LT0013_38/LT0013_38_42_47.tif	KIF14	1	-1	53	3953	0.022749787268388614	0.03995592	True	1.3984189	cp
Interphase	a7e17056-4595-4b93-960f-f5a20da946d8	1123	570	LT0013_38	42	47	1	LT0013_38_42	LT0013_38/LT0013_38_42_47.tif	KIF14	1	-1	53	3953	0.04131330518142684	0.0011839976	True	2.926649	cp
Interphase	45796a74-daca-478c-bcd3-904306e2a5b9	707	382	LT0014_12	159	70	1	LT0014_12_159	LT0014_12/LT0014_12_159_70.tif	TFR2	1	-1	48	3948	0.14078230498022662	1.999996e-06	True	5.698971	cp
Interphase	1d899b1e-b04c-4530-a5e5-5a2ee5b6eec6	256	373	LT0014_12	159	70	1	LT0014_12_159	LT0014_12/LT0014_12_159_70.tif	TFR2	1	-1	48	3948	0.19841454626988206	1.999996e-06	True	5.698971	cp
Interphase	87076cae-5ad7-4239-a107-2e307ad795f0	336	995	LT0014_12	159	70	1	LT0014_12_159	LT0014_12/LT0014_12_159_70.tif	TFR2	1	-1	48	3948	0.057034522233301015	8.399983e-05	True	4.0757217	cp
Interphase	0530b7ce-4fdc-4e3d-bb4a-3ba940ed53b0	255	405	LT0014_12	159	70	1	LT0014_12_159	LT0014_12/LT0014_12_159_70.tif	TFR2	1	-1	48	3948	0.11061760369424489	1.999996e-06	True	5.698971	cp
Interphase	03496243-c82c-420f-971f-509f5c0a2c32	721	418	LT0014_12	159	70	1	LT0014_12_159	LT0014_12/LT0014_12_159_70.tif	TFR2	1	-1	48	3948	0.15204005781481347	1.999996e-06	True	5.698971	cp
Interphase	6e9dc2eb-de69-48da-b0c7-b2c22357b703	710	979	LT0014_12	159	70	1	LT0014_12_159	LT0014_12/LT0014_12_159_70.tif	TFR2	1	-1	48	3948	0.03520834339982477	0.006169988	True	2.2097156	cp
Interphase	1fa400dd-69c7-419b-bc7c-49a5c45d48d6	204	427	LT0014_12	159	70	1	LT0014_12_159	LT0014_12/LT0014_12_159_70.tif	TFR2	1	-1	48	3948	0.18919419992881129	1.999996e-06	True	5.698971	cp
Interphase	e4efcd23-7fc9-4729-914d-637394578a49	112	470	LT0014_12	159	70	1	LT0014_12_159	LT0014_12/LT0014_12_159_70.tif	TFR2	1	-1	48	3948	0.2122348958723003	1.999996e-06	True	5.698971	cp
Interphase	88d918ca-5ce7-44b7-989d-b0e35036f9ec	684	971	LT0014_12	159	70	1	LT0014_12_159	LT0014_12/LT0014_12_159_70.tif	TFR2	1	-1	48	3948	0.03803562773623279	0.0028319943	True	2.5479076	cp
Interphase	709e05b6-28a7-4afd-8b45-ddc7395f95b2	1081	330	LT0014_12	159	70	1	LT0014_12_159	LT0014_12/LT0014_12_159_70.tif	TFR2	1	-1	48	3948	0.2589142319560758	1.999996e-06	True	5.698971	cp
Interphase	5b54a173-20e1-498a-9943-d6e15e45d6f2	229	423	LT0014_12	159	70	1	LT0014_12_159	LT0014_12/LT0014_12_159_70.tif	TFR2	1	-1	48	3948	0.2511097935468669	1.999996e-06	True	5.698971	cp
Interphase	20b58799-bebc-4cb1-a579-153253f0376e	107	735	LT0014_12	159	77	1	LT0014_12_159	LT0014_12/LT0014_12_159_77.tif	TFR2	1	-1	48	3948	0.21105425057612726	1.999996e-06	True	5.698971	cp
Interphase	d37cd580-bfab-4260-bd66-7efb6ec5607a	392	446	LT0014_12	159	77	1	LT0014_12_159	LT0014_12/LT0014_12_159_77.tif	TFR2	1	-1	48	3948	0.024058054437784745	0.02499595	True	1.6021304	cp
Interphase	f576b9d2-d060-47a5-8687-2c820106fecf	142	728	LT0014_12	159	77	1	LT0014_12_159	LT0014_12/LT0014_12_159_77.tif	TFR2	1	-1	48	3948	0.15400141738608505	1.999996e-06	True	5.698971	cp
Interphase	d63f3c5e-efc4-404f-bc08-afa51fff9d13	745	390	LT0014_12	159	77	1	LT0014_12_159	LT0014_12/LT0014_12_159_77.tif	TFR2	1	-1	48	3948	0.24732855291530811	1.999996e-06	True	5.698971	cp
Interphase	4572e4a0-8b94-4714-8d82-9e644a3ccdcd	1086	299	LT0014_12	159	77	1	LT0014_12_159	LT0014_12/LT0014_12_159_77.tif	TFR2	1	-1	48	3948	0.13638185138077466	1.999996e-06	True	5.698971	cp
Interphase	b90e6329-e4f5-488c-a778-eb0ea1a145b4	208	393	LT0014_12	159	77	1	LT0014_12_159	LT0014_12/LT0014_12_159_77.tif	TFR2	1	-1	48	3948	0.16593894852168664	1.999996e-06	True	5.698971	cp
Interphase	15c05ce3-ff2a-489a-a4a7-30e7fd43e7e9	629	585	LT0014_12	159	77	1	LT0014_12_159	LT0014_12/LT0014_12_159_77.tif	TFR2	1	-1	48	3948	0.13501895602643366	1.999996e-06	True	5.698971	cp
Interphase	0487b6bd-7732-46fb-aa82-9a13f4276b60	112	793	LT0014_12	159	77	1	LT0014_12_159	LT0014_12/LT0014_12_159_77.tif	TFR2	1	-1	48	3948	0.21788374385206888	1.999996e-06	True	5.698971	cp
Interphase	c0085cc5-ea58-4fe5-9369-aff24c5ffc21	1082	327	LT0014_12	159	77	1	LT0014_12_159	LT0014_12/LT0014_12_159_77.tif	TFR2	1	-1	48	3948	0.2492155899447337	1.999996e-06	True	5.698971	cp
Interphase	5b238305-c6a4-4c96-b074-3f08b4038c35	1006	335	LT0014_12	159	77	1	LT0014_12_159	LT0014_12/LT0014_12_159_77.tif	TFR2	1	-1	48	3948	0.14400652921809143	1.999996e-06	True	5.698971	cp
Interphase	c71c5fcc-759b-45f6-afee-3785cf4c467b	546	522	LT0014_12	159	93	1	LT0014_12_159	LT0014_12/LT0014_12_159_93.tif	TFR2	1	-1	48	3948	0.06913157689321894	7.999984e-06	True	5.096911	cp
Interphase	e3c44910-6c3b-4d01-acd1-504c43726e96	577	535	LT0014_12	159	93	1	LT0014_12_159	LT0014_12/LT0014_12_159_93.tif	TFR2	1	-1	48	3948	0.07582615843411736	5.999988e-06	True	5.2218494	cp
Interphase	9724d766-e461-464d-8907-6c895b7f8679	171	401	LT0014_12	159	93	1	LT0014_12_159	LT0014_12/LT0014_12_159_93.tif	TFR2	1	-1	48	3948	0.21650613090201545	1.999996e-06	True	5.698971	cp
Interphase	f108fd4f-c84a-4e88-8496-ed2aa51c0d93	692	398	LT0014_12	159	93	1	LT0014_12_159	LT0014_12/LT0014_12_159_93.tif	TFR2	1	-1	48	3948	0.09960832786181512	1.999996e-06	True	5.698971	cp
Interphase	cdfc3e39-2963-4c45-b6f5-7d7d79d89b11	300	865	LT0019_06	140	70	1	LT0019_06_140	LT0019_06/LT0019_06_140_70.tif	DDOST	1	-1	42	3942	0.0427097791161394	0.0011259977	True	2.9484625	cp
Interphase	d7d3a692-5e1f-44e2-b06b-d8a396e3a0c1	860	430	LT0019_06	140	70	1	LT0019_06_140	LT0019_06/LT0019_06_140_70.tif	DDOST	1	-1	42	3942	0.05280263914898774	0.00024199951	True	3.6161854	cp
Interphase	b4bac60a-7858-4f90-a7cd-33ccf077c24f	211	970	LT0019_06	140	70	1	LT0019_06_140	LT0019_06/LT0019_06_140_70.tif	DDOST	1	-1	42	3942	0.09605454273377957	1.999996e-06	True	5.698971	cp
Interphase	ce6949ce-7fac-422a-aaec-566794a50f87	831	440	LT0019_06	140	70	1	LT0019_06_140	LT0019_06/LT0019_06_140_70.tif	DDOST	1	-1	42	3942	0.03520801131816582	0.007855984	True	2.1047993	cp
Interphase	6f3968ae-221d-45e6-8f72-653504c3c5fe	866	809	LT0019_06	140	83	1	LT0019_06_140	LT0019_06/LT0019_06_140_83.tif	DDOST	1	-1	42	3942	0.020616803375199604	0.03535393	True	1.4515623	cp
Interphase	a012a242-f3e1-4e41-acef-9e0747a879e3	117	595	LT0023_04	5	30	1	LT0023_04_5	LT0023_04/LT0023_04_5_30.tif	MYST1	1	-1	58	3958	0.012970676457222398	0.93749815	False	0.02802958	cp
Interphase	df32c546-88a2-4215-aa25-0b325bd35d28	60	597	LT0023_04	5	30	1	LT0023_04_5	LT0023_04/LT0023_04_5_30.tif	MYST1	1	-1	58	3958	0.00947895807073739	1.0	False	-0.0	cp
Interphase	16909ebb-fb6b-4d62-81b2-1e06c28fdbf6	369	540	LT0023_04	5	30	1	LT0023_04_5	LT0023_04/LT0023_04_5_30.tif	MYST1	1	-1	58	3958	0.012753013607287101	0.9549421	False	0.020022957	cp
Interphase	385f3602-5e8a-4f96-bdbf-10e9f6582168	1177	683	LT0023_04	5	30	1	LT0023_04_5	LT0023_04/LT0023_04_5_30.tif	MYST1	1	-1	58	3958	0.017866673027649906	0.23825553	False	0.622957	cp
Interphase	151a20cb-ffbc-4bb0-9190-5aa9b886c28b	1061	268	LT0023_04	5	30	1	LT0023_04_5	LT0023_04/LT0023_04_5_30.tif	MYST1	1	-1	58	3958	0.03714488359714566	0.0033419933	True	2.4759943	cp
Interphase	336e1fbf-21fa-4138-86cf-b2af45e2f3d0	214	461	LT0023_04	5	30	1	LT0023_04_5	LT0023_04/LT0023_04_5_30.tif	MYST1	1	-1	58	3958	0.018167651026877254	0.21341957	False	0.67076576	cp
Interphase	2021915b-a2ae-4916-9579-8d0fc60fe19b	281	536	LT0023_04	5	87	1	LT0023_04_5	LT0023_04/LT0023_04_5_87.tif	MYST1	1	-1	58	3958	0.06243926893433537	1.7999964e-05	True	4.7447286	cp
Interphase	112a6966-35fe-4c6d-ac1f-dc32d0400382	1237	93	LT0023_04	5	87	1	LT0023_04_5	LT0023_04/LT0023_04_5_87.tif	MYST1	1	-1	58	3958	0.022180072050057908	0.061179876	False	1.2133914	cp
Interphase	53bc4d94-f87e-4a43-899d-00689fcc2b2a	259	561	LT0023_04	5	87	1	LT0023_04_5	LT0023_04/LT0023_04_5_87.tif	MYST1	1	-1	58	3958	0.03802255527323538	0.0026359947	True	2.5790555	cp
Interphase	20fd3a2e-15f3-43a3-af7b-803244e2e851	1254	63	LT0023_04	5	87	1	LT0023_04_5	LT0023_04/LT0023_04_5_87.tif	MYST1	1	-1	58	3958	0.017162346590069197	0.3072494	False	0.512509	cp
Interphase	e117fcdb-f810-45bc-9623-4e45c212efc6	743	508	LT0023_04	5	87	1	LT0023_04_5	LT0023_04/LT0023_04_5_87.tif	MYST1	1	-1	58	3958	0.013616595577887117	0.8645763	False	0.06319668	cp
Interphase	da17945b-1e9b-4643-81a3-c907a077128f	1081	733	LT0023_04	5	87	1	LT0023_04_5	LT0023_04/LT0023_04_5_87.tif	MYST1	1	-1	58	3958	0.018823189095203186	0.16882166	False	0.7725718	cp
Interphase	2cba34fc-fd16-4800-8b1b-db6af82596c7	763	538	LT0023_04	5	87	1	LT0023_04_5	LT0023_04/LT0023_04_5_87.tif	MYST1	1	-1	58	3958	0.03933642261869266	0.0019199961	True	2.7166996	cp
Interphase	a9cff6d6-6b23-468e-a73f-546775ce05da	658	279	LT0023_04	5	87	1	LT0023_04_5	LT0023_04/LT0023_04_5_87.tif	MYST1	1	-1	58	3958	0.03686450284827143	0.0036539927	True	2.4372323	cp
Interphase	69bae2a6-4b8e-487a-8a0a-0c4ad866a3e6	1305	723	LT0023_04	5	87	1	LT0023_04_5	LT0023_04/LT0023_04_5_87.tif	MYST1	1	-1	58	3958	0.013789602618120478	0.8400263	False	0.07570711	cp
Interphase	b202ff50-1ab9-487e-8826-0c75107979c3	1320	164	LT0023_04	5	87	1	LT0023_04_5	LT0023_04/LT0023_04_5_87.tif	MYST1	1	-1	58	3958	0.03432215229277271	0.0075359847	True	2.12286	cp
Interphase	692d8ff4-9c75-4fd5-a982-f9647ea13c66	1117	549	LT0026_22	258	25	1	LT0026_22_258	LT0026_22/LT0026_22_258_25.tif	LCK	1	-1	32	3932	0.1117371271982673	1.999996e-06	True	5.698971	cp
Interphase	a52cbbae-4c4f-4aeb-abc0-2f212f7ec7dd	911	37	LT0026_22	258	25	1	LT0026_22_258	LT0026_22/LT0026_22_258_25.tif	LCK	1	-1	32	3932	0.06354657333431432	9.799981e-05	True	4.0087748	cp
Interphase	bcb69cee-2a74-41f5-b7d9-b7bbad7fed73	1257	133	LT0026_22	258	25	1	LT0026_22_258	LT0026_22/LT0026_22_258_25.tif	LCK	1	-1	32	3932	0.09372699186537764	1.999996e-06	True	5.698971	cp
Interphase	dd9b5923-1d7f-4008-961e-e8b4c097b819	133	774	LT0026_22	258	25	1	LT0026_22_258	LT0026_22/LT0026_22_258_25.tif	LCK	1	-1	32	3932	0.045751558293286164	0.0011819976	True	2.9273834	cp
Interphase	74abf44c-7f57-4e99-8fee-201f3aa1bac0	104	798	LT0026_22	258	25	1	LT0026_22_258	LT0026_22/LT0026_22_258_25.tif	LCK	1	-1	32	3932	0.016287258342799447	0.047541905	True	1.3229234	cp
Interphase	91d206a4-a222-4471-8f7d-f07d166b0e90	1039	394	LT0026_22	258	25	1	LT0026_22_258	LT0026_22/LT0026_22_258_25.tif	LCK	1	-1	32	3932	0.03976317860125449	0.0062639876	True	2.203149	cp
Interphase	5d7f0dc9-98ee-4c00-9634-d5f0ba5244b2	939	59	LT0026_22	258	25	1	LT0026_22_258	LT0026_22/LT0026_22_258_25.tif	LCK	1	-1	32	3932	0.05142557108950769	0.0003999992	True	3.3979409	cp
Interphase	a29e0ce5-aaa5-4e19-8228-366b370d35cc	737	475	LT0026_22	258	25	1	LT0026_22_258	LT0026_22/LT0026_22_258_25.tif	LCK	1	-1	32	3932	0.03198560642065537	0.009033982	True	2.0441208	cp
Interphase	7ab53202-2e7a-49d9-846d-eabe0c059c5b	170	758	LT0026_22	258	25	1	LT0026_22_258	LT0026_22/LT0026_22_258_25.tif	LCK	1	-1	32	3932	0.032862782205066735	0.008867982	True	2.0521753	cp
Interphase	f980720d-0288-46c1-ad0d-297b76968664	925	100	LT0026_22	258	25	1	LT0026_22_258	LT0026_22/LT0026_22_258_25.tif	LCK	1	-1	32	3932	0.08006079374366284	1.5999967e-05	True	4.795881	cp
Interphase	68ee8a84-0e95-4117-84dc-f36fc0417f05	896	75	LT0026_22	258	25	1	LT0026_22_258	LT0026_22/LT0026_22_258_25.tif	LCK	1	-1	32	3932	0.09708979637988752	1.999996e-06	True	5.698971	cp
Interphase	d0f2b0d3-6885-4497-a1c5-3b072cbfae93	1117	575	LT0026_22	258	25	1	LT0026_22_258	LT0026_22/LT0026_22_258_25.tif	LCK	1	-1	32	3932	0.0802852239022788	1.1999976e-05	True	4.9208198	cp
Interphase	339ef223-497f-43d4-bc5a-0e607b98a954	222	775	LT0027_44	292	92	1	LT0027_44_292	LT0027_44/LT0027_44_292_92.tif	CDK4	1	-1	53	3953	0.018506522728639035	0.11944776	False	0.922822	cp
Interphase	51e6e121-dc0b-44ea-94be-e8150b0462c9	818	429	LT0028_14	129	17	1	LT0028_14_129	LT0028_14/LT0028_14_129_17.tif	CDKL5	1	-1	50	3950	0.09077992865900475	1.999996e-06	True	5.698971	cp
Interphase	11088f08-2740-4a92-b83f-c95155d4c2cd	813	254	LT0028_14	129	17	1	LT0028_14_129	LT0028_14/LT0028_14_129_17.tif	CDKL5	1	-1	50	3950	0.04100089496323155	0.0011899977	True	2.924454	cp
Interphase	7050c73c-1e0e-4a0a-b3ff-20f34e29b6ae	770	163	LT0028_14	129	17	1	LT0028_14_129	LT0028_14/LT0028_14_129_17.tif	CDKL5	1	-1	50	3950	0.16196120577010542	1.999996e-06	True	5.698971	cp
Interphase	aa1af236-df67-4ed0-8a34-1b0c051d0447	829	309	LT0028_14	129	17	1	LT0028_14_129	LT0028_14/LT0028_14_129_17.tif	CDKL5	1	-1	50	3950	0.06401475433461618	2.3999952e-05	True	4.6197896	cp
Interphase	711e0d2f-cdd1-491b-bfb0-39698fa10a86	815	463	LT0028_14	129	17	1	LT0028_14_129	LT0028_14/LT0028_14_129_17.tif	CDKL5	1	-1	50	3950	0.053165324593719324	0.00013399973	True	3.8728962	cp
Interphase	8f5e47b2-b735-490c-b7ac-de9ddbeb512a	980	405	LT0028_14	129	17	1	LT0028_14_129	LT0028_14/LT0028_14_129_17.tif	CDKL5	1	-1	50	3950	0.026438899901500362	0.018929962	True	1.7228502	cp
Interphase	34182e9b-66fc-4508-b1e6-cefcaf8eb9bd	812	372	LT0028_14	129	17	1	LT0028_14_129	LT0028_14/LT0028_14_129_17.tif	CDKL5	1	-1	50	3950	0.09126325454392901	1.999996e-06	True	5.698971	cp
Interphase	146e74bb-393f-4587-9fdc-bb7a075fd066	738	203	LT0028_14	129	17	1	LT0028_14_129	LT0028_14/LT0028_14_129_17.tif	CDKL5	1	-1	50	3950	0.09971074732635615	1.999996e-06	True	5.698971	cp
Interphase	3e304b0d-615b-477f-873b-998f7578f776	741	110	LT0028_14	129	17	1	LT0028_14_129	LT0028_14/LT0028_14_129_17.tif	CDKL5	1	-1	50	3950	0.08504689736873658	1.999996e-06	True	5.698971	cp
Interphase	b191afdc-f258-4d07-88e3-dc40aec93556	941	119	LT0028_14	129	17	1	LT0028_14_129	LT0028_14/LT0028_14_129_17.tif	CDKL5	1	-1	50	3950	0.12064738241476426	1.999996e-06	True	5.698971	cp
Interphase	eb5364ac-955b-4cf6-8e28-83c63ca339c7	831	190	LT0028_14	129	17	1	LT0028_14_129	LT0028_14/LT0028_14_129_17.tif	CDKL5	1	-1	50	3950	0.07481620234353477	9.99998e-06	True	5.000001	cp
Interphase	4b2bc0df-fae0-4531-bf13-83bb6c970f76	796	329	LT0028_14	129	17	1	LT0028_14_129	LT0028_14/LT0028_14_129_17.tif	CDKL5	1	-1	50	3950	0.09863807459422076	1.999996e-06	True	5.698971	cp
Interphase	4cb6e39f-ac7c-449a-9ea7-c5966aa19115	754	310	LT0028_14	129	17	1	LT0028_14_129	LT0028_14/LT0028_14_129_17.tif	CDKL5	1	-1	50	3950	0.10556562210944298	1.999996e-06	True	5.698971	cp
Interphase	4f01145d-520a-4530-8a64-791cefa23194	931	162	LT0028_14	129	17	1	LT0028_14_129	LT0028_14/LT0028_14_129_17.tif	CDKL5	1	-1	50	3950	0.06538687872139279	1.999996e-05	True	4.698971	cp
Interphase	a76dc8e0-9705-42a0-8644-02bdb8924848	750	284	LT0028_14	129	17	1	LT0028_14_129	LT0028_14/LT0028_14_129_17.tif	CDKL5	1	-1	50	3950	0.01970070809885759	0.06603787	False	1.180207	cp
Interphase	4e58f51d-91ea-4cde-86d9-af61967169ec	978	361	LT0028_14	129	17	1	LT0028_14_129	LT0028_14/LT0028_14_129_17.tif	CDKL5	1	-1	50	3950	0.0808428146589982	3.999992e-06	True	5.397941	cp
Interphase	58f330ca-0416-42d2-a430-defbdb4abefa	726	637	LT0028_14	129	55	1	LT0028_14_129	LT0028_14/LT0028_14_129_55.tif	CDKL5	1	-1	50	3950	0.013915206491300429	0.46992105	False	0.3279751	cp
Interphase	a8af7867-bbeb-41b5-84aa-bb9cc1f8b134	936	23	LT0038_08	250	54	1	LT0038_08_250	LT0038_08/LT0038_08_250_54.tif	BUB1B	1	-1	30	3930	0.015195676447051724	0.053107895	False	1.274841	cp
Interphase	ad9030cf-0bff-4d28-a400-8c16317f420a	966	229	LT0038_08	250	54	1	LT0038_08_250	LT0038_08/LT0038_08_250_54.tif	BUB1B	1	-1	30	3930	0.029252334565355847	0.00959398	True	2.018001	cp
Interphase	607d9203-0cfe-4745-9c1e-84e4506c1a48	316	513	LT0038_08	250	54	1	LT0038_08_250	LT0038_08/LT0038_08_250_54.tif	BUB1B	1	-1	30	3930	0.012322778364204253	0.11280578	False	0.9476687	cp
Interphase	87c706c9-1f67-4596-9bec-b4418513f1c4	547	597	LT0038_08	250	54	1	LT0038_08_250	LT0038_08/LT0038_08_250_54.tif	BUB1B	1	-1	30	3930	0.016770057882695436	0.039403923	True	1.4044605	cp
Interphase	b694245d-a3e9-4bc3-93ef-4ce9537b316a	158	477	LT0038_08	250	54	1	LT0038_08_250	LT0038_08/LT0038_08_250_54.tif	BUB1B	1	-1	30	3930	0.015090156794617409	0.05439389	False	1.2644498	cp
Interphase	ad0af38f-f9f2-4d29-9594-6aa0a3bb3241	1047	587	LT0038_08	250	54	1	LT0038_08_250	LT0038_08/LT0038_08_250_54.tif	BUB1B	1	-1	30	3930	0.013879224478126598	0.07207586	False	1.1422101	cp
Interphase	82f65a14-b8d1-477c-9643-f597a6fd83da	778	654	LT0038_08	250	54	1	LT0038_08_250	LT0038_08/LT0038_08_250_54.tif	BUB1B	1	-1	30	3930	0.0382836360507504	0.007981984	True	2.0978892	cp
Interphase	53e79678-b8dd-4bf1-93d4-38e0a5db75c9	877	98	LT0038_08	250	54	1	LT0038_08_250	LT0038_08/LT0038_08_250_54.tif	BUB1B	1	-1	30	3930	0.020535860856371175	0.022615954	True	1.6455851	cp
Interphase	9f9c4c60-9c71-4e1a-bd9d-db7025217d80	902	377	LT0038_27	250	8	1	LT0038_27_250	LT0038_27/LT0038_27_250_8.tif	BUB1B	1	-1	30	3930	0.005067521248772661	0.999978	False	9.552027e-06	cp
Interphase	56cdcda8-5296-42a4-b54c-b2848eae1e36	955	755	LT0038_27	250	8	1	LT0038_27_250	LT0038_27/LT0038_27_250_8.tif	BUB1B	1	-1	30	3930	0.015173652692053459	0.053369895	False	1.2727036	cp
Interphase	730c0a44-cad4-4bba-b5c7-7c1ba788f029	386	510	LT0038_27	250	8	1	LT0038_27_250	LT0038_27/LT0038_27_250_8.tif	BUB1B	1	-1	30	3930	0.017792003044566445	0.03353593	True	1.4744897	cp
Interphase	0f6f22f7-2f63-492f-862b-45eb73f0925c	697	378	LT0038_27	250	8	1	LT0038_27_250	LT0038_27/LT0038_27_250_8.tif	BUB1B	1	-1	30	3930	0.01698613241265016	0.038025923	True	1.4199202	cp
Interphase	cf209537-2036-4f11-95f1-87d3d17140e7	920	483	LT0038_27	250	8	1	LT0038_27_250	LT0038_27/LT0038_27_250_8.tif	BUB1B	1	-1	30	3930	0.016281376742223273	0.042787913	True	1.3686789	cp
Interphase	e7c5ac3a-c876-4759-9be6-fceb1468aaae	920	893	LT0038_27	250	8	1	LT0038_27_250	LT0038_27/LT0038_27_250_8.tif	BUB1B	1	-1	30	3930	0.021357743081032263	0.020751959	True	1.682941	cp
Interphase	5d2dd0aa-df1e-49d6-a1cc-89a7c2730887	948	524	LT0038_27	250	8	1	LT0038_27_250	LT0038_27/LT0038_27_250_8.tif	BUB1B	1	-1	30	3930	0.019734356005794408	0.02510195	True	1.6002926	cp
Interphase	dd593965-6240-4ab5-b30f-98da9c16f63e	859	558	LT0039_45	281	26	1	LT0039_45_281	LT0039_45/LT0039_45_281_26.tif	BBOX1	1	-1	37	3937	0.04880002292138459	0.00042799916	True	3.368557	cp
Interphase	b9d1888d-afe9-472c-b216-827620aa340c	767	378	LT0039_45	281	27	1	LT0039_45_281	LT0039_45/LT0039_45_281_27.tif	BBOX1	1	-1	37	3937	0.026231845440576437	0.013505973	True	1.8694742	cp
Interphase	cd0e1144-1181-47f3-8599-e836e6d5f318	1103	763	LT0039_45	281	27	1	LT0039_45_281	LT0039_45/LT0039_45_281_27.tif	BBOX1	1	-1	37	3937	0.028995879605581473	0.011219977	True	1.950008	cp
Interphase	4d4aac2b-4919-4495-95ec-f2c4d5b4e76f	1126	733	LT0039_45	281	27	1	LT0039_45_281	LT0039_45/LT0039_45_281_27.tif	BBOX1	1	-1	37	3937	0.017616049002093848	0.047871903	True	1.3199193	cp
Interphase	0dfb551f-fef9-4102-a675-7176ee6b659a	928	645	LT0039_45	281	27	1	LT0039_45_281	LT0039_45/LT0039_45_281_27.tif	BBOX1	1	-1	37	3937	0.0752355883679418	9.99998e-06	True	5.000001	cp
Interphase	d0eb4447-a0a1-431b-9294-98276f7f528a	805	396	LT0039_45	281	27	1	LT0039_45_281	LT0039_45/LT0039_45_281_27.tif	BBOX1	1	-1	37	3937	0.028067620486744625	0.011757976	True	1.9296675	cp
Interphase	4eab82af-0e86-4590-9db8-cb0912df65e6	1078	721	LT0039_45	281	27	1	LT0039_45_281	LT0039_45/LT0039_45_281_27.tif	BBOX1	1	-1	37	3937	0.02801903810993386	0.011779976	True	1.9288557	cp
Interphase	8d61c575-fdfc-4e68-9bfe-dea64814c47c	312	80	LT0039_45	281	32	1	LT0039_45_281	LT0039_45/LT0039_45_281_32.tif	BBOX1	1	-1	37	3937	0.02580941284713757	0.014087972	True	1.8511515	cp
Interphase	5f121e06-24a4-4a33-b840-50b820aea0e5	290	111	LT0039_45	281	32	1	LT0039_45_281	LT0039_45/LT0039_45_281_32.tif	BBOX1	1	-1	37	3937	0.04321796302478214	0.0012079976	True	2.917934	cp
Interphase	ce008b49-eca4-4455-be97-11a619fd2036	400	87	LT0039_45	281	32	1	LT0039_45_281	LT0039_45/LT0039_45_281_32.tif	BBOX1	1	-1	37	3937	0.025594659964865155	0.014451971	True	1.8400729	cp
Interphase	feb5d904-1855-4595-af1a-1b73f5e973aa	350	110	LT0039_45	281	32	1	LT0039_45_281	LT0039_45/LT0039_45_281_32.tif	BBOX1	1	-1	37	3937	0.008148570512945983	0.93951213	False	0.027097607	cp
Interphase	102cd224-85ce-4ed1-bf34-2ab83b8ab776	166	850	LT0042_10	144	50	1	LT0042_10_144	LT0042_10/LT0042_10_144_50.tif	POLG	1	-1	27	3927	0.04289743038808593	0.006873986	True	2.1627913	cp
Interphase	da93c963-644b-44a9-872b-5beb98ebdedd	1308	747	LT0042_10	144	50	1	LT0042_10_144	LT0042_10/LT0042_10_144_50.tif	POLG	1	-1	27	3927	0.0494350844338656	0.0011659977	True	2.9333024	cp
Interphase	31fe4ff1-bd29-4243-9486-5f342bd36a36	137	796	LT0042_10	144	50	1	LT0042_10_144	LT0042_10/LT0042_10_144_50.tif	POLG	1	-1	27	3927	0.02434111840242896	0.015645968	True	1.8055975	cp
Interphase	f3ede68b-be07-44a8-8240-0fe910b1878b	398	772	LT0042_10	144	50	1	LT0042_10_144	LT0042_10/LT0042_10_144_50.tif	POLG	1	-1	27	3927	0.034961874602296	0.007557985	True	2.121594	cp
Interphase	e69ad0dd-0887-49e5-bd41-7f6ab7bb235d	938	665	LT0042_10	144	50	1	LT0042_10_144	LT0042_10/LT0042_10_144_50.tif	POLG	1	-1	27	3927	0.02625425535449953	0.012595975	True	1.8997682	cp
Interphase	1b9ed08e-4209-4cce-b0fe-1e00be6512f5	183	696	LT0042_10	144	50	1	LT0042_10_144	LT0042_10/LT0042_10_144_50.tif	POLG	1	-1	27	3927	0.08185567386536237	4.99999e-05	True	4.3010306	cp
Interphase	b25bc898-96ae-46e0-9c3f-4abf2b411d00	893	482	LT0042_10	144	50	1	LT0042_10_144	LT0042_10/LT0042_10_144_50.tif	POLG	1	-1	27	3927	0.011878699675194655	0.0992598	False	1.0032266	cp
Interphase	2206de37-f2b3-4494-ab48-e166d7281eb7	507	616	LT0042_10	144	50	1	LT0042_10_144	LT0042_10/LT0042_10_144_50.tif	POLG	1	-1	27	3927	0.027372816303362434	0.010939978	True	1.9609835	cp
Interphase	658e2b34-5390-438e-a66e-d2c3a241c147	806	167	LT0042_10	144	50	1	LT0042_10_144	LT0042_10/LT0042_10_144_50.tif	POLG	1	-1	27	3927	0.02052797680895567	0.021009957	True	1.6775749	cp
Interphase	41e273e2-f2c8-4357-bd69-b8f6c279304a	872	683	LT0042_10	144	50	1	LT0042_10_144	LT0042_10/LT0042_10_144_50.tif	POLG	1	-1	27	3927	0.03343062267771426	0.0077519845	True	2.1105871	cp
Interphase	8016c3fb-7315-4990-bb99-95969a54eaa9	110	48	LT0042_10	144	50	1	LT0042_10_144	LT0042_10/LT0042_10_144_50.tif	POLG	1	-1	27	3927	0.03161848023493138	0.0081039835	True	2.0913014	cp
Interphase	7d9fedc6-7fd7-45fd-96ec-07d24ee32f78	101	301	LT0043_48	166	36	1	LT0043_48_166	LT0043_48/LT0043_48_166_36.tif	OGG1	1	-1	132	4032	0.07138048593770209	5.999988e-06	True	5.2218494	cp
Interphase	3f0a83b3-0872-4676-a82b-057850e4cb79	273	967	LT0043_48	166	36	1	LT0043_48_166	LT0043_48/LT0043_48_166_36.tif	OGG1	1	-1	132	4032	0.06577839302984335	1.5999967e-05	True	4.795881	cp
Interphase	19086a24-6d04-4451-83a4-e53fa52d3a9f	105	191	LT0043_48	166	36	1	LT0043_48_166	LT0043_48/LT0043_48_166_36.tif	OGG1	1	-1	132	4032	0.049336300265911535	0.0037519925	True	2.425738	cp
Interphase	75df97de-86b2-4c7e-8cce-c5bec121df13	1077	221	LT0043_48	166	36	1	LT0043_48_166	LT0043_48/LT0043_48_166_36.tif	OGG1	1	-1	132	4032	0.09163634199707575	1.999996e-06	True	5.698971	cp
Interphase	e014d132-9c4b-4a44-8c4c-7e96db46e748	307	385	LT0043_48	166	44	1	LT0043_48_166	LT0043_48/LT0043_48_166_44.tif	OGG1	1	-1	132	4032	0.023288295359182684	1.0	False	-0.0	cp
Interphase	c0a327bd-c0f4-4a3e-86d2-961c6c501a25	968	447	LT0043_48	166	52	1	LT0043_48_166	LT0043_48/LT0043_48_166_52.tif	OGG1	1	-1	132	4032	0.14648919647168462	1.999996e-06	True	5.698971	cp
Interphase	237ebefd-0dc3-4cf0-ae7c-bab937a5bd4a	319	24	LT0043_48	166	52	1	LT0043_48_166	LT0043_48/LT0043_48_166_52.tif	OGG1	1	-1	132	4032	0.03576287147866471	0.31780335	False	0.49784154	cp
Interphase	fb593c97-3ea9-41f3-95e7-f7bfe75e9caf	1024	753	LT0043_48	166	52	1	LT0043_48_166	LT0043_48/LT0043_48_166_52.tif	OGG1	1	-1	132	4032	0.03247625600354509	0.6983306	False	0.15593894	cp
Interphase	baae43a9-a730-4d99-88d7-a12a90a36d84	336	158	LT0043_48	166	52	1	LT0043_48_166	LT0043_48/LT0043_48_166_52.tif	OGG1	1	-1	132	4032	0.024093451046106214	1.0	False	-0.0	cp
Interphase	a54a9e42-e9fb-4611-ad75-603554878e42	901	510	LT0043_48	166	55	1	LT0043_48_166	LT0043_48/LT0043_48_166_55.tif	OGG1	1	-1	132	4032	0.06261457931285502	4.1999916e-05	True	4.3767514	cp
Interphase	d2ca8cbc-b8cd-4f3c-b3cb-db5a953a232e	708	390	LT0043_48	166	55	1	LT0043_48_166	LT0043_48/LT0043_48_166_55.tif	OGG1	1	-1	132	4032	0.07865272249977227	1.999996e-06	True	5.698971	cp
Interphase	d14310db-2e73-4f65-92b1-5ce6f66b4bff	521	252	LT0043_48	166	55	1	LT0043_48_166	LT0043_48/LT0043_48_166_55.tif	OGG1	1	-1	132	4032	0.04386147889705395	0.023607953	True	1.6269417	cp
Interphase	66e4d093-a746-4c88-bdd1-c9cc6bb48181	553	270	LT0043_48	166	55	1	LT0043_48_166	LT0043_48/LT0043_48_166_55.tif	OGG1	1	-1	132	4032	0.065094065949971	1.7999964e-05	True	4.7447286	cp
Interphase	bf461da8-a953-4bca-8240-a8beade22441	1156	191	LT0043_48	166	55	1	LT0043_48_166	LT0043_48/LT0043_48_166_55.tif	OGG1	1	-1	132	4032	0.03235888937484511	0.7123706	False	0.14729403	cp
Interphase	5dd232bb-cd17-4c8a-8c9b-a41d4210334b	234	255	LT0043_48	166	55	1	LT0043_48_166	LT0043_48/LT0043_48_166_55.tif	OGG1	1	-1	132	4032	0.0564295865758532	0.0003439993	True	3.4634423	cp
Interphase	2ce7a57a-b364-4d9d-94d0-ffd36323eea2	516	159	LT0043_48	166	55	1	LT0043_48_166	LT0043_48/LT0043_48_166_55.tif	OGG1	1	-1	132	4032	0.03628335868522653	0.27254745	False	0.5645579	cp
Interphase	804923cf-051e-4f9c-a420-7a1155faff42	1167	640	LT0043_48	166	64	1	LT0043_48_166	LT0043_48/LT0043_48_166_64.tif	OGG1	1	-1	132	4032	0.03560197678251836	0.33298734	False	0.47757226	cp
Interphase	b74df7b5-6091-47c6-8cf3-9cce88095071	509	465	LT0043_48	166	71	1	LT0043_48_166	LT0043_48/LT0043_48_166_71.tif	OGG1	1	-1	132	4032	0.153427683683096	1.999996e-06	True	5.698971	cp
Interphase	ed127474-325d-41c6-907b-ecc49a764b8c	557	423	LT0043_48	166	71	1	LT0043_48_166	LT0043_48/LT0043_48_166_71.tif	OGG1	1	-1	132	4032	0.10233423269862876	1.999996e-06	True	5.698971	cp
Interphase	bb6310a8-602f-4c08-b13c-37f9ddf32401	506	465	LT0043_48	166	74	1	LT0043_48_166	LT0043_48/LT0043_48_166_74.tif	OGG1	1	-1	132	4032	0.14886329146302255	1.999996e-06	True	5.698971	cp
Interphase	4e9458f9-1cc4-4c1a-a7be-24ce1014700d	175	421	LT0043_48	166	74	1	LT0043_48_166	LT0043_48/LT0043_48_166_74.tif	OGG1	1	-1	132	4032	0.1030970265443582	1.999996e-06	True	5.698971	cp
Interphase	1c77dda7-a605-4998-b344-7f79b928f864	559	425	LT0043_48	166	74	1	LT0043_48_166	LT0043_48/LT0043_48_166_74.tif	OGG1	1	-1	132	4032	0.10260494138887072	1.999996e-06	True	5.698971	cp
Interphase	a090035b-8a6f-4f94-b270-8503106acd21	565	950	LT0043_48	166	84	1	LT0043_48_166	LT0043_48/LT0043_48_166_84.tif	OGG1	1	-1	132	4032	0.07966280690106312	1.999996e-06	True	5.698971	cp
Interphase	a89faabb-4673-406c-bf2b-d142ed67f4f7	828	600	LT0043_48	166	84	1	LT0043_48_166	LT0043_48/LT0043_48_166_84.tif	OGG1	1	-1	132	4032	0.12826743040576327	1.999996e-06	True	5.698971	cp
Interphase	e4a26660-6955-45e9-a98f-eb778e3e3975	57	420	LT0043_48	166	84	1	LT0043_48_166	LT0043_48/LT0043_48_166_84.tif	OGG1	1	-1	132	4032	0.09269005705634062	1.999996e-06	True	5.698971	cp
Interphase	c6290fbe-c121-477f-b31f-31393701c250	675	898	LT0044_36	249	46	1	LT0044_36_249	LT0044_36/LT0044_36_249_46.tif	WEE1	1	-1	10	3910	0.005814733844306577	0.13176574	False	0.8801975	cp
Interphase	c69a1303-6974-4f2e-942e-a47c3892f840	1314	947	LT0044_36	249	46	1	LT0044_36_249	LT0044_36/LT0044_36_249_46.tif	WEE1	1	-1	10	3910	0.008853991315851231	0.057199884	False	1.2426049	cp
Interphase	dd5daa23-bd73-4df6-9187-5711c17dd47f	940	909	LT0044_36	249	46	1	LT0044_36_249	LT0044_36/LT0044_36_249_46.tif	WEE1	1	-1	10	3910	0.004691832799283015	0.21333158	False	0.67094487	cp
Interphase	38cca0a7-ebb9-434b-9dfc-f14a74124d1a	451	394	LT0044_36	249	46	1	LT0044_36_249	LT0044_36/LT0044_36_249_46.tif	WEE1	1	-1	10	3910	0.003639998235708419	0.38237324	False	0.4175125	cp
Interphase	0b65fa80-f307-4e68-9c40-b32587b76bc0	1151	88	LT0044_36	249	46	1	LT0044_36_249	LT0044_36/LT0044_36_249_46.tif	WEE1	1	-1	10	3910	0.016721885191283894	0.02043596	True	1.689605	cp
Interphase	a2120d57-ad32-494f-ae76-76fe3e446a14	881	560	LT0046_19	356	57	1	LT0046_19_356	LT0046_19/LT0046_19_356_57.tif	RAB8A	1	-1	32	3932	0.07312075027498305	3.399993e-05	True	4.468522	cp
Interphase	5da8ad27-2aa1-458e-994a-b3d1134450e8	935	522	LT0046_19	356	57	1	LT0046_19_356	LT0046_19/LT0046_19_356_57.tif	RAB8A	1	-1	32	3932	0.06839912471914328	7.999984e-05	True	4.096911	cp
Interphase	1a5d94be-d7bf-4d57-a69d-c1eacd85e28c	1005	546	LT0046_19	356	57	1	LT0046_19_356	LT0046_19/LT0046_19_356_57.tif	RAB8A	1	-1	32	3932	0.09112875013241489	1.999996e-06	True	5.698971	cp
Interphase	f4a3aa9e-58c4-489e-8142-d352e521cb13	970	572	LT0046_19	356	57	1	LT0046_19_356	LT0046_19/LT0046_19_356_57.tif	RAB8A	1	-1	32	3932	0.07420774067423382	3.399993e-05	True	4.468522	cp
Interphase	1940f773-ad24-409f-9ef5-adbf8f1d1756	855	211	LT0046_19	356	92	1	LT0046_19_356	LT0046_19/LT0046_19_356_92.tif	RAB8A	1	-1	32	3932	0.0058844735282670944	0.999138	False	0.00037452433	cp
Interphase	519ce008-3629-43e1-b248-634ec922d205	845	987	LT0047_27	140	68	1	LT0047_27_140	LT0047_27/LT0047_27_140_68.tif	DNCH1	1	-1	89	3989	0.06059755484014564	2.999994e-05	True	4.5228796	cp
Interphase	438d4412-e38d-42e4-897b-fd117d4b1ad8	610	930	LT0047_27	140	68	1	LT0047_27_140	LT0047_27/LT0047_27_140_68.tif	DNCH1	1	-1	89	3989	0.035768495736004	0.015791968	True	1.8015637	cp
Interphase	1119e6fe-f4d0-4651-acec-d3ecfd733831	683	733	LT0047_27	140	68	1	LT0047_27_140	LT0047_27/LT0047_27_140_68.tif	DNCH1	1	-1	89	3989	0.07348526415543655	1.999996e-06	True	5.698971	cp
Interphase	06ff2599-311c-4d55-ac60-d73229c7b187	677	979	LT0047_27	140	68	1	LT0047_27_140	LT0047_27/LT0047_27_140_68.tif	DNCH1	1	-1	89	3989	0.047073936101946476	0.0006939986	True	3.1586413	cp
Interphase	c383660d-3ab2-4f31-b561-9fd2e3a6adaa	998	855	LT0047_27	140	68	1	LT0047_27_140	LT0047_27/LT0047_27_140_68.tif	DNCH1	1	-1	89	3989	0.025613580911245774	0.26302746	False	0.57999897	cp
Interphase	ab8cf47d-e057-4d56-854e-31be2b17a5bd	749	739	LT0047_27	140	68	1	LT0047_27_140	LT0047_27/LT0047_27_140_68.tif	DNCH1	1	-1	89	3989	0.036770384321117795	0.011865976	True	1.9256965	cp
Interphase	0dc2375d-e233-4417-a067-0e23ae4b4bc8	782	307	LT0047_27	140	68	1	LT0047_27_140	LT0047_27/LT0047_27_140_68.tif	DNCH1	1	-1	89	3989	0.027963675072872625	0.12084976	False	0.91775423	cp
Interphase	e1b17fd5-b70f-41e8-a9ab-21bff1774e35	1043	848	LT0047_27	140	68	1	LT0047_27_140	LT0047_27/LT0047_27_140_68.tif	DNCH1	1	-1	89	3989	0.03301381296841292	0.031909935	True	1.4960741	cp
Interphase	7db3f3e7-ecfb-4abc-ac79-6ee89e36edf5	734	286	LT0047_27	140	68	1	LT0047_27_140	LT0047_27/LT0047_27_140_68.tif	DNCH1	1	-1	89	3989	0.013896299725895674	1.0	False	-0.0	cp
Interphase	e446ad88-7c31-4af6-8f90-fb67dfb34660	468	654	LT0047_27	140	75	1	LT0047_27_140	LT0047_27/LT0047_27_140_75.tif	DNCH1	1	-1	89	3989	0.03962440580539783	0.00504199	True	2.297398	cp
Interphase	45c95dec-4a44-4497-b527-9227618709d6	980	953	LT0047_27	140	75	1	LT0047_27_140	LT0047_27/LT0047_27_140_75.tif	DNCH1	1	-1	89	3989	0.025772788553569632	0.2495055	False	0.6029199	cp
Interphase	53837870-e2bc-4c91-8ad6-b8383481545f	438	598	LT0047_27	140	75	1	LT0047_27_140	LT0047_27/LT0047_27_140_75.tif	DNCH1	1	-1	89	3989	0.03462997113672821	0.021525957	True	1.6670375	cp
Interphase	9b715cce-f1f7-4377-947e-d4880e3913c9	862	977	LT0047_27	140	75	1	LT0047_27_140	LT0047_27/LT0047_27_140_75.tif	DNCH1	1	-1	89	3989	0.05704022896103245	4.99999e-05	True	4.3010306	cp
Interphase	69c332dd-c488-4aff-8e43-f863f104a4e2	1231	316	LT0047_27	140	75	1	LT0047_27_140	LT0047_27/LT0047_27_140_75.tif	DNCH1	1	-1	89	3989	0.02821554696412662	0.11154178	False	0.95256245	cp
Interphase	b1745686-a761-4fad-bc2c-05377a373d33	614	925	LT0047_27	140	75	1	LT0047_27_140	LT0047_27/LT0047_27_140_75.tif	DNCH1	1	-1	89	3989	0.03860785643057932	0.0068179863	True	2.166344	cp
Interphase	f3f37c3e-6489-4bc0-9832-8158ba8eb6ca	473	397	LT0047_27	140	75	1	LT0047_27_140	LT0047_27/LT0047_27_140_75.tif	DNCH1	1	-1	89	3989	0.03337957643393864	0.029227942	True	1.5342017	cp
Interphase	17adc775-82b9-4b05-8411-1dd4963311ad	440	551	LT0047_27	140	75	1	LT0047_27_140	LT0047_27/LT0047_27_140_75.tif	DNCH1	1	-1	89	3989	0.03432065877771317	0.023293953	True	1.6327568	cp
Interphase	68b38f8f-b4a9-4710-b0c1-6d1acbc1659e	446	501	LT0047_27	140	75	1	LT0047_27_140	LT0047_27/LT0047_27_140_75.tif	DNCH1	1	-1	89	3989	0.031747776054128325	0.042669915	True	1.3698783	cp
Interphase	aac148d0-6327-4ace-b3ef-fe90f4bb77ef	427	636	LT0047_27	140	75	1	LT0047_27_140	LT0047_27/LT0047_27_140_75.tif	DNCH1	1	-1	89	3989	0.041724548621960254	0.0027579945	True	2.5594065	cp
Interphase	61b3e36c-3860-4a03-a35b-31a62d53bd3b	430	432	LT0047_27	140	75	1	LT0047_27_140	LT0047_27/LT0047_27_140_75.tif	DNCH1	1	-1	89	3989	0.03355268528499968	0.028165944	True	1.5502757	cp
Interphase	26b44993-1538-498e-ae90-e011e3499faf	566	180	LT0048_13	69	7	1	LT0048_13_69	LT0048_13/LT0048_13_69_7.tif	TOP1	1	-1	70	3970	0.016540115351093912	0.8532523	False	0.068922535	cp
Interphase	7add2bf0-6b87-4757-9df6-a3881301f5c5	522	199	LT0048_13	69	7	1	LT0048_13_69	LT0048_13/LT0048_13_69_7.tif	TOP1	1	-1	70	3970	0.0107926682108072	1.0	False	-0.0	cp
Interphase	bf2fe537-df91-4d0f-9a60-f92ca7ee60bd	423	291	LT0048_13	69	7	1	LT0048_13_69	LT0048_13/LT0048_13_69_7.tif	TOP1	1	-1	70	3970	0.010105393308869202	1.0	False	-0.0	cp
Interphase	36c38e15-2cee-4984-bd5c-1b52e29f236b	618	752	LT0048_13	69	7	1	LT0048_13_69	LT0048_13/LT0048_13_69_7.tif	TOP1	1	-1	70	3970	0.028115874275985435	0.032667935	True	1.4858783	cp
Interphase	ee8f5ed4-7b58-44ef-8d86-2a6796927c56	579	734	LT0048_13	69	7	1	LT0048_13_69	LT0048_13/LT0048_13_69_7.tif	TOP1	1	-1	70	3970	0.03307714871093869	0.013551973	True	1.8679975	cp
Interphase	ad6fd924-fc92-47d1-8647-0f7af4f6ff20	173	713	LT0048_13	69	14	1	LT0048_13_69	LT0048_13/LT0048_13_69_14.tif	TOP1	1	-1	70	3970	0.010532841370290433	1.0	False	-0.0	cp
Interphase	dac82ae1-627d-477d-8bf2-ef8584cf61d8	221	709	LT0048_13	69	14	1	LT0048_13_69	LT0048_13/LT0048_13_69_14.tif	TOP1	1	-1	70	3970	0.03070833422156893	0.021887956	True	1.6597948	cp
Interphase	e0397197-298b-41e1-a23d-ac0105d024a3	1101	284	LT0048_13	69	72	1	LT0048_13_69	LT0048_13/LT0048_13_69_72.tif	TOP1	1	-1	70	3970	0.013956305947390552	0.99821603	False	0.00077545893	cp
Interphase	5ed256bf-a4f6-4748-b4c7-c13de41d7580	895	304	LT0048_13	69	72	1	LT0048_13_69	LT0048_13/LT0048_13_69_72.tif	TOP1	1	-1	70	3970	0.02805238412632522	0.033061933	True	1.4806718	cp
Interphase	65eca33d-f871-4aa5-ae0c-4e89c3dec86c	1132	335	LT0048_14	335	13	1	LT0048_14_335	LT0048_14/LT0048_14_335_13.tif	PLK1	1	-1	104	4004	0.0304612207522853	0.18802962	False	0.72577375	cp
Interphase	82343841-4a47-4029-9d4d-7c4080e2bc3c	1265	349	LT0048_14	335	13	1	LT0048_14_335	LT0048_14/LT0048_14_335_13.tif	PLK1	1	-1	104	4004	0.03816842578012635	0.018997962	True	1.721293	cp
Interphase	5eb89cf0-ed1c-422d-b88b-9c9d4190d014	771	232	LT0048_14	335	13	1	LT0048_14_335	LT0048_14/LT0048_14_335_13.tif	PLK1	1	-1	104	4004	0.0257822644904544	0.7013746	False	0.15404998	cp
Interphase	2de6f44e-d163-4a89-9f2a-77b72871f151	32	314	LT0048_14	335	13	1	LT0048_14_335	LT0048_14/LT0048_14_335_13.tif	PLK1	1	-1	104	4004	0.1072260296060297	1.999996e-06	True	5.698971	cp
Interphase	899d0c38-2c46-4701-aaac-b6e3b67aa18c	745	383	LT0048_14	335	13	1	LT0048_14_335	LT0048_14/LT0048_14_335_13.tif	PLK1	1	-1	104	4004	0.10756428341918024	1.999996e-06	True	5.698971	cp
Interphase	2f477917-4ce0-4899-955e-68ae21f25bb5	1282	926	LT0048_14	335	13	1	LT0048_14_335	LT0048_14/LT0048_14_335_13.tif	PLK1	1	-1	104	4004	0.02577821684960669	0.7019366	False	0.15370211	cp
Interphase	be6d2e75-a850-4198-8583-cb11c4497236	1206	299	LT0048_14	335	13	1	LT0048_14_335	LT0048_14/LT0048_14_335_13.tif	PLK1	1	-1	104	4004	0.02740805024488985	0.47999704	False	0.31876144	cp
Interphase	a252ab95-eaa0-485e-953a-ade1f9273d04	264	164	LT0048_14	335	13	1	LT0048_14_335	LT0048_14/LT0048_14_335_13.tif	PLK1	1	-1	104	4004	0.02964097644204203	0.24487151	False	0.61106175	cp
Interphase	8d7ccd13-aaa1-44db-9249-d6f12ef178ea	344	639	LT0048_14	335	13	1	LT0048_14_335	LT0048_14/LT0048_14_335_13.tif	PLK1	1	-1	104	4004	0.03512063270175765	0.046109907	True	1.3362057	cp
Interphase	969027f6-6c2d-49f4-912b-cfb62857a920	650	622	LT0065_04	20	72	1	LT0065_04_20	LT0065_04/LT0065_04_20_72.tif	CDCA8	1	-1	21	3921	0.016740515722648678	0.028213944	True	1.5495362	cp
Interphase	66dabc22-81a8-4ab1-b7a9-bda6af8e0c33	233	509	LT0066_19	287	9	1	LT0066_19_287	LT0066_19/LT0066_19_287_9.tif	ch-TOG	1	-1	152	4052	0.04609231069428059	0.05561189	False	1.2548324	cp
Interphase	edda0cb2-5ac0-4c7f-aab8-b1b5227871ef	192	661	LT0066_19	287	9	1	LT0066_19_287	LT0066_19/LT0066_19_287_9.tif	ch-TOG	1	-1	152	4052	0.05439115429525711	0.0029599941	True	2.5287092	cp
Interphase	317222a4-395e-466a-bf7b-f5779ffa0bc9	487	462	LT0066_19	287	9	1	LT0066_19_287	LT0066_19/LT0066_19_287_9.tif	ch-TOG	1	-1	152	4052	0.03894452089960438	0.49217302	False	0.3078822	cp
Interphase	98ea1160-8109-42b1-897d-50bdfa554301	1282	532	LT0066_19	287	9	1	LT0066_19_287	LT0066_19/LT0066_19_287_9.tif	ch-TOG	1	-1	152	4052	0.03020498029382626	0.999822	False	7.7302386e-05	cp
Interphase	e7624f0b-811d-4a8e-9cd3-d4fef08bf93f	80	203	LT0066_19	287	9	1	LT0066_19_287	LT0066_19/LT0066_19_287_9.tif	ch-TOG	1	-1	152	4052	0.02172232612956768	1.0	False	-0.0	cp
Interphase	ed5bef06-8a8a-4e61-a51d-d64156a23eff	1126	343	LT0066_19	287	9	1	LT0066_19_287	LT0066_19/LT0066_19_287_9.tif	ch-TOG	1	-1	152	4052	0.030433434500241854	0.999726	False	0.000119014105	cp
Interphase	23d19e4e-76e1-4d8d-8eb7-ed1f245ee7b4	212	170	LT0066_19	287	9	1	LT0066_19_287	LT0066_19/LT0066_19_287_9.tif	ch-TOG	1	-1	152	4052	0.0212481986352627	1.0	False	-0.0	cp
Interphase	4a34e76c-44bb-48af-a5a7-2bf99733c394	187	623	LT0066_19	287	9	1	LT0066_19_287	LT0066_19/LT0066_19_287_9.tif	ch-TOG	1	-1	152	4052	0.0565723671620058	0.0013419973	True	2.8722484	cp
Interphase	ea3bb1ff-9dae-4722-afaf-0224dd19e1e5	1189	408	LT0066_19	287	9	1	LT0066_19_287	LT0066_19/LT0066_19_287_9.tif	ch-TOG	1	-1	152	4052	0.02995394906091716	0.999908	False	3.9969775e-05	cp
Interphase	8b85fc3a-661a-44af-b846-6d93d6b3966a	1145	361	LT0066_19	287	9	1	LT0066_19_287	LT0066_19/LT0066_19_287_9.tif	ch-TOG	1	-1	152	4052	0.028888474597624524	0.999994	False	2.6144908e-06	cp
Interphase	40657e9d-2fb6-489f-a189-62f5e0f23a5c	857	454	LT0066_19	287	9	1	LT0066_19_287	LT0066_19/LT0066_19_287_9.tif	ch-TOG	1	-1	152	4052	0.03194499059959984	0.996202	False	0.0016525942	cp
Interphase	50e7897f-a308-4f6e-951b-bbf7b9842113	1286	307	LT0066_19	287	9	1	LT0066_19_287	LT0066_19/LT0066_19_287_9.tif	ch-TOG	1	-1	152	4052	0.03878251946618212	0.511163	False	0.2914406	cp
Interphase	ee7bdf5c-0bd5-4d72-bef1-d88cf102d3c0	124	622	LT0066_19	287	9	1	LT0066_19_287	LT0066_19/LT0066_19_287_9.tif	ch-TOG	1	-1	152	4052	0.04412241425456036	0.10737979	False	0.96907747	cp
Interphase	5ab68241-2e72-49e6-93d0-81e4ea92fcac	1257	487	LT0066_19	287	9	1	LT0066_19_287	LT0066_19/LT0066_19_287_9.tif	ch-TOG	1	-1	152	4052	0.0239697167072746	1.0	False	-0.0	cp
Interphase	043b8ade-9d13-4672-bcff-7dbfadf33d15	1279	265	LT0066_19	287	9	1	LT0066_19_287	LT0066_19/LT0066_19_287_9.tif	ch-TOG	1	-1	152	4052	0.03917994973869131	0.46548906	False	0.33209053	cp
Interphase	de4ce95d-4d06-4e6e-a06a-23f030f2ad53	87	240	LT0066_19	287	9	1	LT0066_19_287	LT0066_19/LT0066_19_287_9.tif	ch-TOG	1	-1	152	4052	0.02286907324437508	1.0	False	-0.0	cp
Interphase	35c5c4fe-7411-4ffd-a9c2-fb92700780a6	682	836	LT0066_19	287	22	1	LT0066_19_287	LT0066_19/LT0066_19_287_22.tif	ch-TOG	1	-1	152	4052	0.023754224718204785	1.0	False	-0.0	cp
Interphase	5441a802-e5da-404a-924b-d938412d3d0d	951	985	LT0089_01	175	44	1	LT0089_01_175	LT0089_01/LT0089_01_175_44.tif	ENSG00000159763	1	-1	49	3949	0.02940599563627972	0.014669971	True	1.8335707	cp
Interphase	f9a0ac54-52f4-4da7-858b-0a13e68c4f86	1278	832	LT0089_01	175	44	1	LT0089_01_175	LT0089_01/LT0089_01_175_44.tif	ENSG00000159763	1	-1	49	3949	0.012688292310958634	0.6488787	False	0.18783648	cp
Interphase	a86c1fd1-28fc-4a5d-b115-b40bffe01c97	1089	753	LT0089_01	175	44	1	LT0089_01_175	LT0089_01/LT0089_01_175_44.tif	ENSG00000159763	1	-1	49	3949	0.01641515683935709	0.16868766	False	0.7729167	cp
Interphase	f8d3e16d-588f-42ec-962e-d17555c855d3	1171	509	LT0091_30	169	5	1	LT0091_30_169	LT0091_30/LT0091_30_169_5.tif	ENSG00000165675	1	-1	38	3938	0.029090771959512245	0.011647977	True	1.9337494	cp
Interphase	d709ba8f-dac0-4e74-83d4-bd88931c74e8	1209	509	LT0091_30	169	5	1	LT0091_30_169	LT0091_30/LT0091_30_169_5.tif	ENSG00000165675	1	-1	38	3938	0.05355442394487877	0.0002519995	True	3.5986004	cp
Interphase	357b5075-a871-4394-9816-2fe24b488a10	316	474	LT0091_30	169	5	1	LT0091_30_169	LT0091_30/LT0091_30_169_5.tif	ENSG00000165675	1	-1	38	3938	0.028017521651720556	0.012287975	True	1.9105197	cp
Interphase	76fc80b1-2380-47eb-affb-988b7557c085	284	379	LT0098_13	21	21	1	LT0098_13_21	LT0098_13/LT0098_13_21_21.tif	ENSG00000110675	1	-1	43	3943	0.11113021198185812	1.999996e-06	True	5.698971	cp
Interphase	cbcf680f-0b3b-400b-afa6-fdab4e6ab2dc	334	417	LT0098_13	21	21	1	LT0098_13_21	LT0098_13/LT0098_13_21_21.tif	ENSG00000110675	1	-1	43	3943	0.13789123384979246	1.999996e-06	True	5.698971	cp
Interphase	df989b49-b418-4d3c-b0e6-e296370f15cf	767	146	LT0098_13	21	21	1	LT0098_13_21	LT0098_13/LT0098_13_21_21.tif	ENSG00000110675	1	-1	43	3943	0.07849426570173984	3.999992e-06	True	5.397941	cp
Interphase	6a6f6244-f3d9-4cef-a791-4b810aa9f1f3	137	687	LT0098_13	21	21	1	LT0098_13_21	LT0098_13/LT0098_13_21_21.tif	ENSG00000110675	1	-1	43	3943	0.018143011134903905	0.061625876	False	1.2102369	cp
Interphase	7a3d8332-e400-4f33-9b52-bc79fb1e46be	341	135	LT0098_13	21	21	1	LT0098_13_21	LT0098_13/LT0098_13_21_21.tif	ENSG00000110675	1	-1	43	3943	0.06588007483912371	2.3999952e-05	True	4.6197896	cp
Interphase	c4a943e3-7e2d-443d-8bed-e70063d8e1f9	411	102	LT0098_13	21	21	1	LT0098_13_21	LT0098_13/LT0098_13_21_21.tif	ENSG00000110675	1	-1	43	3943	0.04482726932772108	0.0007299985	True	3.136678	cp
Interphase	79ca4d05-1630-4cb0-bef4-8aaa62093458	368	960	LT0098_13	21	21	1	LT0098_13_21	LT0098_13/LT0098_13_21_21.tif	ENSG00000110675	1	-1	43	3943	0.035093419196575854	0.0077039846	True	2.1132846	cp
Interphase	1d9b7da5-8510-4ca4-9d27-6d713203f1ba	539	928	LT0098_13	21	21	1	LT0098_13_21	LT0098_13/LT0098_13_21_21.tif	ENSG00000110675	1	-1	43	3943	0.09722175775787875	1.999996e-06	True	5.698971	cp
Interphase	5bafcc0e-5c06-4e5b-8321-6cd64b9d5209	949	69	LT0098_13	21	21	1	LT0098_13_21	LT0098_13/LT0098_13_21_21.tif	ENSG00000110675	1	-1	43	3943	0.01953236138001738	0.04531991	True	1.3437109	cp
Interphase	fbeda7c7-47bb-4361-9183-a3d7f434c02b	723	54	LT0098_13	21	21	1	LT0098_13_21	LT0098_13/LT0098_13_21_21.tif	ENSG00000110675	1	-1	43	3943	0.05316839896236984	0.00022599955	True	3.6458924	cp
Interphase	180aa354-5896-444a-ad44-7c291d04cd03	245	414	LT0098_13	21	21	1	LT0098_13_21	LT0098_13/LT0098_13_21_21.tif	ENSG00000110675	1	-1	43	3943	0.09290312218571004	1.999996e-06	True	5.698971	cp
Interphase	3152e888-9d96-4d76-a55b-7461bbad9b9a	823	948	LT0098_13	21	21	1	LT0098_13_21	LT0098_13/LT0098_13_21_21.tif	ENSG00000110675	1	-1	43	3943	0.04159172868355081	0.0013659972	True	2.86455	cp
Interphase	41ac1d95-5543-4f03-bf37-95a5ad2f94a0	32	664	LT0098_13	21	77	1	LT0098_13_21	LT0098_13/LT0098_13_21_77.tif	ENSG00000110675	1	-1	43	3943	0.02616554179186951	0.016279968	True	1.7883465	cp
Interphase	358cea48-54df-4125-bd67-10efe1c80fd8	690	903	LT0098_13	21	77	1	LT0098_13_21	LT0098_13/LT0098_13_21_77.tif	ENSG00000110675	1	-1	43	3943	0.011659400508364623	0.5546649	False	0.25596932	cp
Interphase	af5a32c5-642b-436b-a963-3b8a499d2f97	868	415	LT0098_13	21	77	1	LT0098_13_21	LT0098_13/LT0098_13_21_77.tif	ENSG00000110675	1	-1	43	3943	0.020902704037261702	0.03537193	True	1.4513413	cp
Interphase	a1e011e2-0f5a-4472-9a0a-950588e477c2	90	332	LT0098_13	21	77	1	LT0098_13_21	LT0098_13/LT0098_13_21_77.tif	ENSG00000110675	1	-1	43	3943	0.06502870591420755	2.5999949e-05	True	4.5850277	cp
Interphase	e5eebbed-f529-4b19-9590-dffd41a0ca84	522	593	LT0098_13	21	77	1	LT0098_13_21	LT0098_13/LT0098_13_21_77.tif	ENSG00000110675	1	-1	43	3943	0.00818005892328595	0.998784	False	0.000528421	cp
Interphase	00bbb02e-308a-4417-85ec-e0b439a9554e	667	879	LT0098_13	21	77	1	LT0098_13_21	LT0098_13/LT0098_13_21_77.tif	ENSG00000110675	1	-1	43	3943	0.019327703889093027	0.047243904	True	1.3256543	cp
Interphase	c47138e8-1041-4845-b2a1-159d85f884a1	422	851	LT0100_03	93	37	1	LT0100_03_93	LT0100_03/LT0100_03_93_37.tif	ENSG00000148826	1	-1	65	3965	0.03268549660253591	0.0132179735	True	1.8788351	cp
Interphase	4d504492-d6d6-4cdd-a911-500215bd71d9	519	148	LT0100_03	93	37	1	LT0100_03_93	LT0100_03/LT0100_03_93_37.tif	ENSG00000148826	1	-1	65	3965	0.015399846982789506	0.8480143	False	0.07159683	cp
Interphase	55ba84c8-9a26-4a83-8b10-4fbd90692b5b	569	682	LT0100_03	93	37	1	LT0100_03_93	LT0100_03/LT0100_03_93_37.tif	ENSG00000148826	1	-1	65	3965	0.06072012546469982	1.7999964e-05	True	4.7447286	cp
Interphase	3afa589e-2a6d-44c5-9f19-8ee622b2a25a	279	833	LT0100_03	93	37	1	LT0100_03_93	LT0100_03/LT0100_03_93_37.tif	ENSG00000148826	1	-1	65	3965	0.02146124895390068	0.13086174	False	0.8831873	cp
Interphase	33f6cb3b-9bdf-448c-8660-842fe9c0a87b	1163	232	LT0100_03	93	37	1	LT0100_03_93	LT0100_03/LT0100_03_93_37.tif	ENSG00000148826	1	-1	65	3965	0.027295329748734356	0.03009794	True	1.5214633	cp
Interphase	10390ed9-81bb-4aab-85f7-9cc0161bcddd	1160	308	LT0100_03	93	37	1	LT0100_03_93	LT0100_03/LT0100_03_93_37.tif	ENSG00000148826	1	-1	65	3965	0.018973784759840854	0.3101594	False	0.5084151	cp
Interphase	e2b2466a-2db9-4460-b4ce-4c2435978ba5	435	905	LT0100_03	93	37	1	LT0100_03_93	LT0100_03/LT0100_03_93_37.tif	ENSG00000148826	1	-1	65	3965	0.022565821197871566	0.092301816	False	1.0347898	cp
Interphase	9abd68b5-2a94-4be0-840a-e89420422a58	331	859	LT0100_03	93	37	1	LT0100_03_93	LT0100_03/LT0100_03_93_37.tif	ENSG00000148826	1	-1	65	3965	0.02210501123849461	0.106397785	False	0.9730674	cp
Interphase	b802efca-1308-4380-81bb-e7e1e3630a11	596	710	LT0100_03	93	37	1	LT0100_03_93	LT0100_03/LT0100_03_93_37.tif	ENSG00000148826	1	-1	65	3965	0.022217346717257846	0.10275979	False	0.98817676	cp
Interphase	52554e75-d87a-478f-925b-ce1046de427b	789	421	LT0100_03	93	37	1	LT0100_03_93	LT0100_03/LT0100_03_93_37.tif	ENSG00000148826	1	-1	65	3965	0.012507325591653688	0.999474	False	0.00022850379	cp
Interphase	8e65cc1c-9599-4efc-816e-d44df702afb8	870	488	LT0100_03	93	37	1	LT0100_03_93	LT0100_03/LT0100_03_93_37.tif	ENSG00000148826	1	-1	65	3965	0.01750639670622462	0.507267	False	0.2947634	cp
Interphase	1c8afb7b-6a72-44a0-a4de-d79a1855865d	232	269	LT0100_03	93	56	1	LT0100_03_93	LT0100_03/LT0100_03_93_56.tif	ENSG00000148826	1	-1	65	3965	0.021626198665880184	0.12400575	False	0.90655816	cp
Interphase	9c9b174d-97cb-418d-b1f9-2d57749d6cd0	723	763	LT0100_03	93	56	1	LT0100_03_93	LT0100_03/LT0100_03_93_56.tif	ENSG00000148826	1	-1	65	3965	0.017494144160567823	0.50919497	False	0.2931159	cp
Interphase	29bd1ada-7e22-428b-b9dc-ccf18b9d3c3b	736	479	LT0100_03	93	56	1	LT0100_03_93	LT0100_03/LT0100_03_93_56.tif	ENSG00000148826	1	-1	65	3965	0.022645364804404603	0.09015582	False	1.0450063	cp
Interphase	ad3eeb37-b8af-4654-930b-d35e1fe8f160	756	414	LT0100_03	93	56	1	LT0100_03_93	LT0100_03/LT0100_03_93_56.tif	ENSG00000148826	1	-1	65	3965	0.0367292749175638	0.004503991	True	2.3464024	cp
Interphase	444ed305-d315-4326-b127-94d21da9964d	882	425	LT0100_03	93	56	1	LT0100_03_93	LT0100_03/LT0100_03_93_56.tif	ENSG00000148826	1	-1	65	3965	0.02675214982298948	0.033031933	True	1.481066	cp
Interphase	c37aa484-5c3f-437c-b54c-b7c70b9aab9f	608	704	LT0100_03	93	56	1	LT0100_03_93	LT0100_03/LT0100_03_93_56.tif	ENSG00000148826	1	-1	65	3965	0.06111085915816924	1.7999964e-05	True	4.7447286	cp
Interphase	b98f292e-ded8-4124-9dc0-4baea4ab91ff	998	166	LT0100_03	93	56	1	LT0100_03_93	LT0100_03/LT0100_03_93_56.tif	ENSG00000148826	1	-1	65	3965	0.05194896468129201	0.00012399975	True	3.9065793	cp
Interphase	e0902680-f282-44e5-b5b6-5f78d1f77767	780	426	LT0100_03	93	56	1	LT0100_03_93	LT0100_03/LT0100_03_93_56.tif	ENSG00000148826	1	-1	65	3965	0.016566135054108533	0.6640767	False	0.17778176	cp
Interphase	902e2137-1297-43e9-837c-afe2484fedde	823	760	LT0100_03	93	56	1	LT0100_03_93	LT0100_03/LT0100_03_93_56.tif	ENSG00000148826	1	-1	65	3965	0.013475981603422687	0.991242	False	0.0038203087	cp
Interphase	8b92f633-bb70-4b17-b570-d3981c44cbae	256	343	LT0100_03	93	56	1	LT0100_03_93	LT0100_03/LT0100_03_93_56.tif	ENSG00000148826	1	-1	65	3965	0.016210664765370385	0.72392654	False	0.1403055	cp
Interphase	98707bb1-8899-44cc-8d61-ef8247daadbd	279	819	LT0100_03	93	56	1	LT0100_03_93	LT0100_03/LT0100_03_93_56.tif	ENSG00000148826	1	-1	65	3965	0.01132798574929285	1.0	False	-0.0	cp
Interphase	639d13af-ee0f-4d04-9758-1329c56d7063	724	495	LT0100_03	93	84	1	LT0100_03_93	LT0100_03/LT0100_03_93_84.tif	ENSG00000148826	1	-1	65	3965	0.023672131131129596	0.06760187	False	1.1700413	cp
Interphase	cc35f1bb-52a5-4213-b6a9-57ac8bef3259	569	138	LT0100_03	93	84	1	LT0100_03_93	LT0100_03/LT0100_03_93_84.tif	ENSG00000148826	1	-1	65	3965	0.014093932912915176	0.96985805	False	0.013291826	cp
Interphase	7d8b286a-579c-4762-ab02-cb6751c006e9	402	195	LT0100_03	93	84	1	LT0100_03_93	LT0100_03/LT0100_03_93_84.tif	ENSG00000148826	1	-1	65	3965	0.03722751489035803	0.003967992	True	2.4014292	cp
Interphase	0e05766e-50ea-4dba-852b-34c09a9f472e	750	433	LT0100_03	93	84	1	LT0100_03_93	LT0100_03/LT0100_03_93_84.tif	ENSG00000148826	1	-1	65	3965	0.018597484043376047	0.3534393	False	0.4516852	cp
Interphase	6f61235d-c4c2-440e-91c1-9267f7ba8a68	549	82	LT0106_02	287	1	1	LT0106_02_287	LT0106_02/LT0106_02_287_1.tif	ENSG00000186143	1	-1	23	3923	0.012959558929123528	0.056067888	False	1.2512858	cp
Interphase	dc883227-db56-4b6a-8e8e-4eb408c6b8f7	209	300	LT0106_02	287	1	1	LT0106_02_287	LT0106_02/LT0106_02_287_1.tif	ENSG00000186143	1	-1	23	3923	0.0725635436041058	9.399981e-05	True	4.026873	cp
Interphase	9c798b38-1090-4c64-be6c-427ba4a5e64c	875	622	LT0106_02	287	1	1	LT0106_02_287	LT0106_02/LT0106_02_287_1.tif	ENSG00000186143	1	-1	23	3923	0.06218945369897328	0.00026799945	True	3.571866	cp
Interphase	4149ee1c-89e9-4291-b20f-b1c7007ba561	918	516	LT0106_02	287	1	1	LT0106_02_287	LT0106_02/LT0106_02_287_1.tif	ENSG00000186143	1	-1	23	3923	0.1641202313484827	1.999996e-06	True	5.698971	cp
Interphase	19d2d3d7-22bd-4b3b-911e-4b86a5c93d2a	948	643	LT0106_02	287	1	1	LT0106_02_287	LT0106_02/LT0106_02_287_1.tif	ENSG00000186143	1	-1	23	3923	0.06617918795374435	0.00016799966	True	3.7746916	cp
Interphase	86b39b3b-d729-4a97-9c6d-5c294d3fc536	916	583	LT0106_02	287	1	1	LT0106_02_287	LT0106_02/LT0106_02_287_1.tif	ENSG00000186143	1	-1	23	3923	0.0752534344238408	7.599985e-05	True	4.1191874	cp
Interphase	349f5b17-7471-4db8-ae8d-6f457e9de60f	171	284	LT0106_02	287	1	1	LT0106_02_287	LT0106_02/LT0106_02_287_1.tif	ENSG00000186143	1	-1	23	3923	0.14045221117838597	1.999996e-06	True	5.698971	cp
Interphase	ffb63014-6e20-4b1f-9502-8e6ed61e1497	1310	530	LT0106_02	287	1	1	LT0106_02_287	LT0106_02/LT0106_02_287_1.tif	ENSG00000186143	1	-1	23	3923	0.017337480463526445	0.027685944	True	1.5577407	cp
Interphase	27ba5faf-c13a-4172-b2b9-daaeaf29ea50	933	557	LT0106_02	287	1	1	LT0106_02_287	LT0106_02/LT0106_02_287_1.tif	ENSG00000186143	1	-1	23	3923	0.1230069976399152	3.999992e-06	True	5.397941	cp
Interphase	2419919a-aae4-4830-ba63-2cd560764158	1080	618	LT0109_38	381	66	1	LT0109_38_381	LT0109_38/LT0109_38_381_66.tif	COPB	1	-1	52	3952	0.048062399894407644	0.00035999928	True	3.4436984	cp
Interphase	5081f7b9-e53e-41fd-860b-ea1bbd45122d	982	887	LT0109_38	381	66	1	LT0109_38_381	LT0109_38/LT0109_38_381_66.tif	COPB	1	-1	52	3952	0.024644906707915287	0.026529947	True	1.5762637	cp
Interphase	94b0ff71-e110-4580-af10-3cd7f924347b	547	755	LT0109_38	381	66	1	LT0109_38_381	LT0109_38/LT0109_38_381_66.tif	COPB	1	-1	52	3952	0.014352576511748883	0.48372704	False	0.31539965	cp
Interphase	7acb05fa-0445-4310-8dcc-bb4add81659d	99	658	LT0109_38	381	66	1	LT0109_38_381	LT0109_38/LT0109_38_381_66.tif	COPB	1	-1	52	3952	0.01083718579134745	0.98530203	False	0.006430622	cp
Interphase	896fea21-5101-417b-b587-d05464a4a469	866	882	LT0109_38	381	66	1	LT0109_38_381	LT0109_38/LT0109_38_381_66.tif	COPB	1	-1	52	3952	0.025868865963897	0.022089956	True	1.6558051	cp
Interphase	d0286273-1ce9-4ed7-aec2-d02b9acb9061	1128	628	LT0109_38	381	66	1	LT0109_38_381	LT0109_38/LT0109_38_381_66.tif	COPB	1	-1	52	3952	0.028129041524818103	0.017445965	True	1.7583051	cp
Interphase	223347ab-f9d5-4ac0-b8c0-9c9e774342d0	1090	585	LT0109_38	381	66	1	LT0109_38_381	LT0109_38/LT0109_38_381_66.tif	COPB	1	-1	52	3952	0.028141256905976558	0.017425966	True	1.7588031	cp
Interphase	4adff4c6-d19f-4ebc-a063-00bf115a9fe1	1208	581	LT0109_38	381	66	1	LT0109_38_381	LT0109_38/LT0109_38_381_66.tif	COPB	1	-1	52	3952	0.012596082334941515	0.8021084	False	0.09576693	cp
Interphase	0296263c-e7ca-4c65-95d7-3c4345d803ad	1282	188	LT0109_38	381	66	1	LT0109_38_381	LT0109_38/LT0109_38_381_66.tif	COPB	1	-1	52	3952	0.013798163075778028	0.5815988	False	0.23537648	cp
Interphase	c7d0d52c-94f6-48e5-8a78-fc2a2c7edd82	892	837	LT0109_38	381	66	1	LT0109_38_381	LT0109_38/LT0109_38_381_66.tif	COPB	1	-1	52	3952	0.04463321046666432	0.0006559987	True	3.183097	cp
Interphase	8f7e7cd4-4235-4c1d-bd8b-fef00cb7b678	1220	657	LT0109_38	381	66	1	LT0109_38_381	LT0109_38/LT0109_38_381_66.tif	COPB	1	-1	52	3952	0.06207132650554891	2.3999952e-05	True	4.6197896	cp
Interphase	7afb7095-a4c0-4412-95db-2857c7d624df	983	836	LT0109_38	381	66	1	LT0109_38_381	LT0109_38/LT0109_38_381_66.tif	COPB	1	-1	52	3952	0.046497624130115885	0.00044599912	True	3.350666	cp
Interphase	f0bc1559-b372-4e4d-8d9d-42fc21a7424c	1107	557	LT0109_38	381	66	1	LT0109_38_381	LT0109_38/LT0109_38_381_66.tif	COPB	1	-1	52	3952	0.02086121622488076	0.057335887	False	1.2415735	cp
Interphase	e53e2ac1-53a0-4918-850a-f622a2494054	598	732	LT0109_38	381	66	1	LT0109_38_381	LT0109_38/LT0109_38_381_66.tif	COPB	1	-1	52	3952	0.02228593590195786	0.041653916	True	1.3803442	cp
Interphase	43a405e3-c39a-4b1c-a44e-f7e2e0ccb148	803	351	LT0109_38	381	66	1	LT0109_38_381	LT0109_38/LT0109_38_381_66.tif	COPB	1	-1	52	3952	0.04380459064969888	0.0007579985	True	3.1203318	cp
Interphase	831b9a80-2a20-4f11-bb31-6d03786119d2	1164	584	LT0109_38	381	66	1	LT0109_38_381	LT0109_38/LT0109_38_381_66.tif	COPB	1	-1	52	3952	0.048432573811849	0.0003379993	True	3.471084	cp
Interphase	26c93153-a721-4132-b448-3c8247b353d5	937	892	LT0109_38	381	66	1	LT0109_38_381	LT0109_38/LT0109_38_381_66.tif	COPB	1	-1	52	3952	0.057798442180225944	4.99999e-05	True	4.3010306	cp
Interphase	278d9236-8319-4eb7-803f-3b2e64ebfd21	1168	646	LT0109_38	381	66	1	LT0109_38_381	LT0109_38/LT0109_38_381_66.tif	COPB	1	-1	52	3952	0.03301275873462656	0.010343979	True	1.9853123	cp
Interphase	9b0b611d-0487-4fe6-93c3-022ce9266095	934	846	LT0109_38	381	66	1	LT0109_38_381	LT0109_38/LT0109_38_381_66.tif	COPB	1	-1	52	3952	0.017174462721834545	0.17274766	False	0.76258785	cp
Interphase	bc813c7f-f631-4e74-888c-5dae7b13ba30	1235	555	LT0109_38	381	87	1	LT0109_38_381	LT0109_38/LT0109_38_381_87.tif	COPB	1	-1	52	3952	0.01966747323565573	0.077747844	False	1.1093116	cp
Interphase	6ca495d3-a0c2-4ccf-9116-ede61ab4bdb3	221	27	LT0109_38	381	87	1	LT0109_38_381	LT0109_38/LT0109_38_381_87.tif	COPB	1	-1	52	3952	0.04199512969161211	0.0010599978	True	2.974695	cp
Interphase	64c36f40-dd54-4583-b5a2-94f7fa488e36	1043	600	LT0109_38	381	87	1	LT0109_38_381	LT0109_38/LT0109_38_381_87.tif	COPB	1	-1	52	3952	0.02384185278764445	0.030573938	True	1.5146487	cp
Interphase	3e055a2c-dbc6-43c2-b30a-105647883276	1189	552	LT0109_38	381	87	1	LT0109_38_381	LT0109_38/LT0109_38_381_87.tif	COPB	1	-1	52	3952	0.029113139384765504	0.016313968	True	1.7874404	cp
Interphase	cbec4634-38d9-4d6f-ba6f-d2acd6880d55	1224	662	LT0109_38	381	87	1	LT0109_38_381	LT0109_38/LT0109_38_381_87.tif	COPB	1	-1	52	3952	0.05458099330310036	0.00011999976	True	3.9208195	cp
Interphase	94ef8835-f37c-4c71-9e47-224ed9894bbb	1142	633	LT0109_38	381	87	1	LT0109_38_381	LT0109_38/LT0109_38_381_87.tif	COPB	1	-1	52	3952	0.016117325113993865	0.2536915	False	0.5956941	cp
Interphase	529b9def-6681-471a-8618-8775defe352f	591	800	LT0109_38	381	87	1	LT0109_38_381	LT0109_38/LT0109_38_381_87.tif	COPB	1	-1	52	3952	0.01898461735708214	0.09484981	False	1.0229635	cp
Interphase	dcefdd84-0bfd-43b1-8923-25e44c74e870	1116	595	LT0109_38	381	87	1	LT0109_38_381	LT0109_38/LT0109_38_381_87.tif	COPB	1	-1	52	3952	0.038021612466338735	0.0025979949	True	2.5853617	cp
Interphase	01bd09ee-b4a4-4e93-a8e7-d3bd3bc7cc3e	1134	551	LT0109_38	381	87	1	LT0109_38_381	LT0109_38/LT0109_38_381_87.tif	COPB	1	-1	52	3952	0.0887899423382467	1.999996e-06	True	5.698971	cp
Interphase	f95c79c6-63f9-4b5f-a0b9-924bfa5b88e2	172	42	LT0109_38	381	87	1	LT0109_38_381	LT0109_38/LT0109_38_381_87.tif	COPB	1	-1	52	3952	0.057826914386227696	4.99999e-05	True	4.3010306	cp
Interphase	566b3122-b94d-4c2b-aba3-9cf01dcc804c	1280	643	LT0109_38	381	87	1	LT0109_38_381	LT0109_38/LT0109_38_381_87.tif	COPB	1	-1	52	3952	0.030124783522268668	0.01533997	True	1.8141755	cp
Interphase	842867a8-e94f-401e-8148-ebb29aa0ba79	1117	631	LT0109_38	381	87	1	LT0109_38_381	LT0109_38/LT0109_38_381_87.tif	COPB	1	-1	52	3952	0.025496121729407187	0.023215953	True	1.6342134	cp
Interphase	c0c35b62-8860-4176-9e35-bd4296a5628b	241	75	LT0109_38	381	87	1	LT0109_38_381	LT0109_38/LT0109_38_381_87.tif	COPB	1	-1	52	3952	0.0188853727066753	0.0977338	False	1.0099552	cp
Interphase	fbbaef5f-34c4-4cdd-90fe-504793a5ac9f	503	856	LT0109_38	349	25	1	LT0109_38_349	LT0109_38/LT0109_38_349_25.tif	Eg5	1	-1	135	4035	0.2551249902501961	1.999996e-06	True	5.698971	cp
Interphase	4623f5ba-3872-411f-9761-3585ab219c02	358	129	LT0109_38	349	25	1	LT0109_38_349	LT0109_38/LT0109_38_349_25.tif	Eg5	1	-1	135	4035	0.06254964959399556	5.5999888e-05	True	4.251813	cp
Interphase	d10d8dd0-f133-4331-abfa-2ecf9bc7e9b9	946	769	LT0109_38	349	25	1	LT0109_38_349	LT0109_38/LT0109_38_349_25.tif	Eg5	1	-1	135	4035	0.31139598322890955	1.999996e-06	True	5.698971	cp
Interphase	a458b431-f3ef-4a99-a4df-a067a32408d7	398	167	LT0109_38	349	25	1	LT0109_38_349	LT0109_38/LT0109_38_349_25.tif	Eg5	1	-1	135	4035	0.05424478250180786	0.0008339983	True	3.0788348	cp
Interphase	d31f2090-de86-4289-ad38-af4f486268e6	906	712	LT0109_38	349	25	1	LT0109_38_349	LT0109_38/LT0109_38_349_25.tif	Eg5	1	-1	135	4035	0.33060511326953945	1.999996e-06	True	5.698971	cp
Interphase	3b588adc-2c89-40ee-abb1-145f084b7be4	1184	383	LT0109_38	349	25	1	LT0109_38_349	LT0109_38/LT0109_38_349_25.tif	Eg5	1	-1	135	4035	0.03032309400051993	0.9508021	False	0.021909874	cp
Interphase	b047b59a-abdc-4dc4-8212-1f3b4026bbfe	863	484	LT0109_38	349	25	1	LT0109_38_349	LT0109_38/LT0109_38_349_25.tif	Eg5	1	-1	135	4035	0.1448698802280095	1.999996e-06	True	5.698971	cp
Interphase	0d2a2c99-67fd-49fe-9f39-ac5f8f18766a	451	852	LT0109_38	349	25	1	LT0109_38_349	LT0109_38/LT0109_38_349_25.tif	Eg5	1	-1	135	4035	0.29418159852063896	1.999996e-06	True	5.698971	cp
Interphase	8910670c-84c8-4435-ae79-5c103be33cf4	253	764	LT0109_38	349	25	1	LT0109_38_349	LT0109_38/LT0109_38_349_25.tif	Eg5	1	-1	135	4035	0.3277229733126618	1.999996e-06	True	5.698971	cp
Interphase	8ed58e84-a38e-4e70-a6c9-147d37a1c685	928	469	LT0109_38	349	25	1	LT0109_38_349	LT0109_38/LT0109_38_349_25.tif	Eg5	1	-1	135	4035	0.19470086960512306	1.999996e-06	True	5.698971	cp
Interphase	84183c8e-85eb-49b0-b559-06ef0c48f0f6	284	801	LT0109_38	349	25	1	LT0109_38_349	LT0109_38/LT0109_38_349_25.tif	Eg5	1	-1	135	4035	0.29792458152205153	1.999996e-06	True	5.698971	cp
Interphase	6dc9af8a-0ed5-4c2c-abb6-d5e5b8c750de	402	811	LT0109_38	349	25	1	LT0109_38_349	LT0109_38/LT0109_38_349_25.tif	Eg5	1	-1	135	4035	0.04119063557565613	0.071995854	False	1.1426926	cp
Interphase	fc3e473a-2edc-4a67-9e06-a44c637310d4	462	123	LT0109_38	349	25	1	LT0109_38_349	LT0109_38/LT0109_38_349_25.tif	Eg5	1	-1	135	4035	0.2914016981688656	1.999996e-06	True	5.698971	cp
Interphase	74675036-5c3a-4b1b-b3f3-04f12fd7fd9c	390	853	LT0109_38	349	25	1	LT0109_38_349	LT0109_38/LT0109_38_349_25.tif	Eg5	1	-1	135	4035	0.16186482124725707	1.999996e-06	True	5.698971	cp
Interphase	d93f6385-59e5-486d-a304-aa36897d004e	411	104	LT0109_38	349	25	1	LT0109_38_349	LT0109_38/LT0109_38_349_25.tif	Eg5	1	-1	135	4035	0.2929823718074002	1.999996e-06	True	5.698971	cp
Interphase	0be7fcba-70d0-492a-bb91-d73a72278d07	18	647	LT0109_38	349	69	1	LT0109_38_349	LT0109_38/LT0109_38_349_69.tif	Eg5	1	-1	135	4035	0.0323180975565707	0.7982784	False	0.09784563	cp
Interphase	801e8600-cb92-4e31-9cea-d8f475fedc6d	1181	78	LT0109_38	349	88	1	LT0109_38_349	LT0109_38/LT0109_38_349_88.tif	Eg5	1	-1	135	4035	0.026032851199929433	0.99998	False	8.6977725e-06	cp
Interphase	8432858c-7e34-4671-b3eb-98af9e27d066	1008	588	LT0109_38	349	88	1	LT0109_38_349	LT0109_38/LT0109_38_349_88.tif	Eg5	1	-1	135	4035	0.047939798237082304	0.007559985	True	2.121479	cp
Interphase	4eade9c3-dc45-478e-b700-25ea87fd65ee	1102	670	LT0109_38	349	88	1	LT0109_38_349	LT0109_38/LT0109_38_349_88.tif	Eg5	1	-1	135	4035	0.04042264849266442	0.092255816	False	1.0350063	cp
Interphase	572a36f5-0e89-41d7-9ed8-8904b8ff7b69	1038	951	LT0109_38	349	88	1	LT0109_38_349	LT0109_38/LT0109_38_349_88.tif	Eg5	1	-1	135	4035	0.043634531724520795	0.032097936	True	1.4935229	cp
Interphase	f4e3cdef-647e-457b-833e-0418cda9fa94	1182	656	LT0109_38	349	88	1	LT0109_38_349	LT0109_38/LT0109_38_349_88.tif	Eg5	1	-1	135	4035	0.023005674305061834	1.0	False	-0.0	cp
Interphase	56a291d0-eb63-4416-bb9e-4d868ec5c26a	997	935	LT0109_38	349	88	1	LT0109_38_349	LT0109_38/LT0109_38_349_88.tif	Eg5	1	-1	135	4035	0.039985795476136315	0.10629379	False	0.9734921	cp
Interphase	01f5f174-638a-4b81-946a-a79772a33160	1151	111	LT0109_38	349	88	1	LT0109_38_349	LT0109_38/LT0109_38_349_88.tif	Eg5	1	-1	135	4035	0.03251915926020837	0.77610844	False	0.1100776	cp
Interphase	7ed5edef-f5c4-4932-9930-4ff10834bedd	1141	78	LT0109_38	349	88	1	LT0109_38_349	LT0109_38/LT0109_38_349_88.tif	Eg5	1	-1	135	4035	0.04344803245017531	0.03422793	True	1.4656193	cp
Interphase	b2547902-ee8b-4a01-aee8-9300f1c7fe71	1165	141	LT0109_38	349	88	1	LT0109_38_349	LT0109_38/LT0109_38_349_88.tif	Eg5	1	-1	135	4035	0.05440050709954861	0.00078399846	True	3.1056848	cp
Interphase	7c8d60b5-3e63-4c3f-91d9-be0a5ca9936f	1139	676	LT0109_38	349	88	1	LT0109_38_349	LT0109_38/LT0109_38_349_88.tif	Eg5	1	-1	135	4035	0.02622473459539016	0.999964	False	1.5635407e-05	cp
Interphase	f5ecc0b3-0178-401e-820d-f81eca44da66	963	898	LT0109_38	349	88	1	LT0109_38_349	LT0109_38/LT0109_38_349_88.tif	Eg5	1	-1	135	4035	0.05370366978405823	0.000991998	True	3.0034893	cp
Interphase	b1b69062-96dc-4606-ad2c-4acb916d8d9e	1064	580	LT0109_38	349	88	1	LT0109_38_349	LT0109_38/LT0109_38_349_88.tif	Eg5	1	-1	135	4035	0.026654852803344745	0.999864	False	5.90758e-05	cp
Interphase	90a0564a-071f-4bd1-b429-27c73265cd87	21	142	LT0109_38	338	7	1	LT0109_38_338	LT0109_38/LT0109_38_338_7.tif	Eg5	1	-1	135	4035	0.042932732942485445	0.040637918	True	1.3910686	cp
Interphase	e246f1b0-dfb9-4294-9736-a559438fc28c	44	919	LT0109_38	338	7	1	LT0109_38_338	LT0109_38/LT0109_38_338_7.tif	Eg5	1	-1	135	4035	0.024435586592388175	1.0	False	-0.0	cp
Interphase	86bc4495-ac13-44be-96f4-a8c7be4599e6	85	351	LT0109_38	338	7	1	LT0109_38_338	LT0109_38/LT0109_38_338_7.tif	Eg5	1	-1	135	4035	0.06820220287834577	9.99998e-06	True	5.000001	cp
Interphase	9bd7cafc-46e0-40d1-bad3-946b24f39145	379	752	LT0109_38	338	7	1	LT0109_38_338	LT0109_38/LT0109_38_338_7.tif	Eg5	1	-1	135	4035	0.07425064563774329	1.999996e-06	True	5.698971	cp
Interphase	037d3308-71ce-4ccf-9bf7-e9a94888b694	764	189	LT0109_38	338	7	1	LT0109_38_338	LT0109_38/LT0109_38_338_7.tif	Eg5	1	-1	135	4035	0.041210198207737116	0.071475856	False	1.1458406	cp
Interphase	0da9eb10-8c12-49f9-9976-ad90749e0f4c	952	453	LT0109_38	338	7	1	LT0109_38_338	LT0109_38/LT0109_38_338_7.tif	Eg5	1	-1	135	4035	0.08818169066589528	1.999996e-06	True	5.698971	cp
Interphase	e5d83024-2a27-4ed1-86b0-6b5855a7c133	1007	927	LT0109_38	338	7	1	LT0109_38_338	LT0109_38/LT0109_38_338_7.tif	Eg5	1	-1	135	4035	0.09244844428056938	1.999996e-06	True	5.698971	cp
Interphase	077292a5-e25d-4733-8355-455ce64ea1d4	66	382	LT0109_38	338	7	1	LT0109_38_338	LT0109_38/LT0109_38_338_7.tif	Eg5	1	-1	135	4035	0.04582813730717694	0.015373969	True	1.813214	cp
Interphase	74cb64d6-fe45-4022-85a5-2d132796f1c0	1045	573	LT0109_38	338	7	1	LT0109_38_338	LT0109_38/LT0109_38_338_7.tif	Eg5	1	-1	135	4035	0.08915029567454254	1.999996e-06	True	5.698971	cp
Interphase	baad8123-a84c-4d26-9c0c-4099d8b09b17	875	465	LT0109_38	338	7	1	LT0109_38_338	LT0109_38/LT0109_38_338_7.tif	Eg5	1	-1	135	4035	0.08867709691209534	1.999996e-06	True	5.698971	cp
Interphase	f7333ee8-d18f-4b3d-b462-8f3ebe91b1e2	806	194	LT0109_38	338	7	1	LT0109_38_338	LT0109_38/LT0109_38_338_7.tif	Eg5	1	-1	135	4035	0.04302074110814574	0.03952792	True	1.4030961	cp
Interphase	138b4aaf-5c3b-495d-8d96-d7da7f5bc52d	1218	156	LT0109_38	338	7	1	LT0109_38_338	LT0109_38/LT0109_38_338_7.tif	Eg5	1	-1	135	4035	0.03421737932776356	0.57087487	False	0.24345909	cp
Interphase	4bc7a749-b689-4e2b-8080-e6c4b7dec0bd	1008	588	LT0109_38	338	7	1	LT0109_38_338	LT0109_38/LT0109_38_338_7.tif	Eg5	1	-1	135	4035	0.06818503081993252	9.99998e-06	True	5.000001	cp
Interphase	8169f53a-c457-48e7-9395-eae9548c4dde	356	807	LT0109_38	338	7	1	LT0109_38_338	LT0109_38/LT0109_38_338_7.tif	Eg5	1	-1	135	4035	0.08279277780835133	1.999996e-06	True	5.698971	cp
Interphase	cf9bbf09-b527-4ac4-a5eb-92ab8ee89888	1225	114	LT0109_38	338	7	1	LT0109_38_338	LT0109_38/LT0109_38_338_7.tif	Eg5	1	-1	135	4035	0.09026977315121375	1.999996e-06	True	5.698971	cp
Interphase	022a2c0d-875a-4521-9831-049aa0f80a15	494	891	LT0109_38	338	27	1	LT0109_38_338	LT0109_38/LT0109_38_338_27.tif	Eg5	1	-1	135	4035	0.09946761995931208	1.999996e-06	True	5.698971	cp
Interphase	0e7bb5ff-e888-49b5-9497-928c929b3b9f	22	972	LT0109_38	338	27	1	LT0109_38_338	LT0109_38/LT0109_38_338_27.tif	Eg5	1	-1	135	4035	0.047677695636165265	0.008307983	True	2.0805044	cp
Interphase	8fa60a81-e2d8-4d9c-9a01-97ada09bebe9	1120	836	LT0109_38	338	27	1	LT0109_38_338	LT0109_38/LT0109_38_338_27.tif	Eg5	1	-1	135	4035	0.028105231085209115	0.996994	False	0.0013074472	cp
Interphase	aa92984b-64c2-4ba7-9ac4-a35ea51d49f2	1267	526	LT0109_38	338	27	1	LT0109_38_338	LT0109_38/LT0109_38_338_27.tif	Eg5	1	-1	135	4035	0.027909971440643715	0.997898	False	0.0009138554	cp
Interphase	65745a2f-8bf0-4ead-ac3d-39ff5ab9ac00	401	706	LT0109_38	338	27	1	LT0109_38_338	LT0109_38/LT0109_38_338_27.tif	Eg5	1	-1	135	4035	0.03865193476166357	0.16317368	False	0.78734994	cp
Interphase	0d16bcac-ec58-4b20-bf89-b4b05c3074cc	362	747	LT0109_38	338	27	1	LT0109_38_338	LT0109_38/LT0109_38_338_27.tif	Eg5	1	-1	135	4035	0.059050171114078065	0.00016199968	True	3.7904859	cp
Interphase	8c8287ac-fea4-47ae-a65a-cf7281b9dbb1	1002	923	LT0109_38	338	27	1	LT0109_38_338	LT0109_38/LT0109_38_338_27.tif	Eg5	1	-1	135	4035	0.07301895573435305	1.999996e-06	True	5.698971	cp
Interphase	e822a6bc-59e5-4242-a2ca-4bdb13aadc13	58	654	LT0109_38	338	27	1	LT0109_38_338	LT0109_38/LT0109_38_338_27.tif	Eg5	1	-1	135	4035	0.07493676396887437	1.999996e-06	True	5.698971	cp
Interphase	b25e5193-0366-4d6f-970e-263a417c2a47	1155	105	LT0109_38	338	27	1	LT0109_38_338	LT0109_38/LT0109_38_338_27.tif	Eg5	1	-1	135	4035	0.030100929487361032	0.9600401	False	0.01771063	cp
Interphase	dcd627a5-39f2-4f11-a435-148a7d6ebba5	65	589	LT0109_38	338	27	1	LT0109_38_338	LT0109_38/LT0109_38_338_27.tif	Eg5	1	-1	135	4035	0.06447521622914602	3.399993e-05	True	4.468522	cp
Interphase	85ac8c44-3b5f-44a7-9c86-261f3d06269d	809	185	LT0109_38	338	27	1	LT0109_38_338	LT0109_38/LT0109_38_338_27.tif	Eg5	1	-1	135	4035	0.07037687546371103	3.999992e-06	True	5.397941	cp
Interphase	eb66d470-cf23-4771-8aec-2073e1a09178	1209	118	LT0109_38	338	27	1	LT0109_38_338	LT0109_38/LT0109_38_338_27.tif	Eg5	1	-1	135	4035	0.08319258650943794	1.999996e-06	True	5.698971	cp
Interphase	8438fe33-b1e7-4418-b279-c0f4bc1273d4	395	708	LT0109_38	338	31	1	LT0109_38_338	LT0109_38/LT0109_38_338_31.tif	Eg5	1	-1	135	4035	0.07944608067239595	1.999996e-06	True	5.698971	cp
Interphase	bd2d567d-36fa-4c89-82c7-173d7b400048	349	748	LT0109_38	338	31	1	LT0109_38_338	LT0109_38/LT0109_38_338_31.tif	Eg5	1	-1	135	4035	0.08250197543776992	1.999996e-06	True	5.698971	cp
Interphase	55293bad-7df2-4d07-a177-0b4119ccd2d9	1203	120	LT0109_38	338	31	1	LT0109_38_338	LT0109_38/LT0109_38_338_31.tif	Eg5	1	-1	135	4035	0.08188168333221801	1.999996e-06	True	5.698971	cp
Interphase	91586ba9-ccf3-4905-85f6-f5cda2ccd588	73	594	LT0109_38	338	31	1	LT0109_38_338	LT0109_38/LT0109_38_338_31.tif	Eg5	1	-1	135	4035	0.05708028113782492	0.00033399934	True	3.4762545	cp
Interphase	d69b0ec8-67ca-4ab9-89e1-a38476046b0e	57	655	LT0109_38	338	31	1	LT0109_38_338	LT0109_38/LT0109_38_338_31.tif	Eg5	1	-1	135	4035	0.08713124641397485	1.999996e-06	True	5.698971	cp
Interphase	084ebea4-fc65-46f5-81aa-20239eee25cf	492	895	LT0109_38	338	31	1	LT0109_38_338	LT0109_38/LT0109_38_338_31.tif	Eg5	1	-1	135	4035	0.11048941769978586	1.999996e-06	True	5.698971	cp
Interphase	654c8134-79d9-49d8-8a45-dd18937a1340	536	891	LT0109_38	338	31	1	LT0109_38_338	LT0109_38/LT0109_38_338_31.tif	Eg5	1	-1	135	4035	0.0842291168312213	1.999996e-06	True	5.698971	cp
Interphase	bc9f7727-7abd-4607-a8da-ef2bf12a000c	1023	828	LT0109_38	338	80	1	LT0109_38_338	LT0109_38/LT0109_38_338_80.tif	Eg5	1	-1	135	4035	0.05724573458767053	0.00031799937	True	3.4975739	cp
Interphase	56184dc2-45e7-49dc-b7fa-987bf3f723f8	1207	125	LT0109_38	338	80	1	LT0109_38_338	LT0109_38/LT0109_38_338_80.tif	Eg5	1	-1	135	4035	0.07652895530320773	1.999996e-06	True	5.698971	cp
Interphase	25f83086-62d1-402c-ac12-04688607eda7	1111	119	LT0109_38	338	80	1	LT0109_38_338	LT0109_38/LT0109_38_338_80.tif	Eg5	1	-1	135	4035	0.024605747755193415	1.0	False	-0.0	cp
Interphase	b8afd1e4-6433-4749-b1dd-c8bacaf760aa	1114	160	LT0109_38	338	80	1	LT0109_38_338	LT0109_38/LT0109_38_338_80.tif	Eg5	1	-1	135	4035	0.024942324402760726	1.0	False	-0.0	cp
Interphase	cdc78130-6abc-49c4-9351-b447bbb99e2e	391	814	LT0109_38	338	80	1	LT0109_38_338	LT0109_38/LT0109_38_338_80.tif	Eg5	1	-1	135	4035	0.06982911714711955	5.999988e-06	True	5.2218494	cp
Interphase	a61bbc03-bfdb-47b6-900d-d2abed765529	504	475	LT0144_01	166	27	1	LT0144_01_166	LT0144_01/LT0144_01_166_27.tif	ENSG00000179698	1	-1	18	3918	0.006777051673392136	0.2512695	False	0.5998603	cp
Interphase	ce598d90-91c5-4b87-98a6-39ecfacd0dcb	874	377	LT0144_01	166	27	1	LT0144_01_166	LT0144_01/LT0144_01_166_27.tif	ENSG00000179698	1	-1	18	3918	0.2486765091644419	1.999996e-06	True	5.698971	cp
Interphase	429fc733-41cb-4b5c-8628-31af5f5e3e69	969	820	LT0144_01	166	27	1	LT0144_01_166	LT0144_01/LT0144_01_166_27.tif	ENSG00000179698	1	-1	18	3918	0.008713792145030829	0.116817765	False	0.9324911	cp
Interphase	4858713c-1a92-483e-9eac-c0d3be132132	917	520	LT0144_01	166	34	1	LT0144_01_166	LT0144_01/LT0144_01_166_34.tif	ENSG00000179698	1	-1	18	3918	0.3114003852787819	1.999996e-06	True	5.698971	cp
Interphase	76fba7cc-0cd6-4f88-b8e3-8e42dbe65bec	851	453	LT0144_01	166	34	1	LT0144_01_166	LT0144_01/LT0144_01_166_34.tif	ENSG00000179698	1	-1	18	3918	0.40729518316904784	1.999996e-06	True	5.698971	cp
Interphase	ac178c30-eb24-4438-bf67-008cf321520d	948	854	LT0144_01	166	34	1	LT0144_01_166	LT0144_01/LT0144_01_166_34.tif	ENSG00000179698	1	-1	18	3918	0.010160674345259304	0.07652785	False	1.1161805	cp
Interphase	3a3f1391-81a2-4742-894c-13cabb7f435d	1062	378	LT0144_01	166	50	1	LT0144_01_166	LT0144_01/LT0144_01_166_50.tif	ENSG00000179698	1	-1	18	3918	0.02662706236631522	0.010985978	True	1.9591613	cp
Interphase	86076bb9-6bfc-4fb9-8403-649e42b92c33	833	484	LT0144_01	166	50	1	LT0144_01_166	LT0144_01/LT0144_01_166_50.tif	ENSG00000179698	1	-1	18	3918	0.4519239134853083	1.999996e-06	True	5.698971	cp
Interphase	d9fadbd9-10e4-44e6-8627-32a380b2771e	983	267	LT0144_01	166	50	1	LT0144_01_166	LT0144_01/LT0144_01_166_50.tif	ENSG00000179698	1	-1	18	3918	0.014149568240544138	0.03554593	True	1.4492102	cp
Interphase	f536054e-e6c1-499f-820e-c8a7313b9347	1166	523	LT0144_01	166	68	1	LT0144_01_166	LT0144_01/LT0144_01_166_68.tif	ENSG00000179698	1	-1	18	3918	0.3273579585911979	1.999996e-06	True	5.698971	cp
Interphase	c10f7e12-7a0f-4d7c-8ba6-10c7fe461439	621	509	LT0144_01	166	68	1	LT0144_01_166	LT0144_01/LT0144_01_166_68.tif	ENSG00000179698	1	-1	18	3918	0.33591952430905153	1.999996e-06	True	5.698971	cp
Interphase	489e1ec5-5366-489e-adf1-71515a416ec8	887	358	LT0144_01	166	68	1	LT0144_01_166	LT0144_01/LT0144_01_166_68.tif	ENSG00000179698	1	-1	18	3918	0.03996352149446289	0.00508799	True	2.2934537	cp
Interphase	aad0fc9c-5128-4ee0-b082-65b9ea59cccc	497	234	LT0144_01	166	68	1	LT0144_01_166	LT0144_01/LT0144_01_166_68.tif	ENSG00000179698	1	-1	18	3918	0.326475234683186	1.999996e-06	True	5.698971	cp
Interphase	0b6e3de9-88e7-41ae-ab73-9223d1bb8aec	856	451	LT0144_01	166	68	1	LT0144_01_166	LT0144_01/LT0144_01_166_68.tif	ENSG00000179698	1	-1	18	3918	0.2889823152199143	1.999996e-06	True	5.698971	cp
Interphase	11125e4e-da9d-486e-834c-9617a954d282	1196	301	LT0144_01	166	68	1	LT0144_01_166	LT0144_01/LT0144_01_166_68.tif	ENSG00000179698	1	-1	18	3918	0.1810107113969407	1.999996e-06	True	5.698971	cp
Interphase	c351f03c-ce97-41c9-b885-edd97d1b2485	657	161	LT0144_01	166	68	1	LT0144_01_166	LT0144_01/LT0144_01_166_68.tif	ENSG00000179698	1	-1	18	3918	0.25528165340656367	1.999996e-06	True	5.698971	cp
Interphase	50f60c05-4d6f-4949-8130-971f955de2af	1222	274	LT0144_01	166	68	1	LT0144_01_166	LT0144_01/LT0144_01_166_68.tif	ENSG00000179698	1	-1	18	3918	0.30507260749100334	1.999996e-06	True	5.698971	cp
Interphase	b8eee8a8-551f-413d-b334-76dfff2e0002	916	550	LT0144_01	166	68	1	LT0144_01_166	LT0144_01/LT0144_01_166_68.tif	ENSG00000179698	1	-1	18	3918	0.42334850151624304	1.999996e-06	True	5.698971	cp
Interphase	15c77ed5-6caf-49ba-8d90-c189ffc5b01f	685	172	LT0144_01	166	68	1	LT0144_01_166	LT0144_01/LT0144_01_166_68.tif	ENSG00000179698	1	-1	18	3918	0.23517467119612645	1.999996e-06	True	5.698971	cp
Interphase	de805109-aecb-430a-9083-a3f40a7feafb	1042	49	LT0157_04	5	2	1	LT0157_04_5	LT0157_04/LT0157_04_5_2.tif	ENSG00000175216	1	-1	91	3991	0.07326938063636781	3.999992e-06	True	5.397941	cp
Interphase	06e21fd1-a945-4d36-9960-e6126a8b8c36	1234	227	LT0157_04	5	2	1	LT0157_04_5	LT0157_04/LT0157_04_5_2.tif	ENSG00000175216	1	-1	91	3991	0.10563392964800687	1.999996e-06	True	5.698971	cp
Interphase	bb7f9121-5d6e-4084-a373-d2099429d352	182	413	LT0157_04	5	2	1	LT0157_04_5	LT0157_04/LT0157_04_5_2.tif	ENSG00000175216	1	-1	91	3991	0.07984937306406595	1.999996e-06	True	5.698971	cp
Interphase	e26bc0a4-2807-4ad2-9af2-103dfd58ace2	1050	87	LT0157_04	5	2	1	LT0157_04_5	LT0157_04/LT0157_04_5_2.tif	ENSG00000175216	1	-1	91	3991	0.13504059680932284	1.999996e-06	True	5.698971	cp
Interphase	270d075d-0c4e-4617-ada1-a4da66b36ac9	874	49	LT0157_04	5	2	1	LT0157_04_5	LT0157_04/LT0157_04_5_2.tif	ENSG00000175216	1	-1	91	3991	0.02351497365222304	0.5761368	False	0.23947436	cp
Interphase	a7a8bc4a-02ee-4cf5-9668-a8243d5fafda	901	87	LT0157_04	5	2	1	LT0157_04_5	LT0157_04/LT0157_04_5_2.tif	ENSG00000175216	1	-1	91	3991	0.04390634435934099	0.0016899966	True	2.7721143	cp
Interphase	64f2605c-1e92-4c86-96aa-547df4e2f858	833	37	LT0157_04	5	2	1	LT0157_04_5	LT0157_04/LT0157_04_5_2.tif	ENSG00000175216	1	-1	91	3991	0.016388393561326525	1.0	False	-0.0	cp
Interphase	e4028ef4-94ce-44c4-99ff-2807c622b363	494	936	LT0157_04	5	17	1	LT0157_04_5	LT0157_04/LT0157_04_5_17.tif	ENSG00000175216	1	-1	91	3991	0.1502683494880282	1.999996e-06	True	5.698971	cp
Interphase	59132537-15c3-4657-84d3-3150c6871a7e	887	722	LT0157_04	5	17	1	LT0157_04_5	LT0157_04/LT0157_04_5_17.tif	ENSG00000175216	1	-1	91	3991	0.05258654885807147	0.00013399973	True	3.8728962	cp
Interphase	911884bd-13fa-4617-b11d-fabc49b1e23e	921	754	LT0157_04	5	17	1	LT0157_04_5	LT0157_04/LT0157_04_5_17.tif	ENSG00000175216	1	-1	91	3991	0.089612672671088	1.999996e-06	True	5.698971	cp
Interphase	1484f315-f09a-4de1-8ec8-c5a5574051d6	185	404	LT0157_04	5	17	1	LT0157_04_5	LT0157_04/LT0157_04_5_17.tif	ENSG00000175216	1	-1	91	3991	0.09689416924939391	1.999996e-06	True	5.698971	cp
Interphase	931ecdd8-ab76-43eb-a5fd-bfbfc8261545	1013	748	LT0157_04	5	17	1	LT0157_04_5	LT0157_04/LT0157_04_5_17.tif	ENSG00000175216	1	-1	91	3991	0.05045814074038765	0.00026199946	True	3.5816996	cp
Interphase	78d62f7d-3699-49a9-aba0-68d6765b9d51	295	457	LT0157_04	5	47	1	LT0157_04_5	LT0157_04/LT0157_04_5_47.tif	ENSG00000175216	1	-1	91	3991	0.16849373264111717	1.999996e-06	True	5.698971	cp
Interphase	d03d1a49-c293-467d-99c5-ce2717cfd217	1005	891	LT0157_04	5	61	1	LT0157_04_5	LT0157_04/LT0157_04_5_61.tif	ENSG00000175216	1	-1	91	3991	0.04032104341403858	0.0046259905	True	2.3347952	cp
Interphase	d90b7da9-5e65-426e-860b-15d640cdaded	901	386	LT0157_04	5	61	1	LT0157_04_5	LT0157_04/LT0157_04_5_61.tif	ENSG00000175216	1	-1	91	3991	0.11854208885158607	1.999996e-06	True	5.698971	cp
Interphase	733a69a3-7eb7-48df-a791-0cf11e3e435f	324	439	LT0157_04	5	61	1	LT0157_04_5	LT0157_04/LT0157_04_5_61.tif	ENSG00000175216	1	-1	91	3991	0.1559268497416539	1.999996e-06	True	5.698971	cp
Interphase	5390d90a-83f4-4963-b478-26460e465884	974	892	LT0157_04	5	61	1	LT0157_04_5	LT0157_04/LT0157_04_5_61.tif	ENSG00000175216	1	-1	91	3991	0.05943677331563124	1.999996e-05	True	4.698971	cp
Interphase	017ccc43-4679-4e8f-8bdd-777c55d01434	993	806	LT0157_04	5	78	1	LT0157_04_5	LT0157_04/LT0157_04_5_78.tif	ENSG00000175216	1	-1	91	3991	0.07070584755201431	5.999988e-06	True	5.2218494	cp
Interphase	2d545f01-1145-484a-ab84-9f2de735490d	744	716	LT0157_04	5	78	1	LT0157_04_5	LT0157_04/LT0157_04_5_78.tif	ENSG00000175216	1	-1	91	3991	0.09604899646960376	1.999996e-06	True	5.698971	cp
Interphase	4a19b218-6ad6-4324-841e-6d867c51e865	952	755	LT0157_04	5	78	1	LT0157_04_5	LT0157_04/LT0157_04_5_78.tif	ENSG00000175216	1	-1	91	3991	0.08666927472617873	1.999996e-06	True	5.698971	cp
Apoptosis	a9b7960a-1753-4279-a22e-b153e55a20d4	458	645	LT0012_29	252	83	1	LT0012_29_252	LT0012_29/LT0012_29_252_83.tif	FLJ37464	1	-1	9	3909	0.04944099633029241	0.00482999	True	2.3160539	cp
Apoptosis	bb79aaab-2fa1-4eec-a869-1485e0f75b0e	527	258	LT0012_29	252	83	1	LT0012_29_252	LT0012_29/LT0012_29_252_83.tif	FLJ37464	1	-1	9	3909	0.14718893588817097	1.3999972e-05	True	4.853873	cp
Apoptosis	9e8f24df-eb40-49cc-b069-af0b549cefd8	585	78	LT0012_29	252	83	1	LT0012_29_252	LT0012_29/LT0012_29_252_83.tif	FLJ37464	1	-1	9	3909	0.06216122198931709	0.0026699947	True	2.5734897	cp
Apoptosis	ebf18811-6481-429f-826b-32116bd88601	802	882	LT0012_29	252	83	1	LT0012_29_252	LT0012_29/LT0012_29_252_83.tif	FLJ37464	1	-1	9	3909	0.15228524882912836	5.999988e-06	True	5.2218494	cp
Apoptosis	806bd09f-37b8-41a2-abaf-502183bb1b7e	675	247	LT0013_42	107	23	1	LT0013_42_107	LT0013_42/LT0013_42_107_23.tif	TUBB2	1	-1	96	3996	0.4220647024930166	1.999996e-06	True	5.698971	cp
Apoptosis	1e8e929c-c334-4106-a395-c8b1187a19f9	1055	428	LT0013_42	107	23	1	LT0013_42_107	LT0013_42/LT0013_42_107_23.tif	TUBB2	1	-1	96	3996	0.3405248293841639	1.999996e-06	True	5.698971	cp
Apoptosis	cf45e258-804f-4778-8777-bcdc7bc54472	746	546	LT0013_42	107	23	1	LT0013_42_107	LT0013_42/LT0013_42_107_23.tif	TUBB2	1	-1	96	3996	0.472349983305764	1.999996e-06	True	5.698971	cp
Apoptosis	e0b86175-0e7f-4120-8bf1-16cf9e941ddc	871	586	LT0013_42	107	23	1	LT0013_42_107	LT0013_42/LT0013_42_107_23.tif	TUBB2	1	-1	96	3996	0.5280356907547794	1.999996e-06	True	5.698971	cp
Apoptosis	a3ff4f81-ad0b-4bf6-bb17-26270e9bd18c	183	480	LT0013_42	107	23	1	LT0013_42_107	LT0013_42/LT0013_42_107_23.tif	TUBB2	1	-1	96	3996	0.6088055245069038	1.999996e-06	True	5.698971	cp
Apoptosis	76749cf4-a1de-4763-b8ce-6e081b580309	1060	424	LT0013_42	107	28	1	LT0013_42_107	LT0013_42/LT0013_42_107_28.tif	TUBB2	1	-1	96	3996	0.42572660991755557	1.999996e-06	True	5.698971	cp
Apoptosis	d2fc8da8-1b58-41cf-b7f6-c9492b8a490b	892	590	LT0013_42	107	28	1	LT0013_42_107	LT0013_42/LT0013_42_107_28.tif	TUBB2	1	-1	96	3996	0.42026317571194505	1.999996e-06	True	5.698971	cp
Apoptosis	6e924f3e-5c1a-433a-83d5-cc0f59015c35	1177	670	LT0013_42	107	28	1	LT0013_42_107	LT0013_42/LT0013_42_107_28.tif	TUBB2	1	-1	96	3996	0.5826105904865889	1.999996e-06	True	5.698971	cp
Apoptosis	9ccb0d59-8d09-41a8-a58e-554b41cc32d3	893	565	LT0013_42	107	28	1	LT0013_42_107	LT0013_42/LT0013_42_107_28.tif	TUBB2	1	-1	96	3996	0.4990677559214143	1.999996e-06	True	5.698971	cp
Apoptosis	ce45bbae-06c8-43be-9cd0-872758801a0e	749	548	LT0013_42	107	28	1	LT0013_42_107	LT0013_42/LT0013_42_107_28.tif	TUBB2	1	-1	96	3996	0.4482323943498477	1.999996e-06	True	5.698971	cp
Apoptosis	72ed37aa-bed9-47b4-8119-9635c56331c7	1076	458	LT0013_42	107	39	1	LT0013_42_107	LT0013_42/LT0013_42_107_39.tif	TUBB2	1	-1	96	3996	0.6145442250364082	1.999996e-06	True	5.698971	cp
Apoptosis	51a3428e-d273-4397-9250-9e7420ae1a8e	747	551	LT0013_42	107	39	1	LT0013_42_107	LT0013_42/LT0013_42_107_39.tif	TUBB2	1	-1	96	3996	0.46795247789222366	1.999996e-06	True	5.698971	cp
Apoptosis	4b991337-b682-4895-aad7-7ab48c146608	1178	670	LT0013_42	107	52	1	LT0013_42_107	LT0013_42/LT0013_42_107_52.tif	TUBB2	1	-1	96	3996	0.5572698522284221	1.999996e-06	True	5.698971	cp
Apoptosis	cdb083ad-5e34-4ec2-8454-6486f64858dd	981	256	LT0013_42	107	52	1	LT0013_42_107	LT0013_42/LT0013_42_107_52.tif	TUBB2	1	-1	96	3996	0.49233895968418334	1.999996e-06	True	5.698971	cp
Apoptosis	8d40e4b4-b4ab-458e-a890-3a0ac2d4ec6b	1178	671	LT0013_42	107	63	1	LT0013_42_107	LT0013_42/LT0013_42_107_63.tif	TUBB2	1	-1	96	3996	0.5737217879928024	1.999996e-06	True	5.698971	cp
Apoptosis	03b0f32a-8724-4da7-bfdc-3239e0c7301d	977	265	LT0013_42	107	63	1	LT0013_42_107	LT0013_42/LT0013_42_107_63.tif	TUBB2	1	-1	96	3996	0.4169885802450717	1.999996e-06	True	5.698971	cp
Apoptosis	28235790-4eaf-458a-92a2-aae2a4f61a0a	1031	434	LT0013_42	107	76	1	LT0013_42_107	LT0013_42/LT0013_42_107_76.tif	TUBB2	1	-1	96	3996	0.5109524560621793	1.999996e-06	True	5.698971	cp
Apoptosis	7e27e7e0-019f-4dfb-9e24-4778c5e6b10c	1301	935	LT0013_42	107	76	1	LT0013_42_107	LT0013_42/LT0013_42_107_76.tif	TUBB2	1	-1	96	3996	0.5140115187757971	1.999996e-06	True	5.698971	cp
Apoptosis	532e2a1a-1a26-4ea8-83bc-9127c06e3da6	792	165	LT0013_42	107	83	1	LT0013_42_107	LT0013_42/LT0013_42_107_83.tif	TUBB2	1	-1	96	3996	0.4293884790539404	1.999996e-06	True	5.698971	cp
Apoptosis	8b672178-f6de-4efa-a286-6c50bcbc94fe	1010	522	LT0013_42	107	83	1	LT0013_42_107	LT0013_42/LT0013_42_107_83.tif	TUBB2	1	-1	96	3996	0.5692815847966172	1.999996e-06	True	5.698971	cp
Apoptosis	c7edf56e-1091-4b22-99a7-b0c21ce9ae48	895	606	LT0013_42	107	83	1	LT0013_42_107	LT0013_42/LT0013_42_107_83.tif	TUBB2	1	-1	96	3996	0.4670146974569804	1.999996e-06	True	5.698971	cp
Apoptosis	d37d9b30-6560-4e0a-a2e3-10dcfe216360	976	194	LT0013_42	107	83	1	LT0013_42_107	LT0013_42/LT0013_42_107_83.tif	TUBB2	1	-1	96	3996	0.536450749326732	1.999996e-06	True	5.698971	cp
Apoptosis	f3894998-e58f-40e6-a92d-235711b64a65	977	477	LT0013_42	107	83	1	LT0013_42_107	LT0013_42/LT0013_42_107_83.tif	TUBB2	1	-1	96	3996	0.47178515241033	1.999996e-06	True	5.698971	cp
Apoptosis	70127bb6-4281-4821-8091-a3aec725bbc9	990	258	LT0013_42	107	83	1	LT0013_42_107	LT0013_42/LT0013_42_107_83.tif	TUBB2	1	-1	96	3996	0.5665915024743008	1.999996e-06	True	5.698971	cp
Apoptosis	861590ed-fc9c-4318-afbf-ce214d35c24e	746	546	LT0013_42	107	83	1	LT0013_42_107	LT0013_42/LT0013_42_107_83.tif	TUBB2	1	-1	96	3996	0.4595595406493617	1.999996e-06	True	5.698971	cp
Apoptosis	9eda9208-3e7e-45ac-9ad1-9ac8eb8b76da	942	169	LT0013_42	107	83	1	LT0013_42_107	LT0013_42/LT0013_42_107_83.tif	TUBB2	1	-1	96	3996	0.5670946893994963	1.999996e-06	True	5.698971	cp
Apoptosis	ff7850f3-9058-42d8-83dd-768980cc840f	403	171	LT0013_42	107	83	1	LT0013_42_107	LT0013_42/LT0013_42_107_83.tif	TUBB2	1	-1	96	3996	0.46983772220876246	1.999996e-06	True	5.698971	cp
Apoptosis	c010140d-7f99-4700-b4fe-50caf4e34999	822	167	LT0013_42	107	83	1	LT0013_42_107	LT0013_42/LT0013_42_107_83.tif	TUBB2	1	-1	96	3996	0.5190289269972151	1.999996e-06	True	5.698971	cp
Apoptosis	aeb4bb9f-c236-4f79-ae44-e4073889a2df	993	501	LT0013_42	107	83	1	LT0013_42_107	LT0013_42/LT0013_42_107_83.tif	TUBB2	1	-1	96	3996	0.48438379802490067	1.999996e-06	True	5.698971	cp
Apoptosis	35507b50-cd04-458c-9d5f-600d9fb90559	967	584	LT0013_42	107	83	1	LT0013_42_107	LT0013_42/LT0013_42_107_83.tif	TUBB2	1	-1	96	3996	0.47493351917632615	1.999996e-06	True	5.698971	cp
Apoptosis	70f29175-0009-43d0-9783-620f242d3e90	763	260	LT0015_22	69	61	1	LT0015_22_69	LT0015_22/LT0015_22_69_61.tif	ITGAV	1	-1	41	3941	0.21322268403278485	1.999996e-06	True	5.698971	cp
Apoptosis	520ad3e8-15c7-4712-a031-5639f61d3800	712	452	LT0015_22	69	62	1	LT0015_22_69	LT0015_22/LT0015_22_69_62.tif	ITGAV	1	-1	41	3941	0.1949588917488675	1.999996e-06	True	5.698971	cp
Apoptosis	b35edf34-5561-4bb9-99b6-7bbf6ce4821b	761	205	LT0015_22	69	89	1	LT0015_22_69	LT0015_22/LT0015_22_69_89.tif	ITGAV	1	-1	41	3941	0.1769069672918289	1.999996e-06	True	5.698971	cp
Apoptosis	d7d41f12-1c83-4127-baba-f007805015e4	53	489	LT0015_22	69	89	1	LT0015_22_69	LT0015_22/LT0015_22_69_89.tif	ITGAV	1	-1	41	3941	0.21695617054696523	1.999996e-06	True	5.698971	cp
Apoptosis	1981ad4e-d52c-40cc-a650-101c86d4cee6	872	48	LT0015_22	69	89	1	LT0015_22_69	LT0015_22/LT0015_22_69_89.tif	ITGAV	1	-1	41	3941	0.22095741228853774	1.999996e-06	True	5.698971	cp
Apoptosis	bfcacb39-dd4b-4e94-8895-bc60c4e9421e	710	450	LT0015_22	69	89	1	LT0015_22_69	LT0015_22/LT0015_22_69_89.tif	ITGAV	1	-1	41	3941	0.21090181205783493	1.999996e-06	True	5.698971	cp
Apoptosis	49a62aff-ced8-418e-87cb-995273bbc40f	649	944	LT0019_06	140	70	1	LT0019_06_140	LT0019_06/LT0019_06_140_70.tif	DDOST	1	-1	42	3942	0.4026204684181541	1.999996e-06	True	5.698971	cp
Apoptosis	0f753c7e-0000-43f9-b29e-783a849ad307	1121	657	LT0019_06	140	70	1	LT0019_06_140	LT0019_06/LT0019_06_140_70.tif	DDOST	1	-1	42	3942	0.2634068948028583	1.999996e-06	True	5.698971	cp
Apoptosis	ea7a6ece-b4f5-446e-850f-cade8c3989ad	206	883	LT0019_06	140	70	1	LT0019_06_140	LT0019_06/LT0019_06_140_70.tif	DDOST	1	-1	42	3942	0.4011823154923479	1.999996e-06	True	5.698971	cp
Apoptosis	f89d8268-3509-4c44-ba06-1a195fb9cf20	387	218	LT0019_06	140	70	1	LT0019_06_140	LT0019_06/LT0019_06_140_70.tif	DDOST	1	-1	42	3942	0.4548877930251848	1.999996e-06	True	5.698971	cp
Apoptosis	37d1b77d-5430-4c1c-8fe2-842ed32bb9e0	658	699	LT0019_06	140	70	1	LT0019_06_140	LT0019_06/LT0019_06_140_70.tif	DDOST	1	-1	42	3942	0.5203593465816908	1.999996e-06	True	5.698971	cp
Apoptosis	dda05816-bac1-4820-8f4d-9f9e1ac22543	665	729	LT0019_06	140	70	1	LT0019_06_140	LT0019_06/LT0019_06_140_70.tif	DDOST	1	-1	42	3942	0.2743168040406399	1.999996e-06	True	5.698971	cp
Apoptosis	8eda115e-16cf-4ea6-9989-07ab006bbd30	137	199	LT0019_06	140	70	1	LT0019_06_140	LT0019_06/LT0019_06_140_70.tif	DDOST	1	-1	42	3942	0.16933810296561821	1.999996e-06	True	5.698971	cp
Apoptosis	0cc2c905-b4e9-42a6-9275-adf35a20e38a	281	778	LT0019_06	140	70	1	LT0019_06_140	LT0019_06/LT0019_06_140_70.tif	DDOST	1	-1	42	3942	0.3405408583802158	1.999996e-06	True	5.698971	cp
Apoptosis	d9f5c6f4-0f0b-41ea-a990-2c74b41353b0	187	197	LT0019_06	140	70	1	LT0019_06_140	LT0019_06/LT0019_06_140_70.tif	DDOST	1	-1	42	3942	0.16702624162621907	1.999996e-06	True	5.698971	cp
Apoptosis	be8f9a81-7fe4-47b2-b66e-d797cf668fb0	857	456	LT0019_06	140	70	1	LT0019_06_140	LT0019_06/LT0019_06_140_70.tif	DDOST	1	-1	42	3942	0.3386156334125683	1.999996e-06	True	5.698971	cp
Apoptosis	7a03e3bb-61dc-4e37-a842-745c41b44aa8	1292	441	LT0019_06	140	70	1	LT0019_06_140	LT0019_06/LT0019_06_140_70.tif	DDOST	1	-1	42	3942	0.3256260704747409	1.999996e-06	True	5.698971	cp
Apoptosis	8e158a0a-cd1b-47c9-acb6-f33efc19c329	368	252	LT0019_06	140	70	1	LT0019_06_140	LT0019_06/LT0019_06_140_70.tif	DDOST	1	-1	42	3942	0.1357143845495006	1.999996e-06	True	5.698971	cp
Apoptosis	05f1b98d-641c-4d98-942f-3123d5dab7d8	290	415	LT0019_06	140	70	1	LT0019_06_140	LT0019_06/LT0019_06_140_70.tif	DDOST	1	-1	42	3942	0.2552031158891226	1.999996e-06	True	5.698971	cp
Apoptosis	b026312a-0c9d-4079-b3c0-d07e00bb4426	1159	644	LT0019_06	140	70	1	LT0019_06_140	LT0019_06/LT0019_06_140_70.tif	DDOST	1	-1	42	3942	0.33562373465017786	1.999996e-06	True	5.698971	cp
Apoptosis	c94bec86-3e1e-46fe-babc-15cf38033536	252	854	LT0019_06	140	70	1	LT0019_06_140	LT0019_06/LT0019_06_140_70.tif	DDOST	1	-1	42	3942	0.030912691370099606	0.012017976	True	1.9201686	cp
Apoptosis	d8f4f505-97b6-48a3-a204-3f508321cdae	312	446	LT0019_06	140	70	1	LT0019_06_140	LT0019_06/LT0019_06_140_70.tif	DDOST	1	-1	42	3942	0.22263529172814883	1.999996e-06	True	5.698971	cp
Apoptosis	a0ad2285-cc1c-42bb-aec9-5be47c46f44f	1013	631	LT0019_06	140	70	1	LT0019_06_140	LT0019_06/LT0019_06_140_70.tif	DDOST	1	-1	42	3942	0.2951607666913887	1.999996e-06	True	5.698971	cp
Apoptosis	f54efd62-18bd-4cc9-9389-dcad044f4cd9	834	470	LT0019_06	140	70	1	LT0019_06_140	LT0019_06/LT0019_06_140_70.tif	DDOST	1	-1	42	3942	0.20482125005743892	1.999996e-06	True	5.698971	cp
Apoptosis	585c964a-e81c-47ac-a43e-6a6fedd7358d	917	185	LT0019_06	140	83	1	LT0019_06_140	LT0019_06/LT0019_06_140_83.tif	DDOST	1	-1	42	3942	0.20562529589192557	1.999996e-06	True	5.698971	cp
Apoptosis	9ad123b7-6d67-4ba3-b8a1-f89d9853ef35	635	213	LT0019_06	140	83	1	LT0019_06_140	LT0019_06/LT0019_06_140_83.tif	DDOST	1	-1	42	3942	0.2682634964787572	1.999996e-06	True	5.698971	cp
Apoptosis	ffeba1f9-d906-4748-9495-45d5a60866f5	874	189	LT0019_06	140	83	1	LT0019_06_140	LT0019_06/LT0019_06_140_83.tif	DDOST	1	-1	42	3942	0.1564731905958955	1.999996e-06	True	5.698971	cp
Apoptosis	78690a4e-aea4-4ea9-a518-793390a1ecac	1119	656	LT0019_06	140	83	1	LT0019_06_140	LT0019_06/LT0019_06_140_83.tif	DDOST	1	-1	42	3942	0.23936030179803844	1.999996e-06	True	5.698971	cp
Apoptosis	810b7c7a-913d-4ac1-ad8f-d62381f3952c	607	234	LT0019_06	140	83	1	LT0019_06_140	LT0019_06/LT0019_06_140_83.tif	DDOST	1	-1	42	3942	0.41182591805915336	1.999996e-06	True	5.698971	cp
Apoptosis	19a8675a-3236-4580-8d0b-728811017580	845	162	LT0019_06	140	83	1	LT0019_06_140	LT0019_06/LT0019_06_140_83.tif	DDOST	1	-1	42	3942	0.3214458060793355	1.999996e-06	True	5.698971	cp
Apoptosis	950420b6-e44c-4eb4-9b12-f72f0868dd0f	1019	689	LT0019_06	140	83	1	LT0019_06_140	LT0019_06/LT0019_06_140_83.tif	DDOST	1	-1	42	3942	0.2642577481336077	1.999996e-06	True	5.698971	cp
Apoptosis	c1f931df-f3e0-478b-accb-4ac8bb68afbc	280	280	LT0019_06	140	83	1	LT0019_06_140	LT0019_06/LT0019_06_140_83.tif	DDOST	1	-1	42	3942	0.31133314457941147	1.999996e-06	True	5.698971	cp
Apoptosis	94a7858f-87bb-4c6e-b636-10ffc0ca8b1d	608	172	LT0019_06	140	83	1	LT0019_06_140	LT0019_06/LT0019_06_140_83.tif	DDOST	1	-1	42	3942	0.16622689035881272	1.999996e-06	True	5.698971	cp
Apoptosis	9b8b5418-ddc7-4f55-94a6-7d9ccc4a793e	810	334	LT0019_06	140	83	1	LT0019_06_140	LT0019_06/LT0019_06_140_83.tif	DDOST	1	-1	42	3942	0.337578367987945	1.999996e-06	True	5.698971	cp
Apoptosis	032cf9e5-c344-4202-8cd7-6ee7418c8c9c	887	152	LT0019_06	140	83	1	LT0019_06_140	LT0019_06/LT0019_06_140_83.tif	DDOST	1	-1	42	3942	0.28985086965064505	1.999996e-06	True	5.698971	cp
Apoptosis	b723ce76-ba78-42f0-99b3-4a0549013df6	791	349	LT0019_06	140	83	1	LT0019_06_140	LT0019_06/LT0019_06_140_83.tif	DDOST	1	-1	42	3942	0.36798282369524926	1.999996e-06	True	5.698971	cp
Apoptosis	6421fb86-0974-461a-a0b4-e733a5b14e15	1152	644	LT0019_06	140	83	1	LT0019_06_140	LT0019_06/LT0019_06_140_83.tif	DDOST	1	-1	42	3942	0.2500283472013244	1.999996e-06	True	5.698971	cp
Apoptosis	d163fabb-be51-484f-b54f-51c5e1af6f1d	1011	449	LT0026_22	258	67	1	LT0026_22_258	LT0026_22/LT0026_22_258_67.tif	LCK	1	-1	32	3932	0.0953724259740411	1.999996e-06	True	5.698971	cp
Apoptosis	8ebac6fc-5a0b-4a87-9d5b-c53ce4ed16fb	917	998	LT0026_22	258	85	1	LT0026_22_258	LT0026_22/LT0026_22_258_85.tif	LCK	1	-1	32	3932	0.1299768615315452	1.999996e-06	True	5.698971	cp
Apoptosis	919bf084-c678-4fd9-a3ba-d238cf52d5be	958	790	LT0026_22	258	85	1	LT0026_22_258	LT0026_22/LT0026_22_258_85.tif	LCK	1	-1	32	3932	0.07641111281181816	2.1999957e-05	True	4.657578	cp
Apoptosis	58adbcdd-5943-4ec7-a5ff-9ec0a3c2275d	1181	508	LT0026_22	258	85	1	LT0026_22_258	LT0026_22/LT0026_22_258_85.tif	LCK	1	-1	32	3932	0.15629861649582888	1.999996e-06	True	5.698971	cp
Apoptosis	5210ed92-54e8-494f-a145-47932a750590	1140	534	LT0026_22	258	95	1	LT0026_22_258	LT0026_22/LT0026_22_258_95.tif	LCK	1	-1	32	3932	0.0823358764103187	7.999984e-06	True	5.096911	cp
Apoptosis	1180ad29-5eb7-4bc0-b383-9558dea53acc	1190	493	LT0026_22	258	95	1	LT0026_22_258	LT0026_22/LT0026_22_258_95.tif	LCK	1	-1	32	3932	0.01397071736782982	0.08164584	False	1.088066	cp
Apoptosis	8afdb770-d375-4184-ab22-9541c0d02108	1145	388	LT0026_22	258	95	1	LT0026_22_258	LT0026_22/LT0026_22_258_95.tif	LCK	1	-1	32	3932	0.0619693494682445	0.00010999978	True	3.9586082	cp
Apoptosis	320edf6f-627b-4e47-b25b-0d13355614e5	1301	889	LT0026_22	258	95	1	LT0026_22_258	LT0026_22/LT0026_22_258_95.tif	LCK	1	-1	32	3932	0.14296740695051402	1.999996e-06	True	5.698971	cp
Apoptosis	15c5ca67-42c7-45a8-a521-87ef8317eeff	451	25	LT0027_44	292	47	1	LT0027_44_292	LT0027_44/LT0027_44_292_47.tif	CDK4	1	-1	53	3953	0.18368530372964206	1.999996e-06	True	5.698971	cp
Apoptosis	1e75a194-cb75-4732-a850-901fab6ac7ea	843	95	LT0027_44	292	95	1	LT0027_44_292	LT0027_44/LT0027_44_292_95.tif	CDK4	1	-1	53	3953	0.12268351689473082	1.999996e-06	True	5.698971	cp
Apoptosis	87e72fc8-0335-4236-bcce-71dc33cb08dd	772	238	LT0027_44	292	95	1	LT0027_44_292	LT0027_44/LT0027_44_292_95.tif	CDK4	1	-1	53	3953	0.13123334310192034	1.999996e-06	True	5.698971	cp
Apoptosis	203c14a8-6e0b-4c35-b79e-bfd858558b0b	529	651	LT0030_17	184	41	1	LT0030_17_184	LT0030_17/LT0030_17_184_41.tif	RGR	1	-1	69	3969	0.17363985209565974	1.999996e-06	True	5.698971	cp
Apoptosis	84b1efec-f215-47fb-95ea-37ecc0207fd2	212	497	LT0035_06	274	40	1	LT0035_06_274	LT0035_06/LT0035_06_274_40.tif	PAPPA	1	-1	33	3933	0.10365487856631077	1.999996e-06	True	5.698971	cp
Apoptosis	66435c11-bc37-49b3-ad75-2130ec0a2c47	304	428	LT0035_06	274	40	1	LT0035_06_274	LT0035_06/LT0035_06_274_40.tif	PAPPA	1	-1	33	3933	0.0069473320777838675	0.96905005	False	0.013653792	cp
Apoptosis	03a5bffd-c9c9-46fb-9e52-9e9f46bccce6	620	676	LT0038_01	245	72	1	LT0038_01_245	LT0038_01/LT0038_01_245_72.tif	ZADH1	1	-1	40	3940	0.07038481418649674	9.99998e-06	True	5.000001	cp
Apoptosis	92d9b79d-038d-4652-8f67-c08dfa50074f	555	217	LT0038_01	245	72	1	LT0038_01_245	LT0038_01/LT0038_01_245_72.tif	ZADH1	1	-1	40	3940	0.0551381801153174	0.00020599959	True	3.6861336	cp
Apoptosis	8acd96ba-8416-4bfc-a3ab-8d767558ae26	1172	405	LT0038_08	250	37	1	LT0038_08_250	LT0038_08/LT0038_08_250_37.tif	BUB1B	1	-1	30	3930	0.1325332346439728	1.999996e-06	True	5.698971	cp
Apoptosis	0d25a091-0eaa-4b8a-bf97-ff6249a24d51	1160	371	LT0038_08	250	37	1	LT0038_08_250	LT0038_08/LT0038_08_250_37.tif	BUB1B	1	-1	30	3930	0.0835739159419041	1.3999972e-05	True	4.853873	cp
Apoptosis	0db8dd21-a7bb-432e-9c28-03a8022bd443	762	565	LT0038_08	250	54	1	LT0038_08_250	LT0038_08/LT0038_08_250_54.tif	BUB1B	1	-1	30	3930	0.07303524541238127	6.1999875e-05	True	4.207609	cp
Apoptosis	d8fbcc16-553f-4f31-9d08-c5569c4d3326	796	561	LT0039_45	281	26	1	LT0039_45_281	LT0039_45/LT0039_45_281_26.tif	BBOX1	1	-1	37	3937	0.15944682225280654	1.999996e-06	True	5.698971	cp
Apoptosis	3f153b61-0f02-4cd1-bc7b-894d0c6d3286	707	814	LT0039_45	281	26	1	LT0039_45_281	LT0039_45/LT0039_45_281_26.tif	BBOX1	1	-1	37	3937	0.14850782457288192	1.999996e-06	True	5.698971	cp
Apoptosis	c98b6e77-ac4a-4202-9bb4-0605ca0ea509	1021	310	LT0039_45	281	26	1	LT0039_45_281	LT0039_45/LT0039_45_281_26.tif	BBOX1	1	-1	37	3937	0.012569619578118998	0.20868759	False	0.68050337	cp
Apoptosis	b9d4295e-7d95-4d02-987a-694563524e2c	707	814	LT0039_45	281	27	1	LT0039_45_281	LT0039_45/LT0039_45_281_27.tif	BBOX1	1	-1	37	3937	0.13295384180135228	1.999996e-06	True	5.698971	cp
Apoptosis	56b3811a-3fde-4e4e-8b1f-0f3ea66fc9b7	797	563	LT0039_45	281	27	1	LT0039_45_281	LT0039_45/LT0039_45_281_27.tif	BBOX1	1	-1	37	3937	0.12360818476876971	1.999996e-06	True	5.698971	cp
Apoptosis	d469db6a-cafa-48a9-8f90-29450be244b4	840	662	LT0039_45	281	27	1	LT0039_45_281	LT0039_45/LT0039_45_281_27.tif	BBOX1	1	-1	37	3937	0.15505086556549433	1.999996e-06	True	5.698971	cp
Apoptosis	0bce41e6-48b4-451f-9cb2-f4750250e03b	440	381	LT0039_45	281	29	1	LT0039_45_281	LT0039_45/LT0039_45_281_29.tif	BBOX1	1	-1	37	3937	0.03648550139338482	0.007875985	True	2.1036952	cp
Apoptosis	ebd1d3b1-2603-4511-bf46-dade16095901	830	623	LT0039_45	281	29	1	LT0039_45_281	LT0039_45/LT0039_45_281_29.tif	BBOX1	1	-1	37	3937	0.2553401077488299	1.999996e-06	True	5.698971	cp
Apoptosis	e98654b5-94ea-4bc3-8630-248cd0d92545	836	669	LT0039_45	281	29	1	LT0039_45_281	LT0039_45/LT0039_45_281_29.tif	BBOX1	1	-1	37	3937	0.24240207547996773	1.999996e-06	True	5.698971	cp
Apoptosis	92c3140a-67c6-4846-aa3d-9c34b4397c30	441	406	LT0039_45	281	29	1	LT0039_45_281	LT0039_45/LT0039_45_281_29.tif	BBOX1	1	-1	37	3937	0.09397626073805268	3.999992e-06	True	5.397941	cp
Apoptosis	dbbb64d0-1af9-4772-82db-80b8d6b9ddb1	811	568	LT0039_45	281	29	1	LT0039_45_281	LT0039_45/LT0039_45_281_29.tif	BBOX1	1	-1	37	3937	0.10001338083354841	3.999992e-06	True	5.397941	cp
Apoptosis	a915e514-e457-4b11-a1b8-b6498f2cb49d	1121	687	LT0039_45	281	32	1	LT0039_45_281	LT0039_45/LT0039_45_281_32.tif	BBOX1	1	-1	37	3937	0.24289453139017847	1.999996e-06	True	5.698971	cp
Apoptosis	0c176d85-16cc-42b3-8073-ad2a1594a8c5	710	816	LT0039_45	281	32	1	LT0039_45_281	LT0039_45/LT0039_45_281_32.tif	BBOX1	1	-1	37	3937	0.27002290548079466	1.999996e-06	True	5.698971	cp
Apoptosis	de409519-8a06-4486-ba14-1db02d898f0b	837	672	LT0039_45	281	32	1	LT0039_45_281	LT0039_45/LT0039_45_281_32.tif	BBOX1	1	-1	37	3937	0.2376600740860281	1.999996e-06	True	5.698971	cp
Apoptosis	f754187e-d99b-4a67-a17c-1b41faa336c9	759	673	LT0039_45	281	32	1	LT0039_45_281	LT0039_45/LT0039_45_281_32.tif	BBOX1	1	-1	37	3937	0.2600932821587714	1.999996e-06	True	5.698971	cp
Apoptosis	c1805d5b-12e1-4072-ab99-70e57b7e20e8	438	411	LT0039_45	281	32	1	LT0039_45_281	LT0039_45/LT0039_45_281_32.tif	BBOX1	1	-1	37	3937	0.06762952164480798	4.7999903e-05	True	4.3187594	cp
Apoptosis	62e5a226-2079-4653-9269-df73cfca3c13	770	377	LT0039_45	281	32	1	LT0039_45_281	LT0039_45/LT0039_45_281_32.tif	BBOX1	1	-1	37	3937	0.1147425217374469	1.999996e-06	True	5.698971	cp
Apoptosis	14b12455-3c6d-457b-9e31-d4dd78e2b5fe	1143	446	LT0039_45	281	32	1	LT0039_45_281	LT0039_45/LT0039_45_281_32.tif	BBOX1	1	-1	37	3937	0.030744537876510315	0.010575979	True	1.9756794	cp
Apoptosis	95c68b00-bdc5-479e-a292-7c2ffb41acb5	950	170	LT0041_32	132	65	1	LT0041_32_132	LT0041_32/LT0041_32_132_65.tif	TRPV1	1	-1	13	3913	0.34427504280644455	1.999996e-06	True	5.698971	cp
Apoptosis	3aa58c55-da90-468b-82bd-655834d73384	693	203	LT0041_32	132	65	1	LT0041_32_132	LT0041_32/LT0041_32_132_65.tif	TRPV1	1	-1	13	3913	0.4686585004442375	1.999996e-06	True	5.698971	cp
Apoptosis	1ebd13bf-4a49-4c30-a817-22b66aca4115	647	298	LT0041_32	132	68	1	LT0041_32_132	LT0041_32/LT0041_32_132_68.tif	TRPV1	1	-1	13	3913	0.43540034040034037	1.999996e-06	True	5.698971	cp
Apoptosis	9ad2ddb2-a6c0-4986-8b96-49355efc68bd	447	844	LT0041_32	132	68	1	LT0041_32_132	LT0041_32/LT0041_32_132_68.tif	TRPV1	1	-1	13	3913	0.21703595486647217	1.999996e-06	True	5.698971	cp
Apoptosis	adf447d5-e019-40ed-a006-12888c8db35f	1004	789	LT0041_32	132	68	1	LT0041_32_132	LT0041_32/LT0041_32_132_68.tif	TRPV1	1	-1	13	3913	0.6476244343891402	1.999996e-06	True	5.698971	cp
Apoptosis	1c3eda02-744c-4b85-a541-2c171ac289a7	704	197	LT0041_32	132	68	1	LT0041_32_132	LT0041_32/LT0041_32_132_68.tif	TRPV1	1	-1	13	3913	0.6499215799205996	1.999996e-06	True	5.698971	cp
Apoptosis	de148cf6-b023-4a53-adb7-190b13ff7942	691	279	LT0041_32	132	68	1	LT0041_32_132	LT0041_32/LT0041_32_132_68.tif	TRPV1	1	-1	13	3913	0.15613054241409324	1.7999964e-05	True	4.7447286	cp
Apoptosis	50c844e6-b357-4449-bb0c-f52a1a5d4ebf	623	240	LT0041_32	132	74	1	LT0041_32_132	LT0041_32/LT0041_32_132_74.tif	TRPV1	1	-1	13	3913	0.21420729931676324	1.999996e-06	True	5.698971	cp
Apoptosis	e430f1fa-6094-4d21-b2b5-b1e2159b3791	157	626	LT0041_32	132	74	1	LT0041_32_132	LT0041_32/LT0041_32_132_74.tif	TRPV1	1	-1	13	3913	0.17964423533718826	1.999996e-06	True	5.698971	cp
Apoptosis	66edd98a-0ad9-482e-aba2-8991245f42e5	702	194	LT0041_32	132	74	1	LT0041_32_132	LT0041_32/LT0041_32_132_74.tif	TRPV1	1	-1	13	3913	0.6186002146063119	1.999996e-06	True	5.698971	cp
Apoptosis	1e47acf9-d86d-43b8-9065-962e06a21280	993	126	LT0041_32	132	74	1	LT0041_32_132	LT0041_32/LT0041_32_132_74.tif	TRPV1	1	-1	13	3913	0.36847568495185984	1.999996e-06	True	5.698971	cp
Apoptosis	a7d71a09-abaf-4ee2-9fdf-503540ff9c9f	965	539	LT0041_32	132	74	1	LT0041_32_132	LT0041_32/LT0041_32_132_74.tif	TRPV1	1	-1	13	3913	0.495747780959591	1.999996e-06	True	5.698971	cp
Apoptosis	87ce683c-cc1e-4319-886e-7bef980c1337	969	177	LT0041_32	132	74	1	LT0041_32_132	LT0041_32/LT0041_32_132_74.tif	TRPV1	1	-1	13	3913	0.6151947780814696	1.999996e-06	True	5.698971	cp
Apoptosis	1a24fef2-6751-4555-8449-de865231c41a	654	432	LT0041_32	132	74	1	LT0041_32_132	LT0041_32/LT0041_32_132_74.tif	TRPV1	1	-1	13	3913	0.581494632438593	1.999996e-06	True	5.698971	cp
Apoptosis	c6ca0382-0666-400a-874a-17174b4ea27a	534	939	LT0043_48	166	74	1	LT0043_48_166	LT0043_48/LT0043_48_166_74.tif	OGG1	1	-1	132	4032	0.20032186898367255	1.999996e-06	True	5.698971	cp
Apoptosis	5d98d2be-7a20-469d-a1b1-4f608101326f	613	487	LT0046_19	356	92	1	LT0046_19_356	LT0046_19/LT0046_19_356_92.tif	RAB8A	1	-1	32	3932	0.019006715018900288	0.02999794	True	1.5229086	cp
Apoptosis	e275ee4a-ea5f-4651-9876-c598f22a00b0	167	422	LT0046_19	356	92	1	LT0046_19_356	LT0046_19/LT0046_19_356_92.tif	RAB8A	1	-1	32	3932	0.016046109253120663	0.0498479	True	1.3023531	cp
Apoptosis	c8b329d5-2cbe-4711-89fb-b2f6653b05f4	601	141	LT0048_13	69	7	1	LT0048_13_69	LT0048_13/LT0048_13_69_7.tif	TOP1	1	-1	70	3970	0.40818742001919617	1.999996e-06	True	5.698971	cp
Apoptosis	ec4b7f3e-f4dc-4fdb-94e1-2a948176f103	136	369	LT0048_13	69	7	1	LT0048_13_69	LT0048_13/LT0048_13_69_7.tif	TOP1	1	-1	70	3970	0.4185471115986318	1.999996e-06	True	5.698971	cp
Apoptosis	18a8dd48-c098-4e7d-9105-68b76d0615df	698	183	LT0048_13	69	7	1	LT0048_13_69	LT0048_13/LT0048_13_69_7.tif	TOP1	1	-1	70	3970	0.3057509620265657	1.999996e-06	True	5.698971	cp
Apoptosis	f90ec751-e089-4b80-95b7-3608673f8020	1214	135	LT0048_13	69	7	1	LT0048_13_69	LT0048_13/LT0048_13_69_7.tif	TOP1	1	-1	70	3970	0.4388175239312678	1.999996e-06	True	5.698971	cp
Apoptosis	5b94d49b-c471-4364-8751-1ee89588dc26	323	454	LT0048_13	69	7	1	LT0048_13_69	LT0048_13/LT0048_13_69_7.tif	TOP1	1	-1	70	3970	0.0589932138807535	2.999994e-05	True	4.5228796	cp
Apoptosis	4abc75c2-dd26-4c71-9e63-3ddd545ff533	694	189	LT0048_13	69	14	1	LT0048_13_69	LT0048_13/LT0048_13_69_14.tif	TOP1	1	-1	70	3970	0.3847924785152816	1.999996e-06	True	5.698971	cp
Apoptosis	1e549777-eaa1-444b-853d-6762ed4efdbf	1214	134	LT0048_13	69	14	1	LT0048_13_69	LT0048_13/LT0048_13_69_14.tif	TOP1	1	-1	70	3970	0.4326849158235151	1.999996e-06	True	5.698971	cp
Apoptosis	325c546f-bb75-4d95-80fd-621574fc48e5	1144	327	LT0048_13	69	14	1	LT0048_13_69	LT0048_13/LT0048_13_69_14.tif	TOP1	1	-1	70	3970	0.17306603761610664	1.999996e-06	True	5.698971	cp
Apoptosis	808b0f33-5a32-486b-9dcf-de749ac7f700	623	134	LT0048_13	69	14	1	LT0048_13_69	LT0048_13/LT0048_13_69_14.tif	TOP1	1	-1	70	3970	0.40488240463341785	1.999996e-06	True	5.698971	cp
Apoptosis	57edeca5-16e1-4546-916e-01f4b34cfb94	137	365	LT0048_13	69	14	1	LT0048_13_69	LT0048_13/LT0048_13_69_14.tif	TOP1	1	-1	70	3970	0.35282161965174225	1.999996e-06	True	5.698971	cp
Apoptosis	9481d8ee-16ab-466c-9190-291104fb2b15	800	612	LT0048_13	69	14	1	LT0048_13_69	LT0048_13/LT0048_13_69_14.tif	TOP1	1	-1	70	3970	0.32347974914936595	1.999996e-06	True	5.698971	cp
Apoptosis	10dd4703-be52-43e8-bf00-605e9cca9f21	1214	133	LT0048_13	69	15	1	LT0048_13_69	LT0048_13/LT0048_13_69_15.tif	TOP1	1	-1	70	3970	0.42520138570099686	1.999996e-06	True	5.698971	cp
Apoptosis	839ea3d7-a0b5-4585-8c9d-3b4277abb44c	732	818	LT0048_13	69	15	1	LT0048_13_69	LT0048_13/LT0048_13_69_15.tif	TOP1	1	-1	70	3970	0.34790008847815274	1.999996e-06	True	5.698971	cp
Apoptosis	d37e3ea8-22ca-44ad-8158-23ce67aa9151	695	191	LT0048_13	69	15	1	LT0048_13_69	LT0048_13/LT0048_13_69_15.tif	TOP1	1	-1	70	3970	0.3881253021210945	1.999996e-06	True	5.698971	cp
Apoptosis	56238a0b-c556-4276-83ff-35d98d301f8b	136	363	LT0048_13	69	15	1	LT0048_13_69	LT0048_13/LT0048_13_69_15.tif	TOP1	1	-1	70	3970	0.38470366911970993	1.999996e-06	True	5.698971	cp
Apoptosis	d7892fae-83f0-441b-80dc-5ab110c7103a	585	246	LT0048_13	69	15	1	LT0048_13_69	LT0048_13/LT0048_13_69_15.tif	TOP1	1	-1	70	3970	0.33409997760769544	1.999996e-06	True	5.698971	cp
Apoptosis	4d56e20b-9ee8-4b3c-a7c5-e079e9317722	376	446	LT0048_13	69	15	1	LT0048_13_69	LT0048_13/LT0048_13_69_15.tif	TOP1	1	-1	70	3970	0.25897200553903027	1.999996e-06	True	5.698971	cp
Apoptosis	1366c1cc-5ec3-46d2-b678-abdfab169c15	694	364	LT0048_13	69	72	1	LT0048_13_69	LT0048_13/LT0048_13_69_72.tif	TOP1	1	-1	70	3970	0.24149764864253628	1.999996e-06	True	5.698971	cp
Apoptosis	10668c76-b30a-4d83-b9f4-56c3cc3e39ab	701	189	LT0048_13	69	72	1	LT0048_13_69	LT0048_13/LT0048_13_69_72.tif	TOP1	1	-1	70	3970	0.4194831850533509	1.999996e-06	True	5.698971	cp
Apoptosis	d119c218-9ae1-40be-a169-e1f190a4ab69	818	217	LT0048_13	69	72	1	LT0048_13_69	LT0048_13/LT0048_13_69_72.tif	TOP1	1	-1	70	3970	0.3308024152685971	1.999996e-06	True	5.698971	cp
Apoptosis	128aa71b-e280-4426-a57b-3213dfe7b3fa	663	223	LT0048_13	69	72	1	LT0048_13_69	LT0048_13/LT0048_13_69_72.tif	TOP1	1	-1	70	3970	0.43040582197644967	1.999996e-06	True	5.698971	cp
Apoptosis	8be706f2-d449-4734-882b-6255c6621ed8	171	430	LT0048_14	335	29	1	LT0048_14_335	LT0048_14/LT0048_14_335_29.tif	PLK1	1	-1	104	4004	0.46002898159874245	1.999996e-06	True	5.698971	cp
Apoptosis	1eb4ee77-d87c-45bb-968d-b126b6a00d66	484	973	LT0048_14	335	29	1	LT0048_14_335	LT0048_14/LT0048_14_335_29.tif	PLK1	1	-1	104	4004	0.36215413860336026	1.999996e-06	True	5.698971	cp
Apoptosis	f9d57a2a-4015-44b5-a794-8827a831e0af	479	545	LT0048_14	335	29	1	LT0048_14_335	LT0048_14/LT0048_14_335_29.tif	PLK1	1	-1	104	4004	0.20322059629110842	1.999996e-06	True	5.698971	cp
Apoptosis	5320bdf6-5e91-4d31-8b96-b8d6557128db	620	737	LT0048_14	335	29	1	LT0048_14_335	LT0048_14/LT0048_14_335_29.tif	PLK1	1	-1	104	4004	0.3198134017184288	1.999996e-06	True	5.698971	cp
Apoptosis	7e20f7f7-464c-493e-8608-9e65d8f4a3db	550	851	LT0048_14	335	56	1	LT0048_14_335	LT0048_14/LT0048_14_335_56.tif	PLK1	1	-1	104	4004	0.39720213368766005	1.999996e-06	True	5.698971	cp
Apoptosis	5693882c-88fa-426f-ab90-df6cfe08993e	188	400	LT0048_14	335	56	1	LT0048_14_335	LT0048_14/LT0048_14_335_56.tif	PLK1	1	-1	104	4004	0.17260464178072302	1.999996e-06	True	5.698971	cp
Apoptosis	7e20f7f7-464c-493e-8608-9e65d8f4a3db	550	851	LT0048_14	335	56	1	LT0048_14_335	LT0048_14/LT0048_14_335_56.tif	PLK1	1	-1	104	4004	0.39720213368766005	1.999996e-06	True	5.698971	cp
Apoptosis	a9c2f3fb-61eb-4a4a-af83-45c51ee29aa1	1169	90	LT0048_14	335	56	1	LT0048_14_335	LT0048_14/LT0048_14_335_56.tif	PLK1	1	-1	104	4004	0.4830095996624477	1.999996e-06	True	5.698971	cp
Apoptosis	0d9f5b44-4600-4cfe-a45e-94cbb70cb2de	195	424	LT0048_14	335	56	1	LT0048_14_335	LT0048_14/LT0048_14_335_56.tif	PLK1	1	-1	104	4004	0.17910311976049295	1.999996e-06	True	5.698971	cp
Apoptosis	6fc89e74-83f1-488a-b695-88041b6138ee	484	558	LT0048_14	335	56	1	LT0048_14_335	LT0048_14/LT0048_14_335_56.tif	PLK1	1	-1	104	4004	0.43834775785496005	1.999996e-06	True	5.698971	cp
Apoptosis	87a6ad9e-2ef7-49ac-a6d6-350f4465c9e0	680	780	LT0066_19	287	22	1	LT0066_19_287	LT0066_19/LT0066_19_287_22.tif	ch-TOG	1	-1	152	4052	0.23513015381765895	1.999996e-06	True	5.698971	cp
Apoptosis	97143022-da83-4b4d-b013-1c4db27a7a84	728	804	LT0066_19	287	22	1	LT0066_19_287	LT0066_19/LT0066_19_287_22.tif	ch-TOG	1	-1	152	4052	0.3423668290833553	1.999996e-06	True	5.698971	cp
Apoptosis	2b465d52-e2de-496b-830f-f565f2cb8876	381	272	LT0066_19	287	22	1	LT0066_19_287	LT0066_19/LT0066_19_287_22.tif	ch-TOG	1	-1	152	4052	0.3505147757527639	1.999996e-06	True	5.698971	cp
Apoptosis	4aa230ff-0183-48e8-95e5-5105ac75b1c9	679	331	LT0066_19	287	22	1	LT0066_19_287	LT0066_19/LT0066_19_287_22.tif	ch-TOG	1	-1	152	4052	0.3882708276808309	1.999996e-06	True	5.698971	cp
Apoptosis	00da090a-c4da-494f-8278-a6343669dce9	704	312	LT0066_19	287	22	1	LT0066_19_287	LT0066_19/LT0066_19_287_22.tif	ch-TOG	1	-1	152	4052	0.11098533429406911	1.999996e-06	True	5.698971	cp
Apoptosis	927a6916-f7fd-4ac4-ae20-a9c7d6bdf04f	836	554	LT0066_19	287	22	1	LT0066_19_287	LT0066_19/LT0066_19_287_22.tif	ch-TOG	1	-1	152	4052	0.12111655811011364	1.999996e-06	True	5.698971	cp
Apoptosis	348a6bc2-8828-4290-b1ed-7f4a0509abba	877	437	LT0066_19	287	48	1	LT0066_19_287	LT0066_19/LT0066_19_287_48.tif	ch-TOG	1	-1	152	4052	0.37338128487519134	1.999996e-06	True	5.698971	cp
Apoptosis	a53d9662-f0a0-4402-be7f-1898bc885521	454	644	LT0066_19	287	48	1	LT0066_19_287	LT0066_19/LT0066_19_287_48.tif	ch-TOG	1	-1	152	4052	0.11077070721364594	1.999996e-06	True	5.698971	cp
Apoptosis	85384e3f-41ed-49ff-864e-0162795a9018	475	243	LT0066_19	287	48	1	LT0066_19_287	LT0066_19/LT0066_19_287_48.tif	ch-TOG	1	-1	152	4052	0.36669121153092754	1.999996e-06	True	5.698971	cp
Apoptosis	e9e4335f-c0e3-434f-b689-b9536ef62d91	655	434	LT0066_19	287	48	1	LT0066_19_287	LT0066_19/LT0066_19_287_48.tif	ch-TOG	1	-1	152	4052	0.20894745424042846	1.999996e-06	True	5.698971	cp
Apoptosis	defc9cc1-66ef-4de6-b8d8-249aa48d25d3	1103	461	LT0066_19	287	48	1	LT0066_19_287	LT0066_19/LT0066_19_287_48.tif	ch-TOG	1	-1	152	4052	0.2528495390431326	1.999996e-06	True	5.698971	cp
Apoptosis	a7cd2892-c6b0-45a1-a66d-5cd939ce79d4	1288	614	LT0066_19	287	87	1	LT0066_19_287	LT0066_19/LT0066_19_287_87.tif	ch-TOG	1	-1	152	4052	0.533128071145727	1.999996e-06	True	5.698971	cp
Apoptosis	51bce594-f28b-4d30-b6da-52c41f9a2c13	716	232	LT0089_01	175	60	1	LT0089_01_175	LT0089_01/LT0089_01_175_60.tif	ENSG00000159763	1	-1	49	3949	0.26844282935162245	1.999996e-06	True	5.698971	cp
Apoptosis	7e8bd6de-4d09-44b4-9da6-f0c0cdf721d5	549	344	LT0089_01	175	60	1	LT0089_01_175	LT0089_01/LT0089_01_175_60.tif	ENSG00000159763	1	-1	49	3949	0.19929148757837067	1.999996e-06	True	5.698971	cp
Apoptosis	49c7da79-24cc-436d-892a-d759958b76de	694	404	LT0089_01	175	60	1	LT0089_01_175	LT0089_01/LT0089_01_175_60.tif	ENSG00000159763	1	-1	49	3949	0.10813292470397601	1.999996e-06	True	5.698971	cp
Apoptosis	f3d62629-8a50-4761-bf12-797bfcb4042c	1050	718	LT0089_01	175	71	1	LT0089_01_175	LT0089_01/LT0089_01_175_71.tif	ENSG00000159763	1	-1	49	3949	0.1029832583944433	1.999996e-06	True	5.698971	cp
Apoptosis	09d7d47c-9856-44c1-9243-6bb1e4e3c4ac	713	228	LT0089_01	175	71	1	LT0089_01_175	LT0089_01/LT0089_01_175_71.tif	ENSG00000159763	1	-1	49	3949	0.25818213372331844	1.999996e-06	True	5.698971	cp
Apoptosis	df3318ba-cae6-4bb2-a397-dc2122aeba5a	525	348	LT0089_01	175	71	1	LT0089_01_175	LT0089_01/LT0089_01_175_71.tif	ENSG00000159763	1	-1	49	3949	0.23091565528118185	1.999996e-06	True	5.698971	cp
Apoptosis	cb02e9ff-bced-404d-8f14-13dce6bb1b11	690	417	LT0089_01	175	71	1	LT0089_01_175	LT0089_01/LT0089_01_175_71.tif	ENSG00000159763	1	-1	49	3949	0.25799966342516695	1.999996e-06	True	5.698971	cp
Apoptosis	ebe6d3ca-658f-4f14-a7ca-0155328cda5a	167	506	LT0089_01	175	93	1	LT0089_01_175	LT0089_01/LT0089_01_175_93.tif	ENSG00000159763	1	-1	49	3949	0.14319411039899968	1.999996e-06	True	5.698971	cp
Apoptosis	194a0c9f-7078-4c1a-a72e-1dc096875ad7	478	68	LT0089_01	175	93	1	LT0089_01_175	LT0089_01/LT0089_01_175_93.tif	ENSG00000159763	1	-1	49	3949	0.1901792412446423	1.999996e-06	True	5.698971	cp
Apoptosis	bc5ee86f-d961-4366-aea3-763df6de1b3d	223	609	LT0089_01	175	93	1	LT0089_01_175	LT0089_01/LT0089_01_175_93.tif	ENSG00000159763	1	-1	49	3949	0.22381101197914124	1.999996e-06	True	5.698971	cp
Apoptosis	188bacb9-09ea-4a64-aefd-e7d4c4e26225	708	234	LT0089_01	175	93	1	LT0089_01_175	LT0089_01/LT0089_01_175_93.tif	ENSG00000159763	1	-1	49	3949	0.23796063059182232	1.999996e-06	True	5.698971	cp
Apoptosis	9b3b0c35-1652-4f09-b14d-f08c9d4c0c13	851	307	LT0089_01	175	93	1	LT0089_01_175	LT0089_01/LT0089_01_175_93.tif	ENSG00000159763	1	-1	49	3949	0.19532625604655018	1.999996e-06	True	5.698971	cp
Apoptosis	c9c9ae12-4d06-48f2-a14c-d4d6d4a44165	770	374	LT0089_01	175	93	1	LT0089_01_175	LT0089_01/LT0089_01_175_93.tif	ENSG00000159763	1	-1	49	3949	0.05633060342256388	0.00010799978	True	3.966577	cp
Apoptosis	f98034c2-babb-4bb5-90f6-2bab6b250fad	933	588	LT0089_01	175	93	1	LT0089_01_175	LT0089_01/LT0089_01_175_93.tif	ENSG00000159763	1	-1	49	3949	0.12280686358906814	1.999996e-06	True	5.698971	cp
Apoptosis	4c4cb346-ef81-49b4-ac48-2d41e006984f	672	420	LT0089_01	175	93	1	LT0089_01_175	LT0089_01/LT0089_01_175_93.tif	ENSG00000159763	1	-1	49	3949	0.15243243813906768	1.999996e-06	True	5.698971	cp
Apoptosis	27740327-26ae-4ecd-99d9-49b3a4506ec5	1076	676	LT0089_01	175	93	1	LT0089_01_175	LT0089_01/LT0089_01_175_93.tif	ENSG00000159763	1	-1	49	3949	0.10058947926682953	1.999996e-06	True	5.698971	cp
Apoptosis	64e098bd-2e43-4e0e-96b4-a75df30e5b21	1145	623	LT0089_01	175	93	1	LT0089_01_175	LT0089_01/LT0089_01_175_93.tif	ENSG00000159763	1	-1	49	3949	0.30532073928261566	1.999996e-06	True	5.698971	cp
Apoptosis	fcbdc12c-b744-41c3-9cca-7b0dc96f7073	690	399	LT0089_01	175	93	1	LT0089_01_175	LT0089_01/LT0089_01_175_93.tif	ENSG00000159763	1	-1	49	3949	0.1621396720520715	1.999996e-06	True	5.698971	cp
Apoptosis	2da53a27-0eba-4315-ae91-c44a238a3686	506	361	LT0089_01	175	93	1	LT0089_01_175	LT0089_01/LT0089_01_175_93.tif	ENSG00000159763	1	-1	49	3949	0.034448210120732806	0.0072639855	True	2.138825	cp
Apoptosis	45a6b46f-6862-4b1d-b7c2-7af3a12caaa5	649	288	LT0091_30	169	5	1	LT0091_30_169	LT0091_30/LT0091_30_169_5.tif	ENSG00000165675	1	-1	38	3938	0.03305625534264288	0.01041198	True	1.9824667	cp
Apoptosis	4e337925-c5b9-4dc3-b3c6-9ae631cfef5f	681	119	LT0091_30	169	5	1	LT0091_30_169	LT0091_30/LT0091_30_169_5.tif	ENSG00000165675	1	-1	38	3938	0.02538832688188126	0.015573969	True	1.8076007	cp
Apoptosis	fac2d0de-d5b5-45b9-ad38-94b7d4f50496	621	247	LT0091_30	169	5	1	LT0091_30_169	LT0091_30/LT0091_30_169_5.tif	ENSG00000165675	1	-1	38	3938	0.02640543479603978	0.013963972	True	1.8549911	cp
Apoptosis	9c119984-9d0b-450d-acc7-df8dc93a36d2	594	737	LT0091_30	169	5	1	LT0091_30_169	LT0091_30/LT0091_30_169_5.tif	ENSG00000165675	1	-1	38	3938	0.10421745661713874	1.999996e-06	True	5.698971	cp
Apoptosis	ebbe1e25-945a-4d1e-a123-ac0f0a206a01	371	641	LT0091_30	169	21	1	LT0091_30_169	LT0091_30/LT0091_30_169_21.tif	ENSG00000165675	1	-1	38	3938	0.0709811070996243	2.1999957e-05	True	4.657578	cp
Apoptosis	ddc4a6e3-4dfc-49dd-a531-38840c05dea9	743	800	LT0091_30	169	21	1	LT0091_30_169	LT0091_30/LT0091_30_169_21.tif	ENSG00000165675	1	-1	38	3938	0.06711071976342624	3.399993e-05	True	4.468522	cp
Apoptosis	e7f6b50e-e51d-4c6b-8986-01664f4938e2	212	853	LT0091_30	169	21	1	LT0091_30_169	LT0091_30/LT0091_30_169_21.tif	ENSG00000165675	1	-1	38	3938	0.07564994442463045	1.1999976e-05	True	4.9208198	cp
Apoptosis	a54e68d1-cd1e-43bb-90e9-c18b5ffd8170	747	771	LT0091_30	169	21	1	LT0091_30_169	LT0091_30/LT0091_30_169_21.tif	ENSG00000165675	1	-1	38	3938	0.05159662238232798	0.00031199938	True	3.5058463	cp
Apoptosis	6c07f14f-6e69-469d-95f9-eebc651b0ebb	401	671	LT0091_30	169	43	1	LT0091_30_169	LT0091_30/LT0091_30_169_43.tif	ENSG00000165675	1	-1	38	3938	0.04687966934545138	0.0006039988	True	3.2189639	cp
Apoptosis	ad7e18ef-7200-4d2d-84d3-517e82ab91df	589	738	LT0091_30	169	43	1	LT0091_30_169	LT0091_30/LT0091_30_169_43.tif	ENSG00000165675	1	-1	38	3938	0.165946816389797	1.999996e-06	True	5.698971	cp
Apoptosis	41eb035a-2142-44e4-8b73-4ca0dea8d7ab	635	812	LT0091_30	169	43	1	LT0091_30_169	LT0091_30/LT0091_30_169_43.tif	ENSG00000165675	1	-1	38	3938	0.06476633103960433	4.99999e-05	True	4.3010306	cp
Apoptosis	ae4f6c2e-497c-4604-9f4f-316b76abeedc	742	780	LT0091_30	169	43	1	LT0091_30_169	LT0091_30/LT0091_30_169_43.tif	ENSG00000165675	1	-1	38	3938	0.019931924436136405	0.032991935	True	1.4815922	cp
Apoptosis	a94129eb-a40e-4ffb-8b7a-9efe305ce036	967	416	LT0091_30	169	43	1	LT0091_30_169	LT0091_30/LT0091_30_169_43.tif	ENSG00000165675	1	-1	38	3938	0.05390893588764261	0.00024599952	True	3.6090658	cp
Apoptosis	c09fbfe0-058e-4fe3-9b31-8b9c4f5feda3	679	217	LT0094_04	319	73	1	LT0094_04_319	LT0094_04/LT0094_04_319_73.tif	ENSG00000177426	1	-1	79	3979	0.19532636775907805	1.999996e-06	True	5.698971	cp
Apoptosis	8488534f-565f-4bba-80d2-5a037cfd1819	501	671	LT0094_04	319	73	1	LT0094_04_319	LT0094_04/LT0094_04_319_73.tif	ENSG00000177426	1	-1	79	3979	0.18766882610813337	1.999996e-06	True	5.698971	cp
Apoptosis	28dc39f7-ad48-4e30-8a78-fa841f643a91	694	158	LT0094_04	319	73	1	LT0094_04_319	LT0094_04/LT0094_04_319_73.tif	ENSG00000177426	1	-1	79	3979	0.1755771490296038	1.999996e-06	True	5.698971	cp
Apoptosis	90de3e93-800b-40dd-af82-3dea0f96e5dc	240	395	LT0094_04	319	93	1	LT0094_04_319	LT0094_04/LT0094_04_319_93.tif	ENSG00000177426	1	-1	79	3979	0.09206277582441626	1.999996e-06	True	5.698971	cp
Apoptosis	61632b49-5eb1-4c40-a6ef-2bf023a118b0	837	366	LT0094_04	319	93	1	LT0094_04_319	LT0094_04/LT0094_04_319_93.tif	ENSG00000177426	1	-1	79	3979	0.14714545356197042	1.999996e-06	True	5.698971	cp
Apoptosis	8d720c06-093f-4013-b3a1-fa60930189fd	538	892	LT0098_13	21	21	1	LT0098_13_21	LT0098_13/LT0098_13_21_21.tif	ENSG00000110675	1	-1	43	3943	0.03074756297758198	0.012513975	True	1.9026047	cp
Apoptosis	2cec1d51-99fe-46a5-bc2f-4cadec0aeded	187	667	LT0100_03	93	37	1	LT0100_03_93	LT0100_03/LT0100_03_93_37.tif	ENSG00000148826	1	-1	65	3965	0.1063927109857253	1.999996e-06	True	5.698971	cp
Apoptosis	2d3b152a-fd3c-432e-aad9-f253e9ffe1ec	1103	504	LT0100_03	93	56	1	LT0100_03_93	LT0100_03/LT0100_03_93_56.tif	ENSG00000148826	1	-1	65	3965	0.125634424516021	1.999996e-06	True	5.698971	cp
Apoptosis	5d19e677-97cf-43fc-b49b-bca6d399d591	585	689	LT0100_03	93	56	1	LT0100_03_93	LT0100_03/LT0100_03_93_56.tif	ENSG00000148826	1	-1	65	3965	0.10745819819607207	1.999996e-06	True	5.698971	cp
Apoptosis	27db635f-086d-4633-be20-9457b74b1023	551	849	LT0100_03	93	56	1	LT0100_03_93	LT0100_03/LT0100_03_93_56.tif	ENSG00000148826	1	-1	65	3965	0.08023341235112287	1.999996e-06	True	5.698971	cp
Apoptosis	ab52c17d-0dbd-491f-bfae-075640487a72	572	850	LT0100_03	93	84	1	LT0100_03_93	LT0100_03/LT0100_03_93_84.tif	ENSG00000148826	1	-1	65	3965	0.08182480709748839	1.999996e-06	True	5.698971	cp
Apoptosis	1e505b93-a316-467c-b8d6-a94994df23d3	1009	520	LT0100_03	93	84	1	LT0100_03_93	LT0100_03/LT0100_03_93_84.tif	ENSG00000148826	1	-1	65	3965	0.1017470117062273	1.999996e-06	True	5.698971	cp
Apoptosis	4f97cdb3-7168-4ce5-9199-372f795b0e8d	503	441	LT0100_03	93	84	1	LT0100_03_93	LT0100_03/LT0100_03_93_84.tif	ENSG00000148826	1	-1	65	3965	0.034852344662351875	0.0075379848	True	2.1227448	cp
Apoptosis	7d86422e-5391-454f-a2ef-e46ba16aa83c	468	819	LT0100_03	93	84	1	LT0100_03_93	LT0100_03/LT0100_03_93_84.tif	ENSG00000148826	1	-1	65	3965	0.13736675050951058	1.999996e-06	True	5.698971	cp
Apoptosis	3c655ff5-8a19-4f8b-b521-7439dc87f915	385	922	LT0100_03	93	84	1	LT0100_03_93	LT0100_03/LT0100_03_93_84.tif	ENSG00000148826	1	-1	65	3965	0.1001015340623889	1.999996e-06	True	5.698971	cp
Apoptosis	275a4333-4e0c-47ed-ac21-e86c2b26c15a	740	463	LT0100_03	93	84	1	LT0100_03_93	LT0100_03/LT0100_03_93_84.tif	ENSG00000148826	1	-1	65	3965	0.1298065368694711	1.999996e-06	True	5.698971	cp
Apoptosis	062e9312-e51f-43bf-bea8-f72e55152013	552	427	LT0100_03	93	84	1	LT0100_03_93	LT0100_03/LT0100_03_93_84.tif	ENSG00000148826	1	-1	65	3965	0.040677706092772	0.0016359967	True	2.7862177	cp
Apoptosis	02a309b1-1e39-490d-be4c-926852e1615e	607	873	LT0100_03	93	84	1	LT0100_03_93	LT0100_03/LT0100_03_93_84.tif	ENSG00000148826	1	-1	65	3965	0.19165848343868058	1.999996e-06	True	5.698971	cp
Apoptosis	4a302fd6-8a92-4666-8d86-41d5ba8e817d	692	721	LT0100_03	93	84	1	LT0100_03_93	LT0100_03/LT0100_03_93_84.tif	ENSG00000148826	1	-1	65	3965	0.07950737786385008	1.999996e-06	True	5.698971	cp
Apoptosis	390956cc-f891-409f-9ea6-93748d2f6a02	595	860	LT0100_03	93	84	1	LT0100_03_93	LT0100_03/LT0100_03_93_84.tif	ENSG00000148826	1	-1	65	3965	0.11224278391976726	1.999996e-06	True	5.698971	cp
Apoptosis	af4ba8ff-8f90-42c2-b669-1f0eb2b807a4	675	333	LT0106_02	287	19	1	LT0106_02_287	LT0106_02/LT0106_02_287_19.tif	ENSG00000186143	1	-1	23	3923	0.03673399391189812	0.0063979873	True	2.1939566	cp
Apoptosis	7cd337a6-e188-4017-865d-b2fe1d09a497	1200	150	LT0106_02	287	19	1	LT0106_02_287	LT0106_02/LT0106_02_287_19.tif	ENSG00000186143	1	-1	23	3923	0.026137086604597657	0.013077973	True	1.8834596	cp
Apoptosis	46d4aaee-24e7-4591-a983-7eba17a93e54	698	695	LT0109_38	381	66	1	LT0109_38_381	LT0109_38/LT0109_38_381_66.tif	COPB	1	-1	52	3952	0.11745403050714262	1.999996e-06	True	5.698971	cp
Apoptosis	d6cbb7cb-92fc-49f0-8ee5-ea95490216f5	326	633	LT0109_38	381	66	1	LT0109_38_381	LT0109_38/LT0109_38_381_66.tif	COPB	1	-1	52	3952	0.16637554243278618	1.999996e-06	True	5.698971	cp
Apoptosis	9652a3f0-2f2a-4796-bb37-bca396b801ea	765	639	LT0109_38	381	66	1	LT0109_38_381	LT0109_38/LT0109_38_381_66.tif	COPB	1	-1	52	3952	0.02411919753056226	0.029015942	True	1.5373633	cp
Apoptosis	db518307-d930-40d0-b52f-4e4cc04bd65f	1059	510	LT0109_38	381	66	1	LT0109_38_381	LT0109_38/LT0109_38_381_66.tif	COPB	1	-1	52	3952	0.16777515765250042	1.999996e-06	True	5.698971	cp
Apoptosis	2f14e8b7-fc79-402e-b702-29185f5cf7aa	912	551	LT0109_38	381	87	1	LT0109_38_381	LT0109_38/LT0109_38_381_87.tif	COPB	1	-1	52	3952	0.1045784806082238	1.999996e-06	True	5.698971	cp
Apoptosis	4ecff73b-2642-4dbb-8d67-b204c6b42a61	307	233	LT0109_38	381	87	1	LT0109_38_381	LT0109_38/LT0109_38_381_87.tif	COPB	1	-1	52	3952	0.08056490623655646	1.999996e-06	True	5.698971	cp
Apoptosis	da43022f-55ff-4603-b9a0-b5c724c042a3	909	385	LT0109_38	381	87	1	LT0109_38_381	LT0109_38/LT0109_38_381_87.tif	COPB	1	-1	52	3952	0.08083227679507539	1.999996e-06	True	5.698971	cp
Apoptosis	4a1f2972-cba8-4df6-b9e5-1fad4bb0f0ce	284	249	LT0109_38	381	87	1	LT0109_38_381	LT0109_38/LT0109_38_381_87.tif	COPB	1	-1	52	3952	0.12834149014031496	1.999996e-06	True	5.698971	cp
Apoptosis	8aa045f4-aeb8-4c9c-b849-bff4566fbdb8	264	231	LT0109_38	381	87	1	LT0109_38_381	LT0109_38/LT0109_38_381_87.tif	COPB	1	-1	52	3952	0.22015544714716956	1.999996e-06	True	5.698971	cp
Apoptosis	3a8aff11-539e-4af5-9efb-d2a72328e03f	395	564	LT0109_38	381	87	1	LT0109_38_381	LT0109_38/LT0109_38_381_87.tif	COPB	1	-1	52	3952	0.11869765558355326	1.999996e-06	True	5.698971	cp
Apoptosis	631f94cc-59d2-4ddc-a72d-f52814e754c2	934	536	LT0109_38	381	87	1	LT0109_38_381	LT0109_38/LT0109_38_381_87.tif	COPB	1	-1	52	3952	0.11691361807343482	1.999996e-06	True	5.698971	cp
Apoptosis	f1830bae-a484-48a5-ae95-832646f7ac83	380	681	LT0109_38	381	87	1	LT0109_38_381	LT0109_38/LT0109_38_381_87.tif	COPB	1	-1	52	3952	0.08472078700507812	1.999996e-06	True	5.698971	cp
Apoptosis	53c33009-aeee-4e28-87e1-daff6f736ab8	409	769	LT0109_38	381	87	1	LT0109_38_381	LT0109_38/LT0109_38_381_87.tif	COPB	1	-1	52	3952	0.1128636310314265	1.999996e-06	True	5.698971	cp
Apoptosis	f230634e-8310-48c1-a39e-b589275a1168	246	225	LT0109_38	381	87	1	LT0109_38_381	LT0109_38/LT0109_38_381_87.tif	COPB	1	-1	52	3952	0.12174511957305975	1.999996e-06	True	5.698971	cp
Apoptosis	a4150eda-770c-4005-8fb2-8e00dc11da4f	760	673	LT0109_38	381	87	1	LT0109_38_381	LT0109_38/LT0109_38_381_87.tif	COPB	1	-1	52	3952	0.17418368807398393	1.999996e-06	True	5.698971	cp
Apoptosis	ae5b82c5-ea3b-482f-b6eb-d4c9d8b4fde8	916	368	LT0109_38	381	87	1	LT0109_38_381	LT0109_38/LT0109_38_381_87.tif	COPB	1	-1	52	3952	0.0901600313165015	1.999996e-06	True	5.698971	cp
Apoptosis	4204ab91-3916-45c3-80b4-ac70b7ae1751	215	961	LT0109_38	349	69	1	LT0109_38_349	LT0109_38/LT0109_38_349_69.tif	Eg5	1	-1	135	4035	0.04457942397334286	0.023349954	True	1.631714	cp
Apoptosis	5568e36a-5091-4676-b37c-ab7abdd53391	348	93	LT0109_38	349	69	1	LT0109_38_349	LT0109_38/LT0109_38_349_69.tif	Eg5	1	-1	135	4035	0.14307813608476258	1.999996e-06	True	5.698971	cp
Apoptosis	53fe74e2-772e-43e7-9937-616552e6581b	1210	296	LT0109_38	349	69	1	LT0109_38_349	LT0109_38/LT0109_38_349_69.tif	Eg5	1	-1	135	4035	0.20234809092695707	1.999996e-06	True	5.698971	cp
Apoptosis	0c073a8e-e5c4-4b32-9f26-159e4d7adbcd	257	903	LT0109_38	349	69	1	LT0109_38_349	LT0109_38/LT0109_38_349_69.tif	Eg5	1	-1	135	4035	0.26426882229825704	1.999996e-06	True	5.698971	cp
Apoptosis	53837592-6c9d-40b2-a238-97ac070af983	1053	292	LT0109_38	349	69	1	LT0109_38_349	LT0109_38/LT0109_38_349_69.tif	Eg5	1	-1	135	4035	0.1186494392508229	1.999996e-06	True	5.698971	cp
Apoptosis	990be9d1-dd6a-4888-96bc-381f649c309e	225	484	LT0109_38	349	88	1	LT0109_38_349	LT0109_38/LT0109_38_349_88.tif	Eg5	1	-1	135	4035	0.08449722541874348	1.999996e-06	True	5.698971	cp
Apoptosis	b5fc7497-3d69-422a-a4fe-cd54d1a33862	874	512	LT0109_38	349	88	1	LT0109_38_349	LT0109_38/LT0109_38_349_88.tif	Eg5	1	-1	135	4035	0.1947915875063848	1.999996e-06	True	5.698971	cp
Apoptosis	4d9a31b9-4bf0-41ab-869b-0b2a5fb13490	252	587	LT0109_38	349	88	1	LT0109_38_349	LT0109_38/LT0109_38_349_88.tif	Eg5	1	-1	135	4035	0.17125311354105804	1.999996e-06	True	5.698971	cp
Apoptosis	93828a81-4dc4-4403-a348-87af222e2d68	908	43	LT0109_38	338	27	1	LT0109_38_338	LT0109_38/LT0109_38_338_27.tif	Eg5	1	-1	135	4035	0.15759012444027812	1.999996e-06	True	5.698971	cp
Apoptosis	b5f9fcd2-4710-4ac0-9a76-a123f605a800	1049	558	LT0109_38	338	80	1	LT0109_38_338	LT0109_38/LT0109_38_338_80.tif	Eg5	1	-1	135	4035	0.13110607937731636	1.999996e-06	True	5.698971	cp
Apoptosis	f9d662eb-db24-4cf4-9443-26e0d6634af0	758	178	LT0109_38	338	80	1	LT0109_38_338	LT0109_38/LT0109_38_338_80.tif	Eg5	1	-1	135	4035	0.1236449733052066	1.999996e-06	True	5.698971	cp
Apoptosis	cb0eef98-6d26-4fdd-b138-157cd6cc1693	138	630	LT0138_03	127	31	1	LT0138_03_127	LT0138_03/LT0138_03_127_31.tif	ENSG00000116641	1	-1	51	3951	0.18024354071791807	1.999996e-06	True	5.698971	cp
Apoptosis	7b611d9d-de6c-4345-aca8-71a4e4e0a080	73	692	LT0138_03	127	51	1	LT0138_03_127	LT0138_03/LT0138_03_127_51.tif	ENSG00000116641	1	-1	51	3951	0.39696865495871597	1.999996e-06	True	5.698971	cp
Apoptosis	c0b90c21-cc7c-4dac-8db8-2f714c5db249	698	161	LT0138_03	127	51	1	LT0138_03_127	LT0138_03/LT0138_03_127_51.tif	ENSG00000116641	1	-1	51	3951	0.40012005520350513	1.999996e-06	True	5.698971	cp
Apoptosis	e05f88ed-0189-4be3-90a9-c420883d2711	639	665	LT0138_03	127	51	1	LT0138_03_127	LT0138_03/LT0138_03_127_51.tif	ENSG00000116641	1	-1	51	3951	0.34649684782911844	1.999996e-06	True	5.698971	cp
Apoptosis	f0780400-fdbe-454a-a9ac-021a1da9b3c0	137	626	LT0138_03	127	51	1	LT0138_03_127	LT0138_03/LT0138_03_127_51.tif	ENSG00000116641	1	-1	51	3951	0.3453289259730889	1.999996e-06	True	5.698971	cp
Apoptosis	ea96e80e-b831-4633-99cf-48abf642d0e6	738	185	LT0138_03	127	51	1	LT0138_03_127	LT0138_03/LT0138_03_127_51.tif	ENSG00000116641	1	-1	51	3951	0.36136086720892524	1.999996e-06	True	5.698971	cp
Apoptosis	d0d81385-d667-4601-914b-b8bb053c376f	533	844	LT0138_03	127	62	1	LT0138_03_127	LT0138_03/LT0138_03_127_62.tif	ENSG00000116641	1	-1	51	3951	0.18010692012643484	1.999996e-06	True	5.698971	cp
Apoptosis	82efa8a3-525e-4ab1-9157-cf072a4ebff2	175	360	LT0138_03	127	62	1	LT0138_03_127	LT0138_03/LT0138_03_127_62.tif	ENSG00000116641	1	-1	51	3951	0.16056889317830259	1.999996e-06	True	5.698971	cp
Apoptosis	68465d15-8a6c-4af6-a364-8b66648ab651	696	804	LT0138_03	127	62	1	LT0138_03_127	LT0138_03/LT0138_03_127_62.tif	ENSG00000116641	1	-1	51	3951	0.23788622816939523	1.999996e-06	True	5.698971	cp
Apoptosis	957c057b-5605-484e-b1ca-9c4d1ee53503	966	588	LT0138_03	127	62	1	LT0138_03_127	LT0138_03/LT0138_03_127_62.tif	ENSG00000116641	1	-1	51	3951	0.33177455203437023	1.999996e-06	True	5.698971	cp
Apoptosis	0c6fc179-8bdf-4528-9578-89f87ee1b2fb	202	368	LT0138_03	127	62	1	LT0138_03_127	LT0138_03/LT0138_03_127_62.tif	ENSG00000116641	1	-1	51	3951	0.13273204576099876	1.999996e-06	True	5.698971	cp
Apoptosis	3db3ec54-bdc4-48d8-9399-5a7107a0551d	601	200	LT0138_03	127	62	1	LT0138_03_127	LT0138_03/LT0138_03_127_62.tif	ENSG00000116641	1	-1	51	3951	0.22011352447810156	1.999996e-06	True	5.698971	cp
Apoptosis	cc6ff140-622b-4346-b206-5c8b0a5407fa	522	810	LT0138_03	127	62	1	LT0138_03_127	LT0138_03/LT0138_03_127_62.tif	ENSG00000116641	1	-1	51	3951	0.37063964531289095	1.999996e-06	True	5.698971	cp
Apoptosis	78f8a51e-438e-45f8-88f0-8c4782b1ba91	695	846	LT0138_03	127	75	1	LT0138_03_127	LT0138_03/LT0138_03_127_75.tif	ENSG00000116641	1	-1	51	3951	0.1400096986497779	1.999996e-06	True	5.698971	cp
Apoptosis	df8d65d3-1e9f-4957-9434-c3cf4753c3fb	685	767	LT0138_03	127	75	1	LT0138_03_127	LT0138_03/LT0138_03_127_75.tif	ENSG00000116641	1	-1	51	3951	0.05930081853586916	2.7999944e-05	True	4.5528426	cp
Apoptosis	c34106de-e5e4-4563-8672-fe43a2fed27c	230	761	LT0138_03	127	75	1	LT0138_03_127	LT0138_03/LT0138_03_127_75.tif	ENSG00000116641	1	-1	51	3951	0.3939722432477559	1.999996e-06	True	5.698971	cp
Apoptosis	9845c95c-ae6b-43be-b0b7-a834cb2c756c	533	847	LT0138_03	127	75	1	LT0138_03_127	LT0138_03/LT0138_03_127_75.tif	ENSG00000116641	1	-1	51	3951	0.1701116275144505	1.999996e-06	True	5.698971	cp
Apoptosis	d782ce6d-710c-4a9d-bc52-c7df425d4abe	602	200	LT0138_03	127	75	1	LT0138_03_127	LT0138_03/LT0138_03_127_75.tif	ENSG00000116641	1	-1	51	3951	0.2271017943135514	1.999996e-06	True	5.698971	cp
Apoptosis	04d11b4c-de34-468b-a5cf-7029d5934616	913	336	LT0138_03	127	75	1	LT0138_03_127	LT0138_03/LT0138_03_127_75.tif	ENSG00000116641	1	-1	51	3951	0.15309515526117262	1.999996e-06	True	5.698971	cp
Apoptosis	865a6f72-b037-444f-b07f-23e00ce8c8df	515	809	LT0138_03	127	75	1	LT0138_03_127	LT0138_03/LT0138_03_127_75.tif	ENSG00000116641	1	-1	51	3951	0.3350156333147568	1.999996e-06	True	5.698971	cp
Apoptosis	ccdba088-8865-4497-94dd-719b99e6236d	846	343	LT0138_03	127	75	1	LT0138_03_127	LT0138_03/LT0138_03_127_75.tif	ENSG00000116641	1	-1	51	3951	0.3006618508461618	1.999996e-06	True	5.698971	cp
Apoptosis	97a4a628-adfc-4b5a-86f8-8b76fc29d750	696	161	LT0138_03	127	75	1	LT0138_03_127	LT0138_03/LT0138_03_127_75.tif	ENSG00000116641	1	-1	51	3951	0.19702089569417178	1.999996e-06	True	5.698971	cp
Apoptosis	e28662c7-19d0-4904-a3cf-0139ecbd9f6f	255	700	LT0138_03	127	75	1	LT0138_03_127	LT0138_03/LT0138_03_127_75.tif	ENSG00000116641	1	-1	51	3951	0.422777068404937	1.999996e-06	True	5.698971	cp
Apoptosis	c9431be9-5ffd-4b5c-972e-f4e388ed048b	368	829	LT0157_04	5	78	1	LT0157_04_5	LT0157_04/LT0157_04_5_78.tif	ENSG00000175216	1	-1	91	3991	0.2591009731900819	1.999996e-06	True	5.698971	cp
ADCCM	608a4586-cccf-41ce-b4b5-da1eb7f5526f	675	390	LT0023_04	5	72	1	LT0023_04_5	LT0023_04/LT0023_04_5_72.tif	MYST1	1	-1	58	3958	0.05136218249132187	0.00017599965	True	3.7544882	cp
ADCCM	4f060e52-c083-410c-a093-a3818cf4db94	123	162	LT0030_17	184	36	1	LT0030_17_184	LT0030_17/LT0030_17_184_36.tif	RGR	1	-1	69	3969	0.3416333799563958	1.999996e-06	True	5.698971	cp
ADCCM	e0c4332f-744f-4308-8a1f-b467fd4afab4	597	144	LT0030_17	184	36	1	LT0030_17_184	LT0030_17/LT0030_17_184_36.tif	RGR	1	-1	69	3969	0.4159550312298127	1.999996e-06	True	5.698971	cp
ADCCM	cffd0d5d-ad00-4ab7-b624-c3b7c575f84b	376	274	LT0030_17	184	36	1	LT0030_17_184	LT0030_17/LT0030_17_184_36.tif	RGR	1	-1	69	3969	0.3734050951817693	1.999996e-06	True	5.698971	cp
ADCCM	9074014d-90aa-4c33-9a4c-44879acd663c	489	72	LT0030_17	184	39	1	LT0030_17_184	LT0030_17/LT0030_17_184_39.tif	RGR	1	-1	69	3969	0.19014280251013177	1.999996e-06	True	5.698971	cp
ADCCM	d40e39e8-9ecc-4350-a266-34b8174e8151	165	199	LT0030_17	184	39	1	LT0030_17_184	LT0030_17/LT0030_17_184_39.tif	RGR	1	-1	69	3969	0.3421380988009046	1.999996e-06	True	5.698971	cp
ADCCM	0e8800f4-046b-4035-bf2f-a4259b6db888	121	158	LT0030_17	184	39	1	LT0030_17_184	LT0030_17/LT0030_17_184_39.tif	RGR	1	-1	69	3969	0.5084775261801502	1.999996e-06	True	5.698971	cp
ADCCM	b39cad14-69ed-4f98-b05e-d6d80f7a2fde	384	273	LT0030_17	184	39	1	LT0030_17_184	LT0030_17/LT0030_17_184_39.tif	RGR	1	-1	69	3969	0.44599718587274617	1.999996e-06	True	5.698971	cp
ADCCM	afa046ae-eb59-4ffc-a560-357214476210	608	141	LT0030_17	184	39	1	LT0030_17_184	LT0030_17/LT0030_17_184_39.tif	RGR	1	-1	69	3969	0.46746015788785417	1.999996e-06	True	5.698971	cp
ADCCM	69b7b9e3-2c53-4b4f-94de-1db3a3afa0db	598	134	LT0030_17	184	41	1	LT0030_17_184	LT0030_17/LT0030_17_184_41.tif	RGR	1	-1	69	3969	0.3014392613990023	1.999996e-06	True	5.698971	cp
ADCCM	566173c2-a2bd-40d5-bc16-f092ca349c1b	168	206	LT0030_17	184	41	1	LT0030_17_184	LT0030_17/LT0030_17_184_41.tif	RGR	1	-1	69	3969	0.3685032402929703	1.999996e-06	True	5.698971	cp
ADCCM	9881764c-d54d-46af-8d92-fc8f85384021	380	271	LT0030_17	184	41	1	LT0030_17_184	LT0030_17/LT0030_17_184_41.tif	RGR	1	-1	69	3969	0.3547995383390415	1.999996e-06	True	5.698971	cp
ADCCM	8d63752a-1ac2-42aa-93a5-3adc351a6ada	350	149	LT0030_17	184	41	1	LT0030_17_184	LT0030_17/LT0030_17_184_41.tif	RGR	1	-1	69	3969	0.24391755046490696	1.999996e-06	True	5.698971	cp
ADCCM	7c334d8f-eb0e-498a-8d18-8dc9031b6a32	383	270	LT0030_17	184	46	1	LT0030_17_184	LT0030_17/LT0030_17_184_46.tif	RGR	1	-1	69	3969	0.436165525793541	1.999996e-06	True	5.698971	cp
ADCCM	6a8ed18f-13f8-4c7f-b253-4f2df4c5e407	600	127	LT0030_17	184	46	1	LT0030_17_184	LT0030_17/LT0030_17_184_46.tif	RGR	1	-1	69	3969	0.365129033912204	1.999996e-06	True	5.698971	cp
ADCCM	36ff4244-7d2a-4df6-8e1f-3e5f25163ef0	119	157	LT0030_17	184	46	1	LT0030_17_184	LT0030_17/LT0030_17_184_46.tif	RGR	1	-1	69	3969	0.381939326876796	1.999996e-06	True	5.698971	cp
ADCCM	b6fc33e9-9288-4f3f-8c38-773d1f767f54	355	151	LT0030_17	184	46	1	LT0030_17_184	LT0030_17/LT0030_17_184_46.tif	RGR	1	-1	69	3969	0.2830163959142961	1.999996e-06	True	5.698971	cp
ADCCM	36fb7599-ec84-4e78-98e3-bf9869bab7ba	123	161	LT0030_17	184	50	1	LT0030_17_184	LT0030_17/LT0030_17_184_50.tif	RGR	1	-1	69	3969	0.3877344167109605	1.999996e-06	True	5.698971	cp
ADCCM	2a36feb8-e5a0-4e0b-902b-8f2854a2275d	171	209	LT0030_17	184	50	1	LT0030_17_184	LT0030_17/LT0030_17_184_50.tif	RGR	1	-1	69	3969	0.36103227781156055	1.999996e-06	True	5.698971	cp
ADCCM	bba1e5b6-2d05-4b5a-912f-d5e896ddd30c	399	35	LT0030_17	184	59	1	LT0030_17_184	LT0030_17/LT0030_17_184_59.tif	RGR	1	-1	69	3969	0.35737108363381725	1.999996e-06	True	5.698971	cp
ADCCM	418dc493-1092-4cb8-8129-b9dbbb73b352	131	161	LT0030_17	184	59	1	LT0030_17_184	LT0030_17/LT0030_17_184_59.tif	RGR	1	-1	69	3969	0.35123908419212796	1.999996e-06	True	5.698971	cp
ADCCM	31f698b4-7f34-4654-b445-833dd6a49c8a	592	143	LT0030_17	184	59	1	LT0030_17_184	LT0030_17/LT0030_17_184_59.tif	RGR	1	-1	69	3969	0.22615985431507724	1.999996e-06	True	5.698971	cp
ADCCM	c0f312aa-22d6-41a4-9a90-32bd4c133ed8	396	83	LT0030_17	184	59	1	LT0030_17_184	LT0030_17/LT0030_17_184_59.tif	RGR	1	-1	69	3969	0.38154645806797155	1.999996e-06	True	5.698971	cp
ADCCM	88f57bf3-53f3-4ffa-97a2-ea4dc309fff9	354	140	LT0030_17	184	59	1	LT0030_17_184	LT0030_17/LT0030_17_184_59.tif	RGR	1	-1	69	3969	0.4794288268558214	1.999996e-06	True	5.698971	cp
ADCCM	e9b5ce6a-6a4a-4b81-a71e-93144f419e37	586	189	LT0030_17	184	59	1	LT0030_17_184	LT0030_17/LT0030_17_184_59.tif	RGR	1	-1	69	3969	0.1617237390082726	1.999996e-06	True	5.698971	cp
ADCCM	57816480-c756-44c3-a803-e238afc449f1	216	663	LT0030_17	184	87	1	LT0030_17_184	LT0030_17/LT0030_17_184_87.tif	RGR	1	-1	69	3969	0.4379962274573196	1.999996e-06	True	5.698971	cp
ADCCM	696dc883-e134-4ac4-b2b8-7621c5ce3156	144	348	LT0030_17	184	87	1	LT0030_17_184	LT0030_17/LT0030_17_184_87.tif	RGR	1	-1	69	3969	0.44202004185068144	1.999996e-06	True	5.698971	cp
ADCCM	3a3498d3-0a48-4256-aeb0-c5fbc96f0c19	130	238	LT0030_17	184	87	1	LT0030_17_184	LT0030_17/LT0030_17_184_87.tif	RGR	1	-1	69	3969	0.32441088596093015	1.999996e-06	True	5.698971	cp
ADCCM	601e7e87-291d-40a5-aee5-962887a19c83	256	676	LT0030_17	184	87	1	LT0030_17_184	LT0030_17/LT0030_17_184_87.tif	RGR	1	-1	69	3969	0.3265077284910628	1.999996e-06	True	5.698971	cp
ADCCM	14e9e1cc-b3dc-42e1-a42f-0f815ee3feb0	68	663	LT0030_17	184	87	1	LT0030_17_184	LT0030_17/LT0030_17_184_87.tif	RGR	1	-1	69	3969	0.37299696022430645	1.999996e-06	True	5.698971	cp
ADCCM	2ec526b5-298f-4d7a-9e49-8fe6aa8a43b8	795	109	LT0038_08	250	54	1	LT0038_08_250	LT0038_08/LT0038_08_250_54.tif	BUB1B	1	-1	30	3930	0.037160858388376204	0.008031984	True	2.0951772	cp
ADCCM	e44fd0a3-e586-4e5f-a64a-04cf2a41ccaa	478	594	LT0043_48	166	45	1	LT0043_48_166	LT0043_48/LT0043_48_166_45.tif	OGG1	1	-1	132	4032	0.22689518771033407	1.999996e-06	True	5.698971	cp
ADCCM	be4da3c9-2c2d-478c-95b2-ef1f7c6d71ce	251	35	LT0043_48	166	48	1	LT0043_48_166	LT0043_48/LT0043_48_166_48.tif	OGG1	1	-1	132	4032	0.12551400656652573	1.999996e-06	True	5.698971	cp
ADCCM	db700197-3748-408c-b176-7ac6efd5c4a1	811	737	LT0043_48	166	56	1	LT0043_48_166	LT0043_48/LT0043_48_166_56.tif	OGG1	1	-1	132	4032	0.16588210321314187	1.999996e-06	True	5.698971	cp
ADCCM	2829d8a9-ae45-4bca-8e20-8daf08da1b8b	928	328	LT0043_48	166	56	1	LT0043_48_166	LT0043_48/LT0043_48_166_56.tif	OGG1	1	-1	132	4032	0.16935654684708173	1.999996e-06	True	5.698971	cp
ADCCM	8d85a7ae-b804-4f65-9e0f-53448e5f7a18	263	922	LT0043_48	166	57	1	LT0043_48_166	LT0043_48/LT0043_48_166_57.tif	OGG1	1	-1	132	4032	0.12522820730453002	1.999996e-06	True	5.698971	cp
Folded	4b8b1a77-c9a9-4501-81ee-fa84fc64922a	33	507	LT0014_12	159	59	1	LT0014_12_159	LT0014_12/LT0014_12_159_59.tif	TFR2	1	-1	48	3948	0.1550776500071593	1.999996e-06	True	5.698971	cp
Folded	a0744350-b508-47d6-8ac7-b3227dbabc9f	1262	928	LT0014_12	159	77	1	LT0014_12_159	LT0014_12/LT0014_12_159_77.tif	TFR2	1	-1	48	3948	0.00962414820838292	0.994236	False	0.002510519	cp
Folded	83c09b50-3afa-4e03-9ffe-a8fe16d9752e	992	636	LT0027_44	292	47	1	LT0027_44_292	LT0027_44/LT0027_44_292_47.tif	CDK4	1	-1	53	3953	0.23105520035233063	1.999996e-06	True	5.698971	cp
Folded	e077857f-2153-4fd0-8dd5-c1d10068c52d	1040	602	LT0027_44	292	47	1	LT0027_44_292	LT0027_44/LT0027_44_292_47.tif	CDK4	1	-1	53	3953	0.05574222788907939	6.999986e-05	True	4.154903	cp
Folded	713247da-90cd-4168-b465-3936234962be	564	525	LT0027_44	292	47	1	LT0027_44_292	LT0027_44/LT0027_44_292_47.tif	CDK4	1	-1	53	3953	0.16765789919248789	1.999996e-06	True	5.698971	cp
Folded	31846d0b-4018-46ad-a3ff-3eb25770698f	1058	563	LT0027_44	292	47	1	LT0027_44_292	LT0027_44/LT0027_44_292_47.tif	CDK4	1	-1	53	3953	0.2669283285796015	1.999996e-06	True	5.698971	cp
Folded	8a4b2cf9-cb26-4a62-a51f-8fd42a571ae9	689	181	LT0027_44	292	47	1	LT0027_44_292	LT0027_44/LT0027_44_292_47.tif	CDK4	1	-1	53	3953	0.15202635183097565	1.999996e-06	True	5.698971	cp
Folded	eb9a6ade-d2d7-4409-aade-9248c6ae8455	555	435	LT0028_14	129	27	1	LT0028_14_129	LT0028_14/LT0028_14_129_27.tif	CDKL5	1	-1	50	3950	0.07922389760280364	3.999992e-06	True	5.397941	cp
Folded	6e8271c5-5d0d-483b-8b7f-1891f0d64464	819	697	LT0028_14	129	27	1	LT0028_14_129	LT0028_14/LT0028_14_129_27.tif	CDKL5	1	-1	50	3950	0.08464793357152209	1.999996e-06	True	5.698971	cp
Folded	fc3e429f-c29e-4c3e-a5ff-96984e6b3ab2	530	418	LT0028_14	129	31	1	LT0028_14_129	LT0028_14/LT0028_14_129_31.tif	CDKL5	1	-1	50	3950	0.0634880349303663	3.1999934e-05	True	4.494851	cp
Folded	dcbf843b-6aed-4398-8b39-71e05763d2c2	556	436	LT0028_14	129	31	1	LT0028_14_129	LT0028_14/LT0028_14_129_31.tif	CDKL5	1	-1	50	3950	0.04579222920630876	0.0004539991	True	3.342945	cp
Folded	d55549d2-7d8b-4e7a-8a3a-48925412a1cc	838	202	LT0028_14	129	31	1	LT0028_14_129	LT0028_14/LT0028_14_129_31.tif	CDKL5	1	-1	50	3950	0.08712334730233269	1.999996e-06	True	5.698971	cp
Folded	2ba045c6-7add-45d0-959d-481ec9fa76a8	544	384	LT0028_14	129	31	1	LT0028_14_129	LT0028_14/LT0028_14_129_31.tif	CDKL5	1	-1	50	3950	0.1073908461505963	1.999996e-06	True	5.698971	cp
Folded	a0cc850a-1dc0-4a45-ba27-300319516319	241	888	LT0030_17	184	59	1	LT0030_17_184	LT0030_17/LT0030_17_184_59.tif	RGR	1	-1	69	3969	0.0904565600231148	1.999996e-06	True	5.698971	cp
Folded	fe796fa3-281c-4ee3-81ad-09a26bd91a7d	536	536	LT0030_17	58	37	1	LT0030_17_58	LT0030_17/LT0030_17_58_37.tif	OR2H1	1	-1	31	3931	0.031804632862964866	0.008961982	True	2.047596	cp
Folded	9a9c7afd-4267-472f-b23a-61cee469d47a	397	509	LT0030_17	58	50	1	LT0030_17_58	LT0030_17/LT0030_17_58_50.tif	OR2H1	1	-1	31	3931	0.09756195758256321	1.999996e-06	True	5.698971	cp
Folded	d1f0ca29-e2aa-4661-b25d-da264c823153	1032	892	LT0030_17	58	50	1	LT0030_17_58	LT0030_17/LT0030_17_58_50.tif	OR2H1	1	-1	31	3931	0.014831979996608112	0.061927877	False	1.2081138	cp
Folded	97ee155c-ccef-4e5b-bd08-d89f80c793a5	1029	846	LT0030_17	58	50	1	LT0030_17_58	LT0030_17/LT0030_17_58_50.tif	OR2H1	1	-1	31	3931	0.10210843444471347	1.999996e-06	True	5.698971	cp
Folded	1a1eb0e8-ab91-4591-b0cb-9d8429bfe840	237	349	LT0030_17	58	50	1	LT0030_17_58	LT0030_17/LT0030_17_58_50.tif	OR2H1	1	-1	31	3931	0.08745331046081181	3.999992e-06	True	5.397941	cp
Folded	ae682e55-312b-4e80-ba4e-cc4a6953e1c6	752	682	LT0030_17	58	52	1	LT0030_17_58	LT0030_17/LT0030_17_58_52.tif	OR2H1	1	-1	31	3931	0.049047966157579566	0.0007219986	True	3.1414638	cp
Folded	4dcd0505-83d2-4a32-b379-0d8df8038211	835	856	LT0032_01	137	30	1	LT0032_01_137	LT0032_01/LT0032_01_137_30.tif	MAP2K1IP1	1	-1	6	3906	0.13302868698226958	0.001515997	True	2.8193016	cp
Folded	fca62f20-2d90-4a2f-a3e6-8d1051496011	217	728	LT0032_01	137	30	1	LT0032_01_137	LT0032_01/LT0032_01_137_30.tif	MAP2K1IP1	1	-1	6	3906	0.20572693662007438	1.1999976e-05	True	4.9208198	cp
Folded	b24cfc23-2f14-4ac3-a631-638b57d66a1d	1297	734	LT0032_01	137	44	1	LT0032_01_137	LT0032_01/LT0032_01_137_44.tif	MAP2K1IP1	1	-1	6	3906	0.1066135528341886	0.0015399969	True	2.8124802	cp
Folded	94d60f1d-1f4a-49af-a8f7-e6d05c4f4aff	331	532	LT0032_01	137	49	1	LT0032_01_137	LT0032_01/LT0032_01_137_49.tif	MAP2K1IP1	1	-1	6	3906	0.07364808210813091	0.0030679938	True	2.5131454	cp
Folded	345f74a8-f7e4-4f97-a592-d12412d9a9e6	1005	551	LT0091_30	169	5	1	LT0091_30_169	LT0091_30/LT0091_30_169_5.tif	ENSG00000165675	1	-1	38	3938	0.02070240754929769	0.02961594	True	1.5284745	cp
Folded	d54ed5ca-23fa-497d-a058-2f784b360425	1006	551	LT0091_30	169	21	1	LT0091_30_169	LT0091_30/LT0091_30_169_21.tif	ENSG00000165675	1	-1	38	3938	0.044046068836133434	0.00096599804	True	3.0150237	cp
Folded	0f98f91a-f3ab-4425-975c-88e0b6958c64	863	135	LT0091_30	169	21	1	LT0091_30_169	LT0091_30/LT0091_30_169_21.tif	ENSG00000165675	1	-1	38	3938	0.01384201108400176	0.14391571	False	0.84189177	cp
Folded	2c27224c-ba6d-4a86-87d8-b3900ce0e4cf	662	131	LT0091_30	169	43	1	LT0091_30_169	LT0091_30/LT0091_30_169_43.tif	ENSG00000165675	1	-1	38	3938	0.028727565959443035	0.011863977	True	1.9257697	cp
Folded	9b139fb7-5b95-41e5-ab82-da6146a6c20e	995	556	LT0091_30	169	43	1	LT0091_30_169	LT0091_30/LT0091_30_169_43.tif	ENSG00000165675	1	-1	38	3938	0.1343263278006656	1.999996e-06	True	5.698971	cp
Folded	61bf0dd7-be76-445e-b32c-34ada3449906	552	367	LT0091_30	169	43	1	LT0091_30_169	LT0091_30/LT0091_30_169_43.tif	ENSG00000165675	1	-1	38	3938	0.03201986833949681	0.010641979	True	1.9729776	cp
Folded	316c837f-6dd6-470b-b1ab-d0c257cbf313	777	126	LT0091_30	169	43	1	LT0091_30_169	LT0091_30/LT0091_30_169_43.tif	ENSG00000165675	1	-1	38	3938	0.03128608945387158	0.010811978	True	1.9660949	cp
Folded	e8336c5a-6f24-48ea-8c90-b91a206bdbd2	600	373	LT0091_30	169	43	1	LT0091_30_169	LT0091_30/LT0091_30_169_43.tif	ENSG00000165675	1	-1	38	3938	0.14669273704939587	1.999996e-06	True	5.698971	cp
Folded	ff9a1a0c-f10b-4ab7-ad33-cffd05086a1f	1072	776	LT0091_30	169	43	1	LT0091_30_169	LT0091_30/LT0091_30_169_43.tif	ENSG00000165675	1	-1	38	3938	0.05034863609828468	0.00037999923	True	3.4202173	cp
Folded	cc35dd16-95fb-408f-927e-16ffb3f359c2	557	401	LT0091_30	169	43	1	LT0091_30_169	LT0091_30/LT0091_30_169_43.tif	ENSG00000165675	1	-1	38	3938	0.1054756738898856	1.999996e-06	True	5.698971	cp
Folded	ec6199b4-0f22-468a-9571-38fa2147a95b	200	278	LT0091_30	169	43	1	LT0091_30_169	LT0091_30/LT0091_30_169_43.tif	ENSG00000165675	1	-1	38	3938	0.02890768961372493	0.011739977	True	1.9303328	cp
Folded	b2218873-7bbe-44f6-a986-d406da876a7e	792	932	LT0094_44	319	57	1	LT0094_44_319	LT0094_44/LT0094_44_319_57.tif	ENSG00000177426	1	-1	79	3979	0.054613029502372026	7.7999845e-05	True	4.1079063	cp
Folded	4296a26f-01f4-4f72-a72f-1696215082f9	813	895	LT0094_44	319	57	1	LT0094_44_319	LT0094_44/LT0094_44_319_57.tif	ENSG00000177426	1	-1	79	3979	0.034648878998774266	0.013119974	True	1.882067	cp
Folded	3239f33f-d4ed-4f0d-9bb1-1335a815aa37	1165	568	LT0138_03	127	30	1	LT0138_03_127	LT0138_03/LT0138_03_127_30.tif	ENSG00000116641	1	-1	51	3951	0.039894461349987566	0.0016999966	True	2.769552	cp
Folded	0b8c4ae5-536c-4e9b-835d-4a7d54dcd70d	722	225	LT0138_03	127	30	1	LT0138_03_127	LT0138_03/LT0138_03_127_30.tif	ENSG00000116641	1	-1	51	3951	0.2664757953713942	1.999996e-06	True	5.698971	cp
Folded	4624475a-069a-4c13-b67c-85ae405b1a9c	18	688	LT0138_03	127	30	1	LT0138_03_127	LT0138_03/LT0138_03_127_30.tif	ENSG00000116641	1	-1	51	3951	0.14100709967262354	1.999996e-06	True	5.698971	cp
Folded	2a5dcd5e-c6df-49ff-a265-8058ceed7321	553	149	LT0138_03	127	30	1	LT0138_03_127	LT0138_03/LT0138_03_127_30.tif	ENSG00000116641	1	-1	51	3951	0.34110104562890015	1.999996e-06	True	5.698971	cp
Folded	45d1729a-4caa-42c6-b861-206b152c5f2e	1133	912	LT0138_03	127	30	1	LT0138_03_127	LT0138_03/LT0138_03_127_30.tif	ENSG00000116641	1	-1	51	3951	0.23533128847878038	1.999996e-06	True	5.698971	cp
Folded	a6ba7433-528c-42d0-a935-14e0196c8e0d	1134	913	LT0138_03	127	31	1	LT0138_03_127	LT0138_03/LT0138_03_127_31.tif	ENSG00000116641	1	-1	51	3951	0.22233440537301236	1.999996e-06	True	5.698971	cp
Folded	95ac7b0c-d47c-43a5-9d0d-4596882f19de	723	228	LT0138_03	127	31	1	LT0138_03_127	LT0138_03/LT0138_03_127_31.tif	ENSG00000116641	1	-1	51	3951	0.3055810037967961	1.999996e-06	True	5.698971	cp
Folded	b4ae0aec-c1e2-4f75-bbf4-d9972b5751c5	556	148	LT0138_03	127	31	1	LT0138_03_127	LT0138_03/LT0138_03_127_31.tif	ENSG00000116641	1	-1	51	3951	0.2266243522465588	1.999996e-06	True	5.698971	cp
Folded	d0a1ab39-cfd4-4056-8af7-f4d80028349b	631	496	LT0138_03	127	35	1	LT0138_03_127	LT0138_03/LT0138_03_127_35.tif	ENSG00000116641	1	-1	51	3951	0.0679445056168225	7.999984e-06	True	5.096911	cp
Folded	03ee0eb8-0371-411c-a024-b0fcde7b7ee9	24	692	LT0138_03	127	35	1	LT0138_03_127	LT0138_03/LT0138_03_127_35.tif	ENSG00000116641	1	-1	51	3951	0.056957111512333354	4.3999913e-05	True	4.3565483	cp
Folded	f4d24cb0-9566-49d7-810d-bb1dbf4be607	818	691	LT0138_03	127	35	1	LT0138_03_127	LT0138_03/LT0138_03_127_35.tif	ENSG00000116641	1	-1	51	3951	0.11239556745497352	1.999996e-06	True	5.698971	cp
Folded	83218f62-2800-4f31-a378-2f12a524b811	624	435	LT0138_03	127	44	1	LT0138_03_127	LT0138_03/LT0138_03_127_44.tif	ENSG00000116641	1	-1	51	3951	0.24211950342430902	1.999996e-06	True	5.698971	cp
Folded	1179dcd6-11b1-4795-9e95-29aceb651276	637	497	LT0138_03	127	44	1	LT0138_03_127	LT0138_03/LT0138_03_127_44.tif	ENSG00000116641	1	-1	51	3951	0.21224205879237276	1.999996e-06	True	5.698971	cp
Folded	1dd0def1-a2a2-4478-9b8a-de12fe4979a0	640	496	LT0138_03	127	51	1	LT0138_03_127	LT0138_03/LT0138_03_127_51.tif	ENSG00000116641	1	-1	51	3951	0.34505147039570755	1.999996e-06	True	5.698971	cp
Folded	f0f610a7-5e45-4a88-9e41-11d651042e84	542	172	LT0138_03	127	51	1	LT0138_03_127	LT0138_03/LT0138_03_127_51.tif	ENSG00000116641	1	-1	51	3951	0.3623469431407923	1.999996e-06	True	5.698971	cp
Folded	f3960067-e053-41a9-aed3-bcd8e20d1347	1196	989	LT0138_03	127	75	1	LT0138_03_127	LT0138_03/LT0138_03_127_75.tif	ENSG00000116641	1	-1	51	3951	0.08577513514502118	1.999996e-06	True	5.698971	cp
SmallIrregular	d11b4ac1-64bc-443e-b225-f746f4ca1711	981	135	LT0014_12	159	59	1	LT0014_12_159	LT0014_12/LT0014_12_159_59.tif	TFR2	1	-1	48	3948	0.09841016488451505	1.999996e-06	True	5.698971	cp
SmallIrregular	f5ac81a6-fc4a-43d4-aa2e-f89ef1518b0a	551	1002	LT0014_12	159	59	1	LT0014_12_159	LT0014_12/LT0014_12_159_59.tif	TFR2	1	-1	48	3948	0.14489478527266936	1.999996e-06	True	5.698971	cp
SmallIrregular	d52539a4-920b-40cd-83d8-3555fe571b63	375	874	LT0014_12	159	59	1	LT0014_12_159	LT0014_12/LT0014_12_159_59.tif	TFR2	1	-1	48	3948	0.11990746018644793	1.999996e-06	True	5.698971	cp
SmallIrregular	d8bd32e7-bf20-43b5-86dd-44865437a53a	1017	194	LT0014_12	159	59	1	LT0014_12_159	LT0014_12/LT0014_12_159_59.tif	TFR2	1	-1	48	3948	0.14368203519183106	1.999996e-06	True	5.698971	cp
SmallIrregular	061463cd-2564-4889-8ebe-8a325cbcf3ae	955	152	LT0014_12	159	59	1	LT0014_12_159	LT0014_12/LT0014_12_159_59.tif	TFR2	1	-1	48	3948	0.14931911351201743	1.999996e-06	True	5.698971	cp
SmallIrregular	93abf789-803b-4f78-9dcc-be59f474add5	1208	877	LT0014_12	159	70	1	LT0014_12_159	LT0014_12/LT0014_12_159_70.tif	TFR2	1	-1	48	3948	0.04803081816604871	0.00036599927	True	3.4365199	cp
SmallIrregular	032207ea-f81f-47aa-9b2a-ad1e3f98810d	1019	196	LT0014_12	159	70	1	LT0014_12_159	LT0014_12/LT0014_12_159_70.tif	TFR2	1	-1	48	3948	0.137107728896775	1.999996e-06	True	5.698971	cp
SmallIrregular	e1e2b168-b499-49db-823f-1e16fbc4765e	687	936	LT0014_12	159	77	1	LT0014_12_159	LT0014_12/LT0014_12_159_77.tif	TFR2	1	-1	48	3948	0.1484398280077482	1.999996e-06	True	5.698971	cp
SmallIrregular	7b09dc6d-3b3f-4813-96fc-e0cbec34daec	87	721	LT0014_12	159	77	1	LT0014_12_159	LT0014_12/LT0014_12_159_77.tif	TFR2	1	-1	48	3948	0.18617001593235397	1.999996e-06	True	5.698971	cp
SmallIrregular	10db549c-efdf-468e-8909-c554da3d4e73	586	567	LT0014_12	159	77	1	LT0014_12_159	LT0014_12/LT0014_12_159_77.tif	TFR2	1	-1	48	3948	0.18710285394985596	1.999996e-06	True	5.698971	cp
SmallIrregular	f1d403e9-5e16-4d7e-981b-370d7d138420	475	908	LT0014_12	159	77	1	LT0014_12_159	LT0014_12/LT0014_12_159_77.tif	TFR2	1	-1	48	3948	0.14715264072942089	1.999996e-06	True	5.698971	cp
SmallIrregular	dcb85c6c-4e48-496f-804d-89af74a04498	846	827	LT0014_12	159	93	1	LT0014_12_159	LT0014_12/LT0014_12_159_93.tif	TFR2	1	-1	48	3948	0.060686260061459225	3.399993e-05	True	4.468522	cp
SmallIrregular	844bb2a2-b781-4f9e-9fd1-23bcfa4ee155	88	715	LT0014_12	159	93	1	LT0014_12_159	LT0014_12/LT0014_12_159_93.tif	TFR2	1	-1	48	3948	0.16858637036218704	1.999996e-06	True	5.698971	cp
SmallIrregular	8390e971-be70-4e0d-a586-a0d38ad1ed5b	42	907	LT0014_12	159	93	1	LT0014_12_159	LT0014_12/LT0014_12_159_93.tif	TFR2	1	-1	48	3948	0.11855886567733871	1.999996e-06	True	5.698971	cp
SmallIrregular	30f0215c-c39c-4dec-baee-b1f985dc7e87	1202	857	LT0014_12	159	93	1	LT0014_12_159	LT0014_12/LT0014_12_159_93.tif	TFR2	1	-1	48	3948	0.20196007184909878	1.999996e-06	True	5.698971	cp
SmallIrregular	5735a900-c637-4f5b-b169-ffa478325142	630	538	LT0015_22	69	61	1	LT0015_22_69	LT0015_22/LT0015_22_69_61.tif	ITGAV	1	-1	41	3941	0.28734737921247655	1.999996e-06	True	5.698971	cp
SmallIrregular	2f11b52d-df0f-4190-8fa6-b213dfb9ed4a	1255	919	LT0015_22	69	61	1	LT0015_22_69	LT0015_22/LT0015_22_69_61.tif	ITGAV	1	-1	41	3941	0.5389490082643302	1.999996e-06	True	5.698971	cp
SmallIrregular	1b8aa30f-455a-4ebe-aa65-9d6b9836797f	1072	953	LT0015_22	69	61	1	LT0015_22_69	LT0015_22/LT0015_22_69_61.tif	ITGAV	1	-1	41	3941	0.07852593316659788	5.999988e-06	True	5.2218494	cp
SmallIrregular	79000343-29b8-486e-92df-ad42de33168d	1125	916	LT0015_22	69	61	1	LT0015_22_69	LT0015_22/LT0015_22_69_61.tif	ITGAV	1	-1	41	3941	0.1545086424221242	1.999996e-06	True	5.698971	cp
SmallIrregular	85fadff9-e019-4c40-a8d2-03acdf73b17b	1086	902	LT0015_22	69	61	1	LT0015_22_69	LT0015_22/LT0015_22_69_61.tif	ITGAV	1	-1	41	3941	0.09574651336613747	1.999996e-06	True	5.698971	cp
SmallIrregular	2c07cde6-197b-4edd-b9d7-10140fd33dcd	669	525	LT0015_22	69	61	1	LT0015_22_69	LT0015_22/LT0015_22_69_61.tif	ITGAV	1	-1	41	3941	0.5147718357626427	1.999996e-06	True	5.698971	cp
SmallIrregular	3098c0d2-ffb9-4105-aea7-d33aea832ad2	696	354	LT0015_22	69	61	1	LT0015_22_69	LT0015_22/LT0015_22_69_61.tif	ITGAV	1	-1	41	3941	0.19035436516714063	1.999996e-06	True	5.698971	cp
SmallIrregular	9408e2f9-5f46-4deb-a885-881a10dc2809	1324	426	LT0015_22	69	61	1	LT0015_22_69	LT0015_22/LT0015_22_69_61.tif	ITGAV	1	-1	41	3941	0.4558613233313725	1.999996e-06	True	5.698971	cp
SmallIrregular	903f7fa0-ded9-4481-b1fb-acb4514e8cc5	643	506	LT0015_22	69	61	1	LT0015_22_69	LT0015_22/LT0015_22_69_61.tif	ITGAV	1	-1	41	3941	0.43500474880727036	1.999996e-06	True	5.698971	cp
SmallIrregular	d4ecfe1b-b46a-43c7-84ae-a60d2b3c2f67	556	132	LT0015_22	69	61	1	LT0015_22_69	LT0015_22/LT0015_22_69_61.tif	ITGAV	1	-1	41	3941	0.5005679587585542	1.999996e-06	True	5.698971	cp
SmallIrregular	1c5c5905-ee9a-4e3f-915a-52d2ff8e5c51	1150	874	LT0015_22	69	61	1	LT0015_22_69	LT0015_22/LT0015_22_69_61.tif	ITGAV	1	-1	41	3941	0.25155087876478793	1.999996e-06	True	5.698971	cp
SmallIrregular	392a7272-9b51-4dba-bf96-230a2795bcf0	450	381	LT0015_22	69	61	1	LT0015_22_69	LT0015_22/LT0015_22_69_61.tif	ITGAV	1	-1	41	3941	0.4994149972998922	1.999996e-06	True	5.698971	cp
SmallIrregular	7e6d44bf-691b-43ee-8d51-0ad5d19daf7c	1139	354	LT0015_22	69	61	1	LT0015_22_69	LT0015_22/LT0015_22_69_61.tif	ITGAV	1	-1	41	3941	0.5663201491331639	1.999996e-06	True	5.698971	cp
SmallIrregular	c9f8c1b2-03e7-4c54-81eb-ce1d16572d57	851	760	LT0015_22	69	61	1	LT0015_22_69	LT0015_22/LT0015_22_69_61.tif	ITGAV	1	-1	41	3941	0.5138240803362506	1.999996e-06	True	5.698971	cp
SmallIrregular	c9dfc752-d99b-41d3-a826-941a15a73a98	1111	321	LT0015_22	69	61	1	LT0015_22_69	LT0015_22/LT0015_22_69_61.tif	ITGAV	1	-1	41	3941	0.25655128010056466	1.999996e-06	True	5.698971	cp
SmallIrregular	63f67946-9fb9-47d3-9d0b-01c006ed3b02	1110	286	LT0015_22	69	61	1	LT0015_22_69	LT0015_22/LT0015_22_69_61.tif	ITGAV	1	-1	41	3941	0.5531253382311111	1.999996e-06	True	5.698971	cp
SmallIrregular	742588b5-3ad2-4c92-9edb-96b0d4163973	1122	882	LT0015_22	69	61	1	LT0015_22_69	LT0015_22/LT0015_22_69_61.tif	ITGAV	1	-1	41	3941	0.3729713677030908	1.999996e-06	True	5.698971	cp
SmallIrregular	cfea6335-7baf-40c1-8520-5db825674677	1156	400	LT0015_22	69	61	1	LT0015_22_69	LT0015_22/LT0015_22_69_61.tif	ITGAV	1	-1	41	3941	0.178621149466684	1.999996e-06	True	5.698971	cp
SmallIrregular	53b90d82-faa2-4b85-be38-0d6c38b80cf2	474	412	LT0015_22	69	61	1	LT0015_22_69	LT0015_22/LT0015_22_69_61.tif	ITGAV	1	-1	41	3941	0.4502455496539426	1.999996e-06	True	5.698971	cp
SmallIrregular	0decf518-155c-458b-96da-7f7d31a12a17	759	206	LT0015_22	69	61	1	LT0015_22_69	LT0015_22/LT0015_22_69_61.tif	ITGAV	1	-1	41	3941	0.5326085614444818	1.999996e-06	True	5.698971	cp
SmallIrregular	82486415-48a2-48aa-b9f1-0c30a55d0c56	1125	947	LT0015_22	69	61	1	LT0015_22_69	LT0015_22/LT0015_22_69_61.tif	ITGAV	1	-1	41	3941	0.3427612474735103	1.999996e-06	True	5.698971	cp
SmallIrregular	977c6fd3-2720-42ba-95ed-2187670b667c	1036	904	LT0015_22	69	61	1	LT0015_22_69	LT0015_22/LT0015_22_69_61.tif	ITGAV	1	-1	41	3941	0.21900023565384785	1.999996e-06	True	5.698971	cp
SmallIrregular	71deed6f-7c83-49d6-8727-929db60aa946	1113	323	LT0015_22	69	62	1	LT0015_22_69	LT0015_22/LT0015_22_69_62.tif	ITGAV	1	-1	41	3941	0.3332203659609554	1.999996e-06	True	5.698971	cp
SmallIrregular	d88ac8e2-197b-44f6-9ce7-c3113557d01f	1112	286	LT0015_22	69	62	1	LT0015_22_69	LT0015_22/LT0015_22_69_62.tif	ITGAV	1	-1	41	3941	0.5116111386247004	1.999996e-06	True	5.698971	cp
SmallIrregular	7f15d12b-5f13-4c75-8b94-b03a0ec215f6	584	65	LT0015_22	69	62	1	LT0015_22_69	LT0015_22/LT0015_22_69_62.tif	ITGAV	1	-1	41	3941	0.3299255798021538	1.999996e-06	True	5.698971	cp
SmallIrregular	50eaff7c-4918-4d98-877b-5f4e87f7115a	1135	354	LT0015_22	69	62	1	LT0015_22_69	LT0015_22/LT0015_22_69_62.tif	ITGAV	1	-1	41	3941	0.578385375122699	1.999996e-06	True	5.698971	cp
SmallIrregular	491d4478-5764-42ba-be6c-6184c5c4226e	1158	399	LT0015_22	69	62	1	LT0015_22_69	LT0015_22/LT0015_22_69_62.tif	ITGAV	1	-1	41	3941	0.19104733207059751	1.999996e-06	True	5.698971	cp
SmallIrregular	36a5a2c0-3f74-4dc1-856d-c86e70731d58	863	42	LT0015_22	69	62	1	LT0015_22_69	LT0015_22/LT0015_22_69_62.tif	ITGAV	1	-1	41	3941	0.38671157885209556	1.999996e-06	True	5.698971	cp
SmallIrregular	0987e6f0-e637-41de-80b3-3472a7ca1331	648	74	LT0015_22	69	62	1	LT0015_22_69	LT0015_22/LT0015_22_69_62.tif	ITGAV	1	-1	41	3941	0.07780367364629344	7.999984e-06	True	5.096911	cp
SmallIrregular	9fbe941d-e95c-4cab-b54a-90e7cb1038c9	670	527	LT0015_22	69	62	1	LT0015_22_69	LT0015_22/LT0015_22_69_62.tif	ITGAV	1	-1	41	3941	0.49701680472990184	1.999996e-06	True	5.698971	cp
SmallIrregular	109c8740-d23e-4680-b95f-de20b3b46be9	645	506	LT0015_22	69	62	1	LT0015_22_69	LT0015_22/LT0015_22_69_62.tif	ITGAV	1	-1	41	3941	0.37263326487620974	1.999996e-06	True	5.698971	cp
SmallIrregular	4f500cd7-3272-4d98-b1f6-3f1501fc1177	631	537	LT0015_22	69	62	1	LT0015_22_69	LT0015_22/LT0015_22_69_62.tif	ITGAV	1	-1	41	3941	0.2872859421812681	1.999996e-06	True	5.698971	cp
SmallIrregular	d48e6ef1-b4be-44f2-b27b-635e8d9468b4	555	134	LT0015_22	69	62	1	LT0015_22_69	LT0015_22/LT0015_22_69_62.tif	ITGAV	1	-1	41	3941	0.44477954695804406	1.999996e-06	True	5.698971	cp
SmallIrregular	644efe9f-9f45-4102-93f4-1b4e4a4b1526	625	121	LT0015_22	69	62	1	LT0015_22_69	LT0015_22/LT0015_22_69_62.tif	ITGAV	1	-1	41	3941	0.46165100588889935	1.999996e-06	True	5.698971	cp
SmallIrregular	8753dfb8-e9e7-4a80-bb44-c065fc8c10e4	1107	321	LT0015_22	69	89	1	LT0015_22_69	LT0015_22/LT0015_22_69_89.tif	ITGAV	1	-1	41	3941	0.24139206788459705	1.999996e-06	True	5.698971	cp
SmallIrregular	57a56e65-eeac-49c9-860a-912b1d27c7e8	1115	292	LT0015_22	69	89	1	LT0015_22_69	LT0015_22/LT0015_22_69_89.tif	ITGAV	1	-1	41	3941	0.3899200526238341	1.999996e-06	True	5.698971	cp
SmallIrregular	eeb23e73-d3b8-4dab-a2be-340f068a1733	445	968	LT0019_06	140	70	1	LT0019_06_140	LT0019_06/LT0019_06_140_70.tif	DDOST	1	-1	42	3942	0.07223231442347036	9.99998e-06	True	5.000001	cp
SmallIrregular	bfeb8060-4544-4e27-b7cf-2e965f23cf74	220	857	LT0019_06	140	70	1	LT0019_06_140	LT0019_06/LT0019_06_140_70.tif	DDOST	1	-1	42	3942	0.13218310930095065	1.999996e-06	True	5.698971	cp
SmallIrregular	bb48ec96-e903-43fb-86b8-fa46f140c552	595	895	LT0019_06	140	70	1	LT0019_06_140	LT0019_06/LT0019_06_140_70.tif	DDOST	1	-1	42	3942	0.060967435941912264	9.199981e-05	True	4.036213	cp
SmallIrregular	6ebe83a8-5d43-47d0-a052-2fe2609e58ca	268	804	LT0019_06	140	70	1	LT0019_06_140	LT0019_06/LT0019_06_140_70.tif	DDOST	1	-1	42	3942	0.14694484241334957	1.999996e-06	True	5.698971	cp
SmallIrregular	0a666410-d8b6-430a-a579-ad2085db6dc5	348	636	LT0027_44	292	65	1	LT0027_44_292	LT0027_44/LT0027_44_292_65.tif	CDK4	1	-1	53	3953	0.1795954137065335	1.999996e-06	True	5.698971	cp
SmallIrregular	18bc5bf3-f1f8-48d0-93c3-213fa8a9979c	388	672	LT0027_44	292	65	1	LT0027_44_292	LT0027_44/LT0027_44_292_65.tif	CDK4	1	-1	53	3953	0.12502617051368242	1.999996e-06	True	5.698971	cp
SmallIrregular	6cc3c5a4-5bf1-44e8-a943-708ba5996dc4	536	731	LT0027_44	292	80	1	LT0027_44_292	LT0027_44/LT0027_44_292_80.tif	CDK4	1	-1	53	3953	0.15330361129381742	1.999996e-06	True	5.698971	cp
SmallIrregular	a7a6de7a-3b13-4384-823b-496e19cb770c	433	222	LT0027_44	292	80	1	LT0027_44_292	LT0027_44/LT0027_44_292_80.tif	CDK4	1	-1	53	3953	0.12060943779324138	1.999996e-06	True	5.698971	cp
SmallIrregular	e01f8dbe-fe87-4206-a6af-f6a1599dc2f7	533	654	LT0027_44	292	88	1	LT0027_44_292	LT0027_44/LT0027_44_292_88.tif	CDK4	1	-1	53	3953	0.26102188152644995	1.999996e-06	True	5.698971	cp
SmallIrregular	d8971cbf-2483-439f-85d2-c8802937888f	563	496	LT0027_44	292	88	1	LT0027_44_292	LT0027_44/LT0027_44_292_88.tif	CDK4	1	-1	53	3953	0.10653403412142116	1.999996e-06	True	5.698971	cp
SmallIrregular	487ab302-96de-4045-a552-314fff9da885	1078	555	LT0030_17	184	36	1	LT0030_17_184	LT0030_17/LT0030_17_184_36.tif	RGR	1	-1	69	3969	0.2903639538625238	1.999996e-06	True	5.698971	cp
SmallIrregular	fd90aa3c-bef1-44f5-8bd2-39bf5137a19e	590	196	LT0030_17	184	36	1	LT0030_17_184	LT0030_17/LT0030_17_184_36.tif	RGR	1	-1	69	3969	0.2262530950637815	1.999996e-06	True	5.698971	cp
SmallIrregular	d369d082-23e7-46ce-8b6b-af26f038f4b1	394	34	LT0030_17	184	36	1	LT0030_17_184	LT0030_17/LT0030_17_184_36.tif	RGR	1	-1	69	3969	0.2552589672980129	1.999996e-06	True	5.698971	cp
SmallIrregular	b771e433-662a-45d8-a97e-871e43b769e5	423	871	LT0030_17	184	36	1	LT0030_17_184	LT0030_17/LT0030_17_184_36.tif	RGR	1	-1	69	3969	0.21614499565353057	1.999996e-06	True	5.698971	cp
SmallIrregular	b660e626-1be7-417b-8e4f-f19ee618c754	630	205	LT0030_17	184	36	1	LT0030_17_184	LT0030_17/LT0030_17_184_36.tif	RGR	1	-1	69	3969	0.2508362800655463	1.999996e-06	True	5.698971	cp
SmallIrregular	e5243e14-9005-4eb6-9f46-c87d2f9703a2	706	380	LT0030_17	184	36	1	LT0030_17_184	LT0030_17/LT0030_17_184_36.tif	RGR	1	-1	69	3969	0.2977532458346525	1.999996e-06	True	5.698971	cp
SmallIrregular	4a84ed00-28e8-40cf-8faa-c7e7358b76bc	664	368	LT0030_17	184	36	1	LT0030_17_184	LT0030_17/LT0030_17_184_36.tif	RGR	1	-1	69	3969	0.2859180432474024	1.999996e-06	True	5.698971	cp
SmallIrregular	6a99c607-e26d-4a00-8eba-b18615a6ed50	813	466	LT0030_17	184	36	1	LT0030_17_184	LT0030_17/LT0030_17_184_36.tif	RGR	1	-1	69	3969	0.3515661076861239	1.999996e-06	True	5.698971	cp
SmallIrregular	9adc8c8a-63e1-4acc-a550-26f60a5d8808	798	497	LT0030_17	184	36	1	LT0030_17_184	LT0030_17/LT0030_17_184_36.tif	RGR	1	-1	69	3969	0.16723856341722113	1.999996e-06	True	5.698971	cp
SmallIrregular	901bfa16-e271-4b6b-a7e6-bfb64f4c10d2	1112	502	LT0030_17	184	36	1	LT0030_17_184	LT0030_17/LT0030_17_184_36.tif	RGR	1	-1	69	3969	0.38467426377117103	1.999996e-06	True	5.698971	cp
SmallIrregular	5acd4f8f-2f9a-4e02-8211-54d972c5c213	631	282	LT0030_17	184	36	1	LT0030_17_184	LT0030_17/LT0030_17_184_36.tif	RGR	1	-1	69	3969	0.35516129316843226	1.999996e-06	True	5.698971	cp
SmallIrregular	daf9d7e6-00b0-440c-9e9f-b4b598f0b16c	1065	570	LT0030_17	184	39	1	LT0030_17_184	LT0030_17/LT0030_17_184_39.tif	RGR	1	-1	69	3969	0.30152791097202625	1.999996e-06	True	5.698971	cp
SmallIrregular	bce08b09-999d-4211-9693-b2ca69c1ca28	367	893	LT0030_17	184	39	1	LT0030_17_184	LT0030_17/LT0030_17_184_39.tif	RGR	1	-1	69	3969	0.27283121001246924	1.999996e-06	True	5.698971	cp
SmallIrregular	cbdacbce-d58a-499d-ac83-858b2b9b50c9	771	380	LT0030_17	184	39	1	LT0030_17_184	LT0030_17/LT0030_17_184_39.tif	RGR	1	-1	69	3969	0.19306247819778702	1.999996e-06	True	5.698971	cp
SmallIrregular	da6de320-ce7c-4f52-bc52-4e81a5b6e341	1082	553	LT0030_17	184	39	1	LT0030_17_184	LT0030_17/LT0030_17_184_39.tif	RGR	1	-1	69	3969	0.1812609198771554	1.999996e-06	True	5.698971	cp
SmallIrregular	e5deff64-f905-4ffc-b26f-87e5b554260d	347	934	LT0030_17	184	39	1	LT0030_17_184	LT0030_17/LT0030_17_184_39.tif	RGR	1	-1	69	3969	0.2674723006310225	1.999996e-06	True	5.698971	cp
SmallIrregular	ce5a41c2-a7b9-433a-a7ee-026511c79b46	799	494	LT0030_17	184	39	1	LT0030_17_184	LT0030_17/LT0030_17_184_39.tif	RGR	1	-1	69	3969	0.46915000881343505	1.999996e-06	True	5.698971	cp
SmallIrregular	31291a7a-b9e7-4591-9883-a0b579bd6eba	1095	580	LT0030_17	184	39	1	LT0030_17_184	LT0030_17/LT0030_17_184_39.tif	RGR	1	-1	69	3969	0.10346969522600101	1.999996e-06	True	5.698971	cp
SmallIrregular	34d9f90a-0782-4e26-a18c-9585cb68abcb	744	335	LT0030_17	184	39	1	LT0030_17_184	LT0030_17/LT0030_17_184_39.tif	RGR	1	-1	69	3969	0.263475341130841	1.999996e-06	True	5.698971	cp
SmallIrregular	d702bbfb-a9b8-4488-aa64-3dc930fe60ac	630	202	LT0030_17	184	39	1	LT0030_17_184	LT0030_17/LT0030_17_184_39.tif	RGR	1	-1	69	3969	0.18593665866130346	1.999996e-06	True	5.698971	cp
SmallIrregular	62f2e85f-d206-4c30-8b7c-f3979e7e860e	323	622	LT0030_17	184	39	1	LT0030_17_184	LT0030_17/LT0030_17_184_39.tif	RGR	1	-1	69	3969	0.27182528494352487	1.999996e-06	True	5.698971	cp
SmallIrregular	f88f76e6-1c6e-411f-a8de-b3efd3e42661	1111	501	LT0030_17	184	39	1	LT0030_17_184	LT0030_17/LT0030_17_184_39.tif	RGR	1	-1	69	3969	0.41893673783365665	1.999996e-06	True	5.698971	cp
SmallIrregular	e7be0eb6-7621-46ac-9ac8-5862022074b5	1107	504	LT0030_17	184	41	1	LT0030_17_184	LT0030_17/LT0030_17_184_41.tif	RGR	1	-1	69	3969	0.4228369544060072	1.999996e-06	True	5.698971	cp
SmallIrregular	2e464ebd-cf70-4cef-b226-14eb193a7d21	733	475	LT0030_17	184	41	1	LT0030_17_184	LT0030_17/LT0030_17_184_41.tif	RGR	1	-1	69	3969	0.42214148692430986	1.999996e-06	True	5.698971	cp
SmallIrregular	f2746016-a791-4edb-89d8-79bda6c3c3bb	1069	556	LT0030_17	184	41	1	LT0030_17_184	LT0030_17/LT0030_17_184_41.tif	RGR	1	-1	69	3969	0.28852105309180853	1.999996e-06	True	5.698971	cp
SmallIrregular	b1a2299d-391f-4eff-83d2-25e85f192d95	369	921	LT0030_17	184	41	1	LT0030_17_184	LT0030_17/LT0030_17_184_41.tif	RGR	1	-1	69	3969	0.10069862133026333	1.999996e-06	True	5.698971	cp
SmallIrregular	38904b9c-8169-4445-acbf-b6b708725f39	480	209	LT0030_17	184	41	1	LT0030_17_184	LT0030_17/LT0030_17_184_41.tif	RGR	1	-1	69	3969	0.4770718849734455	1.999996e-06	True	5.698971	cp
SmallIrregular	f64f1716-f40f-4e0d-95b1-713f6f1d2974	1051	447	LT0030_17	184	41	1	LT0030_17_184	LT0030_17/LT0030_17_184_41.tif	RGR	1	-1	69	3969	0.22888674096168393	1.999996e-06	True	5.698971	cp
SmallIrregular	e735b775-cf85-4667-8f4f-b0e17b60a74b	350	510	LT0030_17	184	41	1	LT0030_17_184	LT0030_17/LT0030_17_184_41.tif	RGR	1	-1	69	3969	0.10799874102466864	1.999996e-06	True	5.698971	cp
SmallIrregular	b4a7f705-41a2-49c8-b32f-eec53c326364	630	201	LT0030_17	184	41	1	LT0030_17_184	LT0030_17/LT0030_17_184_41.tif	RGR	1	-1	69	3969	0.2410749004007103	1.999996e-06	True	5.698971	cp
SmallIrregular	1f0101c5-ae62-4e15-82ae-af755a528231	457	618	LT0030_17	184	46	1	LT0030_17_184	LT0030_17/LT0030_17_184_46.tif	RGR	1	-1	69	3969	0.32475774320905015	1.999996e-06	True	5.698971	cp
SmallIrregular	80464ba2-2adb-47ce-ac41-41e9200fe89e	1105	583	LT0030_17	184	46	1	LT0030_17_184	LT0030_17/LT0030_17_184_46.tif	RGR	1	-1	69	3969	0.42611477585075896	1.999996e-06	True	5.698971	cp
SmallIrregular	1d0ae750-80cb-44b4-b12c-2cd32cf45806	1058	592	LT0030_17	184	46	1	LT0030_17_184	LT0030_17/LT0030_17_184_46.tif	RGR	1	-1	69	3969	0.2688949031438726	1.999996e-06	True	5.698971	cp
SmallIrregular	b846bbd0-ae1c-4c56-a88e-9e4c5c416a19	635	198	LT0030_17	184	50	1	LT0030_17_184	LT0030_17/LT0030_17_184_50.tif	RGR	1	-1	69	3969	0.20396246400144175	1.999996e-06	True	5.698971	cp
SmallIrregular	43239d1e-26ae-4e80-a88a-296117805611	1064	568	LT0030_17	184	50	1	LT0030_17_184	LT0030_17/LT0030_17_184_50.tif	RGR	1	-1	69	3969	0.3348875875934425	1.999996e-06	True	5.698971	cp
SmallIrregular	86ba0488-93bc-4bb1-9857-5a8250b706c6	1095	513	LT0030_17	184	50	1	LT0030_17_184	LT0030_17/LT0030_17_184_50.tif	RGR	1	-1	69	3969	0.4620605946619233	1.999996e-06	True	5.698971	cp
SmallIrregular	9095517d-75ea-48f1-911d-8388cf0aa373	249	276	LT0030_17	184	50	1	LT0030_17_184	LT0030_17/LT0030_17_184_50.tif	RGR	1	-1	69	3969	0.291391478409499	1.999996e-06	True	5.698971	cp
SmallIrregular	b7deafc3-370a-4360-9c58-871c797b8eea	167	662	LT0030_17	58	37	1	LT0030_17_58	LT0030_17/LT0030_17_58_37.tif	OR2H1	1	-1	31	3931	0.028705039546864715	0.01008398	True	1.996368	cp
SmallIrregular	f7b795ca-e0a1-4ee4-9d13-4c8ad024025e	339	749	LT0032_01	137	49	1	LT0032_01_137	LT0032_01/LT0032_01_137_49.tif	MAP2K1IP1	1	-1	6	3906	0.23888737580563893	7.999984e-06	True	5.096911	cp
SmallIrregular	ac57f911-3086-437a-ad4c-4de53edb58b7	846	890	LT0032_01	137	49	1	LT0032_01_137	LT0032_01/LT0032_01_137_49.tif	MAP2K1IP1	1	-1	6	3906	0.26351506576316974	7.999984e-06	True	5.096911	cp
SmallIrregular	fbaea467-d7d3-452c-8b9c-cc680338b188	945	818	LT0032_01	137	49	1	LT0032_01_137	LT0032_01/LT0032_01_137_49.tif	MAP2K1IP1	1	-1	6	3906	0.3405462141485536	1.999996e-06	True	5.698971	cp
SmallIrregular	19c2375f-124a-479c-bc2c-cb383ef07e8d	452	521	LT0038_01	245	81	1	LT0038_01_245	LT0038_01/LT0038_01_245_81.tif	ZADH1	1	-1	40	3940	0.03195443808486609	0.011091977	True	1.954991	cp
SmallIrregular	546c419a-25ac-4df2-8ca9-93fc407d2b68	763	446	LT0038_01	245	81	1	LT0038_01_245	LT0038_01/LT0038_01_245_81.tif	ZADH1	1	-1	40	3940	0.028185415591284867	0.012679975	True	1.8968816	cp
SmallIrregular	b889fe51-2ae4-45b0-a579-4cea123c3cf5	1175	428	LT0039_45	136	53	1	LT0039_45_136	LT0039_45/LT0039_45_136_53.tif	MAPKAPK5	1	-1	3	3903	0.023394571333995362	0.011865976	True	1.9256965	cp
SmallIrregular	4bf22426-7a48-499c-9005-6e7441ea7802	467	598	LT0039_45	136	62	1	LT0039_45_136	LT0039_45/LT0039_45_136_62.tif	MAPKAPK5	1	-1	3	3903	0.382088122605364	5.999988e-06	True	5.2218494	cp
SmallIrregular	b3426d85-51c8-4754-bf4d-7725dff609a9	1261	334	LT0039_45	136	62	1	LT0039_45_136	LT0039_45/LT0039_45_136_62.tif	MAPKAPK5	1	-1	3	3903	0.45073375262054505	1.999996e-06	True	5.698971	cp
SmallIrregular	63c8f234-1a84-4341-8674-f26f39c70978	499	622	LT0039_45	136	62	1	LT0039_45_136	LT0039_45/LT0039_45_136_62.tif	MAPKAPK5	1	-1	3	3903	0.671957671957672	1.999996e-06	True	5.698971	cp
SmallIrregular	46417aac-0efb-4cec-bbda-ef40959a9008	597	303	LT0044_02	139	73	1	LT0044_02_139	LT0044_02/LT0044_02_139_73.tif	SLC12A5	1	-1	8	3908	0.12839099864566006	0.0008539983	True	3.068543	cp
SmallIrregular	5fe08d09-d0fb-4b2c-850f-93c9608f81cd	562	119	LT0044_02	139	73	1	LT0044_02_139	LT0044_02/LT0044_02_139_73.tif	SLC12A5	1	-1	8	3908	0.4943837191177617	1.999996e-06	True	5.698971	cp
SmallIrregular	0909fe9a-e721-49e4-8a6c-a404ff700938	470	382	LT0044_02	139	73	1	LT0044_02_139	LT0044_02/LT0044_02_139_73.tif	SLC12A5	1	-1	8	3908	0.6178951179246408	1.999996e-06	True	5.698971	cp
SmallIrregular	0d12772b-0475-4c8d-bf7a-b2108a5eb9ce	509	594	LT0044_02	139	73	1	LT0044_02_139	LT0044_02/LT0044_02_139_73.tif	SLC12A5	1	-1	8	3908	0.33046502154021623	1.999996e-06	True	5.698971	cp
SmallIrregular	0c8cf7e3-c251-4e2f-8d0c-a8aa26d64a12	434	389	LT0044_02	139	73	1	LT0044_02_139	LT0044_02/LT0044_02_139_73.tif	SLC12A5	1	-1	8	3908	0.5447065308723431	1.999996e-06	True	5.698971	cp
SmallIrregular	977a56fc-d7b1-4e9f-90a4-169e0b52a784	749	80	LT0044_02	139	73	1	LT0044_02_139	LT0044_02/LT0044_02_139_73.tif	SLC12A5	1	-1	8	3908	0.09892678862817295	0.0021859957	True	2.6603508	cp
SmallIrregular	eb45639d-8cc0-49fd-a4f4-52e671e9f0f1	369	712	LT0044_02	139	73	1	LT0044_02_139	LT0044_02/LT0044_02_139_73.tif	SLC12A5	1	-1	8	3908	0.5338513367936581	1.999996e-06	True	5.698971	cp
SmallIrregular	8c120ba0-e111-4493-87db-e22de323978f	601	538	LT0044_02	139	73	1	LT0044_02_139	LT0044_02/LT0044_02_139_73.tif	SLC12A5	1	-1	8	3908	0.13703875545808705	0.00012799974	True	3.8927908	cp
SmallIrregular	77fcf741-21b5-42d9-b712-cba215bc0902	1059	272	LT0044_02	139	73	1	LT0044_02_139	LT0044_02/LT0044_02_139_73.tif	SLC12A5	1	-1	8	3908	0.14020266442442308	9.799981e-05	True	4.0087748	cp
SmallIrregular	b54a47f2-a1fe-4920-8854-fb205c478863	451	185	LT0048_13	69	7	1	LT0048_13_69	LT0048_13/LT0048_13_69_7.tif	TOP1	1	-1	70	3970	0.12443107614364349	1.999996e-06	True	5.698971	cp
SmallIrregular	d21b1ddc-07c8-447f-bddb-1cad91f5a1f0	467	639	LT0091_30	169	21	1	LT0091_30_169	LT0091_30/LT0091_30_169_21.tif	ENSG00000165675	1	-1	38	3938	0.14901252916048668	1.999996e-06	True	5.698971	cp
SmallIrregular	37d7c2fa-3048-4a9c-a5ad-65578dfceb36	246	920	LT0091_30	169	21	1	LT0091_30_169	LT0091_30/LT0091_30_169_21.tif	ENSG00000165675	1	-1	38	3938	0.046113497262881165	0.00067199866	True	3.1726315	cp
SmallIrregular	16f23788-01a3-462d-b77f-8d3e77c45b26	599	382	LT0091_30	169	21	1	LT0091_30_169	LT0091_30/LT0091_30_169_21.tif	ENSG00000165675	1	-1	38	3938	0.11015819316142617	1.999996e-06	True	5.698971	cp
SmallIrregular	1c0e1597-26d1-47d1-98fc-0f2176ef6abc	790	452	LT0091_30	169	43	1	LT0091_30_169	LT0091_30/LT0091_30_169_43.tif	ENSG00000165675	1	-1	38	3938	0.09740381755389642	1.999996e-06	True	5.698971	cp
SmallIrregular	093a66d3-4fc6-4849-b557-fe385800f750	82	676	LT0091_30	169	43	1	LT0091_30_169	LT0091_30/LT0091_30_169_43.tif	ENSG00000165675	1	-1	38	3938	0.1623196392076471	1.999996e-06	True	5.698971	cp
SmallIrregular	cab8dc30-9703-4558-a97f-c485e5be65fe	795	519	LT0091_30	169	43	1	LT0091_30_169	LT0091_30/LT0091_30_169_43.tif	ENSG00000165675	1	-1	38	3938	0.11006236947780743	1.999996e-06	True	5.698971	cp
SmallIrregular	107bb22e-2623-4db7-9ede-5d4bad36bf24	65	619	LT0091_30	169	43	1	LT0091_30_169	LT0091_30/LT0091_30_169_43.tif	ENSG00000165675	1	-1	38	3938	0.17854041042139526	1.999996e-06	True	5.698971	cp
SmallIrregular	ec32febf-7638-4b2f-af36-f1587ddeb663	524	506	LT0091_30	169	43	1	LT0091_30_169	LT0091_30/LT0091_30_169_43.tif	ENSG00000165675	1	-1	38	3938	0.07419021603586942	1.999996e-05	True	4.698971	cp
SmallIrregular	4156fd28-d52b-4a74-8a9c-7cfd047e1fd0	312	953	LT0091_30	169	43	1	LT0091_30_169	LT0091_30/LT0091_30_169_43.tif	ENSG00000165675	1	-1	38	3938	0.08096972744336452	7.999984e-06	True	5.096911	cp
SmallIrregular	f6b5d714-f086-47fd-bb85-e78f339696db	235	917	LT0091_30	169	43	1	LT0091_30_169	LT0091_30/LT0091_30_169_43.tif	ENSG00000165675	1	-1	38	3938	0.14093457623293665	1.999996e-06	True	5.698971	cp
SmallIrregular	09521679-6af8-48c8-b6bd-a2ef75ad19d3	247	961	LT0091_30	169	43	1	LT0091_30_169	LT0091_30/LT0091_30_169_43.tif	ENSG00000165675	1	-1	38	3938	0.050877568944057296	0.0003519993	True	3.4534583	cp
SmallIrregular	3e97abd9-710e-454f-ab29-9f29bf129840	360	655	LT0094_01	319	34	1	LT0094_01_319	LT0094_01/LT0094_01_319_34.tif	ENSG00000177426	1	-1	79	3979	0.33858234108797275	1.999996e-06	True	5.698971	cp
SmallIrregular	a0654dfb-e74b-4071-a9e4-7a1a08dd0b39	500	666	LT0094_01	319	34	1	LT0094_01_319	LT0094_01/LT0094_01_319_34.tif	ENSG00000177426	1	-1	79	3979	0.2766485828634055	1.999996e-06	True	5.698971	cp
SmallIrregular	c9bfdd72-78ee-4de3-bc5d-6852612e458f	447	731	LT0094_01	319	34	1	LT0094_01_319	LT0094_01/LT0094_01_319_34.tif	ENSG00000177426	1	-1	79	3979	0.2311779165021097	1.999996e-06	True	5.698971	cp
SmallIrregular	323d93cf-33bf-4e0b-b849-df62a12fa9c3	882	918	LT0094_01	319	36	1	LT0094_01_319	LT0094_01/LT0094_01_319_36.tif	ENSG00000177426	1	-1	79	3979	0.33504393272702077	1.999996e-06	True	5.698971	cp
SmallIrregular	e7b9be14-ace0-4cf1-bbb9-3b524789f65d	629	487	LT0094_01	319	36	1	LT0094_01_319	LT0094_01/LT0094_01_319_36.tif	ENSG00000177426	1	-1	79	3979	0.2757546635841526	1.999996e-06	True	5.698971	cp
SmallIrregular	9cde17a9-5e90-4771-84af-a631b8db1ec5	1007	579	LT0094_01	319	36	1	LT0094_01_319	LT0094_01/LT0094_01_319_36.tif	ENSG00000177426	1	-1	79	3979	0.2188791008599809	1.999996e-06	True	5.698971	cp
SmallIrregular	3853d702-8acb-41a9-b1f6-074fd26ad905	980	558	LT0094_01	319	38	1	LT0094_01_319	LT0094_01/LT0094_01_319_38.tif	ENSG00000177426	1	-1	79	3979	0.2128581060460454	1.999996e-06	True	5.698971	cp
SmallIrregular	7daccc29-9a60-42bb-8c46-ef8076d2ab9f	1068	24	LT0094_01	319	38	1	LT0094_01_319	LT0094_01/LT0094_01_319_38.tif	ENSG00000177426	1	-1	79	3979	0.14954706108186708	1.999996e-06	True	5.698971	cp
SmallIrregular	6e0f79e8-dadb-4202-9033-972a4284e3b3	1067	24	LT0094_01	319	46	1	LT0094_01_319	LT0094_01/LT0094_01_319_46.tif	ENSG00000177426	1	-1	79	3979	0.20617964899084107	1.999996e-06	True	5.698971	cp
SmallIrregular	1c314cf5-b843-49ad-a971-e419c793ef64	978	553	LT0094_01	319	60	1	LT0094_01_319	LT0094_01/LT0094_01_319_60.tif	ENSG00000177426	1	-1	79	3979	0.26800432070262836	1.999996e-06	True	5.698971	cp
SmallIrregular	272a2c36-98c2-45be-8f12-52f7c8ccb030	1036	53	LT0094_01	319	60	1	LT0094_01_319	LT0094_01/LT0094_01_319_60.tif	ENSG00000177426	1	-1	79	3979	0.19261875821331662	1.999996e-06	True	5.698971	cp
SmallIrregular	e7063481-88ae-46bf-bc60-0abd71d8e465	281	711	LT0094_01	319	66	1	LT0094_01_319	LT0094_01/LT0094_01_319_66.tif	ENSG00000177426	1	-1	79	3979	0.28196605634365773	1.999996e-06	True	5.698971	cp
SmallIrregular	716aa24d-c953-47d3-9884-1c0f4b91342f	623	476	LT0094_01	319	66	1	LT0094_01_319	LT0094_01/LT0094_01_319_66.tif	ENSG00000177426	1	-1	79	3979	0.17998071301889068	1.999996e-06	True	5.698971	cp
SmallIrregular	2c27c5b3-5383-4fe5-98cb-a3671d8bb1fa	1014	655	LT0094_01	319	66	1	LT0094_01_319	LT0094_01/LT0094_01_319_66.tif	ENSG00000177426	1	-1	79	3979	0.2104140548345104	1.999996e-06	True	5.698971	cp
SmallIrregular	7459ed13-18b1-4155-aa4f-d0df607c5884	1067	19	LT0094_01	319	66	1	LT0094_01_319	LT0094_01/LT0094_01_319_66.tif	ENSG00000177426	1	-1	79	3979	0.2936301672472023	1.999996e-06	True	5.698971	cp
SmallIrregular	7b29d0b6-6289-466b-8201-62c04a318b27	954	586	LT0094_01	319	85	1	LT0094_01_319	LT0094_01/LT0094_01_319_85.tif	ENSG00000177426	1	-1	79	3979	0.1992887904868774	1.999996e-06	True	5.698971	cp
SmallIrregular	5b5d9fa3-005e-4158-9420-e98d09ba4f04	1016	531	LT0094_01	319	85	1	LT0094_01_319	LT0094_01/LT0094_01_319_85.tif	ENSG00000177426	1	-1	79	3979	0.2759486400955023	1.999996e-06	True	5.698971	cp
SmallIrregular	5b157f98-aa81-4920-a3bb-3b0b486165d3	639	402	LT0094_04	319	5	1	LT0094_04_319	LT0094_04/LT0094_04_319_5.tif	ENSG00000177426	1	-1	79	3979	0.16963174939467654	1.999996e-06	True	5.698971	cp
SmallIrregular	e198cb99-2f5e-40d0-b052-dfe669491188	492	910	LT0094_04	319	61	1	LT0094_04_319	LT0094_04/LT0094_04_319_61.tif	ENSG00000177426	1	-1	79	3979	0.2871980306363013	1.999996e-06	True	5.698971	cp
SmallIrregular	fcdcc3e0-8aaf-45b4-95a1-3ac7cc7dc6dc	493	908	LT0094_04	319	66	1	LT0094_04_319	LT0094_04/LT0094_04_319_66.tif	ENSG00000177426	1	-1	79	3979	0.2526067003415618	1.999996e-06	True	5.698971	cp
SmallIrregular	270c28a7-3ec9-4435-afbf-77f896e449fa	1217	573	LT0094_04	319	66	1	LT0094_04_319	LT0094_04/LT0094_04_319_66.tif	ENSG00000177426	1	-1	79	3979	0.1948137556242722	1.999996e-06	True	5.698971	cp
SmallIrregular	c26f4bd8-4e7a-41b7-8d3c-6c16a95fdd55	562	867	LT0094_04	319	66	1	LT0094_04_319	LT0094_04/LT0094_04_319_66.tif	ENSG00000177426	1	-1	79	3979	0.2667082302457854	1.999996e-06	True	5.698971	cp
SmallIrregular	e1ae4dfa-7f67-4af9-96b1-ce32853cb8ef	1213	573	LT0094_04	319	73	1	LT0094_04_319	LT0094_04/LT0094_04_319_73.tif	ENSG00000177426	1	-1	79	3979	0.10102338690790935	1.999996e-06	True	5.698971	cp
SmallIrregular	cae0311f-ea0b-4c98-b7e6-7b4d04ddb13e	487	915	LT0094_04	319	89	1	LT0094_04_319	LT0094_04/LT0094_04_319_89.tif	ENSG00000177426	1	-1	79	3979	0.12831119467132368	1.999996e-06	True	5.698971	cp
SmallIrregular	161760eb-7ba2-4915-ae99-88fe8b753aa1	1211	570	LT0094_04	319	89	1	LT0094_04_319	LT0094_04/LT0094_04_319_89.tif	ENSG00000177426	1	-1	79	3979	0.2764776242127626	1.999996e-06	True	5.698971	cp
SmallIrregular	0e1ecd0f-529c-4b27-bd22-92d7909b1395	1211	570	LT0094_04	319	93	1	LT0094_04_319	LT0094_04/LT0094_04_319_93.tif	ENSG00000177426	1	-1	79	3979	0.3032417036805166	1.999996e-06	True	5.698971	cp
SmallIrregular	d1d6947a-4702-403b-adb8-e44d41b8c600	485	917	LT0094_04	319	93	1	LT0094_04_319	LT0094_04/LT0094_04_319_93.tif	ENSG00000177426	1	-1	79	3979	0.2655957796641858	1.999996e-06	True	5.698971	cp
SmallIrregular	e5d97b2f-a615-40a2-afbb-d1759a61e538	661	12	LT0094_44	319	74	1	LT0094_44_319	LT0094_44/LT0094_44_319_74.tif	ENSG00000177426	1	-1	79	3979	0.25930839306270387	1.999996e-06	True	5.698971	cp
SmallIrregular	86261641-6f06-4dfb-98ab-03d839a0acd9	999	458	LT0094_44	319	74	1	LT0094_44_319	LT0094_44/LT0094_44_319_74.tif	ENSG00000177426	1	-1	79	3979	0.19184145371190947	1.999996e-06	True	5.698971	cp
SmallIrregular	f9735645-cf77-4a0a-bbc7-447c0b62ceb1	638	21	LT0094_44	319	74	1	LT0094_44_319	LT0094_44/LT0094_44_319_74.tif	ENSG00000177426	1	-1	79	3979	0.203425347885525	1.999996e-06	True	5.698971	cp
SmallIrregular	8483dd02-7c19-471e-b999-6a96d4172c32	644	664	LT0106_02	287	6	1	LT0106_02_287	LT0106_02/LT0106_02_287_6.tif	ENSG00000186143	1	-1	23	3923	0.09833408085439742	9.99998e-06	True	5.000001	cp
SmallIrregular	0cc20f44-c5c1-49e5-b70f-0aca0ac923df	799	407	LT0106_02	287	33	1	LT0106_02_287	LT0106_02/LT0106_02_287_33.tif	ENSG00000186143	1	-1	23	3923	0.037360314024596615	0.006331987	True	2.1984599	cp
SmallIrregular	04e8644b-db9c-4c64-9a17-83a70c2680e9	104	428	LT0106_02	287	33	1	LT0106_02_287	LT0106_02/LT0106_02_287_33.tif	ENSG00000186143	1	-1	23	3923	0.1406741777503738	1.999996e-06	True	5.698971	cp
SmallIrregular	5768c146-36f5-4b29-a71b-f39e64c8f308	828	338	LT0106_02	287	33	1	LT0106_02_287	LT0106_02/LT0106_02_287_33.tif	ENSG00000186143	1	-1	23	3923	0.06385498680976699	0.00021599956	True	3.6655471	cp
SmallIrregular	a67a618b-fa85-4478-9554-31f652c2a5d6	94	468	LT0106_02	287	33	1	LT0106_02_287	LT0106_02/LT0106_02_287_33.tif	ENSG00000186143	1	-1	23	3923	0.10337544328124137	3.999992e-06	True	5.397941	cp
Polylobed	315d0b5c-cb1f-4a83-9d0c-218aa255491b	323	709	LT0012_29	252	83	1	LT0012_29_252	LT0012_29/LT0012_29_252_83.tif	FLJ37464	1	-1	9	3909	0.011015087079795672	0.037703924	True	1.4236134	cp
Polylobed	d4d7cb27-20eb-48e4-89ff-d743d8a7d9e6	1292	484	LT0012_29	252	83	1	LT0012_29_252	LT0012_29/LT0012_29_252_83.tif	FLJ37464	1	-1	9	3909	0.008424461710603764	0.05891988	False	1.2297381	cp
Polylobed	fdeba3b7-32e9-41e8-9524-c3695c038f49	685	861	LT0012_29	252	83	1	LT0012_29_252	LT0012_29/LT0012_29_252_83.tif	FLJ37464	1	-1	9	3909	0.01470384958019925	0.024169952	True	1.6167243	cp
Polylobed	44861de6-4d22-438e-9520-ec5261e71dc1	636	797	LT0012_29	252	83	1	LT0012_29_252	LT0012_29/LT0012_29_252_83.tif	FLJ37464	1	-1	9	3909	0.007895669971672941	0.06597787	False	1.1806017	cp
Polylobed	cff3dbb9-381c-45bc-844d-78f9b71b3f2b	387	461	LT0012_29	252	83	1	LT0012_29_252	LT0012_29/LT0012_29_252_83.tif	FLJ37464	1	-1	9	3909	0.009374961305086414	0.049021903	True	1.3096099	cp
Polylobed	16e23737-4dca-45a6-9b78-57c62a0738e0	1273	454	LT0012_29	252	83	1	LT0012_29_252	LT0012_29/LT0012_29_252_83.tif	FLJ37464	1	-1	9	3909	0.008260561915371174	0.060829878	False	1.215883	cp
Polylobed	f02361ed-fa03-4c87-a9e5-83fa8f533836	1287	369	LT0013_38	42	47	1	LT0013_38_42	LT0013_38/LT0013_38_42_47.tif	KIF14	1	-1	53	3953	0.030626023965095634	0.014817971	True	1.8292112	cp
Polylobed	f9211266-0a68-4ebd-88fb-aec33388a407	543	134	LT0013_38	42	75	1	LT0013_38_42	LT0013_38/LT0013_38_42_75.tif	KIF14	1	-1	53	3953	0.07103734218830023	3.999992e-06	True	5.397941	cp
Polylobed	1bc3c4c6-44a3-4466-bbb2-48e190c04ddf	300	493	LT0013_38	42	75	1	LT0013_38_42	LT0013_38/LT0013_38_42_75.tif	KIF14	1	-1	53	3953	0.05538494511686833	7.599985e-05	True	4.1191874	cp
Polylobed	6c1950fb-92ea-4210-9c15-8e077506800e	1116	515	LT0013_38	42	75	1	LT0013_38_42	LT0013_38/LT0013_38_42_75.tif	KIF14	1	-1	53	3953	0.046674686755999104	0.0004479991	True	3.348723	cp
Polylobed	b374de83-1792-4a53-8e73-f779e25da6c7	1056	285	LT0013_38	42	75	1	LT0013_38_42	LT0013_38/LT0013_38_42_75.tif	KIF14	1	-1	53	3953	0.07692675039400612	1.999996e-06	True	5.698971	cp
Polylobed	e88a664b-15a2-4fce-a39f-9f14d02a0904	308	516	LT0013_38	42	95	1	LT0013_38_42	LT0013_38/LT0013_38_42_95.tif	KIF14	1	-1	53	3953	0.09252382187535747	1.999996e-06	True	5.698971	cp
Polylobed	4f70f866-4ba2-4b8e-bbb1-13ea9b666700	731	90	LT0013_38	42	95	1	LT0013_38_42	LT0013_38/LT0013_38_42_95.tif	KIF14	1	-1	53	3953	0.03152931489761205	0.013481973	True	1.8702465	cp
Polylobed	ee9ce838-4275-4038-8dc2-edf18e5b9f0b	588	920	LT0013_38	42	95	1	LT0013_38_42	LT0013_38/LT0013_38_42_95.tif	KIF14	1	-1	53	3953	0.060897644300777425	1.999996e-05	True	4.698971	cp
Polylobed	aff06e80-8246-442a-bf6a-4668d69bb3f4	382	159	LT0013_38	42	95	1	LT0013_38_42	LT0013_38/LT0013_38_42_95.tif	KIF14	1	-1	53	3953	0.060407849137621115	2.3999952e-05	True	4.6197896	cp
Polylobed	5f4346a3-4227-4fa5-82f4-2cf70f75ab19	1071	525	LT0013_38	42	95	1	LT0013_38_42	LT0013_38/LT0013_38_42_95.tif	KIF14	1	-1	53	3953	0.05694701014548772	5.1999898e-05	True	4.2839975	cp
Polylobed	83c7d46b-01fd-40f3-ba01-f4fdb403fd18	1106	891	LT0013_38	42	95	1	LT0013_38_42	LT0013_38/LT0013_38_42_95.tif	KIF14	1	-1	53	3953	0.07684907906810409	1.999996e-06	True	5.698971	cp
Polylobed	3bf75197-dd5c-4b21-8a26-f844319ca6ca	343	92	LT0013_38	42	95	1	LT0013_38_42	LT0013_38/LT0013_38_42_95.tif	KIF14	1	-1	53	3953	0.04169803772347795	0.0010819979	True	2.9657736	cp
Polylobed	8da586db-153b-444f-8786-4cd6fa64eee4	486	584	LT0013_38	42	95	1	LT0013_38_42	LT0013_38/LT0013_38_42_95.tif	KIF14	1	-1	53	3953	0.03925880486633196	0.0019359961	True	2.7130954	cp
Polylobed	f84dca21-7761-4d4a-8d03-00b1ee7cdfc3	652	197	LT0013_42	107	28	1	LT0013_42_107	LT0013_42/LT0013_42_107_28.tif	TUBB2	1	-1	96	3996	0.0619065302603618	9.99998e-06	True	5.000001	cp
Polylobed	5dbd6fe8-917a-457e-9813-16dbe24f6704	595	243	LT0013_42	107	28	1	LT0013_42_107	LT0013_42/LT0013_42_107_28.tif	TUBB2	1	-1	96	3996	0.07811576773158363	1.999996e-06	True	5.698971	cp
Polylobed	7e826862-1b5f-4a6b-9ced-a1b6c75e8e56	605	240	LT0013_42	107	39	1	LT0013_42_107	LT0013_42/LT0013_42_107_39.tif	TUBB2	1	-1	96	3996	0.08001829497920493	1.999996e-06	True	5.698971	cp
Polylobed	57865b83-4f09-4c5a-bed4-22b04a00d98a	606	244	LT0013_42	107	52	1	LT0013_42_107	LT0013_42/LT0013_42_107_52.tif	TUBB2	1	-1	96	3996	0.07695822909877437	1.999996e-06	True	5.698971	cp
Polylobed	b103d97f-d6c6-446f-a1b1-dfcfeffd282f	1076	564	LT0013_42	107	52	1	LT0013_42_107	LT0013_42/LT0013_42_107_52.tif	TUBB2	1	-1	96	3996	0.056685580501340066	5.7999885e-05	True	4.2365727	cp
Polylobed	414cf77a-0a35-49e7-a9cd-ecf97df7e64f	1071	568	LT0013_42	107	63	1	LT0013_42_107	LT0013_42/LT0013_42_107_63.tif	TUBB2	1	-1	96	3996	0.09880720666301313	1.999996e-06	True	5.698971	cp
Polylobed	a3645743-0f54-4606-908f-443fbbf3cdd4	276	956	LT0013_42	107	76	1	LT0013_42_107	LT0013_42/LT0013_42_107_76.tif	TUBB2	1	-1	96	3996	0.06412483639750133	7.999984e-06	True	5.096911	cp
Polylobed	b70dc74f-695e-4ed1-a47b-9b583a972632	670	196	LT0013_42	107	76	1	LT0013_42_107	LT0013_42/LT0013_42_107_76.tif	TUBB2	1	-1	96	3996	0.11911082286746345	1.999996e-06	True	5.698971	cp
Polylobed	0d3ad09a-1e78-47bf-8906-a3eaa4f49ffd	854	689	LT0014_12	159	70	1	LT0014_12_159	LT0014_12/LT0014_12_159_70.tif	TFR2	1	-1	48	3948	0.043056849024544076	0.0009079982	True	3.041915	cp
Polylobed	cdc1bf98-b412-4993-98eb-e2f5238a1ad5	734	190	LT0014_12	159	70	1	LT0014_12_159	LT0014_12/LT0014_12_159_70.tif	TFR2	1	-1	48	3948	0.08007951370049206	1.999996e-06	True	5.698971	cp
Polylobed	8e409fed-d0a5-470f-9f93-88ece1c37cb0	307	881	LT0014_12	159	70	1	LT0014_12_159	LT0014_12/LT0014_12_159_70.tif	TFR2	1	-1	48	3948	0.05892909946652717	5.1999898e-05	True	4.2839975	cp
Polylobed	4ec139a7-75c0-475f-aefa-b8b88574398a	363	819	LT0014_12	159	70	1	LT0014_12_159	LT0014_12/LT0014_12_159_70.tif	TFR2	1	-1	48	3948	0.03406043009479713	0.008483983	True	2.0714002	cp
Polylobed	7ddb135a-1ccc-45b4-9b5f-a24500e08846	775	752	LT0014_12	159	70	1	LT0014_12_159	LT0014_12/LT0014_12_159_70.tif	TFR2	1	-1	48	3948	0.05356241383052604	0.00018199964	True	3.7399294	cp
Polylobed	429d4a0d-7e23-4466-84f6-585a1cd3a499	1066	224	LT0014_12	159	70	1	LT0014_12_159	LT0014_12/LT0014_12_159_70.tif	TFR2	1	-1	48	3948	0.058283374861501404	6.1999875e-05	True	4.207609	cp
Polylobed	37933bce-96e4-445c-87e4-7477301a1d4f	357	21	LT0017_19	365	65	1	LT0017_19_365	LT0017_19/LT0017_19_365_65.tif	KIF20A	1	-1	20	3920	0.1994856309061811	1.999996e-06	True	5.698971	cp
Polylobed	6743aabc-deed-4286-9c44-4e040beec986	332	466	LT0017_19	365	65	1	LT0017_19_365	LT0017_19/LT0017_19_365_65.tif	KIF20A	1	-1	20	3920	0.04988232747480078	0.0051639895	True	2.2870147	cp
Polylobed	1d8ad1ac-adfc-4649-8d1b-5c78bdd50c9e	527	783	LT0017_19	365	83	1	LT0017_19_365	LT0017_19/LT0017_19_365_83.tif	KIF20A	1	-1	20	3920	0.08251382033514691	7.199986e-05	True	4.1426682	cp
Polylobed	8b497594-8de1-4f24-8ef3-608fddaa3d8b	843	188	LT0017_19	365	83	1	LT0017_19_365	LT0017_19/LT0017_19_365_83.tif	KIF20A	1	-1	20	3920	0.03946981177634834	0.005475989	True	2.2615376	cp
Polylobed	92592fc1-b645-4259-be04-9c532c10317c	928	413	LT0017_19	365	83	1	LT0017_19_365	LT0017_19/LT0017_19_365_83.tif	KIF20A	1	-1	20	3920	0.0915240198318584	3.7999926e-05	True	4.4202175	cp
Polylobed	67f284db-10c5-410a-b14c-139f0caee6a7	1002	427	LT0017_19	365	83	1	LT0017_19_365	LT0017_19/LT0017_19_365_83.tif	KIF20A	1	-1	20	3920	0.010363930945582672	0.08432983	False	1.0740187	cp
Polylobed	ac82b027-d9a7-40bf-b1ef-65565772180d	416	271	LT0017_19	365	83	1	LT0017_19_365	LT0017_19/LT0017_19_365_83.tif	KIF20A	1	-1	20	3920	0.061558757413486265	0.0006019988	True	3.2204044	cp
Polylobed	7a7b7963-6ef3-4288-98da-fc9ab79c7bfe	522	774	LT0017_19	365	93	1	LT0017_19_365	LT0017_19/LT0017_19_365_93.tif	KIF20A	1	-1	20	3920	0.08095048991573381	8.5999825e-05	True	4.0655026	cp
Polylobed	d9a37bfd-493c-4c19-9439-41b3a4cda68f	843	937	LT0017_19	365	93	1	LT0017_19_365	LT0017_19/LT0017_19_365_93.tif	KIF20A	1	-1	20	3920	0.030802562986048377	0.0087699825	True	2.0570014	cp
Polylobed	04a5f1a6-6d77-4a44-8fdf-50e69b119c75	755	851	LT0017_19	365	93	1	LT0017_19_365	LT0017_19/LT0017_19_365_93.tif	KIF20A	1	-1	20	3920	0.024994797447693763	0.012181976	True	1.9142823	cp
Polylobed	ed0953cb-bfba-4f5a-a690-5a7fee979335	952	411	LT0017_19	365	93	1	LT0017_19_365	LT0017_19/LT0017_19_365_93.tif	KIF20A	1	-1	20	3920	0.059837372383806396	0.0008899982	True	3.0506108	cp
Polylobed	2da0d440-421d-4048-9b9a-e4bd321a3278	347	68	LT0017_19	365	93	1	LT0017_19_365	LT0017_19/LT0017_19_365_93.tif	KIF20A	1	-1	20	3920	0.17038518476576425	1.999996e-06	True	5.698971	cp
Polylobed	11dd18d9-4e9a-4c85-98fd-069b7f6320bd	490	594	LT0023_04	5	50	1	LT0023_04_5	LT0023_04/LT0023_04_5_50.tif	MYST1	1	-1	58	3958	0.029237420277550396	0.018885963	True	1.7238609	cp
Polylobed	a19c4f8a-4115-47ff-915b-9c792491475d	328	643	LT0023_04	5	50	1	LT0023_04_5	LT0023_04/LT0023_04_5_50.tif	MYST1	1	-1	58	3958	0.03475116078527483	0.006705987	True	2.1735373	cp
Polylobed	aa3d5ff7-eac1-4f75-8647-18a1d7b6653a	498	601	LT0023_04	5	51	1	LT0023_04_5	LT0023_04/LT0023_04_5_51.tif	MYST1	1	-1	58	3958	0.028854187192311427	0.01950396	True	1.7098773	cp
Polylobed	a03b7dea-b1e3-4ff9-badd-84d19416669f	664	480	LT0023_04	5	64	1	LT0023_04_5	LT0023_04/LT0023_04_5_64.tif	MYST1	1	-1	58	3958	0.03897856086078369	0.0020819958	True	2.6815202	cp
Polylobed	9bdaa799-1ad5-467b-8050-8070560e4a8a	527	660	LT0023_04	5	64	1	LT0023_04_5	LT0023_04/LT0023_04_5_64.tif	MYST1	1	-1	58	3958	0.024889454466003994	0.03339793	True	1.4762805	cp
Polylobed	a91925f4-6f4f-4632-b8ae-fe23c6ac6915	299	116	LT0023_04	5	72	1	LT0023_04_5	LT0023_04/LT0023_04_5_72.tif	MYST1	1	-1	58	3958	0.04466097129081794	0.0006339987	True	3.1979117	cp
Polylobed	15cb5af0-392a-4a4b-bb8d-a5d4c4c267cb	516	638	LT0023_04	5	72	1	LT0023_04_5	LT0023_04/LT0023_04_5_72.tif	MYST1	1	-1	58	3958	0.04516353388686402	0.00057399884	True	3.2410889	cp
Polylobed	dd9eb33a-cee1-4710-bb28-fbddc3d221b4	568	664	LT0023_04	5	72	1	LT0023_04_5	LT0023_04/LT0023_04_5_72.tif	MYST1	1	-1	58	3958	0.04179003003878733	0.0011199978	True	2.9507828	cp
Polylobed	c9d0d9ce-fdcd-483d-a469-db4f081b7803	112	250	LT0023_04	5	72	1	LT0023_04_5	LT0023_04/LT0023_04_5_72.tif	MYST1	1	-1	58	3958	0.03924708701556176	0.0019679961	True	2.7059758	cp
Polylobed	09486d76-97dd-411a-98fe-e0e469c30bac	337	646	LT0023_04	5	72	1	LT0023_04_5	LT0023_04/LT0023_04_5_72.tif	MYST1	1	-1	58	3958	0.027319127865470832	0.022757955	True	1.6428667	cp
Polylobed	e248b423-6d8f-4197-853f-b2b9e88ee6a1	997	675	LT0023_04	5	87	1	LT0023_04_5	LT0023_04/LT0023_04_5_87.tif	MYST1	1	-1	58	3958	0.03488567301390805	0.006439987	True	2.191115	cp
Polylobed	dd5a1da6-9086-4951-a0a9-5e1aacdabdff	296	103	LT0023_04	5	87	1	LT0023_04_5	LT0023_04/LT0023_04_5_87.tif	MYST1	1	-1	58	3958	0.037743248633002394	0.0028619943	True	2.5433311	cp
Polylobed	c7ebc7fc-9cd2-4f83-b660-f77e2cd2f70a	42	864	LT0023_04	5	87	1	LT0023_04_5	LT0023_04/LT0023_04_5_87.tif	MYST1	1	-1	58	3958	0.029547967274676224	0.018395964	True	1.7352774	cp
Polylobed	5c079d6d-ab76-46fc-bcc5-2b81c83b85b8	122	265	LT0023_04	5	87	1	LT0023_04_5	LT0023_04/LT0023_04_5_87.tif	MYST1	1	-1	58	3958	0.04315728632962434	0.0008419983	True	3.0746887	cp
Polylobed	62d5a97c-5a32-4ab5-9b68-3365d67dc866	366	357	LT0023_04	5	87	1	LT0023_04_5	LT0023_04/LT0023_04_5_87.tif	MYST1	1	-1	58	3958	0.0523242944024861	0.0001519997	True	3.8181572	cp
Polylobed	badc90c2-50ed-4395-ab6f-d80ccd625c27	1089	118	LT0026_22	258	37	1	LT0026_22_258	LT0026_22/LT0026_22_258_37.tif	LCK	1	-1	32	3932	0.0834063622610614	5.999988e-06	True	5.2218494	cp
Polylobed	1b21205d-e10f-42a2-9a17-e753f3eef0ae	1157	63	LT0026_22	258	67	1	LT0026_22_258	LT0026_22/LT0026_22_258_67.tif	LCK	1	-1	32	3932	0.04034670472165562	0.005351989	True	2.2714849	cp
Polylobed	33977e5f-8e0b-4e0a-962f-52ea5e25fc98	890	419	LT0026_22	258	67	1	LT0026_22_258	LT0026_22/LT0026_22_258_67.tif	LCK	1	-1	32	3932	0.06184890170537826	0.00010999978	True	3.9586082	cp
Polylobed	1d1a6897-7de1-4474-bce5-8783030e4c59	1068	131	LT0026_22	258	67	1	LT0026_22_258	LT0026_22/LT0026_22_258_67.tif	LCK	1	-1	32	3932	0.031075414056120753	0.009241981	True	2.034235	cp
Polylobed	25685d68-88fb-4ef7-9b77-e81742320905	905	383	LT0026_22	258	85	1	LT0026_22_258	LT0026_22/LT0026_22_258_85.tif	LCK	1	-1	32	3932	0.05357684984723978	0.00030799938	True	3.5114503	cp
Polylobed	20d39b85-fa66-4e5d-832d-ba1fa750721b	1100	64	LT0026_22	258	95	1	LT0026_22_258	LT0026_22/LT0026_22_258_95.tif	LCK	1	-1	32	3932	0.07916859189932546	1.999996e-05	True	4.698971	cp
Polylobed	943ed14c-0b4c-499b-a198-aa0aa9db0a49	1141	138	LT0026_22	258	95	1	LT0026_22_258	LT0026_22/LT0026_22_258_95.tif	LCK	1	-1	32	3932	0.05414197965044758	0.0002899994	True	3.537603	cp
Polylobed	2373f1a4-2188-4a66-a625-da72f13cc108	389	82	LT0027_44	292	47	1	LT0027_44_292	LT0027_44/LT0027_44_292_47.tif	CDK4	1	-1	53	3953	0.08899918586185294	1.999996e-06	True	5.698971	cp
Polylobed	b70075e0-a0cf-42eb-9196-11eda4011267	405	108	LT0027_44	292	65	1	LT0027_44_292	LT0027_44/LT0027_44_292_65.tif	CDK4	1	-1	53	3953	0.0834527678647071	1.999996e-06	True	5.698971	cp
Polylobed	c49b8144-60cf-4528-9cf5-aaecd4cecfeb	723	662	LT0027_44	292	80	1	LT0027_44_292	LT0027_44/LT0027_44_292_80.tif	CDK4	1	-1	53	3953	0.09171042546216443	1.999996e-06	True	5.698971	cp
Polylobed	3f5d38f6-91c8-4560-a509-a617a016bd58	177	357	LT0027_44	292	80	1	LT0027_44_292	LT0027_44/LT0027_44_292_80.tif	CDK4	1	-1	53	3953	0.11594867074185124	1.999996e-06	True	5.698971	cp
Polylobed	fd29cd77-e17a-4864-a57d-86c448d9d3c6	404	113	LT0027_44	292	80	1	LT0027_44_292	LT0027_44/LT0027_44_292_80.tif	CDK4	1	-1	53	3953	0.07946589198664612	1.999996e-06	True	5.698971	cp
Polylobed	a719d71a-6f26-4eb5-9762-2a85a5261a39	183	342	LT0027_44	292	88	1	LT0027_44_292	LT0027_44/LT0027_44_292_88.tif	CDK4	1	-1	53	3953	0.09247369237193186	1.999996e-06	True	5.698971	cp
Polylobed	040fd392-a53c-44eb-8587-2151ba070d43	1070	356	LT0027_44	292	88	1	LT0027_44_292	LT0027_44/LT0027_44_292_88.tif	CDK4	1	-1	53	3953	0.08514604582546875	1.999996e-06	True	5.698971	cp
Polylobed	6840ef96-1278-4833-9f4c-8b7c28213d39	287	790	LT0027_44	292	88	1	LT0027_44_292	LT0027_44/LT0027_44_292_88.tif	CDK4	1	-1	53	3953	0.069907801166288	5.999988e-06	True	5.2218494	cp
Polylobed	c0763a58-bb82-4a2f-8463-2d1405d7b62d	289	788	LT0027_44	292	92	1	LT0027_44_292	LT0027_44/LT0027_44_292_92.tif	CDK4	1	-1	53	3953	0.09549374759192679	1.999996e-06	True	5.698971	cp
Polylobed	fef51e0b-b258-4ffa-a5e1-2c673d004947	513	678	LT0027_44	292	92	1	LT0027_44_292	LT0027_44/LT0027_44_292_92.tif	CDK4	1	-1	53	3953	0.037901982697042015	0.0026899946	True	2.5702486	cp
Polylobed	82a0b8e9-4240-4946-a27e-247503e65c3d	1072	352	LT0027_44	292	92	1	LT0027_44_292	LT0027_44/LT0027_44_292_92.tif	CDK4	1	-1	53	3953	0.08292807124282431	1.999996e-06	True	5.698971	cp
Polylobed	6152f60c-f00f-4e85-a1f5-110a8b862675	183	345	LT0027_44	292	92	1	LT0027_44_292	LT0027_44/LT0027_44_292_92.tif	CDK4	1	-1	53	3953	0.10164231098962709	1.999996e-06	True	5.698971	cp
Polylobed	365808ff-dc1b-4893-a4c8-3eed4f210d33	292	787	LT0027_44	292	95	1	LT0027_44_292	LT0027_44/LT0027_44_292_95.tif	CDK4	1	-1	53	3953	0.09028866860417671	1.999996e-06	True	5.698971	cp
Polylobed	e8324495-51bc-412d-8aa7-13ffc6d183eb	959	313	LT0027_44	30	58	1	LT0027_44_30	LT0027_44/LT0027_44_30_58.tif	ECT2	1	-1	52	3952	0.18163276847199233	1.999996e-06	True	5.698971	cp
Polylobed	06b02e72-6c54-45ed-a137-06f6c72d4281	887	384	LT0027_44	30	58	1	LT0027_44_30	LT0027_44/LT0027_44_30_58.tif	ECT2	1	-1	52	3952	0.10535367585525285	1.999996e-06	True	5.698971	cp
Polylobed	73144826-b4b4-44d2-b5db-0cddc4c9742f	790	358	LT0027_44	30	58	1	LT0027_44_30	LT0027_44/LT0027_44_30_58.tif	ECT2	1	-1	52	3952	0.17415161075107288	1.999996e-06	True	5.698971	cp
Polylobed	090fd0ac-013b-496e-80a8-5d583279149a	845	168	LT0027_44	30	58	1	LT0027_44_30	LT0027_44/LT0027_44_30_58.tif	ECT2	1	-1	52	3952	0.12431295537213097	1.999996e-06	True	5.698971	cp
Polylobed	9af42c35-ae8b-44fb-be31-4a8c107257dc	816	801	LT0027_44	30	58	1	LT0027_44_30	LT0027_44/LT0027_44_30_58.tif	ECT2	1	-1	52	3952	0.21579760681348115	1.999996e-06	True	5.698971	cp
Polylobed	bb022958-1a60-4bed-af2a-1459d9753f14	839	483	LT0027_44	30	58	1	LT0027_44_30	LT0027_44/LT0027_44_30_58.tif	ECT2	1	-1	52	3952	0.15051936843217975	1.999996e-06	True	5.698971	cp
Polylobed	3c7aba13-a467-4351-accf-dca9268a4da9	947	240	LT0027_44	30	58	1	LT0027_44_30	LT0027_44/LT0027_44_30_58.tif	ECT2	1	-1	52	3952	0.09888365048666244	1.999996e-06	True	5.698971	cp
Polylobed	f06e44c6-f103-4820-b8db-2fa9fd551492	264	426	LT0027_44	30	74	1	LT0027_44_30	LT0027_44/LT0027_44_30_74.tif	ECT2	1	-1	52	3952	0.08985544739301679	1.999996e-06	True	5.698971	cp
Polylobed	fbace08c-5ab3-4577-9a26-50da99f5c9c1	319	536	LT0027_44	30	74	1	LT0027_44_30	LT0027_44/LT0027_44_30_74.tif	ECT2	1	-1	52	3952	0.11786684998050129	1.999996e-06	True	5.698971	cp
Polylobed	e9c0eccf-26d6-4dc7-8647-919e5fe102c9	975	894	LT0027_44	30	74	1	LT0027_44_30	LT0027_44/LT0027_44_30_74.tif	ECT2	1	-1	52	3952	0.11790721120838601	1.999996e-06	True	5.698971	cp
Polylobed	bf93a068-0667-4145-9a1a-2e53d0d26b0b	264	565	LT0027_44	30	74	1	LT0027_44_30	LT0027_44/LT0027_44_30_74.tif	ECT2	1	-1	52	3952	0.07780417749567525	1.999996e-06	True	5.698971	cp
Polylobed	5bb3d858-805e-445b-91b1-f80ae8ea7546	940	324	LT0027_44	30	74	1	LT0027_44_30	LT0027_44/LT0027_44_30_74.tif	ECT2	1	-1	52	3952	0.17402925581540737	1.999996e-06	True	5.698971	cp
Polylobed	5b794bb6-e042-47dd-aa1f-e0708da0eb33	861	200	LT0027_44	30	74	1	LT0027_44_30	LT0027_44/LT0027_44_30_74.tif	ECT2	1	-1	52	3952	0.19143297596168032	1.999996e-06	True	5.698971	cp
Polylobed	36c0bb04-0b96-40e8-a0c7-d2d848ff4171	844	807	LT0027_44	30	74	1	LT0027_44_30	LT0027_44/LT0027_44_30_74.tif	ECT2	1	-1	52	3952	0.21745253748039434	1.999996e-06	True	5.698971	cp
Polylobed	37c638ec-bb56-4154-8b24-322d3113c98a	827	285	LT0027_44	30	74	1	LT0027_44_30	LT0027_44/LT0027_44_30_74.tif	ECT2	1	-1	52	3952	0.030338151324837612	0.01512797	True	1.8202194	cp
Polylobed	0a529785-48d4-4b68-9f73-0d3e01ef333a	729	677	LT0027_44	30	74	1	LT0027_44_30	LT0027_44/LT0027_44_30_74.tif	ECT2	1	-1	52	3952	0.10094276189646531	1.999996e-06	True	5.698971	cp
Polylobed	98913712-c74d-4610-a337-2d8d934a85d9	254	433	LT0027_44	30	86	1	LT0027_44_30	LT0027_44/LT0027_44_30_86.tif	ECT2	1	-1	52	3952	0.09874399827361893	1.999996e-06	True	5.698971	cp
Polylobed	42bb2c21-eed9-469b-b0e0-f469233114cd	284	573	LT0027_44	30	86	1	LT0027_44_30	LT0027_44/LT0027_44_30_86.tif	ECT2	1	-1	52	3952	0.23917881698030702	1.999996e-06	True	5.698971	cp
Polylobed	66810533-1e62-4f19-81ca-21b820af0c0b	776	180	LT0027_44	30	86	1	LT0027_44_30	LT0027_44/LT0027_44_30_86.tif	ECT2	1	-1	52	3952	0.24593228523290514	1.999996e-06	True	5.698971	cp
Polylobed	7f9cae09-c92f-4a72-b1a2-9242e85e3e60	643	649	LT0027_44	30	86	1	LT0027_44_30	LT0027_44/LT0027_44_30_86.tif	ECT2	1	-1	52	3952	0.07978384832994216	1.999996e-06	True	5.698971	cp
Polylobed	31d2d8e7-3da0-4c88-85f4-4ba3856ba8e0	977	428	LT0027_44	30	86	1	LT0027_44_30	LT0027_44/LT0027_44_30_86.tif	ECT2	1	-1	52	3952	0.15784269487440622	1.999996e-06	True	5.698971	cp
Polylobed	bd202597-a0ad-43e3-8de5-555de9db0eaa	727	378	LT0027_44	30	86	1	LT0027_44_30	LT0027_44/LT0027_44_30_86.tif	ECT2	1	-1	52	3952	0.1851573980782394	1.999996e-06	True	5.698971	cp
Polylobed	f22d7a4e-4a1f-4137-98a4-92fe65f45835	881	397	LT0027_44	30	86	1	LT0027_44_30	LT0027_44/LT0027_44_30_86.tif	ECT2	1	-1	52	3952	0.24520007650225187	1.999996e-06	True	5.698971	cp
Polylobed	7006321c-05c8-499c-b37c-cb61efd0f87f	951	878	LT0027_44	30	86	1	LT0027_44_30	LT0027_44/LT0027_44_30_86.tif	ECT2	1	-1	52	3952	0.19092762396949745	1.999996e-06	True	5.698971	cp
Polylobed	d056aa94-6f23-400f-b502-7da13d315b8a	839	434	LT0027_44	30	86	1	LT0027_44_30	LT0027_44/LT0027_44_30_86.tif	ECT2	1	-1	52	3952	0.14015221283673907	1.999996e-06	True	5.698971	cp
Polylobed	ae8a0d6e-1068-4f5d-9498-91a2b7b8685f	850	811	LT0027_44	30	86	1	LT0027_44_30	LT0027_44/LT0027_44_30_86.tif	ECT2	1	-1	52	3952	0.20758476816620475	1.999996e-06	True	5.698971	cp
Polylobed	1cd1ff7f-97d8-4484-8670-317e24b0e3ea	951	854	LT0027_44	30	95	1	LT0027_44_30	LT0027_44/LT0027_44_30_95.tif	ECT2	1	-1	52	3952	0.23207675000352385	1.999996e-06	True	5.698971	cp
Polylobed	480edd3e-e445-4693-a75d-a7b9c68b247f	287	579	LT0027_44	30	95	1	LT0027_44_30	LT0027_44/LT0027_44_30_95.tif	ECT2	1	-1	52	3952	0.2171027872652213	1.999996e-06	True	5.698971	cp
Polylobed	b6dbd7ea-0753-4aac-a06f-4d51498f19fc	642	654	LT0027_44	30	95	1	LT0027_44_30	LT0027_44/LT0027_44_30_95.tif	ECT2	1	-1	52	3952	0.12584077584309242	1.999996e-06	True	5.698971	cp
Polylobed	97a4897c-d33b-4b21-b1bc-3fc9e559f967	1162	815	LT0027_44	30	95	1	LT0027_44_30	LT0027_44/LT0027_44_30_95.tif	ECT2	1	-1	52	3952	0.1499373051107538	1.999996e-06	True	5.698971	cp
Polylobed	927af316-68f6-4ecd-aa24-b78efdcd0bc9	705	370	LT0027_44	30	95	1	LT0027_44_30	LT0027_44/LT0027_44_30_95.tif	ECT2	1	-1	52	3952	0.08909054082374368	1.999996e-06	True	5.698971	cp
Polylobed	d1e34b6c-5fc8-44da-b8d1-01375e153022	841	819	LT0027_44	30	95	1	LT0027_44_30	LT0027_44/LT0027_44_30_95.tif	ECT2	1	-1	52	3952	0.07016403384371453	1.999996e-06	True	5.698971	cp
Polylobed	b71271df-0a0e-4832-8548-d97329f9ea68	830	324	LT0027_44	30	95	1	LT0027_44_30	LT0027_44/LT0027_44_30_95.tif	ECT2	1	-1	52	3952	0.07378663498244752	1.999996e-06	True	5.698971	cp
Polylobed	8ee3f4f2-85dc-40e2-9546-54c158289fcb	989	432	LT0027_44	30	95	1	LT0027_44_30	LT0027_44/LT0027_44_30_95.tif	ECT2	1	-1	52	3952	0.16612888832815675	1.999996e-06	True	5.698971	cp
Polylobed	f4959e24-a977-43a3-953d-ba2c98678349	931	294	LT0027_44	30	95	1	LT0027_44_30	LT0027_44/LT0027_44_30_95.tif	ECT2	1	-1	52	3952	0.20652956186862897	1.999996e-06	True	5.698971	cp
Polylobed	31d296ae-89b4-4064-bd68-c25eadd806bd	82	947	LT0027_44	30	95	1	LT0027_44_30	LT0027_44/LT0027_44_30_95.tif	ECT2	1	-1	52	3952	0.1386850202624774	1.999996e-06	True	5.698971	cp
Polylobed	8b7186f4-2090-4639-aec3-1a480eac1328	1072	396	LT0027_44	30	95	1	LT0027_44_30	LT0027_44/LT0027_44_30_95.tif	ECT2	1	-1	52	3952	0.05926178637672245	4.1999916e-05	True	4.3767514	cp
Polylobed	00d7094f-c423-4dc0-8915-00c20385a1ce	876	170	LT0027_44	30	95	1	LT0027_44_30	LT0027_44/LT0027_44_30_95.tif	ECT2	1	-1	52	3952	0.21228230221218103	1.999996e-06	True	5.698971	cp
Polylobed	7f4aa1f9-e650-41de-a7cf-70d6db646023	822	443	LT0027_44	30	95	1	LT0027_44_30	LT0027_44/LT0027_44_30_95.tif	ECT2	1	-1	52	3952	0.22454859051530235	1.999996e-06	True	5.698971	cp
Polylobed	45dc3f06-ebaf-4181-a123-2c161129a1d3	254	230	LT0027_44	30	95	1	LT0027_44_30	LT0027_44/LT0027_44_30_95.tif	ECT2	1	-1	52	3952	0.1550346248110708	1.999996e-06	True	5.698971	cp
Polylobed	f97ad5e8-086b-4386-9ae2-f07b7be2acb5	688	253	LT0028_14	129	55	1	LT0028_14_129	LT0028_14/LT0028_14_129_55.tif	CDKL5	1	-1	50	3950	0.1394912529740104	1.999996e-06	True	5.698971	cp
Polylobed	e32e3f63-6d49-47e8-850d-65e85adb8edc	797	231	LT0028_14	129	55	1	LT0028_14_129	LT0028_14/LT0028_14_129_55.tif	CDKL5	1	-1	50	3950	0.12620457748020197	1.999996e-06	True	5.698971	cp
Polylobed	24d66d81-fd24-4f1a-889b-be1b6732cbb0	811	281	LT0028_14	129	66	1	LT0028_14_129	LT0028_14/LT0028_14_129_66.tif	CDKL5	1	-1	50	3950	0.11417583755136446	1.999996e-06	True	5.698971	cp
Polylobed	4fa82c21-58df-4865-9d00-9d26f78590d5	682	249	LT0028_14	129	66	1	LT0028_14_129	LT0028_14/LT0028_14_129_66.tif	CDKL5	1	-1	50	3950	0.21140105773088055	1.999996e-06	True	5.698971	cp
Polylobed	ab83efb0-ecb3-4d43-b94e-2ab401b0f986	705	152	LT0028_14	129	66	1	LT0028_14_129	LT0028_14/LT0028_14_129_66.tif	CDKL5	1	-1	50	3950	0.1041627258667746	1.999996e-06	True	5.698971	cp
Polylobed	30f3cac3-470a-442d-8c6e-6c2c5d4c864d	906	32	LT0028_14	129	66	1	LT0028_14_129	LT0028_14/LT0028_14_129_66.tif	CDKL5	1	-1	50	3950	0.1219112412037972	1.999996e-06	True	5.698971	cp
Polylobed	9fbc46bd-8b21-4785-abb9-98034eba3e43	325	84	LT0028_14	129	91	1	LT0028_14_129	LT0028_14/LT0028_14_129_91.tif	CDKL5	1	-1	50	3950	0.07929205976866792	3.999992e-06	True	5.397941	cp
Polylobed	a1bab766-be7f-4ed2-abb4-38a2107744cc	1230	152	LT0028_14	129	91	1	LT0028_14_129	LT0028_14/LT0028_14_129_91.tif	CDKL5	1	-1	50	3950	0.13465395587000847	1.999996e-06	True	5.698971	cp
Polylobed	06e52423-83bc-4253-8a1b-a27e1b5587d7	1045	326	LT0028_14	129	91	1	LT0028_14_129	LT0028_14/LT0028_14_129_91.tif	CDKL5	1	-1	50	3950	0.13091337702692407	1.999996e-06	True	5.698971	cp
Polylobed	fa0c8241-f5c2-4c1e-aca7-cffbbb36815f	815	294	LT0028_14	129	91	1	LT0028_14_129	LT0028_14/LT0028_14_129_91.tif	CDKL5	1	-1	50	3950	0.1611698131644318	1.999996e-06	True	5.698971	cp
Polylobed	02997e7e-d008-45e6-bd83-bb93a4a514b5	647	218	LT0028_14	129	91	1	LT0028_14_129	LT0028_14/LT0028_14_129_91.tif	CDKL5	1	-1	50	3950	0.1646763053014083	1.999996e-06	True	5.698971	cp
Polylobed	e47d52ae-2da0-497f-b153-ed357510e361	275	245	LT0028_14	129	91	1	LT0028_14_129	LT0028_14/LT0028_14_129_91.tif	CDKL5	1	-1	50	3950	0.13959186908328078	1.999996e-06	True	5.698971	cp
Polylobed	47f3b6a6-1286-444c-9f05-49fedf889cca	1230	887	LT0038_08	250	54	1	LT0038_08_250	LT0038_08/LT0038_08_250_54.tif	BUB1B	1	-1	30	3930	0.015129342848494503	0.053903893	False	1.2683799	cp
Polylobed	3677123c-c30c-4488-b283-0f9efd8804c6	780	325	LT0038_08	250	80	1	LT0038_08_250	LT0038_08/LT0038_08_250_80.tif	BUB1B	1	-1	30	3930	0.02092579061363113	0.021661956	True	1.6643023	cp
Polylobed	78a9f117-80d8-42d2-b328-67f9427f7b58	844	670	LT0039_45	281	26	1	LT0039_45_281	LT0039_45/LT0039_45_281_26.tif	BBOX1	1	-1	37	3937	0.059686485743489906	0.00013199974	True	3.879427	cp
Polylobed	593591e7-352a-4b4d-8fd3-821690e1b08d	1117	645	LT0039_45	281	26	1	LT0039_45_281	LT0039_45/LT0039_45_281_26.tif	BBOX1	1	-1	37	3937	0.03158893574059171	0.0103379795	True	1.9855644	cp
Polylobed	af6dfa8e-8b0c-42b0-8408-bca471201b8b	884	626	LT0039_45	281	26	1	LT0039_45_281	LT0039_45/LT0039_45_281_26.tif	BBOX1	1	-1	37	3937	0.024243932536386768	0.017285965	True	1.7623065	cp
Polylobed	19e6cfd9-a486-4d7b-904a-1aa5b924eb07	1029	146	LT0039_45	281	26	1	LT0039_45_281	LT0039_45/LT0039_45_281_26.tif	BBOX1	1	-1	37	3937	0.014390500218769147	0.10960378	False	0.9601745	cp
Polylobed	29da71b6-2d0f-48ed-a7f3-4be1aa0ec660	1083	549	LT0039_45	281	26	1	LT0039_45_281	LT0039_45/LT0039_45_281_26.tif	BBOX1	1	-1	37	3937	0.02167799062459024	0.02487395	True	1.6042552	cp
Polylobed	62e2dec2-799a-4ce1-b168-859547e5b7d2	1128	685	LT0039_45	281	26	1	LT0039_45_281	LT0039_45/LT0039_45_281_26.tif	BBOX1	1	-1	37	3937	0.023733906827420347	0.018621963	True	1.7299745	cp
Polylobed	229de507-a780-4d47-8fca-707268b7a4d0	805	666	LT0039_45	281	32	1	LT0039_45_281	LT0039_45/LT0039_45_281_32.tif	BBOX1	1	-1	37	3937	0.022209497777440423	0.023169953	True	1.6350749	cp
Polylobed	b9291221-9571-4fe7-b93a-22cd7f7a7410	886	629	LT0039_45	281	32	1	LT0039_45_281	LT0039_45/LT0039_45_281_32.tif	BBOX1	1	-1	37	3937	0.022292971919482693	0.022895955	True	1.6402413	cp
Polylobed	b2a06f41-a4ca-4e2a-89b5-abc553de753b	254	857	LT0042_10	144	88	1	LT0042_10_144	LT0042_10/LT0042_10_144_88.tif	POLG	1	-1	27	3927	0.05552316246546501	0.00034599932	True	3.4609249	cp
Polylobed	a597bd5d-f322-4aaa-a89d-67231410925b	250	951	LT0042_10	144	88	1	LT0042_10_144	LT0042_10/LT0042_10_144_88.tif	POLG	1	-1	27	3927	0.02509991038867509	0.014559971	True	1.8368394	cp
Polylobed	5be9d6be-b960-4197-8c58-119cc71ce162	224	102	LT0042_10	144	88	1	LT0042_10_144	LT0042_10/LT0042_10_144_88.tif	POLG	1	-1	27	3927	0.01972301867140179	0.023285953	True	1.632906	cp
Polylobed	d16cc1fc-7b4d-4971-8e93-a77129216065	227	412	LT0042_10	144	88	1	LT0042_10_144	LT0042_10/LT0042_10_144_88.tif	POLG	1	-1	27	3927	0.02594818787790636	0.013127973	True	1.8818023	cp
Polylobed	575a7ba9-17b5-45d3-9a96-d5884ea34fdf	625	724	LT0043_48	166	36	1	LT0043_48_166	LT0043_48/LT0043_48_166_36.tif	OGG1	1	-1	132	4032	0.04676862841283495	0.009035982	True	2.0440247	cp
Polylobed	b13fa1cb-0778-478b-b007-56c0f996c034	61	743	LT0043_48	166	44	1	LT0043_48_166	LT0043_48/LT0043_48_166_44.tif	OGG1	1	-1	132	4032	0.13213680868074074	1.999996e-06	True	5.698971	cp
Polylobed	94749d69-b6d9-4b7f-a590-4017b1c7236c	144	408	LT0043_48	166	44	1	LT0043_48_166	LT0043_48/LT0043_48_166_44.tif	OGG1	1	-1	132	4032	0.14688159292087247	1.999996e-06	True	5.698971	cp
Polylobed	80ac25a9-3131-4067-af0f-36d4ad595553	133	432	LT0043_48	166	47	1	LT0043_48_166	LT0043_48/LT0043_48_166_47.tif	OGG1	1	-1	132	4032	0.16359864359062495	1.999996e-06	True	5.698971	cp
Polylobed	75e29a7b-d42c-4e17-9ff3-eb8b5cff5cb1	443	334	LT0043_48	166	55	1	LT0043_48_166	LT0043_48/LT0043_48_166_55.tif	OGG1	1	-1	132	4032	0.1612952162978966	1.999996e-06	True	5.698971	cp
Polylobed	c868a1a2-6ed3-41d7-8eca-b531a0b6cc44	475	605	LT0043_48	166	55	1	LT0043_48_166	LT0043_48/LT0043_48_166_55.tif	OGG1	1	-1	132	4032	0.14675963960747893	1.999996e-06	True	5.698971	cp
Polylobed	3c0f1616-9043-4273-b3b2-dac4ee286f8a	429	369	LT0043_48	166	56	1	LT0043_48_166	LT0043_48/LT0043_48_166_56.tif	OGG1	1	-1	132	4032	0.14254986567899675	1.999996e-06	True	5.698971	cp
Polylobed	79a62143-a68d-4f94-9adf-f01191397b3b	443	334	LT0043_48	166	56	1	LT0043_48_166	LT0043_48/LT0043_48_166_56.tif	OGG1	1	-1	132	4032	0.12146641633657869	1.999996e-06	True	5.698971	cp
Polylobed	34cebf57-51c1-4e40-849e-338966adfce1	234	296	LT0043_48	166	56	1	LT0043_48_166	LT0043_48/LT0043_48_166_56.tif	OGG1	1	-1	132	4032	0.12009604242463442	1.999996e-06	True	5.698971	cp
Polylobed	d602b1a6-2e02-4d17-ad23-921127d0ef2d	292	301	LT0043_48	166	57	1	LT0043_48_166	LT0043_48/LT0043_48_166_57.tif	OGG1	1	-1	132	4032	0.18879877410564572	1.999996e-06	True	5.698971	cp
Polylobed	f84cd5be-c1e3-4f72-9956-dc87138350a0	922	324	LT0043_48	166	57	1	LT0043_48_166	LT0043_48/LT0043_48_166_57.tif	OGG1	1	-1	132	4032	0.16166575827521693	1.999996e-06	True	5.698971	cp
Polylobed	221d45f9-a39c-4aa7-b41d-b584bd63a6d5	297	861	LT0043_48	166	64	1	LT0043_48_166	LT0043_48/LT0043_48_166_64.tif	OGG1	1	-1	132	4032	0.17278642727220436	1.999996e-06	True	5.698971	cp
Polylobed	8f66fc83-ff7d-4fa2-995e-75923d3e9210	57	675	LT0043_48	166	71	1	LT0043_48_166	LT0043_48/LT0043_48_166_71.tif	OGG1	1	-1	132	4032	0.18054504323463394	1.999996e-06	True	5.698971	cp
Polylobed	b3bbbadb-9068-4d22-a317-0bf6f48ba63e	62	107	LT0043_48	166	71	1	LT0043_48_166	LT0043_48/LT0043_48_166_71.tif	OGG1	1	-1	132	4032	0.13444432907857293	1.999996e-06	True	5.698971	cp
Polylobed	83e979a6-fdca-405f-bfbe-481f129e3a36	291	275	LT0043_48	166	71	1	LT0043_48_166	LT0043_48/LT0043_48_166_71.tif	OGG1	1	-1	132	4032	0.13675314091375004	1.999996e-06	True	5.698971	cp
Polylobed	84d74103-5afd-47b7-8907-73b1848bb04c	459	408	LT0043_48	166	71	1	LT0043_48_166	LT0043_48/LT0043_48_166_71.tif	OGG1	1	-1	132	4032	0.1376002210733407	1.999996e-06	True	5.698971	cp
Polylobed	a3f21f8f-a618-4f36-bcc4-8ce738014fd7	301	852	LT0043_48	166	71	1	LT0043_48_166	LT0043_48/LT0043_48_166_71.tif	OGG1	1	-1	132	4032	0.16839482768495395	1.999996e-06	True	5.698971	cp
Polylobed	76b564e9-6b06-42e0-b8cb-b21a8e172882	469	597	LT0043_48	166	71	1	LT0043_48_166	LT0043_48/LT0043_48_166_71.tif	OGG1	1	-1	132	4032	0.14400578497565786	1.999996e-06	True	5.698971	cp
Polylobed	6dce860f-c8ca-4fd1-917e-83bc775f84ce	452	413	LT0043_48	166	74	1	LT0043_48_166	LT0043_48/LT0043_48_166_74.tif	OGG1	1	-1	132	4032	0.14915618288378177	1.999996e-06	True	5.698971	cp
Polylobed	638a5664-7bf2-4597-a5a0-82c653cb25ca	365	76	LT0043_48	166	74	1	LT0043_48_166	LT0043_48/LT0043_48_166_74.tif	OGG1	1	-1	132	4032	0.042081700716001424	0.042453915	True	1.3720822	cp
Polylobed	4d63ef7f-f3af-44e4-ac5d-76e039d73156	286	276	LT0043_48	166	79	1	LT0043_48_166	LT0043_48/LT0043_48_166_79.tif	OGG1	1	-1	132	4032	0.18006419502135523	1.999996e-06	True	5.698971	cp
Polylobed	fc21474f-7cff-438f-889d-9b98db9edc7e	447	415	LT0043_48	166	79	1	LT0043_48_166	LT0043_48/LT0043_48_166_79.tif	OGG1	1	-1	132	4032	0.1526604843688327	1.999996e-06	True	5.698971	cp
Polylobed	60540f94-462c-4cb7-92df-508a3ada35d9	47	111	LT0043_48	166	84	1	LT0043_48_166	LT0043_48/LT0043_48_166_84.tif	OGG1	1	-1	132	4032	0.1406630924766422	1.999996e-06	True	5.698971	cp
Polylobed	c7107d62-c0ef-4c0b-ad97-8c136cb5630b	296	276	LT0043_48	166	84	1	LT0043_48_166	LT0043_48/LT0043_48_166_84.tif	OGG1	1	-1	132	4032	0.18049603027119443	1.999996e-06	True	5.698971	cp
Polylobed	7c283c2b-f677-49a6-9ed8-92370e55ce56	485	351	LT0043_48	166	84	1	LT0043_48_166	LT0043_48/LT0043_48_166_84.tif	OGG1	1	-1	132	4032	0.17557982992413804	1.999996e-06	True	5.698971	cp
Polylobed	0da10c51-fc70-41b3-ab11-834e437285e6	372	82	LT0043_48	166	84	1	LT0043_48_166	LT0043_48/LT0043_48_166_84.tif	OGG1	1	-1	132	4032	0.03723410030978964	0.2036956	False	0.69101834	cp
Polylobed	2e7ccbfb-ec49-402a-955a-b5a5da6339b6	449	415	LT0043_48	166	84	1	LT0043_48_166	LT0043_48/LT0043_48_166_84.tif	OGG1	1	-1	132	4032	0.16146637962124671	1.999996e-06	True	5.698971	cp
Polylobed	c1baab2a-f2ae-4213-be8f-50ee58447687	82	684	LT0043_48	166	84	1	LT0043_48_166	LT0043_48/LT0043_48_166_84.tif	OGG1	1	-1	132	4032	0.18187086299274846	1.999996e-06	True	5.698971	cp
Polylobed	5bd3d2cb-058d-4900-bb4f-247872d66086	110	906	LT0046_19	356	57	1	LT0046_19_356	LT0046_19/LT0046_19_356_57.tif	RAB8A	1	-1	32	3932	0.03037703678964265	0.009475981	True	2.0233757	cp
Polylobed	bc18f6f5-c8ad-4008-8e33-0c0ef23b6c12	277	287	LT0046_19	356	57	1	LT0046_19_356	LT0046_19/LT0046_19_356_57.tif	RAB8A	1	-1	32	3932	0.04345298364933123	0.0021299957	True	2.6716213	cp
Polylobed	f21c8b0c-66f3-4569-ae0e-c285030beaf1	276	287	LT0046_19	356	67	1	LT0046_19_356	LT0046_19/LT0046_19_356_67.tif	RAB8A	1	-1	32	3932	0.05532688419828302	0.00026199946	True	3.5816996	cp
Polylobed	ddad86d6-410a-41c0-8f11-1c1040342447	625	239	LT0046_19	356	92	1	LT0046_19_356	LT0046_19/LT0046_19_356_92.tif	RAB8A	1	-1	32	3932	0.058229591781075694	0.00018199964	True	3.7399294	cp
Polylobed	fdf7ee75-6f39-4d33-a705-60a1facbd1e3	737	199	LT0046_19	356	92	1	LT0046_19_356	LT0046_19/LT0046_19_356_92.tif	RAB8A	1	-1	32	3932	0.08636190697270724	1.999996e-06	True	5.698971	cp
Polylobed	68bad444-21fc-4468-917c-5ea450ffc2a5	285	295	LT0046_19	356	92	1	LT0046_19_356	LT0046_19/LT0046_19_356_92.tif	RAB8A	1	-1	32	3932	0.03318739093692489	0.008817982	True	2.0546308	cp
Polylobed	b71063c7-abdf-47d2-9541-257c9457d216	230	338	LT0047_27	140	68	1	LT0047_27_140	LT0047_27/LT0047_27_140_68.tif	DNCH1	1	-1	89	3989	0.05916770855573081	4.1999916e-05	True	4.3767514	cp
Polylobed	fb724e57-2bf1-4706-8561-178451d6d919	817	901	LT0047_27	140	68	1	LT0047_27_140	LT0047_27/LT0047_27_140_68.tif	DNCH1	1	-1	89	3989	0.12290884539775541	1.999996e-06	True	5.698971	cp
Polylobed	16eb24b3-8696-4307-9eae-f0423ae0b2ac	228	347	LT0047_27	140	75	1	LT0047_27_140	LT0047_27/LT0047_27_140_75.tif	DNCH1	1	-1	89	3989	0.08019283567927518	1.999996e-06	True	5.698971	cp
Polylobed	82a3a2ab-de62-4f4e-a94e-b304b662f6e7	482	779	LT0047_27	140	75	1	LT0047_27_140	LT0047_27/LT0047_27_140_75.tif	DNCH1	1	-1	89	3989	0.08866718441151591	1.999996e-06	True	5.698971	cp
Polylobed	0bedbdf5-9854-48f3-b151-fccc556323a5	474	216	LT0047_27	140	84	1	LT0047_27_140	LT0047_27/LT0047_27_140_84.tif	DNCH1	1	-1	89	3989	0.03669219016530879	0.012131976	True	1.9160684	cp
Polylobed	ca7855b2-f23f-4b43-90a8-b2e5e0fde5fb	988	103	LT0048_13	69	72	1	LT0048_13_69	LT0048_13/LT0048_13_69_72.tif	TOP1	1	-1	70	3970	0.049902202821240166	0.0002519995	True	3.5986004	cp
Polylobed	49387c79-33e7-4520-a871-a84b41c15c8a	757	145	LT0048_13	69	72	1	LT0048_13_69	LT0048_13/LT0048_13_69_72.tif	TOP1	1	-1	70	3970	0.02615449399910021	0.0493779	True	1.3064674	cp
Polylobed	eb6d8f98-649c-4251-b1fe-9e02dbd99d98	954	130	LT0048_13	69	72	1	LT0048_13_69	LT0048_13/LT0048_13_69_72.tif	TOP1	1	-1	70	3970	0.02965403134859888	0.025627948	True	1.5912862	cp
Polylobed	47141256-e5cb-4807-87df-ed6bbfa3cf87	353	640	LT0048_13	69	72	1	LT0048_13_69	LT0048_13/LT0048_13_69_72.tif	TOP1	1	-1	70	3970	0.014144322910204765	0.996862	False	0.0013649614	cp
Polylobed	dd973b50-8780-4d19-9228-eaf4a960dcfc	979	143	LT0048_13	69	72	1	LT0048_13_69	LT0048_13/LT0048_13_69_72.tif	TOP1	1	-1	70	3970	0.06469586596357162	9.99998e-06	True	5.000001	cp
Polylobed	12ddc013-fb51-4f33-8332-77fd10babdaa	794	467	LT0065_04	20	49	1	LT0065_04_20	LT0065_04/LT0065_04_20_49.tif	CDCA8	1	-1	21	3921	0.2511793579532454	1.999996e-06	True	5.698971	cp
Polylobed	58a29e41-5804-4cdb-ae1f-a86176d15374	985	371	LT0065_04	20	57	1	LT0065_04_20	LT0065_04/LT0065_04_20_57.tif	CDCA8	1	-1	21	3921	0.03405921367486958	0.006389987	True	2.1945	cp
Polylobed	6ffcd745-68b3-4c07-b4d4-de7e9a07e790	800	467	LT0065_04	20	72	1	LT0065_04_20	LT0065_04/LT0065_04_20_72.tif	CDCA8	1	-1	21	3921	0.05152387278738144	0.0053279893	True	2.2734365	cp
Polylobed	50d91734-a396-41e3-947c-824499bb3f02	145	483	LT0065_04	20	72	1	LT0065_04_20	LT0065_04/LT0065_04_20_72.tif	CDCA8	1	-1	21	3921	0.21845386011337792	1.999996e-06	True	5.698971	cp
Polylobed	ceede902-8c81-49dd-aa7f-675560df296f	856	202	LT0065_04	20	72	1	LT0065_04_20	LT0065_04/LT0065_04_20_72.tif	CDCA8	1	-1	21	3921	0.10535449720136639	7.999984e-06	True	5.096911	cp
Polylobed	17c9c0e8-9441-4235-84a9-718e33e89a95	834	368	LT0065_04	20	72	1	LT0065_04_20	LT0065_04/LT0065_04_20_72.tif	CDCA8	1	-1	21	3921	0.22194306118695678	1.999996e-06	True	5.698971	cp
Polylobed	5f32bb10-985b-4a57-92d4-6523676da5fe	750	507	LT0065_04	20	72	1	LT0065_04_20	LT0065_04/LT0065_04_20_72.tif	CDCA8	1	-1	21	3921	0.27899851248338453	1.999996e-06	True	5.698971	cp
Polylobed	6832fa78-805b-4e9e-9e32-fb0a4abe3c7c	882	125	LT0065_04	20	92	1	LT0065_04_20	LT0065_04/LT0065_04_20_92.tif	CDCA8	1	-1	21	3921	0.15645797850293058	1.999996e-06	True	5.698971	cp
Polylobed	d943f0ae-5e78-4687-8be4-bb78f207540b	176	487	LT0065_04	20	92	1	LT0065_04_20	LT0065_04/LT0065_04_20_92.tif	CDCA8	1	-1	21	3921	0.21378271026813325	1.999996e-06	True	5.698971	cp
Polylobed	12913573-ecf7-4070-a442-4618e849adb3	841	445	LT0065_04	20	92	1	LT0065_04_20	LT0065_04/LT0065_04_20_92.tif	CDCA8	1	-1	21	3921	0.13447902103694037	1.999996e-06	True	5.698971	cp
Polylobed	b08d666c-f557-45fd-98bd-94d09ade0184	819	344	LT0065_04	20	92	1	LT0065_04_20	LT0065_04/LT0065_04_20_92.tif	CDCA8	1	-1	21	3921	0.2581524112158856	1.999996e-06	True	5.698971	cp
Polylobed	4469dc38-aaa3-47f1-b4c8-d80ba204a147	979	346	LT0065_04	20	92	1	LT0065_04_20	LT0065_04/LT0065_04_20_92.tif	CDCA8	1	-1	21	3921	0.10504561780778843	7.999984e-06	True	5.096911	cp
Polylobed	ed89e999-2a5f-442f-92b3-80d7e70514e6	154	269	LT0065_06	54	93	1	LT0065_06_54	LT0065_06/LT0065_06_54_93.tif	CENPE	1	-1	3	3903	0.015523584165109664	0.019137962	True	1.7181044	cp
Polylobed	b9f65878-6925-4ac3-8867-1390fa3e5725	779	970	LT0065_06	54	93	1	LT0065_06_54	LT0065_06/LT0065_06_54_93.tif	CENPE	1	-1	3	3903	0.03645496660202543	0.007395985	True	2.1310039	cp
Polylobed	e8044780-09b4-4607-90f7-f25fc6bdc0d7	624	444	LT0065_06	54	93	1	LT0065_06_54	LT0065_06/LT0065_06_54_93.tif	CENPE	1	-1	3	3903	0.01569050667642217	0.018889962	True	1.723769	cp
Polylobed	4e195d33-09ba-45e1-9d1a-6fbc7c090a09	478	916	LT0066_19	287	75	1	LT0066_19_287	LT0066_19/LT0066_19_287_75.tif	ch-TOG	1	-1	152	4052	0.19327226331801717	1.999996e-06	True	5.698971	cp
Polylobed	533e9815-3dbe-4eaa-8f78-11c267048e87	616	551	LT0066_19	287	93	1	LT0066_19_287	LT0066_19/LT0066_19_287_93.tif	ch-TOG	1	-1	152	4052	0.2966438361566398	1.999996e-06	True	5.698971	cp
Polylobed	8f022aae-c41e-4ecf-9379-046522b0e3c5	499	803	LT0067_02	99	37	1	LT0067_02_99	LT0067_02/LT0067_02_99_37.tif	ANLN	1	-1	31	3931	0.06051662565509488	0.00016999966	True	3.769552	cp
Polylobed	db92671d-e4a8-46a6-a427-8a7b604079cf	1221	162	LT0067_02	99	77	1	LT0067_02_99	LT0067_02/LT0067_02_99_77.tif	ANLN	1	-1	31	3931	0.11886761805236919	1.999996e-06	True	5.698971	cp
Polylobed	9500c206-b4b8-462e-bb2e-cf8f778ad46d	1148	388	LT0067_02	99	77	1	LT0067_02_99	LT0067_02/LT0067_02_99_77.tif	ANLN	1	-1	31	3931	0.1417074288186692	1.999996e-06	True	5.698971	cp
Polylobed	3d29f61a-70af-4c55-abeb-47b51fb9dc6b	1136	826	LT0067_02	99	77	1	LT0067_02_99	LT0067_02/LT0067_02_99_77.tif	ANLN	1	-1	31	3931	0.03495397600639131	0.008469983	True	2.0721173	cp
Polylobed	0003588c-7dda-470c-91da-a88479654936	364	103	LT0067_02	99	77	1	LT0067_02_99	LT0067_02/LT0067_02_99_77.tif	ANLN	1	-1	31	3931	0.1897909826106054	1.999996e-06	True	5.698971	cp
Polylobed	2472a472-aecf-4f52-82ea-da29dfd3eaf9	240	109	LT0067_02	99	77	1	LT0067_02_99	LT0067_02/LT0067_02_99_77.tif	ANLN	1	-1	31	3931	0.1276652286889617	1.999996e-06	True	5.698971	cp
Polylobed	aec81dba-34a9-4570-b7a4-b74a9f11c0a7	354	234	LT0067_02	99	77	1	LT0067_02_99	LT0067_02/LT0067_02_99_77.tif	ANLN	1	-1	31	3931	0.07067632868764218	8.199984e-05	True	4.086187	cp
Polylobed	264d6c96-6505-4447-8a66-5fe2c9b84c5a	794	692	LT0067_02	99	77	1	LT0067_02_99	LT0067_02/LT0067_02_99_77.tif	ANLN	1	-1	31	3931	0.10310465824626792	1.999996e-06	True	5.698971	cp
Polylobed	393a1f5a-6725-486e-a0ad-13ba6db2eaaf	511	818	LT0067_02	99	77	1	LT0067_02_99	LT0067_02/LT0067_02_99_77.tif	ANLN	1	-1	31	3931	0.11979992863551142	1.999996e-06	True	5.698971	cp
Polylobed	77f9080c-4d58-458e-90a3-367510becf00	737	716	LT0067_02	99	92	1	LT0067_02_99	LT0067_02/LT0067_02_99_92.tif	ANLN	1	-1	31	3931	0.08388932894971736	9.99998e-06	True	5.000001	cp
Polylobed	a3971e50-852c-4d39-bdcc-3c42056f05e4	1273	140	LT0067_02	99	92	1	LT0067_02_99	LT0067_02/LT0067_02_99_92.tif	ANLN	1	-1	31	3931	0.12854745175373286	1.999996e-06	True	5.698971	cp
Polylobed	a7a0eb08-169c-49e7-8408-c58c13032290	365	98	LT0067_02	99	92	1	LT0067_02_99	LT0067_02/LT0067_02_99_92.tif	ANLN	1	-1	31	3931	0.19866567697863527	1.999996e-06	True	5.698971	cp
Polylobed	779ea26e-3c77-41bb-8768-92f1094eb037	1144	414	LT0067_02	99	92	1	LT0067_02_99	LT0067_02/LT0067_02_99_92.tif	ANLN	1	-1	31	3931	0.12412338719127668	1.999996e-06	True	5.698971	cp
Polylobed	b5f4a4f2-2776-4886-ba39-0f77a7a4b17e	1222	214	LT0067_02	99	92	1	LT0067_02_99	LT0067_02/LT0067_02_99_92.tif	ANLN	1	-1	31	3931	0.08000567169482792	1.3999972e-05	True	4.853873	cp
Polylobed	7025d803-7c55-406e-9f79-1828123cba34	1167	58	LT0067_02	99	92	1	LT0067_02_99	LT0067_02/LT0067_02_99_92.tif	ANLN	1	-1	31	3931	0.1010162072684619	1.999996e-06	True	5.698971	cp
Polylobed	0b25469c-85ec-4122-9f4b-454dbb205c1c	773	759	LT0067_02	99	92	1	LT0067_02_99	LT0067_02/LT0067_02_99_92.tif	ANLN	1	-1	31	3931	0.05758286451314101	0.00022399955	True	3.6497529	cp
Polylobed	32c9539f-8583-4777-8054-69fea3982f17	217	91	LT0084_46	3	46	1	LT0084_46_3	LT0084_46/LT0084_46_3_46.tif	ENSG00000138180	1	-1	36	3936	0.23394628375694332	1.999996e-06	True	5.698971	cp
Polylobed	4cedfd31-7256-4a95-820f-dd400c60aaee	156	553	LT0084_46	3	46	1	LT0084_46_3	LT0084_46/LT0084_46_3_46.tif	ENSG00000138180	1	-1	36	3936	0.2627047714260722	1.999996e-06	True	5.698971	cp
Polylobed	ce92358d-41e2-4d19-811d-cceb4080c212	340	398	LT0084_46	3	46	1	LT0084_46_3	LT0084_46/LT0084_46_3_46.tif	ENSG00000138180	1	-1	36	3936	0.06215373104409003	0.00010999978	True	3.9586082	cp
Polylobed	4df1bbe8-a413-4753-9ece-b573adc8af8b	151	141	LT0084_46	3	46	1	LT0084_46_3	LT0084_46/LT0084_46_3_46.tif	ENSG00000138180	1	-1	36	3936	0.11230766924689739	1.999996e-06	True	5.698971	cp
Polylobed	7a5f4ed8-2a20-4004-af11-fd815d5d95cd	529	693	LT0084_46	3	46	1	LT0084_46_3	LT0084_46/LT0084_46_3_46.tif	ENSG00000138180	1	-1	36	3936	0.21457605792002682	1.999996e-06	True	5.698971	cp
Polylobed	082d40da-6fca-4f65-ad85-714135308e2e	164	560	LT0084_46	3	56	1	LT0084_46_3	LT0084_46/LT0084_46_3_56.tif	ENSG00000138180	1	-1	36	3936	0.2765927310871077	1.999996e-06	True	5.698971	cp
Polylobed	69aa1615-1155-4f14-b3f8-0fb756396593	540	706	LT0084_46	3	56	1	LT0084_46_3	LT0084_46/LT0084_46_3_56.tif	ENSG00000138180	1	-1	36	3936	0.27116434134581424	1.999996e-06	True	5.698971	cp
Polylobed	50f8e9ca-98c4-4e2d-96ad-a725e78e9317	391	33	LT0084_46	3	56	1	LT0084_46_3	LT0084_46/LT0084_46_3_56.tif	ENSG00000138180	1	-1	36	3936	0.11670377240727065	1.999996e-06	True	5.698971	cp
Polylobed	558a16bd-9fb4-434c-a5f6-c2ee03d8eb6a	659	828	LT0084_46	3	56	1	LT0084_46_3	LT0084_46/LT0084_46_3_56.tif	ENSG00000138180	1	-1	36	3936	0.0544119782928861	0.0002499995	True	3.6020608	cp
Polylobed	14ef1805-a8e3-4309-a700-ba9160296a7d	1021	862	LT0084_46	3	56	1	LT0084_46_3	LT0084_46/LT0084_46_3_56.tif	ENSG00000138180	1	-1	36	3936	0.04346488327284357	0.0012399976	True	2.9065793	cp
Polylobed	6ebd86a2-8d31-4464-8e78-b27a31f8f6da	221	121	LT0084_46	3	56	1	LT0084_46_3	LT0084_46/LT0084_46_3_56.tif	ENSG00000138180	1	-1	36	3936	0.23543272559095316	1.999996e-06	True	5.698971	cp
Polylobed	17a46632-ab8e-42b4-ae56-5c1860809328	653	680	LT0084_46	3	80	1	LT0084_46_3	LT0084_46/LT0084_46_3_80.tif	ENSG00000138180	1	-1	36	3936	0.24291890066011523	1.999996e-06	True	5.698971	cp
Polylobed	62703872-e0ac-4bd6-af3a-2f228889dd15	803	635	LT0084_46	3	80	1	LT0084_46_3	LT0084_46/LT0084_46_3_80.tif	ENSG00000138180	1	-1	36	3936	0.32174912817831824	1.999996e-06	True	5.698971	cp
Polylobed	d0bd2d67-ccd3-48eb-9175-104be5f3c50f	942	457	LT0084_46	3	80	1	LT0084_46_3	LT0084_46/LT0084_46_3_80.tif	ENSG00000138180	1	-1	36	3936	0.19819624450160978	1.999996e-06	True	5.698971	cp
Polylobed	fba4e565-d696-4df5-a386-101665fc3bf6	634	884	LT0084_46	3	80	1	LT0084_46_3	LT0084_46/LT0084_46_3_80.tif	ENSG00000138180	1	-1	36	3936	0.08274114317635026	5.999988e-06	True	5.2218494	cp
Polylobed	b6880ab7-0799-46ec-973c-0b0efcffd9cd	449	655	LT0084_46	3	80	1	LT0084_46_3	LT0084_46/LT0084_46_3_80.tif	ENSG00000138180	1	-1	36	3936	0.1721705767078232	1.999996e-06	True	5.698971	cp
Polylobed	5b1607c6-16f5-446c-b50a-f8e05513261b	387	129	LT0084_46	3	80	1	LT0084_46_3	LT0084_46/LT0084_46_3_80.tif	ENSG00000138180	1	-1	36	3936	0.011361278270056134	0.3025394	False	0.5192181	cp
Polylobed	f458c603-b79c-419c-bbd8-fbe7ca6efe4e	216	124	LT0084_46	3	80	1	LT0084_46_3	LT0084_46/LT0084_46_3_80.tif	ENSG00000138180	1	-1	36	3936	0.1308227024271623	1.999996e-06	True	5.698971	cp
Polylobed	56394879-cfd8-459b-8b66-beb6b0353717	102	362	LT0084_46	3	80	1	LT0084_46_3	LT0084_46/LT0084_46_3_80.tif	ENSG00000138180	1	-1	36	3936	0.1741767274140771	1.999996e-06	True	5.698971	cp
Polylobed	82cd7b68-4bac-4b5e-a99a-fa4f65a90329	548	707	LT0084_46	3	80	1	LT0084_46_3	LT0084_46/LT0084_46_3_80.tif	ENSG00000138180	1	-1	36	3936	0.19751356440101586	1.999996e-06	True	5.698971	cp
Polylobed	419e5a50-668c-4c27-be25-ca638d8a28fe	163	574	LT0084_46	3	80	1	LT0084_46_3	LT0084_46/LT0084_46_3_80.tif	ENSG00000138180	1	-1	36	3936	0.22565778336931805	1.999996e-06	True	5.698971	cp
Polylobed	41f97c98-5552-49e0-aced-277595f936d9	929	337	LT0084_46	3	80	1	LT0084_46_3	LT0084_46/LT0084_46_3_80.tif	ENSG00000138180	1	-1	36	3936	0.22783716808706275	1.999996e-06	True	5.698971	cp
Polylobed	c96bf650-5660-4f5a-bc01-6af32dfa28f2	317	132	LT0084_46	3	91	1	LT0084_46_3	LT0084_46/LT0084_46_3_91.tif	ENSG00000138180	1	-1	36	3936	0.30491975700134	1.999996e-06	True	5.698971	cp
Polylobed	b123fe84-b173-4e58-9729-a25d7e3ddb84	1183	659	LT0084_46	3	91	1	LT0084_46_3	LT0084_46/LT0084_46_3_91.tif	ENSG00000138180	1	-1	36	3936	0.18237101541313605	1.999996e-06	True	5.698971	cp
Polylobed	fb4a3543-38f6-4c7d-8635-1715aa3556e5	1058	540	LT0084_46	3	91	1	LT0084_46_3	LT0084_46/LT0084_46_3_91.tif	ENSG00000138180	1	-1	36	3936	0.24408846804333162	1.999996e-06	True	5.698971	cp
Polylobed	753d37a2-c99c-4282-9ac4-63e34d1f507a	998	362	LT0084_46	3	91	1	LT0084_46_3	LT0084_46/LT0084_46_3_91.tif	ENSG00000138180	1	-1	36	3936	0.11861508547503805	1.999996e-06	True	5.698971	cp
Polylobed	d8eed82f-accb-43a1-be18-654330dbb8ad	1267	576	LT0084_46	3	91	1	LT0084_46_3	LT0084_46/LT0084_46_3_91.tif	ENSG00000138180	1	-1	36	3936	0.2656227046364123	1.999996e-06	True	5.698971	cp
Polylobed	2dbf5281-58f3-4a2c-9f62-51bc346617db	206	306	LT0084_46	3	91	1	LT0084_46_3	LT0084_46/LT0084_46_3_91.tif	ENSG00000138180	1	-1	36	3936	0.14482388879064462	1.999996e-06	True	5.698971	cp
Polylobed	61234b92-ae89-46da-9e15-3a1ecceb75ce	448	656	LT0084_46	3	91	1	LT0084_46_3	LT0084_46/LT0084_46_3_91.tif	ENSG00000138180	1	-1	36	3936	0.17475684691849136	1.999996e-06	True	5.698971	cp
Polylobed	f9d5b8ad-e351-4c8e-acd2-775c90fad762	94	375	LT0084_46	3	91	1	LT0084_46_3	LT0084_46/LT0084_46_3_91.tif	ENSG00000138180	1	-1	36	3936	0.04077898402582794	0.0025859948	True	2.5873723	cp
Polylobed	ee4bef22-bd8d-453f-a1c9-cdeb84e64a2b	658	709	LT0084_46	3	91	1	LT0084_46_3	LT0084_46/LT0084_46_3_91.tif	ENSG00000138180	1	-1	36	3936	0.2314429132951187	1.999996e-06	True	5.698971	cp
Polylobed	b5ce9c12-6b20-42ee-b97c-b16567f65047	883	864	LT0084_46	3	91	1	LT0084_46_3	LT0084_46/LT0084_46_3_91.tif	ENSG00000138180	1	-1	36	3936	0.20827357861177054	1.999996e-06	True	5.698971	cp
Polylobed	c38761a5-e503-4ac0-96e1-89814def4c37	350	26	LT0089_01	175	39	1	LT0089_01_175	LT0089_01/LT0089_01_175_39.tif	ENSG00000159763	1	-1	49	3949	0.10506021884082185	1.999996e-06	True	5.698971	cp
Polylobed	46d0be1a-10ef-4c1f-8688-2b531459f19b	125	279	LT0089_01	175	39	1	LT0089_01_175	LT0089_01/LT0089_01_175_39.tif	ENSG00000159763	1	-1	49	3949	0.0496777313800618	0.00028799943	True	3.5406084	cp
Polylobed	fb41661e-716b-41ce-ae47-5327ffd70839	402	591	LT0089_01	175	39	1	LT0089_01_175	LT0089_01/LT0089_01_175_39.tif	ENSG00000159763	1	-1	49	3949	0.10125100907578688	1.999996e-06	True	5.698971	cp
Polylobed	45f2c861-004c-4654-a76c-6ceac24a1c3c	27	306	LT0089_01	175	39	1	LT0089_01_175	LT0089_01/LT0089_01_175_39.tif	ENSG00000159763	1	-1	49	3949	0.06542450271414721	2.1999957e-05	True	4.657578	cp
Polylobed	51fcae8d-6ae7-4e96-8281-ef4a4d4d7c85	1129	607	LT0089_01	175	44	1	LT0089_01_175	LT0089_01/LT0089_01_175_44.tif	ENSG00000159763	1	-1	49	3949	0.0357771199131992	0.00497399	True	2.3032951	cp
Polylobed	6727ba57-b725-4888-8412-d4bf2e68ba19	1312	702	LT0089_01	175	44	1	LT0089_01_175	LT0089_01/LT0089_01_175_44.tif	ENSG00000159763	1	-1	49	3949	0.007466230398354622	1.0	False	-0.0	cp
Polylobed	c27127c3-a910-4caf-8230-f11c2fccea94	401	585	LT0089_01	175	44	1	LT0089_01_175	LT0089_01/LT0089_01_175_44.tif	ENSG00000159763	1	-1	49	3949	0.11723676708674345	1.999996e-06	True	5.698971	cp
Polylobed	cdd06429-f58b-4935-8561-d1334f61db9b	1022	740	LT0089_01	175	44	1	LT0089_01_175	LT0089_01/LT0089_01_175_44.tif	ENSG00000159763	1	-1	49	3949	0.08777477164428357	1.999996e-06	True	5.698971	cp
Polylobed	c30a78d3-2c50-4f12-90f6-f8cd6e0d1945	713	234	LT0089_01	175	44	1	LT0089_01_175	LT0089_01/LT0089_01_175_44.tif	ENSG00000159763	1	-1	49	3949	0.014441091488371766	0.3531173	False	0.45208102	cp
Polylobed	b9b3fdb2-2017-49c6-9551-53290ffb45d0	870	633	LT0089_01	175	44	1	LT0089_01_175	LT0089_01/LT0089_01_175_44.tif	ENSG00000159763	1	-1	49	3949	0.10089966675183527	1.999996e-06	True	5.698971	cp
Polylobed	35b12efb-b73c-4a81-b24b-fa81873893a6	1207	302	LT0089_01	175	44	1	LT0089_01_175	LT0089_01/LT0089_01_175_44.tif	ENSG00000159763	1	-1	49	3949	0.05857627754326899	6.599987e-05	True	4.180457	cp
Polylobed	437adf75-675e-44bf-9be3-e19735a67580	1126	893	LT0089_01	175	44	1	LT0089_01_175	LT0089_01/LT0089_01_175_44.tif	ENSG00000159763	1	-1	49	3949	0.07595010987319568	3.999992e-06	True	5.397941	cp
Polylobed	30b67707-8cd3-4f47-aa48-e84ce465ef22	344	31	LT0089_01	175	60	1	LT0089_01_175	LT0089_01/LT0089_01_175_60.tif	ENSG00000159763	1	-1	49	3949	0.12652152795348326	1.999996e-06	True	5.698971	cp
Polylobed	291e3661-a400-457b-9968-6108972b4875	888	340	LT0089_01	175	60	1	LT0089_01_175	LT0089_01/LT0089_01_175_60.tif	ENSG00000159763	1	-1	49	3949	0.07061881012906943	7.999984e-06	True	5.096911	cp
Polylobed	b6353b4e-337e-4320-b12c-327ea4cd98db	381	564	LT0089_01	175	60	1	LT0089_01_175	LT0089_01/LT0089_01_175_60.tif	ENSG00000159763	1	-1	49	3949	0.03191706372735563	0.012371975	True	1.907561	cp
Polylobed	0beef697-5c64-499b-82f8-b366c7fe1068	1174	923	LT0089_01	175	60	1	LT0089_01_175	LT0089_01/LT0089_01_175_60.tif	ENSG00000159763	1	-1	49	3949	0.11281618921261484	1.999996e-06	True	5.698971	cp
Polylobed	b8d8fea6-c0b5-46a2-a46f-ee7759a45217	265	405	LT0089_01	175	71	1	LT0089_01_175	LT0089_01/LT0089_01_175_71.tif	ENSG00000159763	1	-1	49	3949	0.11611924473596145	1.999996e-06	True	5.698971	cp
Polylobed	40ac173b-40a4-4d80-b7f1-a8dcad41ee79	1006	758	LT0089_01	175	71	1	LT0089_01_175	LT0089_01/LT0089_01_175_71.tif	ENSG00000159763	1	-1	49	3949	0.08200048325532917	1.999996e-06	True	5.698971	cp
Polylobed	b1dd931e-a374-4ac6-8192-d1e22a1a45b8	344	32	LT0089_01	175	71	1	LT0089_01_175	LT0089_01/LT0089_01_175_71.tif	ENSG00000159763	1	-1	49	3949	0.14794410537892988	1.999996e-06	True	5.698971	cp
Polylobed	fd6b5f2e-a2ec-4e15-b306-1456c9283b21	1214	301	LT0089_01	175	93	1	LT0089_01_175	LT0089_01/LT0089_01_175_93.tif	ENSG00000159763	1	-1	49	3949	0.078660864441138	1.999996e-06	True	5.698971	cp
Polylobed	821c23b5-ad57-4050-8a7f-82f20e447825	360	42	LT0089_01	175	93	1	LT0089_01_175	LT0089_01/LT0089_01_175_93.tif	ENSG00000159763	1	-1	49	3949	0.038589577863951355	0.0022819955	True	2.6416852	cp
Polylobed	f96c7a76-905d-414a-8aa4-3268664055fe	901	360	LT0089_01	175	93	1	LT0089_01_175	LT0089_01/LT0089_01_175_93.tif	ENSG00000159763	1	-1	49	3949	0.06821382365607129	9.99998e-06	True	5.000001	cp
Polylobed	bf737359-1ddc-4b24-887c-63418c111935	311	53	LT0089_01	175	93	1	LT0089_01_175	LT0089_01/LT0089_01_175_93.tif	ENSG00000159763	1	-1	49	3949	0.07115370102990604	7.999984e-06	True	5.096911	cp
Polylobed	13809696-fe7b-4e86-88d3-42f66f486ba0	54	802	LT0093_13	147	69	1	LT0093_13_147	LT0093_13/LT0093_13_147_69.tif	ENSG00000173227	1	-1	9	3909	0.02881740379130277	0.01006998	True	1.9969714	cp
Polylobed	ecb76322-bc75-4b5d-9f04-5033444f0de5	84	835	LT0093_13	147	69	1	LT0093_13_147	LT0093_13/LT0093_13_147_69.tif	ENSG00000173227	1	-1	9	3909	0.02599620357796732	0.010953978	True	1.9604281	cp
Polylobed	867d5be6-d005-4149-9637-eae9e5d5d5e8	122	250	LT0093_13	147	69	1	LT0093_13_147	LT0093_13/LT0093_13_147_69.tif	ENSG00000173227	1	-1	9	3909	0.027557527025769888	0.010313979	True	1.9865737	cp
Polylobed	28b88fa9-5c43-419a-b68c-a6c8f2059040	381	854	LT0093_13	147	69	1	LT0093_13_147	LT0093_13/LT0093_13_147_69.tif	ENSG00000173227	1	-1	9	3909	0.031427912024641264	0.008367984	True	2.0773792	cp
Polylobed	0e7e5f40-b3d5-48cf-b4ad-07accf52d091	1108	919	LT0094_04	319	61	1	LT0094_04_319	LT0094_04/LT0094_04_319_61.tif	ENSG00000177426	1	-1	79	3979	0.05317348664818765	0.00011999976	True	3.9208195	cp
Polylobed	6b5486ab-eb73-4816-aa1a-55607771756d	899	411	LT0094_04	319	66	1	LT0094_04_319	LT0094_04/LT0094_04_319_66.tif	ENSG00000177426	1	-1	79	3979	0.06794925559040532	1.999996e-06	True	5.698971	cp
Polylobed	0aa5972b-fd37-4349-92d9-cb0e600a1875	899	420	LT0094_04	319	93	1	LT0094_04_319	LT0094_04/LT0094_04_319_93.tif	ENSG00000177426	1	-1	79	3979	0.07968101445329298	1.999996e-06	True	5.698971	cp
Polylobed	b1d18f27-81d4-4be8-886f-33e804918fbf	967	466	LT0094_04	319	93	1	LT0094_04_319	LT0094_04/LT0094_04_319_93.tif	ENSG00000177426	1	-1	79	3979	0.10920902394321526	1.999996e-06	True	5.698971	cp
Polylobed	becc482d-2e1d-4b82-b002-37fb7bae1022	224	50	LT0098_13	21	21	1	LT0098_13_21	LT0098_13/LT0098_13_21_21.tif	ENSG00000110675	1	-1	43	3943	0.0315686402412938	0.012235976	True	1.9123614	cp
Polylobed	1e3e6f2c-53c7-41ee-894f-a858ca003a46	550	262	LT0098_13	21	27	1	LT0098_13_21	LT0098_13/LT0098_13_21_27.tif	ENSG00000110675	1	-1	43	3943	0.028655836297090377	0.013501973	True	1.8696028	cp
Polylobed	f457d5cd-0c6a-456e-aa42-76b85e42d33b	511	268	LT0098_13	21	27	1	LT0098_13_21	LT0098_13/LT0098_13_21_27.tif	ENSG00000110675	1	-1	43	3943	0.07420850708365184	5.999988e-06	True	5.2218494	cp
Polylobed	60d16149-c9a3-4590-9455-1353666b8d42	1248	603	LT0098_13	21	27	1	LT0098_13_21	LT0098_13/LT0098_13_21_27.tif	ENSG00000110675	1	-1	43	3943	0.02534972860748037	0.017879965	True	1.7476333	cp
Polylobed	c3ef533c-4232-4629-aa00-75979a2cfcc1	668	327	LT0098_13	21	33	1	LT0098_13_21	LT0098_13/LT0098_13_21_33.tif	ENSG00000110675	1	-1	43	3943	0.011746123959771211	0.5379709	False	0.26924124	cp
Polylobed	0a915b0c-068e-48f7-b9ac-146be59a5872	555	264	LT0098_13	21	33	1	LT0098_13_21	LT0098_13/LT0098_13_21_33.tif	ENSG00000110675	1	-1	43	3943	0.04546326554572949	0.0006619987	True	3.179143	cp
Polylobed	4f3b01e0-96d5-4bd8-949f-71599d0deea9	620	377	LT0098_13	21	33	1	LT0098_13_21	LT0098_13/LT0098_13_21_33.tif	ENSG00000110675	1	-1	43	3943	0.13846241112627927	1.999996e-06	True	5.698971	cp
Polylobed	a176efd5-4549-44c0-8354-caf1ecd3b820	514	264	LT0098_13	21	33	1	LT0098_13_21	LT0098_13/LT0098_13_21_33.tif	ENSG00000110675	1	-1	43	3943	0.013108334940784418	0.31958136	False	0.49541855	cp
Polylobed	66f56c9c-2d44-4521-8e2f-3b49516dd632	987	619	LT0098_13	21	33	1	LT0098_13_21	LT0098_13/LT0098_13_21_33.tif	ENSG00000110675	1	-1	43	3943	0.12057988244736453	1.999996e-06	True	5.698971	cp
Polylobed	e5506241-d2c2-4076-b888-ea0b623d0969	440	503	LT0098_13	21	77	1	LT0098_13_21	LT0098_13/LT0098_13_21_77.tif	ENSG00000110675	1	-1	43	3943	0.017381688925153783	0.07471785	False	1.1265757	cp
Polylobed	318c895a-ad21-4a56-991e-36bcb97a85b4	776	319	LT0098_13	21	77	1	LT0098_13_21	LT0098_13/LT0098_13_21_77.tif	ENSG00000110675	1	-1	43	3943	0.025832923551414394	0.016875966	True	1.7727314	cp
Polylobed	781a012a-9153-4eb2-8a01-07cfaea2ba27	536	279	LT0098_13	21	77	1	LT0098_13_21	LT0098_13/LT0098_13_21_77.tif	ENSG00000110675	1	-1	43	3943	0.04103738750819348	0.0015539969	True	2.80855	cp
Polylobed	f30cf4b7-ba77-43a5-9d56-e3a6391a4840	660	745	LT0100_03	93	37	1	LT0100_03_93	LT0100_03/LT0100_03_93_37.tif	ENSG00000148826	1	-1	65	3965	0.08348744274329552	1.999996e-06	True	5.698971	cp
Polylobed	fe8d3322-a0fa-45ad-acc1-4b825a4858e2	55	247	LT0100_03	93	37	1	LT0100_03_93	LT0100_03/LT0100_03_93_37.tif	ENSG00000148826	1	-1	65	3965	0.027503994280771316	0.02916794	True	1.5350943	cp
Polylobed	59a7a1e4-ddcc-420d-b1b8-0b98518b93f7	631	836	LT0100_03	93	37	1	LT0100_03_93	LT0100_03/LT0100_03_93_37.tif	ENSG00000148826	1	-1	65	3965	0.1573243180159506	1.999996e-06	True	5.698971	cp
Polylobed	427e6855-f705-4b7e-9d96-d2f404f378af	1064	645	LT0100_03	93	37	1	LT0100_03_93	LT0100_03/LT0100_03_93_37.tif	ENSG00000148826	1	-1	65	3965	0.025273906066495298	0.04506591	True	1.3461518	cp
Polylobed	b7d9f42d-9e9d-4ce3-9466-520e245a23a4	53	480	LT0100_03	93	37	1	LT0100_03_93	LT0100_03/LT0100_03_93_37.tif	ENSG00000148826	1	-1	65	3965	0.05417633149624032	6.799986e-05	True	4.167492	cp
Polylobed	3c0034aa-78e3-4b48-be36-fdeda35c3274	739	672	LT0100_03	93	37	1	LT0100_03_93	LT0100_03/LT0100_03_93_37.tif	ENSG00000148826	1	-1	65	3965	0.08560700489410986	1.999996e-06	True	5.698971	cp
Polylobed	7ddbb896-9385-4f68-94e9-a0c85aaadf29	46	534	LT0100_03	93	37	1	LT0100_03_93	LT0100_03/LT0100_03_93_37.tif	ENSG00000148826	1	-1	65	3965	0.1300444826006085	1.999996e-06	True	5.698971	cp
Polylobed	57b4af38-4db1-424e-9d00-198a3473b4d9	77	475	LT0100_03	93	56	1	LT0100_03_93	LT0100_03/LT0100_03_93_56.tif	ENSG00000148826	1	-1	65	3965	0.042442951968970265	0.0010399979	True	2.9829676	cp
Polylobed	3adf7186-bb31-4b52-b65c-f6ce6dd8df72	643	744	LT0100_03	93	56	1	LT0100_03_93	LT0100_03/LT0100_03_93_56.tif	ENSG00000148826	1	-1	65	3965	0.0707984901722296	1.999996e-06	True	5.698971	cp
Polylobed	51dfc9aa-71dd-4822-a29f-5f35794c9543	1023	258	LT0100_03	93	56	1	LT0100_03_93	LT0100_03/LT0100_03_93_56.tif	ENSG00000148826	1	-1	65	3965	0.03942354313618324	0.0022399956	True	2.6497529	cp
Polylobed	a9bea0b1-f05d-42a2-8aa5-d368e66a0851	791	715	LT0100_03	93	56	1	LT0100_03_93	LT0100_03/LT0100_03_93_56.tif	ENSG00000148826	1	-1	65	3965	0.058853631220361885	2.1999957e-05	True	4.657578	cp
Polylobed	7599d1ae-3722-4870-bce6-493e4a53bda5	737	883	LT0100_03	93	56	1	LT0100_03_93	LT0100_03/LT0100_03_93_56.tif	ENSG00000148826	1	-1	65	3965	0.02734673139567751	0.029873941	True	1.5247074	cp
Polylobed	05715e44-bb67-4b6c-b57f-6fa5a17e5322	1285	279	LT0100_03	93	56	1	LT0100_03_93	LT0100_03/LT0100_03_93_56.tif	ENSG00000148826	1	-1	65	3965	0.033480021762472084	0.010939978	True	1.9609835	cp
Polylobed	2f74ca91-4033-4c3f-abec-4ef984e2b54c	1246	297	LT0100_03	93	84	1	LT0100_03_93	LT0100_03/LT0100_03_93_84.tif	ENSG00000148826	1	-1	65	3965	0.03330361439370744	0.0114139775	True	1.942563	cp
Polylobed	a87018d2-4f7f-4d23-ae8f-27390e7aa6bf	485	70	LT0100_03	93	84	1	LT0100_03_93	LT0100_03/LT0100_03_93_84.tif	ENSG00000148826	1	-1	65	3965	0.029525117237118807	0.022483954	True	1.6481273	cp
Polylobed	39ed27f4-9e40-428e-a470-04f1509dd9b2	1260	226	LT0100_03	93	84	1	LT0100_03_93	LT0100_03/LT0100_03_93_84.tif	ENSG00000148826	1	-1	65	3965	0.045221857047512685	0.00060999877	True	3.2146711	cp
Polylobed	2a8bff09-ee45-4020-a0e6-8d9e72823351	860	629	LT0109_38	381	66	1	LT0109_38_381	LT0109_38/LT0109_38_381_66.tif	COPB	1	-1	52	3952	0.03842650789318705	0.0023359954	True	2.631528	cp
Polylobed	24b9c4af-7d90-4429-bd4e-af78ffd5e6fa	863	589	LT0109_38	381	66	1	LT0109_38_381	LT0109_38/LT0109_38_381_66.tif	COPB	1	-1	52	3952	0.0373098067307521	0.0031459937	True	2.502242	cp
Polylobed	b8a21d52-de91-4a67-8f44-be36e70868d7	210	204	LT0109_38	349	69	1	LT0109_38_349	LT0109_38/LT0109_38_349_69.tif	Eg5	1	-1	135	4035	0.02962258734695142	0.97577006	False	0.010652514	cp
Polylobed	e73e93c5-4429-4785-835c-08eb0adcbcce	657	613	LT0109_38	349	69	1	LT0109_38_349	LT0109_38/LT0109_38_349_69.tif	Eg5	1	-1	135	4035	0.047587511543232354	0.008545983	True	2.068238	cp
Polylobed	6a7f4bdf-6e52-47a4-bf24-30af918ac9d5	644	520	LT0109_38	349	69	1	LT0109_38_349	LT0109_38/LT0109_38_349_69.tif	Eg5	1	-1	135	4035	0.03458718144536967	0.52529895	False	0.27959347	cp
Polylobed	c1addae4-3b71-4e79-8715-725425ec178f	279	788	LT0109_38	338	27	1	LT0109_38_338	LT0109_38/LT0109_38_338_27.tif	Eg5	1	-1	135	4035	0.05510271732051302	0.00062399876	True	3.2048163	cp
Polylobed	f6f342e7-c786-4594-82e4-917711a22f82	935	859	LT0109_38	338	80	1	LT0109_38_338	LT0109_38/LT0109_38_338_80.tif	Eg5	1	-1	135	4035	0.041854099390937934	0.057883885	False	1.2374424	cp
Polylobed	20a7625e-969b-4667-a508-c0c0b50b5b70	786	707	LT0132_31	53	51	1	LT0132_31_53	LT0132_31/LT0132_31_53_51.tif	ENSG00000123416	1	-1	46	3946	0.08115306240119112	1.999996e-06	True	5.698971	cp
Polylobed	628e5891-a6ca-4316-a871-ce17a5346cf5	1072	739	LT0132_31	53	51	1	LT0132_31_53	LT0132_31/LT0132_31_53_51.tif	ENSG00000123416	1	-1	46	3946	0.020519665017542762	0.044021912	True	1.3563311	cp
Polylobed	ab09a70b-f21e-41fe-92b4-5c57ecb52207	518	139	LT0132_31	53	51	1	LT0132_31_53	LT0132_31/LT0132_31_53_51.tif	ENSG00000123416	1	-1	46	3946	0.02669542981021401	0.016803967	True	1.7745882	cp
Polylobed	83caddc7-cb05-4222-9376-5eaf3c42ad55	1302	670	LT0132_31	53	51	1	LT0132_31_53	LT0132_31/LT0132_31_53_51.tif	ENSG00000123416	1	-1	46	3946	0.03464966597578666	0.0077319844	True	2.111709	cp
Polylobed	02c5984f-f4c5-4786-b396-d63c78dd8a74	768	703	LT0132_31	53	75	1	LT0132_31_53	LT0132_31/LT0132_31_53_75.tif	ENSG00000123416	1	-1	46	3946	0.0636637455768968	1.999996e-05	True	4.698971	cp
Polylobed	20fa2466-10b5-4401-b074-2537313a6bc4	1314	658	LT0132_31	53	75	1	LT0132_31_53	LT0132_31/LT0132_31_53_75.tif	ENSG00000123416	1	-1	46	3946	0.046003778876082556	0.0005419989	True	3.2660017	cp
Polylobed	38107a31-0a69-4fa9-b6b9-e7627f98fca0	637	671	LT0138_03	127	35	1	LT0138_03_127	LT0138_03/LT0138_03_127_35.tif	ENSG00000116641	1	-1	51	3951	0.030650855464188755	0.014439971	True	1.8404337	cp
Polylobed	3196f4c0-d0bc-4273-8892-de51c84cd343	709	565	LT0157_04	5	2	1	LT0157_04_5	LT0157_04/LT0157_04_5_2.tif	ENSG00000175216	1	-1	91	3991	0.11570876309854419	1.999996e-06	True	5.698971	cp
Polylobed	c6a8c2ab-4a3c-4530-86b0-6ac146b1fc4b	279	690	LT0157_04	5	17	1	LT0157_04_5	LT0157_04/LT0157_04_5_17.tif	ENSG00000175216	1	-1	91	3991	0.17750147341389316	1.999996e-06	True	5.698971	cp
Polylobed	4d51d39d-ad14-49b8-9dac-7920c2d304b5	832	83	LT0157_04	5	17	1	LT0157_04_5	LT0157_04/LT0157_04_5_17.tif	ENSG00000175216	1	-1	91	3991	0.054982025122199366	7.7999845e-05	True	4.1079063	cp
Polylobed	0f8f9ac7-b270-40ef-ae9d-c77369e13d73	423	686	LT0157_04	5	17	1	LT0157_04_5	LT0157_04/LT0157_04_5_17.tif	ENSG00000175216	1	-1	91	3991	0.057038432164992214	5.399989e-05	True	4.267607	cp
Polylobed	e2d2e725-c68c-443b-938d-97118400ea54	75	419	LT0157_04	5	17	1	LT0157_04_5	LT0157_04/LT0157_04_5_17.tif	ENSG00000175216	1	-1	91	3991	0.07558089625380376	1.999996e-06	True	5.698971	cp
Polylobed	93fd42cf-0704-4263-a178-c11ee4535733	288	549	LT0157_04	5	17	1	LT0157_04_5	LT0157_04/LT0157_04_5_17.tif	ENSG00000175216	1	-1	91	3991	0.1699708603338882	1.999996e-06	True	5.698971	cp
Polylobed	e5ea4171-afe8-4f26-8963-ab562f47b654	1034	20	LT0157_04	5	47	1	LT0157_04_5	LT0157_04/LT0157_04_5_47.tif	ENSG00000175216	1	-1	91	3991	0.09789247900070838	1.999996e-06	True	5.698971	cp
Polylobed	372bb013-375f-44ad-b87f-05d8b0499ad5	281	597	LT0157_04	5	47	1	LT0157_04_5	LT0157_04/LT0157_04_5_47.tif	ENSG00000175216	1	-1	91	3991	0.10394318494359203	1.999996e-06	True	5.698971	cp
Polylobed	3dcdb24d-ffdb-4994-904c-747b3172208b	329	356	LT0157_04	5	47	1	LT0157_04_5	LT0157_04/LT0157_04_5_47.tif	ENSG00000175216	1	-1	91	3991	0.10249364568930301	1.999996e-06	True	5.698971	cp
Polylobed	7cf755df-902d-42c6-be1b-c22dac56220a	968	385	LT0157_04	5	47	1	LT0157_04_5	LT0157_04/LT0157_04_5_47.tif	ENSG00000175216	1	-1	91	3991	0.0233232979106006	0.6045148	False	0.21859308	cp
Polylobed	cb439404-d84d-4202-869d-199857546651	401	577	LT0157_04	5	61	1	LT0157_04_5	LT0157_04/LT0157_04_5_61.tif	ENSG00000175216	1	-1	91	3991	0.23720739966230933	1.999996e-06	True	5.698971	cp
Polylobed	1bddb426-c1d7-4c9e-bf62-153d01c5e32d	415	668	LT0157_04	5	61	1	LT0157_04_5	LT0157_04/LT0157_04_5_61.tif	ENSG00000175216	1	-1	91	3991	0.23301593902932602	1.999996e-06	True	5.698971	cp
Polylobed	276bf63f-0229-4c4d-9c99-c4a0ae3cd329	204	655	LT0157_04	5	61	1	LT0157_04_5	LT0157_04/LT0157_04_5_61.tif	ENSG00000175216	1	-1	91	3991	0.1685278102980874	1.999996e-06	True	5.698971	cp
Polylobed	fa738ac1-003f-4e31-b83d-7da1c079c9d5	322	349	LT0157_04	5	61	1	LT0157_04_5	LT0157_04/LT0157_04_5_61.tif	ENSG00000175216	1	-1	91	3991	0.18510637665767252	1.999996e-06	True	5.698971	cp
Polylobed	90387ca0-7c56-4441-abf2-91da2fb5aa3e	413	924	LT0157_04	5	61	1	LT0157_04_5	LT0157_04/LT0157_04_5_61.tif	ENSG00000175216	1	-1	91	3991	0.28135142110897915	1.999996e-06	True	5.698971	cp
Polylobed	f58b48b1-20a7-42d6-b99f-5d9807694740	763	201	LT0157_04	5	61	1	LT0157_04_5	LT0157_04/LT0157_04_5_61.tif	ENSG00000175216	1	-1	91	3991	0.07380607275604542	3.999992e-06	True	5.397941	cp
Polylobed	10e363a7-e03a-4e0f-8645-097d1663fa2b	780	213	LT0157_04	5	78	1	LT0157_04_5	LT0157_04/LT0157_04_5_78.tif	ENSG00000175216	1	-1	91	3991	0.10846946768152747	1.999996e-06	True	5.698971	cp
Polylobed	98818d30-80e8-4151-9faa-1c520d592068	398	572	LT0157_04	5	78	1	LT0157_04_5	LT0157_04/LT0157_04_5_78.tif	ENSG00000175216	1	-1	91	3991	0.23930220359052498	1.999996e-06	True	5.698971	cp
Polylobed	b8ef2d8c-283d-4d89-84c8-57f5cf2ab83b	749	930	LT0157_04	5	78	1	LT0157_04_5	LT0157_04/LT0157_04_5_78.tif	ENSG00000175216	1	-1	91	3991	0.17878359114113151	1.999996e-06	True	5.698971	cp
Polylobed	aa0a9c04-4681-4c02-b186-0cb6ce4ca938	1193	931	LT0157_04	5	78	1	LT0157_04_5	LT0157_04/LT0157_04_5_78.tif	ENSG00000175216	1	-1	91	3991	0.1532288669108673	1.999996e-06	True	5.698971	cp
Polylobed	af37b400-7c73-47d9-af52-5eeb89bbd626	549	709	LT0157_04	5	78	1	LT0157_04_5	LT0157_04/LT0157_04_5_78.tif	ENSG00000175216	1	-1	91	3991	0.2076280460709196	1.999996e-06	True	5.698971	cp
Polylobed	7b80046f-0bb0-4cba-8850-83f014e14eac	423	884	LT0157_04	5	78	1	LT0157_04_5	LT0157_04/LT0157_04_5_78.tif	ENSG00000175216	1	-1	91	3991	0.22746329577909008	1.999996e-06	True	5.698971	cp
Polylobed	fee277a3-2afe-4625-93c9-19bdd6e82a90	223	635	LT0602_04	59	49	1	LT0602_04_59	LT0602_04/LT0602_04_59_49.tif	PRC1	1	-1	18	3918	0.2387383118854105	1.999996e-06	True	5.698971	cp
Metaphase	b1aa0998-2519-47b3-82ee-ca938033e9fa	893	89	LT0013_42	107	23	1	LT0013_42_107	LT0013_42/LT0013_42_107_23.tif	TUBB2	1	-1	96	3996	0.31972210626820646	1.999996e-06	True	5.698971	cp
Metaphase	abde2101-84bd-482b-baa4-2eafc8a1dd26	151	628	LT0013_42	107	28	1	LT0013_42_107	LT0013_42/LT0013_42_107_28.tif	TUBB2	1	-1	96	3996	0.3188797229557572	1.999996e-06	True	5.698971	cp
Metaphase	e0627329-3aab-42c8-8204-ce2bddb3c429	412	224	LT0023_04	5	7	1	LT0023_04_5	LT0023_04/LT0023_04_5_7.tif	MYST1	1	-1	58	3958	0.05018407724719353	0.00021999957	True	3.6575782	cp
Metaphase	86dc78e2-488c-4413-a466-9ac87dc64bcb	544	858	LT0023_04	5	30	1	LT0023_04_5	LT0023_04/LT0023_04_5_30.tif	MYST1	1	-1	58	3958	0.09740095705519919	1.999996e-06	True	5.698971	cp
Metaphase	86cffd95-7ba1-41fc-a682-9cfabc69b2bc	1053	476	LT0023_04	5	64	1	LT0023_04_5	LT0023_04/LT0023_04_5_64.tif	MYST1	1	-1	58	3958	0.04612271826369769	0.00047999903	True	3.3187597	cp
Metaphase	b9984c9c-4997-4203-abdb-6851a753b160	1290	974	LT0023_04	5	64	1	LT0023_04_5	LT0023_04/LT0023_04_5_64.tif	MYST1	1	-1	58	3958	0.05678056552111853	5.1999898e-05	True	4.2839975	cp
Metaphase	f96c72df-5439-44a2-8dec-a9deb5aaf121	486	770	LT0023_04	5	87	1	LT0023_04_5	LT0023_04/LT0023_04_5_87.tif	MYST1	1	-1	58	3958	0.08462693239770627	1.999996e-06	True	5.698971	cp
Metaphase	505f27b0-0b7a-44b7-911a-d61ef2adeb8b	799	661	LT0023_04	5	87	1	LT0023_04_5	LT0023_04/LT0023_04_5_87.tif	MYST1	1	-1	58	3958	0.07996349015070271	1.999996e-06	True	5.698971	cp
Metaphase	5c3296bb-e2b5-4c48-9730-0ec10216619f	269	602	LT0023_04	5	87	1	LT0023_04_5	LT0023_04/LT0023_04_5_87.tif	MYST1	1	-1	58	3958	0.13160782029585114	1.999996e-06	True	5.698971	cp
Metaphase	f646b974-d886-40e0-9242-7eb518256b69	1191	766	LT0027_44	292	95	1	LT0027_44_292	LT0027_44/LT0027_44_292_95.tif	CDK4	1	-1	53	3953	0.09405312023911724	1.999996e-06	True	5.698971	cp
Metaphase	b64cddd5-3d6c-441c-9755-b4f68da99a4e	1060	351	LT0027_44	30	58	1	LT0027_44_30	LT0027_44/LT0027_44_30_58.tif	ECT2	1	-1	52	3952	0.03027825234404982	0.01519397	True	1.8183287	cp
Metaphase	4fab1109-fc41-447e-b8f8-0dd9ededf958	1052	405	LT0027_44	30	58	1	LT0027_44_30	LT0027_44/LT0027_44_30_58.tif	ECT2	1	-1	52	3952	0.03578768952974374	0.0049099904	True	2.3089194	cp
Metaphase	9a123636-990d-419a-b245-526e38531036	989	512	LT0027_44	30	58	1	LT0027_44_30	LT0027_44/LT0027_44_30_58.tif	ECT2	1	-1	52	3952	0.029050160976772727	0.016371967	True	1.7858992	cp
Metaphase	d8c7e144-ce9a-4d76-998a-d7d15a7b7b3e	860	730	LT0027_44	30	86	1	LT0027_44_30	LT0027_44/LT0027_44_30_86.tif	ECT2	1	-1	52	3952	0.02829504811780194	0.017239965	True	1.7634636	cp
Metaphase	ed67184b-43c0-45ad-ae40-442a4abffa94	940	264	LT0028_14	129	13	1	LT0028_14_129	LT0028_14/LT0028_14_129_13.tif	CDKL5	1	-1	50	3950	0.04578806406941857	0.0004539991	True	3.342945	cp
Metaphase	eb433046-edda-4175-9d33-0bbecc992ec5	1133	775	LT0028_14	129	14	1	LT0028_14_129	LT0028_14/LT0028_14_129_14.tif	CDKL5	1	-1	50	3950	0.05511535016277699	0.000103999795	True	3.9829676	cp
Metaphase	6f96ad29-df7d-4e9f-9fa8-d400d3ccc816	1102	106	LT0028_14	129	15	1	LT0028_14_129	LT0028_14/LT0028_14_129_15.tif	CDKL5	1	-1	50	3950	0.043266662729987256	0.0007359985	True	3.1331232	cp
Metaphase	e0c8b92d-7259-41fe-9c31-1bb183a16b0d	784	762	LT0028_14	129	17	1	LT0028_14_129	LT0028_14/LT0028_14_129_17.tif	CDKL5	1	-1	50	3950	0.04290494766810927	0.00078999845	True	3.1023738	cp
Metaphase	e629d826-76ad-4856-96d1-8df39d06116d	788	798	LT0028_14	129	17	1	LT0028_14_129	LT0028_14/LT0028_14_129_17.tif	CDKL5	1	-1	50	3950	0.055501152848570455	9.599981e-05	True	4.0177298	cp
Metaphase	6ffaba68-3743-4a6d-9a8c-4b05be5626af	112	155	LT0030_17	58	33	1	LT0030_17_58	LT0030_17/LT0030_17_58_33.tif	OR2H1	1	-1	31	3931	0.034133609968936496	0.008555983	True	2.0677302	cp
Metaphase	32acfdc6-4425-49d1-8589-e098ab05a01c	240	354	LT0030_17	58	33	1	LT0030_17_58	LT0030_17/LT0030_17_58_33.tif	OR2H1	1	-1	31	3931	0.031169863092987155	0.009109981	True	2.0404825	cp
Metaphase	2f0ecdb8-b87f-4ed8-aeab-146e7d3a0121	849	682	LT0030_17	58	46	1	LT0030_17_58	LT0030_17/LT0030_17_58_46.tif	OR2H1	1	-1	31	3931	0.03485976447902944	0.008475983	True	2.07181	cp
Metaphase	c37b9e07-900b-4ab9-afd9-ee6e8586c94a	976	804	LT0030_17	58	46	1	LT0030_17_58	LT0030_17/LT0030_17_58_46.tif	OR2H1	1	-1	31	3931	0.037744075191367854	0.008247984	True	2.0836523	cp
Metaphase	cdbc432b-73ad-4110-a245-885fcdbadaa8	1272	439	LT0030_18	34	62	1	LT0030_18_34	LT0030_18/LT0030_18_34_62.tif	VIPR1	1	-1	7	3907	0.0019241226849356391	0.7064146	False	0.15094034	cp
Metaphase	f9c22a31-ddba-4e00-9856-a878fc280181	108	326	LT0035_06	274	21	1	LT0035_06_274	LT0035_06/LT0035_06_274_21.tif	PAPPA	1	-1	33	3933	0.11666569733130067	1.999996e-06	True	5.698971	cp
Metaphase	92768d43-5e28-44f4-a6d5-8ed58fbf4dff	96	364	LT0035_06	274	21	1	LT0035_06_274	LT0035_06/LT0035_06_274_21.tif	PAPPA	1	-1	33	3933	0.12297117311898831	1.999996e-06	True	5.698971	cp
Metaphase	c9acda0f-0015-4931-a3e7-a08e84c890cb	1306	609	LT0038_01	245	72	1	LT0038_01_245	LT0038_01/LT0038_01_245_72.tif	ZADH1	1	-1	40	3940	0.023224168215344308	0.022117956	True	1.6552551	cp
Metaphase	5bbc632f-87a3-4a86-8dbd-c658cfe99022	413	852	LT0042_10	144	36	1	LT0042_10_144	LT0042_10/LT0042_10_144_36.tif	POLG	1	-1	27	3927	0.03860267538997203	0.0072779856	True	2.1379888	cp
Metaphase	4fac4425-6c78-44b2-ac2e-31a65917e185	140	101	LT0042_10	144	50	1	LT0042_10_144	LT0042_10/LT0042_10_144_50.tif	POLG	1	-1	27	3927	0.011949359276257177	0.09726181	False	1.0120577	cp
Metaphase	fa8161ff-f88d-48a1-898c-a7add7d084ad	566	535	LT0042_10	144	50	1	LT0042_10_144	LT0042_10/LT0042_10_144_50.tif	POLG	1	-1	27	3927	0.0684431502348983	9.399981e-05	True	4.026873	cp
Metaphase	73da5927-8246-4427-921d-72d09680da07	771	109	LT0043_48	166	44	1	LT0043_48_166	LT0043_48/LT0043_48_166_44.tif	OGG1	1	-1	132	4032	0.05619275360416336	0.0003579993	True	3.4461179	cp
Metaphase	910b24ea-f28b-444a-8ded-26bcfd95a59c	886	63	LT0043_48	166	44	1	LT0043_48_166	LT0043_48/LT0043_48_166_44.tif	OGG1	1	-1	132	4032	0.05656644106226309	0.00033199933	True	3.4788628	cp
Metaphase	e215f993-5068-4149-904f-f33479aecd21	555	120	LT0043_48	166	44	1	LT0043_48_166	LT0043_48/LT0043_48_166_44.tif	OGG1	1	-1	132	4032	0.037186671834983906	0.2066916	False	0.6846772	cp
Metaphase	b0addf0c-7c9a-4d44-b402-9927d9c841c7	363	432	LT0043_48	166	44	1	LT0043_48_166	LT0043_48/LT0043_48_166_44.tif	OGG1	1	-1	132	4032	0.2321163974816142	1.999996e-06	True	5.698971	cp
Metaphase	98ed617d-39a0-4d46-acf4-f7cedd31871b	561	739	LT0043_48	166	52	1	LT0043_48_166	LT0043_48/LT0043_48_166_52.tif	OGG1	1	-1	132	4032	0.2193591290904929	1.999996e-06	True	5.698971	cp
Metaphase	e81576f0-f8c9-40c2-aa95-70e294c80c03	808	641	LT0043_48	166	56	1	LT0043_48_166	LT0043_48/LT0043_48_166_56.tif	OGG1	1	-1	132	4032	0.2168513347154568	1.999996e-06	True	5.698971	cp
Metaphase	1cf84bb0-1eb2-42e2-8620-914ed271b84e	571	692	LT0043_48	166	56	1	LT0043_48_166	LT0043_48/LT0043_48_166_56.tif	OGG1	1	-1	132	4032	0.20531423291021522	1.999996e-06	True	5.698971	cp
Metaphase	e29deed5-2ac5-4c42-8c32-3545c6c70080	267	126	LT0043_48	166	65	1	LT0043_48_166	LT0043_48/LT0043_48_166_65.tif	OGG1	1	-1	132	4032	0.20198209160721184	1.999996e-06	True	5.698971	cp
Metaphase	47f236c0-9e63-4403-9b22-880c7444cea8	150	461	LT0043_48	166	65	1	LT0043_48_166	LT0043_48/LT0043_48_166_65.tif	OGG1	1	-1	132	4032	0.2175780659572721	1.999996e-06	True	5.698971	cp
Metaphase	4d48693e-88f1-48df-b4bf-669cae3f2d4e	726	56	LT0043_48	166	71	1	LT0043_48_166	LT0043_48/LT0043_48_166_71.tif	OGG1	1	-1	132	4032	0.2210819916953338	1.999996e-06	True	5.698971	cp
Metaphase	fa8b0bab-d30c-44c7-a06d-ae4b971742ff	692	56	LT0043_48	166	71	1	LT0043_48_166	LT0043_48/LT0043_48_166_71.tif	OGG1	1	-1	132	4032	0.21696991719206013	1.999996e-06	True	5.698971	cp
Metaphase	150474e2-cf8f-4047-9c28-65cde2bf3118	1166	185	LT0043_48	166	84	1	LT0043_48_166	LT0043_48/LT0043_48_166_84.tif	OGG1	1	-1	132	4032	0.2104921136552493	1.999996e-06	True	5.698971	cp
Metaphase	f6dc280e-62ad-4fa7-b8e6-7ab50c71170b	515	152	LT0043_48	166	84	1	LT0043_48_166	LT0043_48/LT0043_48_166_84.tif	OGG1	1	-1	132	4032	0.19064247312163815	1.999996e-06	True	5.698971	cp
Metaphase	fc23e2d8-52ec-4cca-b927-41ac566f9527	816	311	LT0048_13	69	72	1	LT0048_13_69	LT0048_13/LT0048_13_69_72.tif	TOP1	1	-1	70	3970	0.14942383810459972	1.999996e-06	True	5.698971	cp
Metaphase	08e02f8f-80cd-4c34-b70d-ac152abcd2c9	1053	474	LT0048_13	69	73	1	LT0048_13_69	LT0048_13/LT0048_13_69_73.tif	TOP1	1	-1	70	3970	0.18894390408315642	1.999996e-06	True	5.698971	cp
Metaphase	dc617ab4-9771-4f5e-b198-4431b179228c	476	497	LT0048_13	69	73	1	LT0048_13_69	LT0048_13/LT0048_13_69_73.tif	TOP1	1	-1	70	3970	0.16397278413686234	1.999996e-06	True	5.698971	cp
Metaphase	2f03c117-61a7-49dc-890b-2326167e6ead	1189	813	LT0048_13	69	73	1	LT0048_13_69	LT0048_13/LT0048_13_69_73.tif	TOP1	1	-1	70	3970	0.18935265940820184	1.999996e-06	True	5.698971	cp
Metaphase	8c3725e0-82d3-49f0-af62-73302db12f1a	66	143	LT0048_13	69	74	1	LT0048_13_69	LT0048_13/LT0048_13_69_74.tif	TOP1	1	-1	70	3970	0.10798352292264202	1.999996e-06	True	5.698971	cp
Metaphase	771f4406-8968-4947-be41-cbe2690c65ea	479	550	LT0048_14	335	1	1	LT0048_14_335	LT0048_14/LT0048_14_335_1.tif	PLK1	1	-1	104	4004	0.18412508892938842	1.999996e-06	True	5.698971	cp
Metaphase	33755483-25ad-46a0-adde-cd564692b494	405	906	LT0048_14	335	13	1	LT0048_14_335	LT0048_14/LT0048_14_335_13.tif	PLK1	1	-1	104	4004	0.21001337027026595	1.999996e-06	True	5.698971	cp
Metaphase	4e460043-a2c4-4cd9-a087-d1ce1775a185	1295	366	LT0048_14	335	29	1	LT0048_14_335	LT0048_14/LT0048_14_335_29.tif	PLK1	1	-1	104	4004	0.18585404925293966	1.999996e-06	True	5.698971	cp
Metaphase	a4d8abce-c03e-449e-8ceb-c1680dd48d2d	536	849	LT0048_14	335	29	1	LT0048_14_335	LT0048_14/LT0048_14_335_29.tif	PLK1	1	-1	104	4004	0.2104130071065374	1.999996e-06	True	5.698971	cp
Metaphase	0f334ee7-2a3d-4f2a-9412-b84e6cae1e52	1245	336	LT0048_14	335	29	1	LT0048_14_335	LT0048_14/LT0048_14_335_29.tif	PLK1	1	-1	104	4004	0.26723286980235206	1.999996e-06	True	5.698971	cp
Metaphase	0663c995-79f9-4cd8-a242-b063c20f36c2	842	778	LT0066_19	287	22	1	LT0066_19_287	LT0066_19/LT0066_19_287_22.tif	ch-TOG	1	-1	152	4052	0.15343862489136523	1.999996e-06	True	5.698971	cp
Metaphase	26cadfe9-1ac8-41b9-a2c2-1683470e4b38	1240	607	LT0098_13	21	21	1	LT0098_13_21	LT0098_13/LT0098_13_21_21.tif	ENSG00000110675	1	-1	43	3943	0.0748380623260431	5.999988e-06	True	5.2218494	cp
Metaphase	50a9fc82-9f09-4072-9cf6-ac5ea6b86709	301	554	LT0098_13	21	21	1	LT0098_13_21	LT0098_13/LT0098_13_21_21.tif	ENSG00000110675	1	-1	43	3943	0.08047672593866338	1.999996e-06	True	5.698971	cp
Metaphase	0805d5a5-05fb-4ab2-90e0-76e2abafbc04	1099	145	LT0100_03	93	37	1	LT0100_03_93	LT0100_03/LT0100_03_93_37.tif	ENSG00000148826	1	-1	65	3965	0.03646569113155677	0.00486799	True	2.3126502	cp
Metaphase	e38871b7-e6df-4429-bca5-f6b7b179ffe6	1040	428	LT0157_04	5	61	1	LT0157_04_5	LT0157_04/LT0157_04_5_61.tif	ENSG00000175216	1	-1	91	3991	0.13519126244866056	1.999996e-06	True	5.698971	cp
Metaphase	ddf7177c-0905-4f4f-9ac1-dc2c3693134d	393	509	LT0603_05	160	49	1	LT0603_05_160	LT0603_05/LT0603_05_160_49.tif	ENSG00000164754	1	-1	11	3911	0.35828692795958395	1.999996e-06	True	5.698971	cp
Metaphase	23b14078-885b-4e16-a6e7-b95949c075ef	393	555	LT0603_05	160	49	1	LT0603_05_160	LT0603_05/LT0603_05_160_49.tif	ENSG00000164754	1	-1	11	3911	0.10116703976884472	0.0002499995	True	3.6020608	cp
Metaphase	a10cca4c-f78f-4db0-a83a-d4956c4bf126	1222	643	LT0603_05	160	49	1	LT0603_05_160	LT0603_05/LT0603_05_160_49.tif	ENSG00000164754	1	-1	11	3911	0.19989320190791318	1.999996e-06	True	5.698971	cp
Metaphase	f13d3a71-1f61-4f1a-8b3d-06bbc0c8faf1	1100	797	LT0603_05	160	49	1	LT0603_05_160	LT0603_05/LT0603_05_160_49.tif	ENSG00000164754	1	-1	11	3911	0.3387231978759564	1.999996e-06	True	5.698971	cp
Metaphase	6a3eab9b-69f7-42ae-a034-ff3096776665	159	231	LT0603_05	160	49	1	LT0603_05_160	LT0603_05/LT0603_05_160_49.tif	ENSG00000164754	1	-1	11	3911	0.0360908176994815	0.006469987	True	2.1890967	cp
Metaphase	2aecf3ca-c4dd-42f8-8008-d34d0e408b54	638	663	LT0603_05	160	49	1	LT0603_05_160	LT0603_05/LT0603_05_160_49.tif	ENSG00000164754	1	-1	11	3911	0.16726083590346585	7.999984e-06	True	5.096911	cp
Metaphase	809c3675-ded4-4c89-927e-9dcf02157d39	479	471	LT0603_05	160	49	1	LT0603_05_160	LT0603_05/LT0603_05_160_49.tif	ENSG00000164754	1	-1	11	3911	0.3320884463788725	1.999996e-06	True	5.698971	cp
Binuclear	c8ad7a9d-6703-4d16-8bc3-64322c0f46f8	1045	694	LT0013_38	42	47	1	LT0013_38_42	LT0013_38/LT0013_38_42_47.tif	KIF14	1	-1	53	3953	0.01410662372443363	0.57030684	False	0.24389143	cp
Binuclear	4ddd1c75-531c-449f-b625-9403fd60a453	1108	180	LT0013_38	42	47	1	LT0013_38_42	LT0013_38/LT0013_38_42_47.tif	KIF14	1	-1	53	3953	0.06225352222758022	1.5999967e-05	True	4.795881	cp
Binuclear	1c102450-2e50-4dd0-99bf-e29fd8f47832	388	853	LT0013_38	42	47	1	LT0013_38_42	LT0013_38/LT0013_38_42_47.tif	KIF14	1	-1	53	3953	0.03557326973884097	0.0051299897	True	2.2898836	cp
Binuclear	06cbe734-092b-4d93-8d54-c95f8613050c	481	163	LT0013_38	42	47	1	LT0013_38_42	LT0013_38/LT0013_38_42_47.tif	KIF14	1	-1	53	3953	0.008935833810992742	1.0	False	-0.0	cp
Binuclear	84acf0e2-a768-486b-9a20-5d7b9c0dd380	739	540	LT0013_38	42	75	1	LT0013_38_42	LT0013_38/LT0013_38_42_75.tif	KIF14	1	-1	53	3953	0.03204843655417764	0.012481975	True	1.9037167	cp
Binuclear	08a189e4-1aba-4740-9f5f-de16ac794519	337	384	LT0013_38	42	75	1	LT0013_38_42	LT0013_38/LT0013_38_42_75.tif	KIF14	1	-1	53	3953	0.038346709427483555	0.0023859951	True	2.6223304	cp
Binuclear	df515a8e-e88e-444c-990b-9a5ce1b373c4	340	429	LT0013_38	42	75	1	LT0013_38_42	LT0013_38/LT0013_38_42_75.tif	KIF14	1	-1	53	3953	0.03747149820991662	0.003005994	True	2.522012	cp
Binuclear	0e017a7f-b6cf-4c61-9f0d-9bd24087fb48	1148	187	LT0013_38	42	75	1	LT0013_38_42	LT0013_38/LT0013_38_42_75.tif	KIF14	1	-1	53	3953	0.055267497737278064	8.199984e-05	True	4.086187	cp
Binuclear	ec5e25b6-9569-4122-a0b8-47f164fcc2bc	388	759	LT0013_38	42	75	1	LT0013_38_42	LT0013_38/LT0013_38_42_75.tif	KIF14	1	-1	53	3953	0.09210711454699307	1.999996e-06	True	5.698971	cp
Binuclear	c959c27e-4ef5-4e70-ac66-66b018a28de1	673	959	LT0013_38	42	75	1	LT0013_38_42	LT0013_38/LT0013_38_42_75.tif	KIF14	1	-1	53	3953	0.08273365202950377	1.999996e-06	True	5.698971	cp
Binuclear	0aad33b0-396d-4c29-bfc9-a3c6c31b4710	141	381	LT0013_38	42	75	1	LT0013_38_42	LT0013_38/LT0013_38_42_75.tif	KIF14	1	-1	53	3953	0.0372257947674968	0.0032139935	True	2.492955	cp
Binuclear	dc8b04b4-b4dc-4fd3-be7d-3c16f3b85d3d	1218	906	LT0013_38	42	75	1	LT0013_38_42	LT0013_38/LT0013_38_42_75.tif	KIF14	1	-1	53	3953	0.03447262078629475	0.0069479863	True	2.1581411	cp
Binuclear	b90efea2-05ae-4552-b9a6-ed3a264e828c	271	59	LT0013_38	42	95	1	LT0013_38_42	LT0013_38/LT0013_38_42_95.tif	KIF14	1	-1	53	3953	0.012281270453043088	0.8859722	False	0.052579906	cp
Binuclear	29beafe6-e653-466b-be19-f5dec0798000	707	551	LT0013_38	42	95	1	LT0013_38_42	LT0013_38/LT0013_38_42_95.tif	KIF14	1	-1	53	3953	0.1199807934056646	1.999996e-06	True	5.698971	cp
Binuclear	4f5508f7-97f8-40b6-b9bc-dcdcf6a4ae29	1233	839	LT0013_38	42	95	1	LT0013_38_42	LT0013_38/LT0013_38_42_95.tif	KIF14	1	-1	53	3953	0.059589802091345165	2.7999944e-05	True	4.5528426	cp
Binuclear	f23fc330-fc77-457f-8057-a018fe840e48	1112	277	LT0013_38	42	95	1	LT0013_38_42	LT0013_38/LT0013_38_42_95.tif	KIF14	1	-1	53	3953	0.07139349294390887	3.999992e-06	True	5.397941	cp
Binuclear	b4e6287e-79b0-47d9-89c0-f5aba26a3fe6	1168	906	LT0013_38	42	95	1	LT0013_38_42	LT0013_38/LT0013_38_42_95.tif	KIF14	1	-1	53	3953	0.06253963306790299	1.5999967e-05	True	4.795881	cp
Binuclear	b51bb25a-2a6e-4b18-a600-7c9248b29a0e	1141	188	LT0013_38	42	95	1	LT0013_38_42	LT0013_38/LT0013_38_42_95.tif	KIF14	1	-1	53	3953	0.04165332253090103	0.0010899978	True	2.9625745	cp
Binuclear	c78e8a10-9cd6-4c44-b0e4-0cd4cf799f32	1196	501	LT0013_38	42	95	1	LT0013_38_42	LT0013_38/LT0013_38_42_95.tif	KIF14	1	-1	53	3953	0.09099918046349623	1.999996e-06	True	5.698971	cp
Binuclear	7d7b83b6-e966-4611-a82e-743b67f6bcaf	212	859	LT0013_38	42	95	1	LT0013_38_42	LT0013_38/LT0013_38_42_95.tif	KIF14	1	-1	53	3953	0.05144962115567574	0.00019599962	True	3.7077448	cp
Binuclear	9bc6c0d3-23cf-44b5-b36f-d36e943ab304	346	567	LT0013_38	42	95	1	LT0013_38_42	LT0013_38/LT0013_38_42_95.tif	KIF14	1	-1	53	3953	0.07881526384105804	1.999996e-06	True	5.698971	cp
Binuclear	87d1bf7d-64f2-4656-937a-6c36d2c21080	560	132	LT0013_38	42	95	1	LT0013_38_42	LT0013_38/LT0013_38_42_95.tif	KIF14	1	-1	53	3953	0.023984889259349145	0.031219937	True	1.505568	cp
Binuclear	af7908ac-3c86-41f5-a4b2-18c344e77897	467	43	LT0013_38	42	95	1	LT0013_38_42	LT0013_38/LT0013_38_42_95.tif	KIF14	1	-1	53	3953	0.07853669995179328	1.999996e-06	True	5.698971	cp
Binuclear	5dd8861f-b679-4daf-be66-49124c8dd169	692	970	LT0013_38	42	95	1	LT0013_38_42	LT0013_38/LT0013_38_42_95.tif	KIF14	1	-1	53	3953	0.06602526303407412	9.99998e-06	True	5.000001	cp
Binuclear	cca37230-3d5b-4234-9355-e0c8d55f784a	982	138	LT0013_42	107	28	1	LT0013_42_107	LT0013_42/LT0013_42_107_28.tif	TUBB2	1	-1	96	3996	0.015707802965670845	1.0	False	-0.0	cp
Binuclear	3683e70a-fca9-4ee0-a343-f1ef9b0d3a3f	411	596	LT0013_42	107	28	1	LT0013_42_107	LT0013_42/LT0013_42_107_28.tif	TUBB2	1	-1	96	3996	0.06835118241502743	1.999996e-06	True	5.698971	cp
Binuclear	5ca40fea-e1f9-4a65-a105-e3e8bb8ff422	288	68	LT0013_42	107	39	1	LT0013_42_107	LT0013_42/LT0013_42_107_39.tif	TUBB2	1	-1	96	3996	0.056180057129979144	6.599987e-05	True	4.180457	cp
Binuclear	eb3a59a5-12c2-4776-9896-09888acc833e	834	429	LT0013_42	107	52	1	LT0013_42_107	LT0013_42/LT0013_42_107_52.tif	TUBB2	1	-1	96	3996	0.07824113924147046	1.999996e-06	True	5.698971	cp
Binuclear	8f33ee2f-68e6-45d7-a3ca-2372f700d359	842	995	LT0013_42	107	52	1	LT0013_42_107	LT0013_42/LT0013_42_107_52.tif	TUBB2	1	-1	96	3996	0.07203031677727807	1.999996e-06	True	5.698971	cp
Binuclear	24f2ea98-4d61-42fa-8c49-8199c8667b28	846	996	LT0013_42	107	63	1	LT0013_42_107	LT0013_42/LT0013_42_107_63.tif	TUBB2	1	-1	96	3996	0.034943495930248314	0.029107941	True	1.5359886	cp
Binuclear	b8523bb1-456e-4d05-959f-4047b68bd929	315	1001	LT0013_42	107	76	1	LT0013_42_107	LT0013_42/LT0013_42_107_76.tif	TUBB2	1	-1	96	3996	0.03232823639750141	0.057029884	False	1.2438976	cp
Binuclear	7fc37b04-2967-4353-901d-15e0661b9f37	87	310	LT0013_42	107	76	1	LT0013_42_107	LT0013_42/LT0013_42_107_76.tif	TUBB2	1	-1	96	3996	0.06950230558857513	1.999996e-06	True	5.698971	cp
Binuclear	18f5572f-dd11-495a-b09a-db89345aa6a2	786	929	LT0017_19	365	65	1	LT0017_19_365	LT0017_19/LT0017_19_365_65.tif	KIF20A	1	-1	20	3920	0.018526447227831914	0.021551957	True	1.6665133	cp
Binuclear	3facf141-5971-4102-9eef-3ad9dd7af10f	576	895	LT0017_19	365	65	1	LT0017_19_365	LT0017_19/LT0017_19_365_65.tif	KIF20A	1	-1	20	3920	0.0055509061245344925	0.6029368	False	0.2197282	cp
Binuclear	bcd6f56d-15f0-47b3-a1f3-0711a2ac1e71	821	131	LT0017_19	365	65	1	LT0017_19_365	LT0017_19/LT0017_19_365_65.tif	KIF20A	1	-1	20	3920	0.08851073024981825	5.7999885e-05	True	4.2365727	cp
Binuclear	8feccab5-30da-48b3-a026-1d202346a721	434	191	LT0017_19	365	65	1	LT0017_19_365	LT0017_19/LT0017_19_365_65.tif	KIF20A	1	-1	20	3920	0.006791495052399632	0.32775533	False	0.48445025	cp
Binuclear	85d09812-eda9-4584-a81c-1933bd55cb44	361	412	LT0017_19	365	83	1	LT0017_19_365	LT0017_19/LT0017_19_365_83.tif	KIF20A	1	-1	20	3920	0.07677289599377639	0.00010799978	True	3.966577	cp
Binuclear	c8d236ac-310a-42c8-b923-60b9394a50f5	192	449	LT0017_19	365	83	1	LT0017_19_365	LT0017_19/LT0017_19_365_83.tif	KIF20A	1	-1	20	3920	0.07382508262995538	0.00013399973	True	3.8728962	cp
Binuclear	3f7dab85-9208-4ac0-9cbd-66150b5d5cbd	565	721	LT0017_19	365	93	1	LT0017_19_365	LT0017_19/LT0017_19_365_93.tif	KIF20A	1	-1	20	3920	0.0546039917433355	0.0047239903	True	2.325691	cp
Binuclear	9b8d23cb-1650-4fe5-b1d5-c9491d2793c6	197	111	LT0019_06	140	70	1	LT0019_06_140	LT0019_06/LT0019_06_140_70.tif	DDOST	1	-1	42	3942	0.07248729012732812	9.99998e-06	True	5.000001	cp
Binuclear	3ea1eed6-16b9-4728-bf31-252baece0fd5	310	638	LT0023_04	5	30	1	LT0023_04_5	LT0023_04/LT0023_04_5_30.tif	MYST1	1	-1	58	3958	0.02197404550873945	0.06445987	False	1.1907105	cp
Binuclear	adb23dfc-46bc-49c1-a7d4-d947390e1788	715	470	LT0023_04	5	30	1	LT0023_04_5	LT0023_04/LT0023_04_5_30.tif	MYST1	1	-1	58	3958	0.06869444245745433	5.999988e-06	True	5.2218494	cp
Binuclear	f1a2479f-a5de-4cae-ac67-8e6a93fa0bdc	397	262	LT0023_04	5	87	1	LT0023_04_5	LT0023_04/LT0023_04_5_87.tif	MYST1	1	-1	58	3958	0.04127864421694166	0.0012399976	True	2.9065793	cp
Binuclear	0cb32d34-ddcc-4b0c-87df-1d1c6200e47c	966	726	LT0023_04	5	87	1	LT0023_04_5	LT0023_04/LT0023_04_5_87.tif	MYST1	1	-1	58	3958	0.033038765384424566	0.010701979	True	1.970536	cp
Binuclear	13c31329-e343-4d80-99e5-63572f3261b8	343	280	LT0023_04	5	87	1	LT0023_04_5	LT0023_04/LT0023_04_5_87.tif	MYST1	1	-1	58	3958	0.02814495533596176	0.020805959	True	1.6818123	cp
Binuclear	c0709ac9-6f4a-45f5-90c7-f34b007d6c34	1092	729	LT0026_22	258	37	1	LT0026_22_258	LT0026_22/LT0026_22_258_37.tif	LCK	1	-1	32	3932	0.21851072533299756	1.999996e-06	True	5.698971	cp
Binuclear	824e2a22-4283-4f03-a98d-41003a2e41db	1135	45	LT0026_22	258	37	1	LT0026_22_258	LT0026_22/LT0026_22_258_37.tif	LCK	1	-1	32	3932	0.12740705542163586	1.999996e-06	True	5.698971	cp
Binuclear	a09537bf-6d9e-4b21-9ddb-52cf3d6588a8	932	89	LT0026_22	258	67	1	LT0026_22_258	LT0026_22/LT0026_22_258_67.tif	LCK	1	-1	32	3932	0.16643558070882228	1.999996e-06	True	5.698971	cp
Binuclear	0ca4f7a5-78fc-4edc-8640-c0d2429905f4	922	98	LT0026_22	258	85	1	LT0026_22_258	LT0026_22/LT0026_22_258_85.tif	LCK	1	-1	32	3932	0.1737995822651145	1.999996e-06	True	5.698971	cp
Binuclear	9ddbb58f-0319-46ec-8470-f0aff24a08cd	498	896	LT0026_22	258	85	1	LT0026_22_258	LT0026_22/LT0026_22_258_85.tif	LCK	1	-1	32	3932	0.10916796486566328	1.999996e-06	True	5.698971	cp
Binuclear	4ae235ac-ed75-405d-9984-e37a8c171054	918	94	LT0026_22	258	95	1	LT0026_22_258	LT0026_22/LT0026_22_258_95.tif	LCK	1	-1	32	3932	0.1609692682605502	1.999996e-06	True	5.698971	cp
Binuclear	a835ab14-2265-4455-a3bf-177af49b411f	934	841	LT0027_44	30	58	1	LT0027_44_30	LT0027_44/LT0027_44_30_58.tif	ECT2	1	-1	52	3952	0.07064451177342296	1.999996e-06	True	5.698971	cp
Binuclear	825bb586-1967-413e-8004-9a666082a50f	251	193	LT0027_44	30	58	1	LT0027_44_30	LT0027_44/LT0027_44_30_58.tif	ECT2	1	-1	52	3952	0.09715468176363558	1.999996e-06	True	5.698971	cp
Binuclear	683152f7-6e20-4a32-8419-e62e71c888cd	96	997	LT0027_44	30	58	1	LT0027_44_30	LT0027_44/LT0027_44_30_58.tif	ECT2	1	-1	52	3952	0.04021359343979351	0.001527997	True	2.8158774	cp
Binuclear	bc2b850f-aa5b-443d-afbd-7d8a27d29eb8	821	646	LT0027_44	30	86	1	LT0027_44_30	LT0027_44/LT0027_44_30_86.tif	ECT2	1	-1	52	3952	0.1559629149101854	1.999996e-06	True	5.698971	cp
Binuclear	1acac782-f0fe-46c7-b079-a8c93083f75b	256	194	LT0027_44	30	86	1	LT0027_44_30	LT0027_44/LT0027_44_30_86.tif	ECT2	1	-1	52	3952	0.10149107636459181	1.999996e-06	True	5.698971	cp
Binuclear	bbab33a6-1b22-4b8f-9e9b-b16530153de6	805	115	LT0027_44	30	95	1	LT0027_44_30	LT0027_44/LT0027_44_30_95.tif	ECT2	1	-1	52	3952	0.03964993904685629	0.0017179966	True	2.7649777	cp
Binuclear	160361e7-8b76-4544-bb7a-8b4622771c1e	1099	388	LT0028_14	129	17	1	LT0028_14_129	LT0028_14/LT0028_14_129_17.tif	CDKL5	1	-1	50	3950	0.13462154106223545	1.999996e-06	True	5.698971	cp
Binuclear	03e946f8-29d7-4aa5-bd35-62daad733d2a	1115	453	LT0028_14	129	55	1	LT0028_14_129	LT0028_14/LT0028_14_129_55.tif	CDKL5	1	-1	50	3950	0.07398474602711774	9.99998e-06	True	5.000001	cp
Binuclear	d846a329-8afd-4348-abe5-a99b144248f3	702	102	LT0028_14	129	66	1	LT0028_14_129	LT0028_14/LT0028_14_129_66.tif	CDKL5	1	-1	50	3950	0.25854909144636035	1.999996e-06	True	5.698971	cp
Binuclear	17dc590c-c30e-4073-a9b7-0f0e019a2782	1025	163	LT0028_14	129	66	1	LT0028_14_129	LT0028_14/LT0028_14_129_66.tif	CDKL5	1	-1	50	3950	0.06746667469328967	1.999996e-05	True	4.698971	cp
Binuclear	9b1df7cf-9cb4-441e-baac-845f69a4235a	318	499	LT0028_14	129	66	1	LT0028_14_129	LT0028_14/LT0028_14_129_66.tif	CDKL5	1	-1	50	3950	0.06362214971876479	2.7999944e-05	True	4.5528426	cp
Binuclear	8dcc015f-2363-4313-864c-82c8188225e8	817	534	LT0028_14	129	91	1	LT0028_14_129	LT0028_14/LT0028_14_129_91.tif	CDKL5	1	-1	50	3950	0.08376778469075592	1.999996e-06	True	5.698971	cp
Binuclear	eeb53adc-a1de-4408-b14b-82743bdbb8de	718	184	LT0028_14	129	91	1	LT0028_14_129	LT0028_14/LT0028_14_129_91.tif	CDKL5	1	-1	50	3950	0.11894882339894856	1.999996e-06	True	5.698971	cp
Binuclear	53b0fc6e-02f4-4fa7-9308-bc20d0fc5472	823	773	LT0028_14	129	91	1	LT0028_14_129	LT0028_14/LT0028_14_129_91.tif	CDKL5	1	-1	50	3950	0.03568658323712254	0.0047319904	True	2.3249562	cp
Binuclear	68d34bdf-f615-47c2-8b2d-ce1054f9aef7	526	474	LT0028_14	129	91	1	LT0028_14_129	LT0028_14/LT0028_14_129_91.tif	CDKL5	1	-1	50	3950	0.07713495903538836	7.999984e-06	True	5.096911	cp
Binuclear	3684df6f-1b91-4807-9873-a6bde7af6aad	1049	168	LT0028_14	129	91	1	LT0028_14_129	LT0028_14/LT0028_14_129_91.tif	CDKL5	1	-1	50	3950	0.035975527996510305	0.004335991	True	2.3629117	cp
Binuclear	ef673114-eba7-414e-a296-cd9d2e9bb195	435	176	LT0038_08	250	54	1	LT0038_08_250	LT0038_08/LT0038_08_250_54.tif	BUB1B	1	-1	30	3930	0.019814778423789047	0.02484995	True	1.6046745	cp
Binuclear	380139b7-7e82-4466-a657-145440da909c	661	353	LT0039_45	281	27	1	LT0039_45_281	LT0039_45/LT0039_45_281_27.tif	BBOX1	1	-1	37	3937	0.02042121165319752	0.02911394	True	1.535899	cp
Binuclear	d8be6b10-c62e-4742-bc3d-f1903ae1771f	743	445	LT0042_10	144	50	1	LT0042_10_144	LT0042_10/LT0042_10_144_50.tif	POLG	1	-1	27	3927	0.026022096481256043	0.012991974	True	1.8863249	cp
Binuclear	7962a1c3-3f9b-4a44-b416-8d40d4cf3040	354	782	LT0042_10	144	50	1	LT0042_10_144	LT0042_10/LT0042_10_144_50.tif	POLG	1	-1	27	3927	0.04243510571657148	0.007063986	True	2.1509502	cp
Binuclear	4884cff3-f77f-41ff-be13-f87d0da4ae15	973	234	LT0042_10	144	50	1	LT0042_10_144	LT0042_10/LT0042_10_144_50.tif	POLG	1	-1	27	3927	0.01928987564840701	0.024639951	True	1.6083602	cp
Binuclear	59c53d6b-0d52-4717-ba71-2553a4ec9129	239	31	LT0043_48	166	36	1	LT0043_48_166	LT0043_48/LT0043_48_166_36.tif	OGG1	1	-1	132	4032	0.1028279616854668	1.999996e-06	True	5.698971	cp
Binuclear	6f3af31c-0d8b-454a-8836-8b6e3616afc5	218	672	LT0043_48	166	36	1	LT0043_48_166	LT0043_48/LT0043_48_166_36.tif	OGG1	1	-1	132	4032	0.10509965784137248	1.999996e-06	True	5.698971	cp
Binuclear	0992364c-9736-4971-8f75-e31ab62ea31c	794	494	LT0043_48	166	44	1	LT0043_48_166	LT0043_48/LT0043_48_166_44.tif	OGG1	1	-1	132	4032	0.023972940438726848	1.0	False	-0.0	cp
Binuclear	79eb8aaf-cd72-45e9-9973-1ee55b3ac3f9	1153	708	LT0043_48	166	44	1	LT0043_48_166	LT0043_48/LT0043_48_166_44.tif	OGG1	1	-1	132	4032	0.046757714462618255	0.009069982	True	2.0423937	cp
Binuclear	e00aac0e-a6a3-4c96-95c4-594e44be2e54	79	182	LT0043_48	166	44	1	LT0043_48_166	LT0043_48/LT0043_48_166_44.tif	OGG1	1	-1	132	4032	0.02362828512944888	1.0	False	-0.0	cp
Binuclear	fc86b972-2ba1-45cb-aa7e-4fdb80fc4752	69	684	LT0043_48	166	44	1	LT0043_48_166	LT0043_48/LT0043_48_166_44.tif	OGG1	1	-1	132	4032	0.062239696679799145	4.1999916e-05	True	4.3767514	cp
Binuclear	a1bcbdf1-6033-41e4-8740-4da50fcfb5c0	849	291	LT0043_48	166	47	1	LT0043_48_166	LT0043_48/LT0043_48_166_47.tif	OGG1	1	-1	132	4032	0.043534421642292716	0.026373947	True	1.5788249	cp
Binuclear	8eb51dad-99e5-42a1-8762-1bf91cd848c1	642	458	LT0043_48	166	55	1	LT0043_48_166	LT0043_48/LT0043_48_166_55.tif	OGG1	1	-1	132	4032	0.07028007653259641	7.999984e-06	True	5.096911	cp
Binuclear	261f4511-5b62-4375-b198-b792f4e74a25	212	677	LT0043_48	166	71	1	LT0043_48_166	LT0043_48/LT0043_48_166_71.tif	OGG1	1	-1	132	4032	0.10452523895521004	1.999996e-06	True	5.698971	cp
Binuclear	8086b661-41a9-4979-859d-6a0ed49e33fe	1122	301	LT0044_36	249	46	1	LT0044_36_249	LT0044_36/LT0044_36_249_46.tif	WEE1	1	-1	10	3910	0.00859332526020207	0.060347877	False	1.219338	cp
Binuclear	158bf38e-d15e-4b6f-aecd-7959df05d510	1275	977	LT0044_36	249	46	1	LT0044_36_249	LT0044_36/LT0044_36_249_46.tif	WEE1	1	-1	10	3910	0.04502929303820622	0.0053479895	True	2.2718096	cp
Binuclear	a5cecd44-9850-4c1c-b71a-d15529768082	606	634	LT0046_19	356	57	1	LT0046_19_356	LT0046_19/LT0046_19_356_57.tif	RAB8A	1	-1	32	3932	0.09719911324932674	1.999996e-06	True	5.698971	cp
Binuclear	45ceeacb-3e8f-4d49-9130-3d2f99a3008d	564	277	LT0046_19	356	57	1	LT0046_19_356	LT0046_19/LT0046_19_356_57.tif	RAB8A	1	-1	32	3932	0.03324446134949363	0.008811982	True	2.0549264	cp
Binuclear	99188073-420f-4fb6-b343-d0473266a294	114	265	LT0046_19	356	57	1	LT0046_19_356	LT0046_19/LT0046_19_356_57.tif	RAB8A	1	-1	32	3932	0.12630832562071748	1.999996e-06	True	5.698971	cp
Binuclear	d07b23f9-ea18-44dc-b96d-80dc86f24569	59	386	LT0046_19	356	57	1	LT0046_19_356	LT0046_19/LT0046_19_356_57.tif	RAB8A	1	-1	32	3932	0.08083727598118536	9.99998e-06	True	5.000001	cp
Binuclear	43083c91-3a02-4fa8-8168-f12d7540d35e	214	248	LT0046_19	356	57	1	LT0046_19_356	LT0046_19/LT0046_19_356_57.tif	RAB8A	1	-1	32	3932	0.16278308454430912	1.999996e-06	True	5.698971	cp
Binuclear	bab6f4c2-f1bb-47b0-9e0d-eee29ddc6797	958	112	LT0046_19	356	57	1	LT0046_19_356	LT0046_19/LT0046_19_356_57.tif	RAB8A	1	-1	32	3932	0.07970896356063137	1.5999967e-05	True	4.795881	cp
Binuclear	dbc3ae1d-3984-4df4-8e3b-78cf4b01aac7	542	529	LT0046_19	356	57	1	LT0046_19_356	LT0046_19/LT0046_19_356_57.tif	RAB8A	1	-1	32	3932	0.15694146777646523	1.999996e-06	True	5.698971	cp
Binuclear	8ede3995-dfa5-4d6e-bb0d-be5b94ee23b9	373	652	LT0046_19	356	57	1	LT0046_19_356	LT0046_19/LT0046_19_356_57.tif	RAB8A	1	-1	32	3932	0.1534581875041055	1.999996e-06	True	5.698971	cp
Binuclear	2abb74b1-5c58-4cef-9c96-43dccf27179c	581	520	LT0046_19	356	57	1	LT0046_19_356	LT0046_19/LT0046_19_356_57.tif	RAB8A	1	-1	32	3932	0.14381638711977268	1.999996e-06	True	5.698971	cp
Binuclear	0176df1e-ee47-4a51-a607-36513ee73bcd	643	229	LT0046_19	356	57	1	LT0046_19_356	LT0046_19/LT0046_19_356_57.tif	RAB8A	1	-1	32	3932	0.12571255059074637	1.999996e-06	True	5.698971	cp
Binuclear	97119b41-1e32-4c6e-a934-894f6c5c68e2	630	430	LT0046_19	356	57	1	LT0046_19_356	LT0046_19/LT0046_19_356_57.tif	RAB8A	1	-1	32	3932	0.14757818754234098	1.999996e-06	True	5.698971	cp
Binuclear	b8db882d-4786-4154-ba96-564ab249cc84	408	436	LT0046_19	356	67	1	LT0046_19_356	LT0046_19/LT0046_19_356_67.tif	RAB8A	1	-1	32	3932	0.14102166727556598	1.999996e-06	True	5.698971	cp
Binuclear	a38aa58b-ddad-47f3-82a4-7f5d4efd642e	170	594	LT0046_19	356	67	1	LT0046_19_356	LT0046_19/LT0046_19_356_67.tif	RAB8A	1	-1	32	3932	0.09534330137427101	1.999996e-06	True	5.698971	cp
Binuclear	99b430d3-42b1-49fb-bee9-e311c9797923	878	192	LT0046_19	356	67	1	LT0046_19_356	LT0046_19/LT0046_19_356_67.tif	RAB8A	1	-1	32	3932	0.01857075489773095	0.032109935	True	1.4933605	cp
Binuclear	560e1e56-df06-49c4-a8b3-641062032589	206	525	LT0046_19	356	67	1	LT0046_19_356	LT0046_19/LT0046_19_356_67.tif	RAB8A	1	-1	32	3932	0.012409290388944156	0.13200174	False	0.87942034	cp
Binuclear	746a6ea4-2832-4168-86f9-d939a1a139bb	634	233	LT0046_19	356	67	1	LT0046_19_356	LT0046_19/LT0046_19_356_67.tif	RAB8A	1	-1	32	3932	0.13423968887970233	1.999996e-06	True	5.698971	cp
Binuclear	a34b65dc-d131-47cc-8312-e70b7a51f1c9	734	282	LT0046_19	356	67	1	LT0046_19_356	LT0046_19/LT0046_19_356_67.tif	RAB8A	1	-1	32	3932	0.0062697689432218645	0.99354804	False	0.002811131	cp
Binuclear	494caf5c-0296-431c-bc82-ca0a3f5afb16	96	608	LT0046_19	356	67	1	LT0046_19_356	LT0046_19/LT0046_19_356_67.tif	RAB8A	1	-1	32	3932	0.013890119466284268	0.083493836	False	1.0783455	cp
Binuclear	e4c9605b-66ec-4c88-a40b-7a57dfbd22fe	168	41	LT0046_19	356	67	1	LT0046_19_356	LT0046_19/LT0046_19_356_67.tif	RAB8A	1	-1	32	3932	0.09799484241157772	1.999996e-06	True	5.698971	cp
Binuclear	73f45352-d1aa-4345-8a36-9877e5480720	1107	383	LT0046_19	356	67	1	LT0046_19_356	LT0046_19/LT0046_19_356_67.tif	RAB8A	1	-1	32	3932	0.026573077225653448	0.012247976	True	1.9119357	cp
Binuclear	92680c2b-5da7-4911-9a10-885ea851bb9a	558	437	LT0047_27	140	68	1	LT0047_27_140	LT0047_27/LT0047_27_140_68.tif	DNCH1	1	-1	89	3989	0.02968058781503597	0.07179186	False	1.1439248	cp
Binuclear	2e1949bd-87f5-4699-8d0f-e73113042a7b	387	918	LT0047_27	140	68	1	LT0047_27_140	LT0047_27/LT0047_27_140_68.tif	DNCH1	1	-1	89	3989	0.1586570106459722	1.999996e-06	True	5.698971	cp
Binuclear	f563eedf-6016-4f3c-a911-3f918ca0c2c3	690	532	LT0047_27	140	68	1	LT0047_27_140	LT0047_27/LT0047_27_140_68.tif	DNCH1	1	-1	89	3989	0.06409535132686175	7.999984e-06	True	5.096911	cp
Binuclear	731b7ec4-1f9d-4841-ae20-be67dc472160	826	850	LT0047_27	140	75	1	LT0047_27_140	LT0047_27/LT0047_27_140_75.tif	DNCH1	1	-1	89	3989	0.11160382538331723	1.999996e-06	True	5.698971	cp
Binuclear	b77c3fd3-124a-4e87-a476-466de6bbf140	558	441	LT0047_27	140	75	1	LT0047_27_140	LT0047_27/LT0047_27_140_75.tif	DNCH1	1	-1	89	3989	0.03486926377761365	0.02025196	True	1.693533	cp
Binuclear	e67c92d1-fcd0-41be-ab5c-599052e958a9	932	598	LT0048_13	69	14	1	LT0048_13_69	LT0048_13/LT0048_13_69_14.tif	TOP1	1	-1	70	3970	0.05936023320136733	2.3999952e-05	True	4.6197896	cp
Binuclear	8a14d5bc-c246-48ad-9328-76a72be7a0aa	1213	170	LT0048_13	69	72	1	LT0048_13_69	LT0048_13/LT0048_13_69_72.tif	TOP1	1	-1	70	3970	0.017453395056258536	0.71905655	False	0.14323695	cp
Binuclear	40b33063-c52b-4ebc-842e-a691b4367287	59	247	LT0048_13	69	72	1	LT0048_13_69	LT0048_13/LT0048_13_69_72.tif	TOP1	1	-1	70	3970	0.030552552120047163	0.022397956	True	1.6497916	cp
Binuclear	34626e30-4cc3-4267-b430-2ac271280cdc	977	804	LT0065_04	20	49	1	LT0065_04_20	LT0065_04/LT0065_04_20_49.tif	CDCA8	1	-1	21	3921	0.27651698285509607	1.999996e-06	True	5.698971	cp
Binuclear	7071580e-2bfa-49f7-894c-dacd566dbc10	1016	795	LT0065_04	20	49	1	LT0065_04_20	LT0065_04/LT0065_04_20_49.tif	CDCA8	1	-1	21	3921	0.24999093609121703	1.999996e-06	True	5.698971	cp
Binuclear	e4480289-9256-4947-9432-d62e8b774bfb	882	222	LT0065_04	20	57	1	LT0065_04_20	LT0065_04/LT0065_04_20_57.tif	CDCA8	1	-1	21	3921	0.16122525157258977	1.999996e-06	True	5.698971	cp
Binuclear	c8b176d2-909d-4346-b994-7f85cf9c2c12	976	800	LT0065_04	20	57	1	LT0065_04_20	LT0065_04/LT0065_04_20_57.tif	CDCA8	1	-1	21	3921	0.2841702893522272	1.999996e-06	True	5.698971	cp
Binuclear	d896032d-2233-462c-b931-c62d35d0ad84	242	292	LT0065_04	20	72	1	LT0065_04_20	LT0065_04/LT0065_04_20_72.tif	CDCA8	1	-1	21	3921	0.0346289540834261	0.0062499875	True	2.2041209	cp
Binuclear	249718d6-d751-40c7-9ee1-e98be3c655c6	356	130	LT0065_04	20	72	1	LT0065_04_20	LT0065_04/LT0065_04_20_72.tif	CDCA8	1	-1	21	3921	0.2065442263477898	1.999996e-06	True	5.698971	cp
Binuclear	b2feb3a8-591c-4d90-97b2-0267e017e1bb	215	654	LT0065_04	20	72	1	LT0065_04_20	LT0065_04/LT0065_04_20_72.tif	CDCA8	1	-1	21	3921	0.07707728510352717	9.99998e-05	True	4.000001	cp
Binuclear	51bddfbc-37ea-41ce-b413-4c5b30695f97	774	368	LT0067_02	99	19	1	LT0067_02_99	LT0067_02/LT0067_02_99_19.tif	ANLN	1	-1	31	3931	0.06735196295925955	8.999982e-05	True	4.0457582	cp
Binuclear	b1dd29e2-4aa9-4ce6-8f7c-77dcba074dc8	588	402	LT0067_02	99	19	1	LT0067_02_99	LT0067_02/LT0067_02_99_19.tif	ANLN	1	-1	31	3931	0.043684636271466085	0.0023119955	True	2.636013	cp
Binuclear	fffe2a1d-9180-4523-b6a8-316712d954e3	596	650	LT0067_02	99	19	1	LT0067_02_99	LT0067_02/LT0067_02_99_19.tif	ANLN	1	-1	31	3931	0.007231804142745658	0.86575025	False	0.06260738	cp
Binuclear	8a25c29b-fcc8-4834-ba8c-efd84f7d6875	726	197	LT0067_02	99	19	1	LT0067_02_99	LT0067_02/LT0067_02_99_19.tif	ANLN	1	-1	31	3931	0.03384560351341241	0.008591983	True	2.0659065	cp
Binuclear	b3cf0456-a619-4edb-9efb-7f8c4f925e89	382	157	LT0067_02	99	37	1	LT0067_02_99	LT0067_02/LT0067_02_99_37.tif	ANLN	1	-1	31	3931	0.060611815679062084	0.00016999966	True	3.769552	cp
Binuclear	debe3fe1-a783-4b01-96b2-60c96a6a176b	319	208	LT0067_02	99	37	1	LT0067_02_99	LT0067_02/LT0067_02_99_37.tif	ANLN	1	-1	31	3931	0.08588780559336735	5.999988e-06	True	5.2218494	cp
Binuclear	cdb1b2cc-2ba7-455f-b29f-a47c05bcbc93	758	904	LT0067_02	99	37	1	LT0067_02_99	LT0067_02/LT0067_02_99_37.tif	ANLN	1	-1	31	3931	0.01745975096603379	0.037063926	True	1.4310486	cp
Binuclear	80300317-ff89-4993-9d44-e9e59a55ac93	1025	237	LT0067_02	99	37	1	LT0067_02_99	LT0067_02/LT0067_02_99_37.tif	ANLN	1	-1	31	3931	0.021062282205005767	0.022253955	True	1.6525928	cp
Binuclear	e92dbf3a-a8cb-47cb-ae84-4c7532ee1035	936	204	LT0067_02	99	37	1	LT0067_02_99	LT0067_02/LT0067_02_99_37.tif	ANLN	1	-1	31	3931	0.01159038214610902	0.16073568	False	0.79388773	cp
Binuclear	70047c16-20f0-4953-b61d-5fae13869484	1206	111	LT0067_02	99	37	1	LT0067_02_99	LT0067_02/LT0067_02_99_37.tif	ANLN	1	-1	31	3931	0.056600269172313505	0.00026199946	True	3.5816996	cp
Binuclear	8a81e0d1-e5ed-46f7-ae4b-4e14ee9da7cc	25	639	LT0067_02	99	37	1	LT0067_02_99	LT0067_02/LT0067_02_99_37.tif	ANLN	1	-1	31	3931	0.07846207053235484	2.1999957e-05	True	4.657578	cp
Binuclear	6633c1f1-b25d-429c-80a1-74e8595fdebc	904	200	LT0067_02	99	37	1	LT0067_02_99	LT0067_02/LT0067_02_99_37.tif	ANLN	1	-1	31	3931	0.0770551183696179	2.999994e-05	True	4.5228796	cp
Binuclear	a6cc1ed0-56da-4d44-8fc3-8f521771d38d	616	42	LT0067_02	99	37	1	LT0067_02_99	LT0067_02/LT0067_02_99_37.tif	ANLN	1	-1	31	3931	0.05398586470654934	0.00036399928	True	3.4388995	cp
Binuclear	27b122f0-5eef-45a6-9528-94111e619c36	340	962	LT0067_02	99	37	1	LT0067_02_99	LT0067_02/LT0067_02_99_37.tif	ANLN	1	-1	31	3931	0.053480500871417466	0.0003959992	True	3.4023056	cp
Binuclear	5cd0bf56-dceb-4527-a009-9bbc7c1533a4	559	946	LT0067_02	99	77	1	LT0067_02_99	LT0067_02/LT0067_02_99_77.tif	ANLN	1	-1	31	3931	0.08406730342882342	9.99998e-06	True	5.000001	cp
Binuclear	d88f0d42-2bd5-4f8d-b16e-a4333c53add1	709	640	LT0084_46	3	46	1	LT0084_46_3	LT0084_46/LT0084_46_3_46.tif	ENSG00000138180	1	-1	36	3936	0.14840172557750853	1.999996e-06	True	5.698971	cp
Binuclear	1594dcb8-6743-4538-936a-cf0aadc621cc	1095	587	LT0084_46	3	46	1	LT0084_46_3	LT0084_46/LT0084_46_3_46.tif	ENSG00000138180	1	-1	36	3936	0.09267026650832742	3.999992e-06	True	5.397941	cp
Binuclear	c26f10e5-4cb1-4926-bd22-65dba04c2040	772	678	LT0084_46	3	46	1	LT0084_46_3	LT0084_46/LT0084_46_3_46.tif	ENSG00000138180	1	-1	36	3936	0.20309446778033788	1.999996e-06	True	5.698971	cp
Binuclear	2e7e862c-d9d2-42a1-bba9-8bbfc928b765	656	828	LT0084_46	3	46	1	LT0084_46_3	LT0084_46/LT0084_46_3_46.tif	ENSG00000138180	1	-1	36	3936	0.12281887608350622	1.999996e-06	True	5.698971	cp
Binuclear	462d65f5-d97c-4750-a4c0-310a66f93b45	159	158	LT0089_01	175	44	1	LT0089_01_175	LT0089_01/LT0089_01_175_44.tif	ENSG00000159763	1	-1	49	3949	0.010476023353642852	0.97148603	False	0.012563439	cp
Binuclear	81296f5d-67f9-4c8d-8896-c3deaa5dd020	180	397	LT0089_01	175	44	1	LT0089_01_175	LT0089_01/LT0089_01_175_44.tif	ENSG00000159763	1	-1	49	3949	0.05818237210963829	6.999986e-05	True	4.154903	cp
Binuclear	3d4faaec-9904-4080-afee-a31ce1cfbdd8	1206	293	LT0089_01	175	71	1	LT0089_01_175	LT0089_01/LT0089_01_175_71.tif	ENSG00000159763	1	-1	49	3949	0.07847685643299615	1.999996e-06	True	5.698971	cp
Binuclear	74fc240f-21df-4122-887e-bb595ad59386	656	830	LT0093_13	147	77	1	LT0093_13_147	LT0093_13/LT0093_13_147_77.tif	ENSG00000173227	1	-1	9	3909	0.024764145908666733	0.011885976	True	1.9249651	cp
Binuclear	41407cda-343e-4b5a-bb02-460a970b35a0	1064	878	LT0093_13	147	77	1	LT0093_13_147	LT0093_13/LT0093_13_147_77.tif	ENSG00000173227	1	-1	9	3909	0.009680230148657489	0.04644191	True	1.33309	cp
Binuclear	6453cb93-30c9-4e14-abfa-7e77a0552399	1120	782	LT0094_04	319	93	1	LT0094_04_319	LT0094_04/LT0094_04_319_93.tif	ENSG00000177426	1	-1	79	3979	0.024895717804936202	0.14107372	False	0.8505539	cp
Binuclear	65d5a7ce-d62e-4112-8f20-00a3358a35a7	956	395	LT0094_04	319	93	1	LT0094_04_319	LT0094_04/LT0094_04_319_93.tif	ENSG00000177426	1	-1	79	3979	0.02802959993209978	0.05540389	False	1.2564597	cp
Binuclear	f10e8aab-7413-4667-b3a3-6dda3627b107	385	562	LT0098_13	21	33	1	LT0098_13_21	LT0098_13/LT0098_13_21_33.tif	ENSG00000110675	1	-1	43	3943	0.24999656568408796	1.999996e-06	True	5.698971	cp
Binuclear	061cebbd-3dda-453e-8f9d-eee083b1de69	394	388	LT0098_13	21	77	1	LT0098_13_21	LT0098_13/LT0098_13_21_77.tif	ENSG00000110675	1	-1	43	3943	0.1120722427223115	1.999996e-06	True	5.698971	cp
Binuclear	bc8593b2-13fa-4942-863e-e68fb01c639d	953	564	LT0098_13	21	77	1	LT0098_13_21	LT0098_13/LT0098_13_21_77.tif	ENSG00000110675	1	-1	43	3943	0.07114685324323179	9.99998e-06	True	5.000001	cp
Binuclear	e11e9698-1e86-49c1-80e2-773cb91a5827	1013	594	LT0098_13	21	77	1	LT0098_13_21	LT0098_13/LT0098_13_21_77.tif	ENSG00000110675	1	-1	43	3943	0.022322658062363148	0.028267944	True	1.5487058	cp
Binuclear	c15660f1-d741-4c75-ae20-6d5ce8228cac	274	565	LT0098_13	21	77	1	LT0098_13_21	LT0098_13/LT0098_13_21_77.tif	ENSG00000110675	1	-1	43	3943	0.047955921504350504	0.0004499991	True	3.3467884	cp
Binuclear	73dd6877-17e2-44db-aa40-bd781223113d	114	283	LT0100_03	93	37	1	LT0100_03_93	LT0100_03/LT0100_03_93_37.tif	ENSG00000148826	1	-1	65	3965	0.0288247628762578	0.024415951	True	1.6123264	cp
Binuclear	028e258c-d12d-4577-b983-b9312855287d	63	302	LT0100_03	93	56	1	LT0100_03_93	LT0100_03/LT0100_03_93_56.tif	ENSG00000148826	1	-1	65	3965	0.04133373979047589	0.0014119971	True	2.850166	cp
Binuclear	45776a53-b83a-42eb-a023-06f8a8f969fa	1032	162	LT0109_38	381	66	1	LT0109_38_381	LT0109_38/LT0109_38_381_66.tif	COPB	1	-1	52	3952	0.023733218321921237	0.031281937	True	1.5047064	cp
[truncated: 2,913 more rows]
