# Supplementary material for: A versatile information retrieval framework for evaluating profile strength and similarity
Source: Nat Commun. 2025 Jun 4;16:5181. doi: 10.1038/s41467-025-60306-2 (PMC12137819; doi:10.1038/s41467-025-60306-2)
Supplement: Supplementary file 4 — Source Data [file 41467_2025_60306_MOESM4_ESM.zip › source_file/7_mitocheck/Mitocheck_Phenotypic_Class_ap_results.csv]

Mitocheck_Phenotypic_Class	Cell_UUID	Location_Center_X	Location_Center_Y	Metadata_Plate	Metadata_Well	Metadata_Frame	Metadata_Site	Metadata_Plate_Map_Name	Metadata_DNA	Metadata_Gene	Metadata_Gene_Replicate	Metadata_control_index	n_pos_pairs	n_total_pairs	average_precision	p_value	p < 0.05	-log10(AP p-value)	Features
Large	3ba3aae1-489a-4eae-87f5-f3c31c9c91e9	397	618	LT0010_27	173	83	1	LT0010_27_173	LT0010_27/LT0010_27_173_83.tif	RAB21	1	-1	76	3976	0.2889044892882981	1.999996e-06	True	5.698971	cp
Large	c16d0e78-70db-49ff-bc48-027342fe00da	359	584	LT0010_27	173	83	1	LT0010_27_173	LT0010_27/LT0010_27_173_83.tif	RAB21	1	-1	76	3976	0.6207619795910532	1.999996e-06	True	5.698971	cp
Large	4a6e4da9-941d-4a6c-968e-cb1932839313	383	685	LT0010_27	173	83	1	LT0010_27_173	LT0010_27/LT0010_27_173_83.tif	RAB21	1	-1	76	3976	0.22382166010882276	1.999996e-06	True	5.698971	cp
Large	bd03dd73-f4fb-4a25-93ce-1720e55de69b	932	532	LT0013_38	42	75	1	LT0013_38_42	LT0013_38/LT0013_38_42_75.tif	KIF14	1	-1	76	3976	0.30879405763161444	1.999996e-06	True	5.698971	cp
Large	9721f66a-6a76-4a22-a257-e021a5da9e01	479	110	LT0013_38	42	75	1	LT0013_38_42	LT0013_38/LT0013_38_42_75.tif	KIF14	1	-1	76	3976	0.22318300699821184	1.999996e-06	True	5.698971	cp
Large	b3846115-1300-4bb1-8988-e494ef1fb363	465	822	LT0013_38	42	95	1	LT0013_38_42	LT0013_38/LT0013_38_42_95.tif	KIF14	1	-1	76	3976	0.5861581370994454	1.999996e-06	True	5.698971	cp
Large	1ec2c77b-6ac1-4815-9e42-bdae95be8c8a	851	92	LT0013_38	42	95	1	LT0013_38_42	LT0013_38/LT0013_38_42_95.tif	KIF14	1	-1	76	3976	0.027562685859222794	0.051211897	False	1.2906291	cp
Large	8d6a0d3d-a257-4959-a4be-1245f72db909	1087	30	LT0013_38	42	95	1	LT0013_38_42	LT0013_38/LT0013_38_42_95.tif	KIF14	1	-1	76	3976	0.2393348287782287	1.999996e-06	True	5.698971	cp
Large	1d3c1e7f-69a8-445e-9b56-bf26884f8864	91	888	LT0017_19	365	65	1	LT0017_19_365	LT0017_19/LT0017_19_365_65.tif	KIF20A	1	-1	76	3976	0.4471512429442686	1.999996e-06	True	5.698971	cp
Large	8d20b536-1f37-4c9d-9ecc-32cc87dc7195	326	375	LT0019_06	140	70	1	LT0019_06_140	LT0019_06/LT0019_06_140_70.tif	DDOST	1	-1	76	3976	0.21088074160727985	1.999996e-06	True	5.698971	cp
Large	17e71613-b566-4669-a54b-d06552381cf0	714	637	LT0027_44	292	88	1	LT0027_44_292	LT0027_44/LT0027_44_292_88.tif	CDK4	1	-1	76	3976	0.46854892774989104	1.999996e-06	True	5.698971	cp
Large	df1fcc6d-c25a-4b18-a9b4-0a6301bffaf8	344	420	LT0027_44	292	95	1	LT0027_44_292	LT0027_44/LT0027_44_292_95.tif	CDK4	1	-1	76	3976	0.6662413668236099	1.999996e-06	True	5.698971	cp
Large	ff6fa233-b1bf-4b8a-b5b1-c568ecffb9d1	859	630	LT0038_27	250	8	1	LT0038_27_250	LT0038_27/LT0038_27_250_8.tif	BUB1B	1	-1	76	3976	0.4763238633597561	1.999996e-06	True	5.698971	cp
Large	61bc9226-fa82-4123-be18-0e92ab5ef75c	674	421	LT0042_10	144	36	1	LT0042_10_144	LT0042_10/LT0042_10_144_36.tif	POLG	1	-1	76	3976	0.7077240160351033	1.999996e-06	True	5.698971	cp
Large	1e31ed50-bf07-469d-99e1-17b67a3f0cd9	665	416	LT0042_10	144	50	1	LT0042_10_144	LT0042_10/LT0042_10_144_50.tif	POLG	1	-1	76	3976	0.7346500696337191	1.999996e-06	True	5.698971	cp
Large	878d7e1a-8c5a-4255-b0de-46f10d3f3daa	105	562	LT0042_10	144	50	1	LT0042_10_144	LT0042_10/LT0042_10_144_50.tif	POLG	1	-1	76	3976	0.4798619629084816	1.999996e-06	True	5.698971	cp
Large	dcefda2b-b56e-444d-ae82-513d3b5556fa	887	340	LT0042_10	44	28	1	LT0042_10_44	LT0042_10/LT0042_10_44_28.tif	CGI-63	1	-1	76	3976	0.569397321265678	1.999996e-06	True	5.698971	cp
Large	0f4766ae-b25b-4977-b4a2-5d99e9981542	904	199	LT0042_10	44	28	1	LT0042_10_44	LT0042_10/LT0042_10_44_28.tif	CGI-63	1	-1	76	3976	0.6259502795887565	1.999996e-06	True	5.698971	cp
Large	3f94cb4c-f73e-440d-932d-fa0e3b260d1b	943	257	LT0042_10	44	28	1	LT0042_10_44	LT0042_10/LT0042_10_44_28.tif	CGI-63	1	-1	76	3976	0.5704616927033636	1.999996e-06	True	5.698971	cp
Large	aaca4da0-e2b1-4f7b-9bdf-b6e385622e3d	855	276	LT0042_10	44	28	1	LT0042_10_44	LT0042_10/LT0042_10_44_28.tif	CGI-63	1	-1	76	3976	0.5558174008955871	1.999996e-06	True	5.698971	cp
Large	74564812-407a-424a-9a68-e74805137b64	1094	252	LT0043_48	166	44	1	LT0043_48_166	LT0043_48/LT0043_48_166_44.tif	OGG1	1	-1	76	3976	0.26697421109274605	1.999996e-06	True	5.698971	cp
Large	589e223c-e48c-437b-b5d9-48383bd388a9	1082	100	LT0043_48	166	44	1	LT0043_48_166	LT0043_48/LT0043_48_166_44.tif	OGG1	1	-1	76	3976	0.1878510321699902	1.999996e-06	True	5.698971	cp
Large	96eac426-f9e8-402c-8f2b-59144e424f32	1072	228	LT0043_48	166	44	1	LT0043_48_166	LT0043_48/LT0043_48_166_44.tif	OGG1	1	-1	76	3976	0.07302396833033627	1.999996e-06	True	5.698971	cp
Large	e34ac072-28ac-4083-bd50-54dcb0df765c	1041	187	LT0043_48	166	44	1	LT0043_48_166	LT0043_48/LT0043_48_166_44.tif	OGG1	1	-1	76	3976	0.19256472718740178	1.999996e-06	True	5.698971	cp
Large	e9d0b34f-9660-445e-b2dc-ce348ec36d61	681	172	LT0043_48	166	47	1	LT0043_48_166	LT0043_48/LT0043_48_166_47.tif	OGG1	1	-1	76	3976	0.7073024368878282	1.999996e-06	True	5.698971	cp
Large	dcff54af-0408-4f2e-aa2f-56b961d5dfd2	1122	143	LT0043_48	166	71	1	LT0043_48_166	LT0043_48/LT0043_48_166_71.tif	OGG1	1	-1	76	3976	0.6114142322806945	1.999996e-06	True	5.698971	cp
Large	52564064-87a5-4c60-a16f-a3ad4fbf8363	1017	167	LT0043_48	166	71	1	LT0043_48_166	LT0043_48/LT0043_48_166_71.tif	OGG1	1	-1	76	3976	0.1340203115311994	1.999996e-06	True	5.698971	cp
Large	e7c04029-1b15-4267-9bdc-cd356495de1c	1084	171	LT0043_48	166	71	1	LT0043_48_166	LT0043_48/LT0043_48_166_71.tif	OGG1	1	-1	76	3976	0.17946111768721865	1.999996e-06	True	5.698971	cp
Large	4f3a0266-e8f3-4752-9406-fcb1a39b4b45	1046	197	LT0043_48	166	71	1	LT0043_48_166	LT0043_48/LT0043_48_166_71.tif	OGG1	1	-1	76	3976	0.1225089905370209	1.999996e-06	True	5.698971	cp
Large	b53b9240-90ab-407a-8a13-1f953bfa3294	1120	140	LT0043_48	166	79	1	LT0043_48_166	LT0043_48/LT0043_48_166_79.tif	OGG1	1	-1	76	3976	0.6078627563828544	1.999996e-06	True	5.698971	cp
Large	1ae1262d-383c-42c8-9598-5f47344fad36	1075	74	LT0043_48	166	79	1	LT0043_48_166	LT0043_48/LT0043_48_166_79.tif	OGG1	1	-1	76	3976	0.6163376080595832	1.999996e-06	True	5.698971	cp
Large	f70ebd27-7222-4379-866b-af2ad2214a6e	1158	51	LT0043_48	166	84	1	LT0043_48_166	LT0043_48/LT0043_48_166_84.tif	OGG1	1	-1	76	3976	0.6158775923040144	1.999996e-06	True	5.698971	cp
Large	70a02bc4-e1fc-4110-a3f9-773aacdefd5a	1123	141	LT0043_48	166	84	1	LT0043_48_166	LT0043_48/LT0043_48_166_84.tif	OGG1	1	-1	76	3976	0.6797960764250265	1.999996e-06	True	5.698971	cp
Large	21302a27-7fbd-4a68-aa38-c1fa54cccb77	1094	279	LT0043_48	166	84	1	LT0043_48_166	LT0043_48/LT0043_48_166_84.tif	OGG1	1	-1	76	3976	0.6299356270472383	1.999996e-06	True	5.698971	cp
Large	2aad0a1e-dd85-4b64-8e37-496369a9d6fb	204	57	LT0048_13	69	72	1	LT0048_13_69	LT0048_13/LT0048_13_69_72.tif	TOP1	1	-1	76	3976	0.4507533363755408	1.999996e-06	True	5.698971	cp
Large	4890186e-bdfc-4554-9c2d-ff587141d1a3	963	414	LT0048_13	69	72	1	LT0048_13_69	LT0048_13/LT0048_13_69_72.tif	TOP1	1	-1	76	3976	0.6106811066775236	1.999996e-06	True	5.698971	cp
Large	43dd8c1e-76aa-4426-bf01-d667cf64a672	119	952	LT0065_04	20	49	1	LT0065_04_20	LT0065_04/LT0065_04_20_49.tif	CDCA8	1	-1	76	3976	0.6781002474513415	1.999996e-06	True	5.698971	cp
Large	3e42f33e-f801-45ff-8424-be1e363ba824	97	969	LT0065_04	20	72	1	LT0065_04_20	LT0065_04/LT0065_04_20_72.tif	CDCA8	1	-1	76	3976	0.6688364369506645	1.999996e-06	True	5.698971	cp
Large	adbce8f6-3b85-42d5-869c-9934ae1e5fa3	1078	555	LT0093_13	147	77	1	LT0093_13_147	LT0093_13/LT0093_13_147_77.tif	ENSG00000173227	1	-1	76	3976	0.6284378438597632	1.999996e-06	True	5.698971	cp
Large	01057ef3-cc06-4e20-931f-69de9a7357d0	790	557	LT0100_03	93	37	1	LT0100_03_93	LT0100_03/LT0100_03_93_37.tif	ENSG00000148826	1	-1	76	3976	0.497402720233754	1.999996e-06	True	5.698971	cp
Large	1553e49c-68d7-4617-b287-3b51f10e3e87	1278	546	LT0100_03	93	37	1	LT0100_03_93	LT0100_03/LT0100_03_93_37.tif	ENSG00000148826	1	-1	76	3976	0.22778849008067406	1.999996e-06	True	5.698971	cp
Large	4dfa07d0-43cc-4381-930c-6c7d5a949ecf	238	720	LT0100_03	93	84	1	LT0100_03_93	LT0100_03/LT0100_03_93_84.tif	ENSG00000148826	1	-1	76	3976	0.03357899210977783	0.01514997	True	1.8195882	cp
Large	d781fa79-3cde-43fa-8c8c-007f84799bac	404	564	LT0105_04	144	93	1	LT0105_04_144	LT0105_04/LT0105_04_144_93.tif	ENSG00000139974	1	-1	76	3976	0.5074451423988833	1.999996e-06	True	5.698971	cp
Large	259577a6-9f02-4361-abda-b85a7c1bd52d	699	427	LT0105_04	144	93	1	LT0105_04_144	LT0105_04/LT0105_04_144_93.tif	ENSG00000139974	1	-1	76	3976	0.7000747612917652	1.999996e-06	True	5.698971	cp
Large	a0e4e87d-01b8-4bb0-8df8-238758bd7e5d	478	170	LT0105_04	144	93	1	LT0105_04_144	LT0105_04/LT0105_04_144_93.tif	ENSG00000139974	1	-1	76	3976	0.6213342704458489	1.999996e-06	True	5.698971	cp
Large	88b7ef21-b53c-4919-aeb4-fc500688105a	674	745	LT0105_04	144	93	1	LT0105_04_144	LT0105_04/LT0105_04_144_93.tif	ENSG00000139974	1	-1	76	3976	0.5939180985819814	1.999996e-06	True	5.698971	cp
Large	48551f11-88ba-48e3-9a56-0d34eda9aa65	1232	760	LT0109_38	349	69	1	LT0109_38_349	LT0109_38/LT0109_38_349_69.tif	Eg5	1	-1	76	3976	0.5551649845565556	1.999996e-06	True	5.698971	cp
Large	5bc1cfe5-7b50-4402-9f9b-747780c55c3f	478	646	LT0109_38	349	69	1	LT0109_38_349	LT0109_38/LT0109_38_349_69.tif	Eg5	1	-1	76	3976	0.5508806237375569	1.999996e-06	True	5.698971	cp
Large	ac50460b-3f53-4639-80bc-4e1846e740da	1009	370	LT0149_01	154	81	1	LT0149_01_154	LT0149_01/LT0149_01_154_81.tif	ENSG00000180225	1	-1	76	3976	0.6238161368791802	1.999996e-06	True	5.698971	cp
Large	400f8004-d62c-4930-89d5-c77e937b09e6	697	385	LT0149_01	154	81	1	LT0149_01_154	LT0149_01/LT0149_01_154_81.tif	ENSG00000180225	1	-1	76	3976	0.7285307930777908	1.999996e-06	True	5.698971	cp
Large	40a9fd27-6dee-45c4-94bf-ccff49076860	991	312	LT0149_01	154	81	1	LT0149_01_154	LT0149_01/LT0149_01_154_81.tif	ENSG00000180225	1	-1	76	3976	0.6751540414968755	1.999996e-06	True	5.698971	cp
Large	f1e757fc-ba6f-460b-9155-2c5e79a064c5	853	942	LT0149_01	154	81	1	LT0149_01_154	LT0149_01/LT0149_01_154_81.tif	ENSG00000180225	1	-1	76	3976	0.6627239137077732	1.999996e-06	True	5.698971	cp
Large	9175d3fd-ee83-4511-ae23-af0ffa45d689	779	61	LT0149_01	154	81	1	LT0149_01_154	LT0149_01/LT0149_01_154_81.tif	ENSG00000180225	1	-1	76	3976	0.621704735184952	1.999996e-06	True	5.698971	cp
Large	4747c524-c01e-4ae1-bc6d-6bcbb93889e8	243	856	LT0149_01	154	81	1	LT0149_01_154	LT0149_01/LT0149_01_154_81.tif	ENSG00000180225	1	-1	76	3976	0.7413268112492614	1.999996e-06	True	5.698971	cp
Large	234ede59-50fd-4e2d-9e3a-7070a79d0748	878	164	LT0149_01	154	81	1	LT0149_01_154	LT0149_01/LT0149_01_154_81.tif	ENSG00000180225	1	-1	76	3976	0.5519241732746036	1.999996e-06	True	5.698971	cp
Large	b552e074-ee2e-4a5b-9d10-7b18a07f5706	838	219	LT0149_01	154	81	1	LT0149_01_154	LT0149_01/LT0149_01_154_81.tif	ENSG00000180225	1	-1	76	3976	0.6300879912911185	1.999996e-06	True	5.698971	cp
Large	459114df-ca68-492d-b051-56230f19c19f	738	317	LT0149_01	154	81	1	LT0149_01_154	LT0149_01/LT0149_01_154_81.tif	ENSG00000180225	1	-1	76	3976	0.6626478144550039	1.999996e-06	True	5.698971	cp
Large	2e242ffc-d3b3-41a8-8865-0377c968c094	811	894	LT0149_01	154	81	1	LT0149_01_154	LT0149_01/LT0149_01_154_81.tif	ENSG00000180225	1	-1	76	3976	0.6523892409175744	1.999996e-06	True	5.698971	cp
Large	63bd7d5c-d648-4822-82f4-cf6fdabe8fc6	1190	306	LT0149_01	154	81	1	LT0149_01_154	LT0149_01/LT0149_01_154_81.tif	ENSG00000180225	1	-1	76	3976	0.7148167855495497	1.999996e-06	True	5.698971	cp
Large	0e5deb85-eb9f-4c56-a463-236b217f70ae	299	636	LT0149_01	154	81	1	LT0149_01_154	LT0149_01/LT0149_01_154_81.tif	ENSG00000180225	1	-1	76	3976	0.6270190997135019	1.999996e-06	True	5.698971	cp
Large	b8e082c5-fbb9-4c3b-b0b0-dec440f2f256	1162	611	LT0149_05	154	81	1	LT0149_05_154	LT0149_05/LT0149_05_154_81.tif	ENSG00000180225	1	-1	76	3976	0.7503359471388933	1.999996e-06	True	5.698971	cp
Large	5e25a17a-72f3-49e6-9ca7-acffee0cff8a	179	541	LT0149_05	154	81	1	LT0149_05_154	LT0149_05/LT0149_05_154_81.tif	ENSG00000180225	1	-1	76	3976	0.6742788880508278	1.999996e-06	True	5.698971	cp
Large	005f3f10-ed84-4d12-965f-ec2a565ba8bf	765	372	LT0149_05	154	81	1	LT0149_05_154	LT0149_05/LT0149_05_154_81.tif	ENSG00000180225	1	-1	76	3976	0.32993384731366787	1.999996e-06	True	5.698971	cp
Large	97307c4a-6897-4052-a629-70eae499466b	1159	450	LT0149_05	154	81	1	LT0149_05_154	LT0149_05/LT0149_05_154_81.tif	ENSG00000180225	1	-1	76	3976	0.724999348683557	1.999996e-06	True	5.698971	cp
Large	ddabe349-a683-4ea2-81af-eb6fdabbdee2	1145	309	LT0149_05	154	81	1	LT0149_05_154	LT0149_05/LT0149_05_154_81.tif	ENSG00000180225	1	-1	76	3976	0.5224917019396592	1.999996e-06	True	5.698971	cp
Large	70bbfd9c-7287-41aa-8ffc-12e125e0719b	755	717	LT0149_05	154	81	1	LT0149_05_154	LT0149_05/LT0149_05_154_81.tif	ENSG00000180225	1	-1	76	3976	0.7367783466781858	1.999996e-06	True	5.698971	cp
Large	6f5a4acb-8804-4d31-94de-836b9591564f	654	792	LT0149_05	154	81	1	LT0149_05_154	LT0149_05/LT0149_05_154_81.tif	ENSG00000180225	1	-1	76	3976	0.5913187094463133	1.999996e-06	True	5.698971	cp
Large	898be5d9-ca11-44d4-8927-a8fc866f0c37	513	44	LT0149_05	154	81	1	LT0149_05_154	LT0149_05/LT0149_05_154_81.tif	ENSG00000180225	1	-1	76	3976	0.6802299113138093	1.999996e-06	True	5.698971	cp
Large	9f120df6-14ed-4091-89e4-2db9f71378f0	635	38	LT0149_05	154	81	1	LT0149_05_154	LT0149_05/LT0149_05_154_81.tif	ENSG00000180225	1	-1	76	3976	0.6831012150170741	1.999996e-06	True	5.698971	cp
Large	f52a7977-a8b5-49ab-8131-cef9e05a1c3e	241	780	LT0149_05	154	81	1	LT0149_05_154	LT0149_05/LT0149_05_154_81.tif	ENSG00000180225	1	-1	76	3976	0.6252849760822325	1.999996e-06	True	5.698971	cp
Large	8f22b5bc-bc5c-485a-8c7b-6a70a7c1a513	964	893	LT0149_05	154	81	1	LT0149_05_154	LT0149_05/LT0149_05_154_81.tif	ENSG00000180225	1	-1	76	3976	0.7453321153655547	1.999996e-06	True	5.698971	cp
Large	dd19834c-0fb5-458b-a813-3526ef91cead	630	726	LT0157_04	5	2	1	LT0157_04_5	LT0157_04/LT0157_04_5_2.tif	ENSG00000175216	1	-1	76	3976	0.5000830001725666	1.999996e-06	True	5.698971	cp
Large	5754528f-9e53-4bd0-a13a-07693edde81d	607	733	LT0157_04	5	17	1	LT0157_04_5	LT0157_04/LT0157_04_5_17.tif	ENSG00000175216	1	-1	76	3976	0.6398051461990312	1.999996e-06	True	5.698971	cp
Large	6c003ec8-f60c-4190-856f-22bd093e379f	1101	337	LT0157_04	5	17	1	LT0157_04_5	LT0157_04/LT0157_04_5_17.tif	ENSG00000175216	1	-1	76	3976	0.32207118036928767	1.999996e-06	True	5.698971	cp
Large	a8157091-5703-4409-8a0b-e85de42c0876	669	752	LT0157_04	5	17	1	LT0157_04_5	LT0157_04/LT0157_04_5_17.tif	ENSG00000175216	1	-1	76	3976	0.5855351297931086	1.999996e-06	True	5.698971	cp
Large	cb51a4fd-375e-4503-8e9c-b23f70a8cec6	668	709	LT0157_04	5	61	1	LT0157_04_5	LT0157_04/LT0157_04_5_61.tif	ENSG00000175216	1	-1	76	3976	0.2746367791389065	1.999996e-06	True	5.698971	cp
Large	f79c2755-0f05-413d-a66d-5a91cb7e5def	677	762	LT0157_04	5	61	1	LT0157_04_5	LT0157_04/LT0157_04_5_61.tif	ENSG00000175216	1	-1	76	3976	0.26823745221602147	1.999996e-06	True	5.698971	cp
Prometaphase	b729e83f-9f35-401c-b6bb-baf7a806ef19	249	481	LT0013_42	107	23	1	LT0013_42_107	LT0013_42/LT0013_42_107_23.tif	TUBB2	1	-1	341	4241	0.5020225024064846	1.999996e-06	True	5.698971	cp
Prometaphase	c435dec0-9732-495a-95df-9981f92ddcd9	849	131	LT0013_42	107	23	1	LT0013_42_107	LT0013_42/LT0013_42_107_23.tif	TUBB2	1	-1	341	4241	0.6368486357275251	1.999996e-06	True	5.698971	cp
Prometaphase	08236618-5a1a-4d98-9ddd-dacc58569989	265	413	LT0013_42	107	23	1	LT0013_42_107	LT0013_42/LT0013_42_107_23.tif	TUBB2	1	-1	341	4241	0.5013702041664927	1.999996e-06	True	5.698971	cp
Prometaphase	9499928f-7bbd-44de-a094-925c5c800f5f	909	132	LT0013_42	107	23	1	LT0013_42_107	LT0013_42/LT0013_42_107_23.tif	TUBB2	1	-1	341	4241	0.5715516025171704	1.999996e-06	True	5.698971	cp
Prometaphase	23c74aa1-42f8-45ae-88f2-9a0a7a8db052	1264	203	LT0013_42	107	23	1	LT0013_42_107	LT0013_42/LT0013_42_107_23.tif	TUBB2	1	-1	341	4241	0.5802453374709303	1.999996e-06	True	5.698971	cp
Prometaphase	d22cdea9-04bd-4f6f-98bb-3b7bdd158807	1257	149	LT0013_42	107	28	1	LT0013_42_107	LT0013_42/LT0013_42_107_28.tif	TUBB2	1	-1	341	4241	0.5595854385692097	1.999996e-06	True	5.698971	cp
Prometaphase	554ed01b-116d-45de-a2df-9f1ee36cb8ec	1259	203	LT0013_42	107	28	1	LT0013_42_107	LT0013_42/LT0013_42_107_28.tif	TUBB2	1	-1	341	4241	0.5732805402161043	1.999996e-06	True	5.698971	cp
Prometaphase	c8d5b88d-a553-49d5-b5d6-f8d9b7bd2265	847	129	LT0013_42	107	28	1	LT0013_42_107	LT0013_42/LT0013_42_107_28.tif	TUBB2	1	-1	341	4241	0.5841554635489219	1.999996e-06	True	5.698971	cp
Prometaphase	0f1141a8-b0a8-4674-87dd-6963843f6148	457	154	LT0013_42	107	28	1	LT0013_42_107	LT0013_42/LT0013_42_107_28.tif	TUBB2	1	-1	341	4241	0.5444512252501472	1.999996e-06	True	5.698971	cp
Prometaphase	81f675ed-628a-4407-b533-14dac8f04e6b	817	172	LT0013_42	107	39	1	LT0013_42_107	LT0013_42/LT0013_42_107_39.tif	TUBB2	1	-1	341	4241	0.5265868846583366	1.999996e-06	True	5.698971	cp
Prometaphase	1647603d-55a7-4432-aeb0-6c4a838cd650	897	168	LT0013_42	107	39	1	LT0013_42_107	LT0013_42/LT0013_42_107_39.tif	TUBB2	1	-1	341	4241	0.4810994377772509	1.999996e-06	True	5.698971	cp
Prometaphase	f4f54586-6742-40ac-96ac-d9f2ce6255ff	276	414	LT0013_42	107	39	1	LT0013_42_107	LT0013_42/LT0013_42_107_39.tif	TUBB2	1	-1	341	4241	0.5132413034304403	1.999996e-06	True	5.698971	cp
Prometaphase	ee58f7bf-28d4-4546-b93d-bbcdf5f32d52	850	132	LT0013_42	107	39	1	LT0013_42_107	LT0013_42/LT0013_42_107_39.tif	TUBB2	1	-1	341	4241	0.5663792513422338	1.999996e-06	True	5.698971	cp
Prometaphase	2b333c83-dac1-498e-8a46-5670cae0d6c8	254	476	LT0013_42	107	39	1	LT0013_42_107	LT0013_42/LT0013_42_107_39.tif	TUBB2	1	-1	341	4241	0.5134762428519133	1.999996e-06	True	5.698971	cp
Prometaphase	6fbce7c5-fc7f-4ac5-8981-313bfae8ffcb	1030	448	LT0013_42	107	39	1	LT0013_42_107	LT0013_42/LT0013_42_107_39.tif	TUBB2	1	-1	341	4241	0.5253473583932193	1.999996e-06	True	5.698971	cp
Prometaphase	4422fed1-18eb-4125-bb00-3c3067ce4da2	166	625	LT0013_42	107	52	1	LT0013_42_107	LT0013_42/LT0013_42_107_52.tif	TUBB2	1	-1	341	4241	0.7138819315998014	1.999996e-06	True	5.698971	cp
Prometaphase	171953cd-de4d-4bc2-800d-a7df0729f449	1251	169	LT0013_42	107	52	1	LT0013_42_107	LT0013_42/LT0013_42_107_52.tif	TUBB2	1	-1	341	4241	0.507604330655783	1.999996e-06	True	5.698971	cp
Prometaphase	16b64ac4-7527-4515-8639-d52913380009	824	172	LT0013_42	107	52	1	LT0013_42_107	LT0013_42/LT0013_42_107_52.tif	TUBB2	1	-1	341	4241	0.49425948694296423	1.999996e-06	True	5.698971	cp
Prometaphase	ad6e037b-fe43-421d-9309-4ef9c1d01876	953	163	LT0013_42	107	52	1	LT0013_42_107	LT0013_42/LT0013_42_107_52.tif	TUBB2	1	-1	341	4241	0.5344836768598888	1.999996e-06	True	5.698971	cp
Prometaphase	817f38d9-ebb2-40b4-83ff-9a1b4c102b9c	894	161	LT0013_42	107	52	1	LT0013_42_107	LT0013_42/LT0013_42_107_52.tif	TUBB2	1	-1	341	4241	0.5291218288335293	1.999996e-06	True	5.698971	cp
Prometaphase	c906feea-80e5-4944-8eae-9c3fad5463d4	979	196	LT0013_42	107	52	1	LT0013_42_107	LT0013_42/LT0013_42_107_52.tif	TUBB2	1	-1	341	4241	0.537568413293298	1.999996e-06	True	5.698971	cp
Prometaphase	d68be183-3ac6-484b-a92b-1f51ddf72198	45	519	LT0013_42	107	52	1	LT0013_42_107	LT0013_42/LT0013_42_107_52.tif	TUBB2	1	-1	341	4241	0.6319091715790636	1.999996e-06	True	5.698971	cp
Prometaphase	19adaefc-ad19-4c88-b8f6-6ab5740292f2	789	822	LT0013_42	107	63	1	LT0013_42_107	LT0013_42/LT0013_42_107_63.tif	TUBB2	1	-1	341	4241	0.5040515397104252	1.999996e-06	True	5.698971	cp
Prometaphase	8756fc24-3530-4fac-85bd-241a5dc53b93	196	591	LT0013_42	107	63	1	LT0013_42_107	LT0013_42/LT0013_42_107_63.tif	TUBB2	1	-1	341	4241	0.5722168126349386	1.999996e-06	True	5.698971	cp
Prometaphase	459c58f4-2a70-4772-b755-e5ac7079edb7	164	360	LT0013_42	107	63	1	LT0013_42_107	LT0013_42/LT0013_42_107_63.tif	TUBB2	1	-1	341	4241	0.5847380207723953	1.999996e-06	True	5.698971	cp
Prometaphase	ad7fde40-f952-4e16-8e46-967685bbb6d8	101	458	LT0013_42	107	63	1	LT0013_42_107	LT0013_42/LT0013_42_107_63.tif	TUBB2	1	-1	341	4241	0.5883710149308351	1.999996e-06	True	5.698971	cp
Prometaphase	82fcca94-4f13-49ed-920d-dbae6543c2e1	179	800	LT0013_42	107	63	1	LT0013_42_107	LT0013_42/LT0013_42_107_63.tif	TUBB2	1	-1	341	4241	0.5548295743955067	1.999996e-06	True	5.698971	cp
Prometaphase	88b5a926-4353-4852-8da2-74ccca5bb733	792	762	LT0013_42	107	63	1	LT0013_42_107	LT0013_42/LT0013_42_107_63.tif	TUBB2	1	-1	341	4241	0.48945275522143034	1.999996e-06	True	5.698971	cp
Prometaphase	3409dab3-a32d-4b07-b1c6-66a3829a2dcc	424	510	LT0013_42	107	63	1	LT0013_42_107	LT0013_42/LT0013_42_107_63.tif	TUBB2	1	-1	341	4241	0.5060051659376645	1.999996e-06	True	5.698971	cp
Prometaphase	2fabf28c-ec1b-4701-99cb-606e7778c308	192	744	LT0013_42	107	63	1	LT0013_42_107	LT0013_42/LT0013_42_107_63.tif	TUBB2	1	-1	341	4241	0.545056919986942	1.999996e-06	True	5.698971	cp
Prometaphase	77b16093-dca4-49dc-9561-a801856c5510	282	413	LT0013_42	107	63	1	LT0013_42_107	LT0013_42/LT0013_42_107_63.tif	TUBB2	1	-1	341	4241	0.5244497482970212	1.999996e-06	True	5.698971	cp
Prometaphase	ac42a686-676d-4dac-8a19-797d3b3b6a40	429	558	LT0013_42	107	63	1	LT0013_42_107	LT0013_42/LT0013_42_107_63.tif	TUBB2	1	-1	341	4241	0.5404119271784736	1.999996e-06	True	5.698971	cp
Prometaphase	9d6df2b9-5f04-4a2c-aa33-50bdaec555ee	123	359	LT0013_42	107	63	1	LT0013_42_107	LT0013_42/LT0013_42_107_63.tif	TUBB2	1	-1	341	4241	0.4782744789721405	1.999996e-06	True	5.698971	cp
Prometaphase	ba22f18a-2c6d-49e0-bd3b-5ec602cfaba3	811	860	LT0013_42	107	63	1	LT0013_42_107	LT0013_42/LT0013_42_107_63.tif	TUBB2	1	-1	341	4241	0.49779290541669324	1.999996e-06	True	5.698971	cp
Prometaphase	c0b8702f-0fd6-4565-8a9f-93f315e12a10	152	521	LT0013_42	107	76	1	LT0013_42_107	LT0013_42/LT0013_42_107_76.tif	TUBB2	1	-1	341	4241	0.43554200645576985	1.999996e-06	True	5.698971	cp
Prometaphase	e8d91d94-f4fe-430a-befe-7de17c8f1644	171	367	LT0013_42	107	76	1	LT0013_42_107	LT0013_42/LT0013_42_107_76.tif	TUBB2	1	-1	341	4241	0.5178458362166357	1.999996e-06	True	5.698971	cp
Prometaphase	7b67fbdd-d2b4-4c87-ac70-0f2a3f9e20f6	501	803	LT0013_42	107	76	1	LT0013_42_107	LT0013_42/LT0013_42_107_76.tif	TUBB2	1	-1	341	4241	0.5665341486052204	1.999996e-06	True	5.698971	cp
Prometaphase	1abd691a-e361-4ae7-a28e-511a480853aa	49	519	LT0013_42	107	76	1	LT0013_42_107	LT0013_42/LT0013_42_107_76.tif	TUBB2	1	-1	341	4241	0.6176952445440748	1.999996e-06	True	5.698971	cp
Prometaphase	7f9d4d1e-22ea-40c3-8cfb-7d38b0076a47	99	458	LT0013_42	107	76	1	LT0013_42_107	LT0013_42/LT0013_42_107_76.tif	TUBB2	1	-1	341	4241	0.724943845072428	1.999996e-06	True	5.698971	cp
Prometaphase	45d39093-6ecb-4677-9037-6e6808ce75f1	1251	888	LT0013_42	107	76	1	LT0013_42_107	LT0013_42/LT0013_42_107_76.tif	TUBB2	1	-1	341	4241	0.5509425588481742	1.999996e-06	True	5.698971	cp
Prometaphase	9438e017-ef84-4cf8-84c9-8e4e970dbdb4	124	364	LT0013_42	107	76	1	LT0013_42_107	LT0013_42/LT0013_42_107_76.tif	TUBB2	1	-1	341	4241	0.49229622201579315	1.999996e-06	True	5.698971	cp
Prometaphase	595c4f0b-0fac-4214-a261-1427203735ec	493	690	LT0013_42	107	76	1	LT0013_42_107	LT0013_42/LT0013_42_107_76.tif	TUBB2	1	-1	341	4241	0.5857083370699314	1.999996e-06	True	5.698971	cp
Prometaphase	b8a07442-e0c1-4341-adc6-f462d7ebdfd6	978	191	LT0013_42	107	76	1	LT0013_42_107	LT0013_42/LT0013_42_107_76.tif	TUBB2	1	-1	341	4241	0.5057947154193373	1.999996e-06	True	5.698971	cp
Prometaphase	5fb57a8a-ce96-4ad1-917a-3ed8c9a90207	187	579	LT0013_42	107	76	1	LT0013_42_107	LT0013_42/LT0013_42_107_76.tif	TUBB2	1	-1	341	4241	0.5475140039477812	1.999996e-06	True	5.698971	cp
Prometaphase	c92718a1-54bf-4d6c-bff4-dc4ba4bd35a3	959	508	LT0013_42	107	76	1	LT0013_42_107	LT0013_42/LT0013_42_107_76.tif	TUBB2	1	-1	341	4241	0.42684281357653336	1.999996e-06	True	5.698971	cp
Prometaphase	4945d924-ddb9-4b6a-888e-a24f24b1aed5	871	460	LT0023_04	5	8	1	LT0023_04_5	LT0023_04/LT0023_04_5_8.tif	MYST1	1	-1	341	4241	0.3579447650857256	1.999996e-06	True	5.698971	cp
Prometaphase	5d0e97a3-b52b-426b-99d6-eb8c5c741d7e	1215	121	LT0030_17	58	46	1	LT0030_17_58	LT0030_17/LT0030_17_58_46.tif	OR2H1	1	-1	341	4241	0.4042578377385224	1.999996e-06	True	5.698971	cp
Prometaphase	b4e2c5ce-a510-4de5-973e-6e93788811d1	286	502	LT0030_17	58	46	1	LT0030_17_58	LT0030_17/LT0030_17_58_46.tif	OR2H1	1	-1	341	4241	0.654275457878935	1.999996e-06	True	5.698971	cp
Prometaphase	3ff42d25-d64d-4590-83b8-0bc711b660f5	493	586	LT0035_06	274	4	1	LT0035_06_274	LT0035_06/LT0035_06_274_4.tif	PAPPA	1	-1	341	4241	0.7510481362089689	1.999996e-06	True	5.698971	cp
Prometaphase	bd5a12e0-ff75-41ab-87d6-c5bf165e079a	556	366	LT0035_06	274	4	1	LT0035_06_274	LT0035_06/LT0035_06_274_4.tif	PAPPA	1	-1	341	4241	0.841669116385296	1.999996e-06	True	5.698971	cp
Prometaphase	e9f9a532-69d3-4ad3-9989-a8ad855cdf45	458	570	LT0035_06	274	4	1	LT0035_06_274	LT0035_06/LT0035_06_274_4.tif	PAPPA	1	-1	341	4241	0.6558074724797712	1.999996e-06	True	5.698971	cp
Prometaphase	43266475-c3f7-43f3-8b4c-1ccf90ec4519	454	868	LT0035_06	274	4	1	LT0035_06_274	LT0035_06/LT0035_06_274_4.tif	PAPPA	1	-1	341	4241	0.5838884109300598	1.999996e-06	True	5.698971	cp
Prometaphase	c1fb5c2f-4aba-4014-b025-98990474adc3	392	419	LT0035_06	274	4	1	LT0035_06_274	LT0035_06/LT0035_06_274_4.tif	PAPPA	1	-1	341	4241	0.48942589945746273	1.999996e-06	True	5.698971	cp
Prometaphase	fa68b2ef-7867-4510-9c14-f164130b5f09	769	604	LT0035_06	274	4	1	LT0035_06_274	LT0035_06/LT0035_06_274_4.tif	PAPPA	1	-1	341	4241	0.645658964312761	1.999996e-06	True	5.698971	cp
Prometaphase	e7932595-9a10-4ae8-a901-b5529e8a0864	311	338	LT0035_06	274	21	1	LT0035_06_274	LT0035_06/LT0035_06_274_21.tif	PAPPA	1	-1	341	4241	0.7462302441048775	1.999996e-06	True	5.698971	cp
Prometaphase	3805f497-2878-43db-8a42-a4966564c36a	781	432	LT0035_06	274	21	1	LT0035_06_274	LT0035_06/LT0035_06_274_21.tif	PAPPA	1	-1	341	4241	0.17925278704318306	1.999996e-06	True	5.698971	cp
Prometaphase	1bb0d9e0-74b4-4a2b-9de8-0aa629363bc1	807	481	LT0035_06	274	21	1	LT0035_06_274	LT0035_06/LT0035_06_274_21.tif	PAPPA	1	-1	341	4241	0.677077436881909	1.999996e-06	True	5.698971	cp
Prometaphase	c4eaea1a-ad0d-4e76-b337-bad17729c626	741	636	LT0035_06	274	21	1	LT0035_06_274	LT0035_06/LT0035_06_274_21.tif	PAPPA	1	-1	341	4241	0.6323430908421395	1.999996e-06	True	5.698971	cp
Prometaphase	6c5661e4-d474-4f81-97bb-dba37db9828a	310	433	LT0035_06	274	21	1	LT0035_06_274	LT0035_06/LT0035_06_274_21.tif	PAPPA	1	-1	341	4241	0.5573869811280864	1.999996e-06	True	5.698971	cp
Prometaphase	41425a86-90db-4ebf-8c89-457391c75db6	685	614	LT0035_06	274	21	1	LT0035_06_274	LT0035_06/LT0035_06_274_21.tif	PAPPA	1	-1	341	4241	0.7137948380488197	1.999996e-06	True	5.698971	cp
Prometaphase	4c8ec35e-bca6-456f-8ec3-8ce8163faba7	449	367	LT0035_06	274	21	1	LT0035_06_274	LT0035_06/LT0035_06_274_21.tif	PAPPA	1	-1	341	4241	0.14229883409729005	1.999996e-06	True	5.698971	cp
Prometaphase	0d4894c3-d367-4d43-b34c-d1c3f0d9cfd0	269	372	LT0035_06	274	21	1	LT0035_06_274	LT0035_06/LT0035_06_274_21.tif	PAPPA	1	-1	341	4241	0.6460125637885842	1.999996e-06	True	5.698971	cp
Prometaphase	b7c11cb9-8123-4d4e-ac96-e43118724d55	500	393	LT0035_06	274	21	1	LT0035_06_274	LT0035_06/LT0035_06_274_21.tif	PAPPA	1	-1	341	4241	0.6404338922821916	1.999996e-06	True	5.698971	cp
Prometaphase	64aae5b4-c916-477b-8c09-ff47f2365158	1046	285	LT0035_06	274	21	1	LT0035_06_274	LT0035_06/LT0035_06_274_21.tif	PAPPA	1	-1	341	4241	0.29490432487181983	1.999996e-06	True	5.698971	cp
Prometaphase	46b0f049-4b77-4238-9deb-ca2c920a8c3c	223	362	LT0035_06	274	21	1	LT0035_06_274	LT0035_06/LT0035_06_274_21.tif	PAPPA	1	-1	341	4241	0.630033667191932	1.999996e-06	True	5.698971	cp
Prometaphase	3db9f761-af2b-4a04-9b8f-17b1e01b07b0	1067	245	LT0035_06	274	21	1	LT0035_06_274	LT0035_06/LT0035_06_274_21.tif	PAPPA	1	-1	341	4241	0.6932192618212715	1.999996e-06	True	5.698971	cp
Prometaphase	8776b4a2-5ec8-473c-a173-083d853a96d0	776	442	LT0035_06	274	40	1	LT0035_06_274	LT0035_06/LT0035_06_274_40.tif	PAPPA	1	-1	341	4241	0.7390499006269023	1.999996e-06	True	5.698971	cp
Prometaphase	3b235df8-3d03-4328-a8ea-8b321a9985b4	771	135	LT0035_06	274	40	1	LT0035_06_274	LT0035_06/LT0035_06_274_40.tif	PAPPA	1	-1	341	4241	0.6800938706245717	1.999996e-06	True	5.698971	cp
Prometaphase	fc3b8ccf-11e2-4653-a7f5-6ad742e84eb8	1050	281	LT0035_06	274	40	1	LT0035_06_274	LT0035_06/LT0035_06_274_40.tif	PAPPA	1	-1	341	4241	0.5050302606356284	1.999996e-06	True	5.698971	cp
Prometaphase	b453ba55-6567-49e4-8927-7960f4b592fe	811	473	LT0035_06	274	40	1	LT0035_06_274	LT0035_06/LT0035_06_274_40.tif	PAPPA	1	-1	341	4241	0.7271686510686942	1.999996e-06	True	5.698971	cp
Prometaphase	a99bfbbc-b80e-41f8-a33d-9747d62bc808	310	335	LT0035_06	274	40	1	LT0035_06_274	LT0035_06/LT0035_06_274_40.tif	PAPPA	1	-1	341	4241	0.7837608035079421	1.999996e-06	True	5.698971	cp
Prometaphase	c1b48ebf-1951-4d9a-ae14-4e8f6b5d00cc	1315	401	LT0035_06	274	40	1	LT0035_06_274	LT0035_06/LT0035_06_274_40.tif	PAPPA	1	-1	341	4241	0.6135273828722747	1.999996e-06	True	5.698971	cp
Prometaphase	15b4b4b9-0e87-4e69-9259-aeb656e9edf7	746	181	LT0035_06	274	40	1	LT0035_06_274	LT0035_06/LT0035_06_274_40.tif	PAPPA	1	-1	341	4241	0.6023462424195603	1.999996e-06	True	5.698971	cp
Prometaphase	b83abea6-2f97-4881-9c17-aa226e80a3da	539	143	LT0035_06	274	40	1	LT0035_06_274	LT0035_06/LT0035_06_274_40.tif	PAPPA	1	-1	341	4241	0.6119474314277121	1.999996e-06	True	5.698971	cp
Prometaphase	a072dc2d-89dd-458b-9396-e5378585fca0	1069	242	LT0035_06	274	40	1	LT0035_06_274	LT0035_06/LT0035_06_274_40.tif	PAPPA	1	-1	341	4241	0.640776084614844	1.999996e-06	True	5.698971	cp
Prometaphase	91b8c139-872e-4f4c-a6bd-1ad4640b0b4b	951	464	LT0035_06	274	40	1	LT0035_06_274	LT0035_06/LT0035_06_274_40.tif	PAPPA	1	-1	341	4241	0.6152121283307296	1.999996e-06	True	5.698971	cp
Prometaphase	6e0b4e7d-d9f5-435f-b337-b1621ba4380b	266	372	LT0035_06	274	40	1	LT0035_06_274	LT0035_06/LT0035_06_274_40.tif	PAPPA	1	-1	341	4241	0.6197672744950401	1.999996e-06	True	5.698971	cp
Prometaphase	6eadbd2c-c9e2-42c6-8b71-03d8586254cf	226	346	LT0035_06	274	40	1	LT0035_06_274	LT0035_06/LT0035_06_274_40.tif	PAPPA	1	-1	341	4241	0.7489551458279725	1.999996e-06	True	5.698971	cp
Prometaphase	c015bb62-c2fe-4bdc-b311-6b32c70c1f9d	248	441	LT0043_48	166	47	1	LT0043_48_166	LT0043_48/LT0043_48_166_47.tif	OGG1	1	-1	341	4241	0.6497827626676986	1.999996e-06	True	5.698971	cp
Prometaphase	32cd8785-41cf-4543-a401-ff29e9155b9d	249	916	LT0043_48	166	55	1	LT0043_48_166	LT0043_48/LT0043_48_166_55.tif	OGG1	1	-1	341	4241	0.6138062312420389	1.999996e-06	True	5.698971	cp
Prometaphase	554a58d2-6418-4b39-8130-5312f066c81a	291	903	LT0047_27	140	68	1	LT0047_27_140	LT0047_27/LT0047_27_140_68.tif	DNCH1	1	-1	341	4241	0.6312624254679353	1.999996e-06	True	5.698971	cp
Prometaphase	6a9a5d64-a62a-4b55-977c-fadcedb21ef3	831	590	LT0047_27	140	68	1	LT0047_27_140	LT0047_27/LT0047_27_140_68.tif	DNCH1	1	-1	341	4241	0.706696085939865	1.999996e-06	True	5.698971	cp
Prometaphase	c7c2499a-2844-4907-9ae2-7b72e812b6ff	353	938	LT0047_27	140	68	1	LT0047_27_140	LT0047_27/LT0047_27_140_68.tif	DNCH1	1	-1	341	4241	0.4411698485377308	1.999996e-06	True	5.698971	cp
Prometaphase	099e39a3-c6be-4b83-912d-39d2a1fba8fd	176	776	LT0047_27	140	75	1	LT0047_27_140	LT0047_27/LT0047_27_140_75.tif	DNCH1	1	-1	341	4241	0.7144335134385209	1.999996e-06	True	5.698971	cp
Prometaphase	3792a137-5e54-44ce-9729-319d79f406da	715	742	LT0047_27	140	75	1	LT0047_27_140	LT0047_27/LT0047_27_140_75.tif	DNCH1	1	-1	341	4241	0.7430366946656086	1.999996e-06	True	5.698971	cp
Prometaphase	f438dc18-43ee-46cc-a23d-1def54b2156f	762	722	LT0047_27	140	75	1	LT0047_27_140	LT0047_27/LT0047_27_140_75.tif	DNCH1	1	-1	341	4241	0.704235603639597	1.999996e-06	True	5.698971	cp
Prometaphase	84f04dca-cef6-4bec-b554-d4f3df3ed1d1	435	586	LT0047_27	140	84	1	LT0047_27_140	LT0047_27/LT0047_27_140_84.tif	DNCH1	1	-1	341	4241	0.5646705162378628	1.999996e-06	True	5.698971	cp
Prometaphase	c078e3af-4abd-4dd8-a5cb-963a6f85d776	539	506	LT0047_27	140	84	1	LT0047_27_140	LT0047_27/LT0047_27_140_84.tif	DNCH1	1	-1	341	4241	0.777199996356207	1.999996e-06	True	5.698971	cp
Prometaphase	203c9ede-6790-41e2-ae78-f180d51ba533	375	452	LT0047_27	140	89	1	LT0047_27_140	LT0047_27/LT0047_27_140_89.tif	DNCH1	1	-1	341	4241	0.4807837732223132	1.999996e-06	True	5.698971	cp
Prometaphase	e3669d6c-b79f-4b25-860f-ee0ca54070f4	471	664	LT0047_27	140	89	1	LT0047_27_140	LT0047_27/LT0047_27_140_89.tif	DNCH1	1	-1	341	4241	0.7113260468715127	1.999996e-06	True	5.698971	cp
Prometaphase	c10df0f2-8eb6-47c6-a595-30afeaa06cf1	537	651	LT0047_27	140	89	1	LT0047_27_140	LT0047_27/LT0047_27_140_89.tif	DNCH1	1	-1	341	4241	0.6931438417579123	1.999996e-06	True	5.698971	cp
Prometaphase	22a007c5-5cad-4562-824e-7f8df6477f04	537	506	LT0047_27	140	89	1	LT0047_27_140	LT0047_27/LT0047_27_140_89.tif	DNCH1	1	-1	341	4241	0.6971107396314475	1.999996e-06	True	5.698971	cp
Prometaphase	130860da-1a3a-4f43-a578-1be6b10c6e99	479	373	LT0047_27	140	89	1	LT0047_27_140	LT0047_27/LT0047_27_140_89.tif	DNCH1	1	-1	341	4241	0.8045751504314553	1.999996e-06	True	5.698971	cp
Prometaphase	11379bba-6828-4c3f-ae24-98e5262c7878	722	925	LT0047_27	140	94	1	LT0047_27_140	LT0047_27/LT0047_27_140_94.tif	DNCH1	1	-1	341	4241	0.16725247168457752	1.999996e-06	True	5.698971	cp
Prometaphase	33b01e5d-9793-423b-ba31-b403c0923949	477	662	LT0047_27	140	94	1	LT0047_27_140	LT0047_27/LT0047_27_140_94.tif	DNCH1	1	-1	341	4241	0.7766089201425863	1.999996e-06	True	5.698971	cp
Prometaphase	3f9fb676-0f39-4e40-81a8-5e32e7a10dba	537	652	LT0047_27	140	94	1	LT0047_27_140	LT0047_27/LT0047_27_140_94.tif	DNCH1	1	-1	341	4241	0.5305664978462645	1.999996e-06	True	5.698971	cp
Prometaphase	fc607c4f-51bd-442f-a8eb-a19f01a099b9	645	319	LT0047_27	140	94	1	LT0047_27_140	LT0047_27/LT0047_27_140_94.tif	DNCH1	1	-1	341	4241	0.7527214835419699	1.999996e-06	True	5.698971	cp
Prometaphase	3b97d191-4fc0-479e-833b-ff2858e53965	593	902	LT0048_14	335	1	1	LT0048_14_335	LT0048_14/LT0048_14_335_1.tif	PLK1	1	-1	341	4241	0.5890192317232387	1.999996e-06	True	5.698971	cp
Prometaphase	d085efcb-96fb-4f32-84b4-0ad8d028aaf4	270	940	LT0048_14	335	1	1	LT0048_14_335	LT0048_14/LT0048_14_335_1.tif	PLK1	1	-1	341	4241	0.7186837356187912	1.999996e-06	True	5.698971	cp
Prometaphase	3a07077a-0538-4f9e-b4ab-e8b181189294	241	808	LT0048_14	335	1	1	LT0048_14_335	LT0048_14/LT0048_14_335_1.tif	PLK1	1	-1	341	4241	0.6206440088242067	1.999996e-06	True	5.698971	cp
Prometaphase	3ce9cea5-d33d-4c7a-a6f4-40ea33201ea6	789	502	LT0048_14	335	1	1	LT0048_14_335	LT0048_14/LT0048_14_335_1.tif	PLK1	1	-1	341	4241	0.590497620526785	1.999996e-06	True	5.698971	cp
Prometaphase	5c84727e-ad76-46fd-9f84-b86b625a96c7	418	875	LT0048_14	335	1	1	LT0048_14_335	LT0048_14/LT0048_14_335_1.tif	PLK1	1	-1	341	4241	0.8172575686390696	1.999996e-06	True	5.698971	cp
Prometaphase	bc33e064-ada5-45b9-95d7-c6f542c59bbe	729	693	LT0048_14	335	1	1	LT0048_14_335	LT0048_14/LT0048_14_335_1.tif	PLK1	1	-1	341	4241	0.7876329029856506	1.999996e-06	True	5.698971	cp
Prometaphase	fabb8bb4-cf65-4dd6-b1ef-1837f664038e	938	175	LT0048_14	335	1	1	LT0048_14_335	LT0048_14/LT0048_14_335_1.tif	PLK1	1	-1	341	4241	0.2052028988145132	1.999996e-06	True	5.698971	cp
Prometaphase	323ecffd-8218-4764-8ff8-b91e12151e71	500	930	LT0048_14	335	1	1	LT0048_14_335	LT0048_14/LT0048_14_335_1.tif	PLK1	1	-1	341	4241	0.7445865155801593	1.999996e-06	True	5.698971	cp
Prometaphase	14206dfb-3d3d-46b9-b53c-2ad733582f55	609	745	LT0048_14	335	1	1	LT0048_14_335	LT0048_14/LT0048_14_335_1.tif	PLK1	1	-1	341	4241	0.7818861752886376	1.999996e-06	True	5.698971	cp
Prometaphase	015e4472-6bef-4376-9e23-54fbf2f4901f	490	973	LT0048_14	335	1	1	LT0048_14_335	LT0048_14/LT0048_14_335_1.tif	PLK1	1	-1	341	4241	0.5854499131259209	1.999996e-06	True	5.698971	cp
Prometaphase	3d527588-ab61-4103-b473-55651c79a9ba	300	477	LT0048_14	335	1	1	LT0048_14_335	LT0048_14/LT0048_14_335_1.tif	PLK1	1	-1	341	4241	0.5725925873543173	1.999996e-06	True	5.698971	cp
Prometaphase	0244e3f4-555c-4df3-90b6-e51e2ca9d8e9	778	622	LT0048_14	335	1	1	LT0048_14_335	LT0048_14/LT0048_14_335_1.tif	PLK1	1	-1	341	4241	0.8197375905030246	1.999996e-06	True	5.698971	cp
Prometaphase	047d3b87-6802-4d3f-b92c-319d85f50cdf	264	902	LT0048_14	335	1	1	LT0048_14_335	LT0048_14/LT0048_14_335_1.tif	PLK1	1	-1	341	4241	0.42093051380322494	1.999996e-06	True	5.698971	cp
Prometaphase	2f1c92d0-f273-44bb-9932-a3001a4581af	283	823	LT0048_14	335	1	1	LT0048_14_335	LT0048_14/LT0048_14_335_1.tif	PLK1	1	-1	341	4241	0.46669552784054524	1.999996e-06	True	5.698971	cp
Prometaphase	3624d032-58e9-4ac0-ac54-dd89a0e68248	171	421	LT0048_14	335	1	1	LT0048_14_335	LT0048_14/LT0048_14_335_1.tif	PLK1	1	-1	341	4241	0.679096255309635	1.999996e-06	True	5.698971	cp
Prometaphase	39788a30-1430-4297-b03f-e9b32db9b477	373	404	LT0048_14	335	1	1	LT0048_14_335	LT0048_14/LT0048_14_335_1.tif	PLK1	1	-1	341	4241	0.31486799998392423	1.999996e-06	True	5.698971	cp
Prometaphase	298d7564-e679-475d-8e8c-970917eb87a0	367	400	LT0048_14	335	13	1	LT0048_14_335	LT0048_14/LT0048_14_335_13.tif	PLK1	1	-1	341	4241	0.2526884820939949	1.999996e-06	True	5.698971	cp
Prometaphase	14a9e35f-2506-474c-82ab-fd37e6d120ff	613	745	LT0048_14	335	13	1	LT0048_14_335	LT0048_14/LT0048_14_335_13.tif	PLK1	1	-1	341	4241	0.7688657349656672	1.999996e-06	True	5.698971	cp
Prometaphase	9b2cff27-a0bd-47c2-b096-4b4e84efb533	255	902	LT0048_14	335	13	1	LT0048_14_335	LT0048_14/LT0048_14_335_13.tif	PLK1	1	-1	341	4241	0.6757057848179308	1.999996e-06	True	5.698971	cp
Prometaphase	54f98d99-7e13-41e7-b1ae-945aef30c1c9	497	932	LT0048_14	335	13	1	LT0048_14_335	LT0048_14/LT0048_14_335_13.tif	PLK1	1	-1	341	4241	0.800043051552659	1.999996e-06	True	5.698971	cp
Prometaphase	50c98725-f2a2-4a97-bb54-97f3b0bc87bf	241	798	LT0048_14	335	13	1	LT0048_14_335	LT0048_14/LT0048_14_335_13.tif	PLK1	1	-1	341	4241	0.5875592047938218	1.999996e-06	True	5.698971	cp
Prometaphase	310128ba-d496-4f0d-a2f6-7d2a29071ce1	418	875	LT0048_14	335	13	1	LT0048_14_335	LT0048_14/LT0048_14_335_13.tif	PLK1	1	-1	341	4241	0.42245077467167047	1.999996e-06	True	5.698971	cp
Prometaphase	273a2525-d788-40c9-9d53-0f32ddcfbbcd	296	474	LT0048_14	335	13	1	LT0048_14_335	LT0048_14/LT0048_14_335_13.tif	PLK1	1	-1	341	4241	0.27033164870933596	1.999996e-06	True	5.698971	cp
Prometaphase	c11d22ac-c00a-4dbd-857b-c56b3c0ae9b9	777	620	LT0048_14	335	13	1	LT0048_14_335	LT0048_14/LT0048_14_335_13.tif	PLK1	1	-1	341	4241	0.7738440580025979	1.999996e-06	True	5.698971	cp
Prometaphase	07c46201-88c7-400a-a224-62df07dd9576	911	522	LT0048_14	335	13	1	LT0048_14_335	LT0048_14/LT0048_14_335_13.tif	PLK1	1	-1	341	4241	0.3010627028905812	1.999996e-06	True	5.698971	cp
Prometaphase	68cc1b7a-ba3f-4b26-baa5-202cb0079aa7	725	688	LT0048_14	335	13	1	LT0048_14_335	LT0048_14/LT0048_14_335_13.tif	PLK1	1	-1	341	4241	0.7855781576851272	1.999996e-06	True	5.698971	cp
Prometaphase	e7b58d5e-39e1-4aa2-8d47-aa5865838c63	283	821	LT0048_14	335	13	1	LT0048_14_335	LT0048_14/LT0048_14_335_13.tif	PLK1	1	-1	341	4241	0.5820899134754388	1.999996e-06	True	5.698971	cp
Prometaphase	4949f661-2a1b-4789-a63b-1a86ae78efff	275	936	LT0048_14	335	13	1	LT0048_14_335	LT0048_14/LT0048_14_335_13.tif	PLK1	1	-1	341	4241	0.6185560927330126	1.999996e-06	True	5.698971	cp
Prometaphase	d0aa42c7-a4b1-46d4-9c8b-7918b9a83dd4	595	900	LT0048_14	335	13	1	LT0048_14_335	LT0048_14/LT0048_14_335_13.tif	PLK1	1	-1	341	4241	0.578267813430492	1.999996e-06	True	5.698971	cp
Prometaphase	16fb2aa2-63c5-488e-aa2a-ecbca2fa07bb	811	581	LT0048_14	335	13	1	LT0048_14_335	LT0048_14/LT0048_14_335_13.tif	PLK1	1	-1	341	4241	0.5491242842617498	1.999996e-06	True	5.698971	cp
Prometaphase	c6e6c0a9-ee18-43cc-bf58-46f1992ebc06	942	172	LT0048_14	335	13	1	LT0048_14_335	LT0048_14/LT0048_14_335_13.tif	PLK1	1	-1	341	4241	0.40236441847814514	1.999996e-06	True	5.698971	cp
Prometaphase	fb323419-00a5-489c-bc4e-bb522f84e1a2	486	967	LT0048_14	335	13	1	LT0048_14_335	LT0048_14/LT0048_14_335_13.tif	PLK1	1	-1	341	4241	0.533976602581278	1.999996e-06	True	5.698971	cp
Prometaphase	3bab7cb6-347a-4c71-8119-b9a00e723798	790	502	LT0048_14	335	13	1	LT0048_14_335	LT0048_14/LT0048_14_335_13.tif	PLK1	1	-1	341	4241	0.6552051039425311	1.999996e-06	True	5.698971	cp
Prometaphase	e5b5bc7b-92d5-431f-bae1-d309db2f975c	165	421	LT0048_14	335	13	1	LT0048_14_335	LT0048_14/LT0048_14_335_13.tif	PLK1	1	-1	341	4241	0.8095519610620023	1.999996e-06	True	5.698971	cp
Prometaphase	09693b46-d48a-4c0e-b480-2745dccc332f	333	640	LT0048_14	335	29	1	LT0048_14_335	LT0048_14/LT0048_14_335_29.tif	PLK1	1	-1	341	4241	0.76739621564969	1.999996e-06	True	5.698971	cp
Prometaphase	e5baf369-417f-4b61-8b09-17bc924f489f	1245	86	LT0048_14	335	29	1	LT0048_14_335	LT0048_14/LT0048_14_335_29.tif	PLK1	1	-1	341	4241	0.6334286885831628	1.999996e-06	True	5.698971	cp
Prometaphase	aa866ae2-c388-47f1-8686-55a24c02fdf0	277	938	LT0048_14	335	29	1	LT0048_14_335	LT0048_14/LT0048_14_335_29.tif	PLK1	1	-1	341	4241	0.6690304422974579	1.999996e-06	True	5.698971	cp
Prometaphase	691eabf6-82ef-43d7-a909-9686f78f4ef7	272	875	LT0048_14	335	29	1	LT0048_14_335	LT0048_14/LT0048_14_335_29.tif	PLK1	1	-1	341	4241	0.5933601910116068	1.999996e-06	True	5.698971	cp
Prometaphase	5206be99-774a-4670-8df6-7f99067c363d	560	82	LT0048_14	335	29	1	LT0048_14_335	LT0048_14/LT0048_14_335_29.tif	PLK1	1	-1	341	4241	0.09179041729756593	0.027893944	True	1.5544901	cp
Prometaphase	698985ac-c3f7-436e-b391-029894c09123	789	500	LT0048_14	335	29	1	LT0048_14_335	LT0048_14/LT0048_14_335_29.tif	PLK1	1	-1	341	4241	0.6499265122740376	1.999996e-06	True	5.698971	cp
Prometaphase	f29ad3ca-331c-450c-a792-c450f3b92b82	206	203	LT0048_14	335	29	1	LT0048_14_335	LT0048_14/LT0048_14_335_29.tif	PLK1	1	-1	341	4241	0.7319667280369802	1.999996e-06	True	5.698971	cp
Prometaphase	bf5594c0-8f80-4da9-961a-30410d2cd754	370	58	LT0048_14	335	29	1	LT0048_14_335	LT0048_14/LT0048_14_335_29.tif	PLK1	1	-1	341	4241	0.1483922580959635	1.999996e-06	True	5.698971	cp
Prometaphase	d0451262-477f-4ceb-8e1a-2d555d2c2b38	283	827	LT0048_14	335	29	1	LT0048_14_335	LT0048_14/LT0048_14_335_29.tif	PLK1	1	-1	341	4241	0.5801074264863855	1.999996e-06	True	5.698971	cp
Prometaphase	2d674bc8-2fde-4cd5-88cc-45da76b0a809	247	792	LT0048_14	335	29	1	LT0048_14_335	LT0048_14/LT0048_14_335_29.tif	PLK1	1	-1	341	4241	0.5363176831414929	1.999996e-06	True	5.698971	cp
Prometaphase	2927f601-c3ab-49c8-a4ad-e5cbf9fd94d8	148	140	LT0048_14	335	29	1	LT0048_14_335	LT0048_14/LT0048_14_335_29.tif	PLK1	1	-1	341	4241	0.6103915455926765	1.999996e-06	True	5.698971	cp
Prometaphase	e0206e31-c316-4ceb-b419-af1cf0be0fdd	383	617	LT0048_14	335	29	1	LT0048_14_335	LT0048_14/LT0048_14_335_29.tif	PLK1	1	-1	341	4241	0.7230825139877083	1.999996e-06	True	5.698971	cp
Prometaphase	b300da8c-7e3a-4f9d-a05a-b2f61fde4cd7	720	206	LT0048_14	335	29	1	LT0048_14_335	LT0048_14/LT0048_14_335_29.tif	PLK1	1	-1	341	4241	0.24044109866325414	1.999996e-06	True	5.698971	cp
Prometaphase	dd936359-d427-48b4-916d-ed9f5bffa284	918	44	LT0048_14	335	29	1	LT0048_14_335	LT0048_14/LT0048_14_335_29.tif	PLK1	1	-1	341	4241	0.6103808667808337	1.999996e-06	True	5.698971	cp
Prometaphase	d2a120bc-bc13-4a5e-9a95-4a15fd147e34	879	18	LT0048_14	335	29	1	LT0048_14_335	LT0048_14/LT0048_14_335_29.tif	PLK1	1	-1	341	4241	0.701352459619152	1.999996e-06	True	5.698971	cp
Prometaphase	7e3236fa-d50c-45ab-96a1-9a009daf5947	595	125	LT0048_14	335	29	1	LT0048_14_335	LT0048_14/LT0048_14_335_29.tif	PLK1	1	-1	341	4241	0.6059355640021146	1.999996e-06	True	5.698971	cp
Prometaphase	3558a32c-6da2-4c75-b787-642787c9cdff	796	416	LT0048_14	335	29	1	LT0048_14_335	LT0048_14/LT0048_14_335_29.tif	PLK1	1	-1	341	4241	0.6359594266697994	1.999996e-06	True	5.698971	cp
Prometaphase	00157f44-7a14-4374-b1ec-78afc4443210	813	578	LT0048_14	335	29	1	LT0048_14_335	LT0048_14/LT0048_14_335_29.tif	PLK1	1	-1	341	4241	0.5766184689261679	1.999996e-06	True	5.698971	cp
Prometaphase	204fa738-40ab-4e9b-8414-5621e010bf21	264	173	LT0048_14	335	29	1	LT0048_14_335	LT0048_14/LT0048_14_335_29.tif	PLK1	1	-1	341	4241	0.6671965382889792	1.999996e-06	True	5.698971	cp
Prometaphase	8bd9b798-eb5e-408d-8ace-df6215e014f3	457	612	LT0048_14	335	29	1	LT0048_14_335	LT0048_14/LT0048_14_335_29.tif	PLK1	1	-1	341	4241	0.8238111129899188	1.999996e-06	True	5.698971	cp
Prometaphase	25c28587-4fa2-43ee-ab79-85fbe774bbf8	740	388	LT0048_14	335	29	1	LT0048_14_335	LT0048_14/LT0048_14_335_29.tif	PLK1	1	-1	341	4241	0.6710266128694549	1.999996e-06	True	5.698971	cp
Prometaphase	654256ea-f41f-4d33-85dd-c50a60de730e	21	326	LT0048_14	335	29	1	LT0048_14_335	LT0048_14/LT0048_14_335_29.tif	PLK1	1	-1	341	4241	0.7134186238363363	1.999996e-06	True	5.698971	cp
Prometaphase	211d1ef5-cbad-4537-b563-4d5fb2040dea	539	196	LT0048_14	335	29	1	LT0048_14_335	LT0048_14/LT0048_14_335_29.tif	PLK1	1	-1	341	4241	0.7059038594313244	1.999996e-06	True	5.698971	cp
Prometaphase	43e7bd48-df5e-4b0b-86f2-a4829db4b87b	261	328	LT0048_14	335	56	1	LT0048_14_335	LT0048_14/LT0048_14_335_56.tif	PLK1	1	-1	341	4241	0.3241665091670201	1.999996e-06	True	5.698971	cp
Prometaphase	f6ab0d4a-9dad-4f79-a711-d92c4479a005	723	259	LT0048_14	335	56	1	LT0048_14_335	LT0048_14/LT0048_14_335_56.tif	PLK1	1	-1	341	4241	0.09895465000177439	0.0013859973	True	2.8582377	cp
Prometaphase	161bcf4b-273f-4755-8cb0-4aea725f1ded	795	419	LT0048_14	335	56	1	LT0048_14_335	LT0048_14/LT0048_14_335_56.tif	PLK1	1	-1	341	4241	0.6618391549898079	1.999996e-06	True	5.698971	cp
Prometaphase	784c4d06-2e10-4dd9-9021-0a29095c39ec	714	573	LT0048_14	335	56	1	LT0048_14_335	LT0048_14/LT0048_14_335_56.tif	PLK1	1	-1	341	4241	0.6890764880513618	1.999996e-06	True	5.698971	cp
Prometaphase	cc3e4dcb-9a17-4aed-beee-ba15acff769f	814	573	LT0048_14	335	56	1	LT0048_14_335	LT0048_14/LT0048_14_335_56.tif	PLK1	1	-1	341	4241	0.6052146333781139	1.999996e-06	True	5.698971	cp
Prometaphase	3953464b-5910-4ebb-afc2-9c43c0b5e8bb	759	323	LT0048_14	335	56	1	LT0048_14_335	LT0048_14/LT0048_14_335_56.tif	PLK1	1	-1	341	4241	0.5338425228687755	1.999996e-06	True	5.698971	cp
Prometaphase	028d6317-0b9c-41ae-a28f-bfe3c8d371c5	151	133	LT0048_14	335	56	1	LT0048_14_335	LT0048_14/LT0048_14_335_56.tif	PLK1	1	-1	341	4241	0.6804266594058823	1.999996e-06	True	5.698971	cp
Prometaphase	558e2098-89e4-4b65-aba1-3dfa2b53d8f8	757	562	LT0048_14	335	56	1	LT0048_14_335	LT0048_14/LT0048_14_335_56.tif	PLK1	1	-1	341	4241	0.7332441045550092	1.999996e-06	True	5.698971	cp
Prometaphase	f85f2aa1-dba2-46dd-a006-d71dbd46a5c4	528	124	LT0048_14	335	56	1	LT0048_14_335	LT0048_14/LT0048_14_335_56.tif	PLK1	1	-1	341	4241	0.05383030024098121	1.0	False	-0.0	cp
Prometaphase	300e213c-5bd6-4a07-8b7c-55e09409488c	380	609	LT0048_14	335	56	1	LT0048_14_335	LT0048_14/LT0048_14_335_56.tif	PLK1	1	-1	341	4241	0.7591844515585433	1.999996e-06	True	5.698971	cp
Prometaphase	8d95bd98-ee75-4ee1-9d7e-abc8e3d36d3c	763	619	LT0048_14	335	56	1	LT0048_14_335	LT0048_14/LT0048_14_335_56.tif	PLK1	1	-1	341	4241	0.5003402076007916	1.999996e-06	True	5.698971	cp
Prometaphase	63482eba-2c39-4ce4-87ac-6eef36a52d78	534	198	LT0048_14	335	56	1	LT0048_14_335	LT0048_14/LT0048_14_335_56.tif	PLK1	1	-1	341	4241	0.730631105686726	1.999996e-06	True	5.698971	cp
Prometaphase	bd19642c-477e-4579-9a66-06d32a096bde	918	47	LT0048_14	335	56	1	LT0048_14_335	LT0048_14/LT0048_14_335_56.tif	PLK1	1	-1	341	4241	0.5074645002518302	1.999996e-06	True	5.698971	cp
Prometaphase	1a62f4ea-b55d-4b12-a157-bfef747c8671	277	383	LT0048_14	335	56	1	LT0048_14_335	LT0048_14/LT0048_14_335_56.tif	PLK1	1	-1	341	4241	0.7088725804568425	1.999996e-06	True	5.698971	cp
Prometaphase	47a255dc-5e6e-4b30-8efe-b79a21f054bb	597	125	LT0048_14	335	56	1	LT0048_14_335	LT0048_14/LT0048_14_335_56.tif	PLK1	1	-1	341	4241	0.6190974012632401	1.999996e-06	True	5.698971	cp
Prometaphase	0ca44d97-7f66-4d79-9bcc-2670f6817b95	210	206	LT0048_14	335	56	1	LT0048_14_335	LT0048_14/LT0048_14_335_56.tif	PLK1	1	-1	341	4241	0.5426730966888295	1.999996e-06	True	5.698971	cp
Prometaphase	9edd2eac-f4ee-4130-96ff-99aa14010a39	413	646	LT0048_14	335	56	1	LT0048_14_335	LT0048_14/LT0048_14_335_56.tif	PLK1	1	-1	341	4241	0.4012789456389961	1.999996e-06	True	5.698971	cp
Prometaphase	1e86b208-b37a-41e6-bbe3-f11b4695fccd	331	636	LT0048_14	335	56	1	LT0048_14_335	LT0048_14/LT0048_14_335_56.tif	PLK1	1	-1	341	4241	0.5988588804499066	1.999996e-06	True	5.698971	cp
Prometaphase	0d6ad47b-b769-496d-8825-3b773abf1469	715	202	LT0048_14	335	56	1	LT0048_14_335	LT0048_14/LT0048_14_335_56.tif	PLK1	1	-1	341	4241	0.23493567541039012	1.999996e-06	True	5.698971	cp
Prometaphase	5a6347de-6a2a-4b1a-b38c-de7b730e7ec8	418	652	LT0048_14	335	75	1	LT0048_14_335	LT0048_14/LT0048_14_335_75.tif	PLK1	1	-1	341	4241	0.2896385601113914	1.999996e-06	True	5.698971	cp
Prometaphase	10ee7355-a8f5-4c44-abd3-8439ed0cc795	201	203	LT0048_14	335	75	1	LT0048_14_335	LT0048_14/LT0048_14_335_75.tif	PLK1	1	-1	341	4241	0.23764816465830613	1.999996e-06	True	5.698971	cp
Prometaphase	2c37d8fa-e295-44aa-9de0-8e6f2343d1ee	689	395	LT0064_14	3	22	1	LT0064_14_3	LT0064_14/LT0064_14_3_22.tif	TPX2	1	-1	341	4241	0.5568038291955945	1.999996e-06	True	5.698971	cp
Prometaphase	f1953454-b971-4c40-8634-adf9a903e63d	554	765	LT0064_14	3	22	1	LT0064_14_3	LT0064_14/LT0064_14_3_22.tif	TPX2	1	-1	341	4241	0.5357304689551905	1.999996e-06	True	5.698971	cp
Prometaphase	7ae532f8-6016-43e0-9d55-193642a1959e	479	980	LT0064_14	3	22	1	LT0064_14_3	LT0064_14/LT0064_14_3_22.tif	TPX2	1	-1	341	4241	0.6679247235394633	1.999996e-06	True	5.698971	cp
Prometaphase	76dffcb5-a007-4d20-9176-fa66ddc3c2ff	540	692	LT0064_14	3	22	1	LT0064_14_3	LT0064_14/LT0064_14_3_22.tif	TPX2	1	-1	341	4241	0.5406731304489789	1.999996e-06	True	5.698971	cp
Prometaphase	31e4dea4-c612-4e46-a7bd-5bc6df83bffc	593	686	LT0064_14	3	22	1	LT0064_14_3	LT0064_14/LT0064_14_3_22.tif	TPX2	1	-1	341	4241	0.6964723686649513	1.999996e-06	True	5.698971	cp
Prometaphase	8aa5144f-527c-42c5-8673-e919d7b6ca46	608	720	LT0064_14	3	22	1	LT0064_14_3	LT0064_14/LT0064_14_3_22.tif	TPX2	1	-1	341	4241	0.6404209162262414	1.999996e-06	True	5.698971	cp
Prometaphase	798b4971-21b2-4b0b-b649-3409a639a4f6	406	960	LT0064_14	3	22	1	LT0064_14_3	LT0064_14/LT0064_14_3_22.tif	TPX2	1	-1	341	4241	0.5772829239819168	1.999996e-06	True	5.698971	cp
Prometaphase	6d47ea2e-12b3-4180-b204-e6474fc9bae4	482	697	LT0064_14	3	22	1	LT0064_14_3	LT0064_14/LT0064_14_3_22.tif	TPX2	1	-1	341	4241	0.6057338481677969	1.999996e-06	True	5.698971	cp
Prometaphase	9595996f-eb2e-4a1d-9d30-c43e19aa3d88	524	725	LT0064_14	3	22	1	LT0064_14_3	LT0064_14/LT0064_14_3_22.tif	TPX2	1	-1	341	4241	0.5242663323366493	1.999996e-06	True	5.698971	cp
Prometaphase	4e12d748-b759-474a-b7d9-610f663a8a83	30	160	LT0064_14	3	27	1	LT0064_14_3	LT0064_14/LT0064_14_3_27.tif	TPX2	1	-1	341	4241	0.5732226934542258	1.999996e-06	True	5.698971	cp
Prometaphase	dd379633-417c-4e6f-9b8e-afab42aff1f6	751	303	LT0064_14	3	27	1	LT0064_14_3	LT0064_14/LT0064_14_3_27.tif	TPX2	1	-1	341	4241	0.5642401715766242	1.999996e-06	True	5.698971	cp
Prometaphase	c7d55bca-a2d1-484e-a419-abee4f5d7444	744	937	LT0064_14	3	27	1	LT0064_14_3	LT0064_14/LT0064_14_3_27.tif	TPX2	1	-1	341	4241	0.6331902489994032	1.999996e-06	True	5.698971	cp
Prometaphase	e01b1e73-cab6-4344-9a22-33048234ba04	746	361	LT0064_14	3	27	1	LT0064_14_3	LT0064_14/LT0064_14_3_27.tif	TPX2	1	-1	341	4241	0.4590350421400355	1.999996e-06	True	5.698971	cp
Prometaphase	adf0e35f-df94-4b35-a252-666cf4f1fc83	554	761	LT0064_14	3	27	1	LT0064_14_3	LT0064_14/LT0064_14_3_27.tif	TPX2	1	-1	341	4241	0.5527537832605945	1.999996e-06	True	5.698971	cp
Prometaphase	1f41d2cc-3951-4203-80dc-8e6f6f36f5c9	483	696	LT0064_14	3	27	1	LT0064_14_3	LT0064_14/LT0064_14_3_27.tif	TPX2	1	-1	341	4241	0.5760699558213789	1.999996e-06	True	5.698971	cp
Prometaphase	16e28d50-04c8-46ae-bbe1-57e555ece5c5	541	690	LT0064_14	3	27	1	LT0064_14_3	LT0064_14/LT0064_14_3_27.tif	TPX2	1	-1	341	4241	0.5747794187772839	1.999996e-06	True	5.698971	cp
Prometaphase	be85439d-26cd-4dff-b6ef-7b8c8a90b76d	558	645	LT0064_14	3	27	1	LT0064_14_3	LT0064_14/LT0064_14_3_27.tif	TPX2	1	-1	341	4241	0.16549800876667933	1.999996e-06	True	5.698971	cp
Prometaphase	8f72ac0e-829c-47cc-86b2-429d80672346	593	686	LT0064_14	3	27	1	LT0064_14_3	LT0064_14/LT0064_14_3_27.tif	TPX2	1	-1	341	4241	0.7181393440763172	1.999996e-06	True	5.698971	cp
Prometaphase	f261bb77-abfb-403e-8abf-861edc902563	687	390	LT0064_14	3	27	1	LT0064_14_3	LT0064_14/LT0064_14_3_27.tif	TPX2	1	-1	341	4241	0.5685299322332026	1.999996e-06	True	5.698971	cp
Prometaphase	abcee724-c8e3-4949-847f-f0ea9749ca77	466	982	LT0064_14	3	54	1	LT0064_14_3	LT0064_14/LT0064_14_3_54.tif	TPX2	1	-1	341	4241	0.5885336659152426	1.999996e-06	True	5.698971	cp
Prometaphase	4423b3b4-c8d2-4f12-8690-fba64777e9ea	78	798	LT0064_14	3	54	1	LT0064_14_3	LT0064_14/LT0064_14_3_54.tif	TPX2	1	-1	341	4241	0.59165821371574	1.999996e-06	True	5.698971	cp
Prometaphase	e6109b8c-c92d-44b5-9386-c10712769bcb	484	702	LT0064_14	3	54	1	LT0064_14_3	LT0064_14/LT0064_14_3_54.tif	TPX2	1	-1	341	4241	0.5582636840188396	1.999996e-06	True	5.698971	cp
Prometaphase	0962b55b-bdb3-43bd-8ddb-b6accb397ff7	544	688	LT0064_14	3	54	1	LT0064_14_3	LT0064_14/LT0064_14_3_54.tif	TPX2	1	-1	341	4241	0.5389181934122309	1.999996e-06	True	5.698971	cp
Prometaphase	c2086d82-5eec-496c-aa4b-f80c9033e2a7	595	688	LT0064_14	3	54	1	LT0064_14_3	LT0064_14/LT0064_14_3_54.tif	TPX2	1	-1	341	4241	0.7871958861995699	1.999996e-06	True	5.698971	cp
Prometaphase	1ed4fa67-0404-426f-b0f8-cd50a9f33946	606	724	LT0064_14	3	54	1	LT0064_14_3	LT0064_14/LT0064_14_3_54.tif	TPX2	1	-1	341	4241	0.6853811338497209	1.999996e-06	True	5.698971	cp
Prometaphase	16c69aed-b436-4a61-9447-715e1d64e32b	1306	656	LT0066_19	287	1	1	LT0066_19_287	LT0066_19/LT0066_19_287_1.tif	ch-TOG	1	-1	341	4241	0.5786269019104473	1.999996e-06	True	5.698971	cp
Prometaphase	968a105c-087c-48c3-a89e-df735a79b8ee	713	793	LT0066_19	287	1	1	LT0066_19_287	LT0066_19/LT0066_19_287_1.tif	ch-TOG	1	-1	341	4241	0.2729749829332778	1.999996e-06	True	5.698971	cp
Prometaphase	96e3f875-85ec-4fcf-a6db-7a9dadc16e1e	869	219	LT0066_19	287	9	1	LT0066_19_287	LT0066_19/LT0066_19_287_9.tif	ch-TOG	1	-1	341	4241	0.10145944772260627	0.00047199905	True	3.3260589	cp
Prometaphase	7fe0ef1b-ff72-4ceb-b58c-df69fc36da06	541	598	LT0066_19	287	9	1	LT0066_19_287	LT0066_19/LT0066_19_287_9.tif	ch-TOG	1	-1	341	4241	0.6870335866913477	1.999996e-06	True	5.698971	cp
Prometaphase	6ba89acc-6e78-47ab-a1ac-3f359dd7fe52	999	372	LT0066_19	287	9	1	LT0066_19_287	LT0066_19/LT0066_19_287_9.tif	ch-TOG	1	-1	341	4241	0.7208101881719067	1.999996e-06	True	5.698971	cp
Prometaphase	1bb64418-9b19-4403-b003-4034b200679f	693	248	LT0066_19	287	14	1	LT0066_19_287	LT0066_19/LT0066_19_287_14.tif	ch-TOG	1	-1	341	4241	0.7891742475163912	1.999996e-06	True	5.698971	cp
Prometaphase	ec220ffa-6e8c-42a7-bc84-c1c3b1c61eda	1067	241	LT0066_19	287	14	1	LT0066_19_287	LT0066_19/LT0066_19_287_14.tif	ch-TOG	1	-1	341	4241	0.27073273757828137	1.999996e-06	True	5.698971	cp
Prometaphase	8eb84155-2cba-4260-8e53-938d4ab02ca9	1122	641	LT0066_19	287	14	1	LT0066_19_287	LT0066_19/LT0066_19_287_14.tif	ch-TOG	1	-1	341	4241	0.6838723619612533	1.999996e-06	True	5.698971	cp
Prometaphase	396f594c-ef94-4850-b90d-cc945630f241	544	600	LT0066_19	287	14	1	LT0066_19_287	LT0066_19/LT0066_19_287_14.tif	ch-TOG	1	-1	341	4241	0.7828939671637857	1.999996e-06	True	5.698971	cp
Prometaphase	8e31cf09-7be2-4d64-af1a-a83d18f826ea	907	89	LT0066_19	287	14	1	LT0066_19_287	LT0066_19/LT0066_19_287_14.tif	ch-TOG	1	-1	341	4241	0.764473452629494	1.999996e-06	True	5.698971	cp
Prometaphase	cd0d2c8a-b0a6-4386-8f4e-536a453460fc	644	287	LT0066_19	287	14	1	LT0066_19_287	LT0066_19/LT0066_19_287_14.tif	ch-TOG	1	-1	341	4241	0.7645539213335617	1.999996e-06	True	5.698971	cp
Prometaphase	2bde9dd0-0f47-42d1-848f-afd3535fdad3	1203	799	LT0066_19	287	14	1	LT0066_19_287	LT0066_19/LT0066_19_287_14.tif	ch-TOG	1	-1	341	4241	0.44107138171844407	1.999996e-06	True	5.698971	cp
Prometaphase	94913ff8-ef9e-48e6-bc82-5d1f42da4e1b	1279	743	LT0066_19	287	14	1	LT0066_19_287	LT0066_19/LT0066_19_287_14.tif	ch-TOG	1	-1	341	4241	0.05987107164669587	1.0	False	-0.0	cp
Prometaphase	637ca90d-1697-4d00-9f15-3d0fe7030b3b	1284	696	LT0066_19	287	14	1	LT0066_19_287	LT0066_19/LT0066_19_287_14.tif	ch-TOG	1	-1	341	4241	0.2990182442104528	1.999996e-06	True	5.698971	cp
Prometaphase	76fd63fb-e215-4664-a126-a1af968b0cd6	594	610	LT0066_19	287	14	1	LT0066_19_287	LT0066_19/LT0066_19_287_14.tif	ch-TOG	1	-1	341	4241	0.7839240518118644	1.999996e-06	True	5.698971	cp
Prometaphase	8f028bee-2691-4246-bc4c-0dc73ab7ea9c	1240	855	LT0066_19	287	14	1	LT0066_19_287	LT0066_19/LT0066_19_287_14.tif	ch-TOG	1	-1	341	4241	0.6371773952676102	1.999996e-06	True	5.698971	cp
Prometaphase	c732bf65-1dd1-4d7e-8522-6c9a9df43ec7	774	119	LT0066_19	287	14	1	LT0066_19_287	LT0066_19/LT0066_19_287_14.tif	ch-TOG	1	-1	341	4241	0.5570588157505124	1.999996e-06	True	5.698971	cp
Prometaphase	e69c2c2c-eb35-43f9-ac53-dc1aa3289b95	1317	444	LT0066_19	287	14	1	LT0066_19_287	LT0066_19/LT0066_19_287_14.tif	ch-TOG	1	-1	341	4241	0.25639303017012227	1.999996e-06	True	5.698971	cp
Prometaphase	f8ca77c7-9b60-40f9-9089-07205a9d142a	706	314	LT0066_19	287	14	1	LT0066_19_287	LT0066_19/LT0066_19_287_14.tif	ch-TOG	1	-1	341	4241	0.686398860527505	1.999996e-06	True	5.698971	cp
Prometaphase	fad961a0-afcb-4420-a5b1-fec0b4f72d16	1015	272	LT0066_19	287	14	1	LT0066_19_287	LT0066_19/LT0066_19_287_14.tif	ch-TOG	1	-1	341	4241	0.6446548021615635	1.999996e-06	True	5.698971	cp
Prometaphase	0ee09c2c-3c60-4432-811f-63215c305128	656	490	LT0066_19	287	22	1	LT0066_19_287	LT0066_19/LT0066_19_287_22.tif	ch-TOG	1	-1	341	4241	0.8219344378683819	1.999996e-06	True	5.698971	cp
Prometaphase	778dbde5-fea4-4609-b135-9eee17fe3750	1293	532	LT0066_19	287	22	1	LT0066_19_287	LT0066_19/LT0066_19_287_22.tif	ch-TOG	1	-1	341	4241	0.7356941114320009	1.999996e-06	True	5.698971	cp
Prometaphase	ea343e1e-c505-4144-85f4-6914e57e1049	546	602	LT0066_19	287	22	1	LT0066_19_287	LT0066_19/LT0066_19_287_22.tif	ch-TOG	1	-1	341	4241	0.8045957732942689	1.999996e-06	True	5.698971	cp
Prometaphase	a1bce1b6-39c3-4669-8cea-d85ebc46fa62	1085	178	LT0066_19	287	22	1	LT0066_19_287	LT0066_19/LT0066_19_287_22.tif	ch-TOG	1	-1	341	4241	0.7739557163400277	1.999996e-06	True	5.698971	cp
Prometaphase	9fcda2a4-42f3-4459-bd52-6b4611a67168	1252	486	LT0066_19	287	22	1	LT0066_19_287	LT0066_19/LT0066_19_287_22.tif	ch-TOG	1	-1	341	4241	0.7094323040445746	1.999996e-06	True	5.698971	cp
Prometaphase	f9a5a7c8-d1d4-458a-aecd-dd3e789f5476	1065	241	LT0066_19	287	22	1	LT0066_19_287	LT0066_19/LT0066_19_287_22.tif	ch-TOG	1	-1	341	4241	0.5408984208127684	1.999996e-06	True	5.698971	cp
Prometaphase	851d0393-6a4c-41f5-9cda-d28f0e1cb73d	972	847	LT0066_19	287	22	1	LT0066_19_287	LT0066_19/LT0066_19_287_22.tif	ch-TOG	1	-1	341	4241	0.39302632399495085	1.999996e-06	True	5.698971	cp
Prometaphase	d51eab7c-afe2-4222-b164-a82bb76ab64b	557	538	LT0066_19	287	22	1	LT0066_19_287	LT0066_19/LT0066_19_287_22.tif	ch-TOG	1	-1	341	4241	0.7415552814655874	1.999996e-06	True	5.698971	cp
Prometaphase	a2435428-9c14-404e-83b6-644902cfe036	1126	637	LT0066_19	287	22	1	LT0066_19_287	LT0066_19/LT0066_19_287_22.tif	ch-TOG	1	-1	341	4241	0.767692667358644	1.999996e-06	True	5.698971	cp
Prometaphase	1be609c0-a9dc-4e19-84b3-3ce035454793	604	548	LT0066_19	287	22	1	LT0066_19_287	LT0066_19/LT0066_19_287_22.tif	ch-TOG	1	-1	341	4241	0.6139078150048023	1.999996e-06	True	5.698971	cp
Prometaphase	f32f7a2f-4409-4dab-b1dc-de92795d20ba	954	167	LT0066_19	287	22	1	LT0066_19_287	LT0066_19/LT0066_19_287_22.tif	ch-TOG	1	-1	341	4241	0.725595324112176	1.999996e-06	True	5.698971	cp
Prometaphase	679af3e6-56a3-4a76-9ae1-9def16edf36f	1000	371	LT0066_19	287	22	1	LT0066_19_287	LT0066_19/LT0066_19_287_22.tif	ch-TOG	1	-1	341	4241	0.7252638697594981	1.999996e-06	True	5.698971	cp
Prometaphase	3bda74b4-b908-4655-a330-8e132daafd2b	277	491	LT0066_19	287	22	1	LT0066_19_287	LT0066_19/LT0066_19_287_22.tif	ch-TOG	1	-1	341	4241	0.6602852117810001	1.999996e-06	True	5.698971	cp
Prometaphase	8ccf5d94-337a-44e5-980b-516b171c7783	1018	266	LT0066_19	287	22	1	LT0066_19_287	LT0066_19/LT0066_19_287_22.tif	ch-TOG	1	-1	341	4241	0.7854172828999242	1.999996e-06	True	5.698971	cp
Prometaphase	e9e49229-b38b-4e6d-83fa-bbb5a2f2c7b0	1081	584	LT0066_19	287	22	1	LT0066_19_287	LT0066_19/LT0066_19_287_22.tif	ch-TOG	1	-1	341	4241	0.6098594782565024	1.999996e-06	True	5.698971	cp
Prometaphase	98812223-7e3c-4d64-8580-774e2db35065	663	104	LT0066_19	287	22	1	LT0066_19_287	LT0066_19/LT0066_19_287_22.tif	ch-TOG	1	-1	341	4241	0.4935160075124501	1.999996e-06	True	5.698971	cp
Prometaphase	88c11d67-a3bd-48af-b772-17704e27254f	1227	379	LT0066_19	287	22	1	LT0066_19_287	LT0066_19/LT0066_19_287_22.tif	ch-TOG	1	-1	341	4241	0.7139355836310336	1.999996e-06	True	5.698971	cp
Prometaphase	262ca922-6ea5-49d0-859e-16bd3f2ca634	977	789	LT0066_19	287	22	1	LT0066_19_287	LT0066_19/LT0066_19_287_22.tif	ch-TOG	1	-1	341	4241	0.14168129911129274	1.999996e-06	True	5.698971	cp
Prometaphase	fa277792-6ef1-4d55-91de-1c11373b9811	475	833	LT0066_19	287	22	1	LT0066_19_287	LT0066_19/LT0066_19_287_22.tif	ch-TOG	1	-1	341	4241	0.6528434481027403	1.999996e-06	True	5.698971	cp
Prometaphase	f052b60c-f92c-400c-8845-095732e187e7	1314	436	LT0066_19	287	22	1	LT0066_19_287	LT0066_19/LT0066_19_287_22.tif	ch-TOG	1	-1	341	4241	0.5849762884045739	1.999996e-06	True	5.698971	cp
Prometaphase	36f045c7-43fd-40ee-9cab-7e4e211e778f	903	88	LT0066_19	287	22	1	LT0066_19_287	LT0066_19/LT0066_19_287_22.tif	ch-TOG	1	-1	341	4241	0.7026361786132338	1.999996e-06	True	5.698971	cp
Prometaphase	b2f3c35d-9fd0-4fab-bcec-4aebf3acd0df	538	496	LT0066_19	287	48	1	LT0066_19_287	LT0066_19/LT0066_19_287_48.tif	ch-TOG	1	-1	341	4241	0.8350928933700082	1.999996e-06	True	5.698971	cp
Prometaphase	5f6862c3-d774-4c51-bc61-818f157be863	509	227	LT0066_19	287	48	1	LT0066_19_287	LT0066_19/LT0066_19_287_48.tif	ch-TOG	1	-1	341	4241	0.4508768779122803	1.999996e-06	True	5.698971	cp
Prometaphase	501d1555-605a-4ad8-a104-b7ee4b9b048f	618	437	LT0066_19	287	48	1	LT0066_19_287	LT0066_19/LT0066_19_287_48.tif	ch-TOG	1	-1	341	4241	0.7803231135837267	1.999996e-06	True	5.698971	cp
Prometaphase	8a52bd27-36f3-4428-a04d-3b218a9ec8f9	1145	764	LT0094_01	319	66	1	LT0094_01_319	LT0094_01/LT0094_01_319_66.tif	ENSG00000177426	1	-1	341	4241	0.5834080564800131	1.999996e-06	True	5.698971	cp
Prometaphase	10cbf973-5e6d-4881-b126-3d6d6451887a	957	439	LT0094_04	319	61	1	LT0094_04_319	LT0094_04/LT0094_04_319_61.tif	ENSG00000177426	1	-1	341	4241	0.4783960962433577	1.999996e-06	True	5.698971	cp
Prometaphase	441bfdbd-df6d-4ec5-9523-2dcba78b5a6d	617	1007	LT0109_38	349	25	1	LT0109_38_349	LT0109_38/LT0109_38_349_25.tif	Eg5	1	-1	341	4241	0.6825346947055402	1.999996e-06	True	5.698971	cp
Prometaphase	5a405e71-3150-40f9-9a66-f8a632263ad8	668	495	LT0109_38	349	25	1	LT0109_38_349	LT0109_38/LT0109_38_349_25.tif	Eg5	1	-1	341	4241	0.16526995308193562	1.999996e-06	True	5.698971	cp
Prometaphase	11b8fc97-87f7-4a40-a289-1e5b08c26840	1005	415	LT0109_38	349	25	1	LT0109_38_349	LT0109_38/LT0109_38_349_25.tif	Eg5	1	-1	341	4241	0.16595004582462536	1.999996e-06	True	5.698971	cp
Prometaphase	30d431e4-ef9f-4cc0-98d5-64fede9cedd1	1042	300	LT0109_38	349	25	1	LT0109_38_349	LT0109_38/LT0109_38_349_25.tif	Eg5	1	-1	341	4241	0.16336711340440602	1.999996e-06	True	5.698971	cp
Prometaphase	21e2a27f-8b57-4157-897c-b96b7fa3f13c	650	613	LT0109_38	349	25	1	LT0109_38_349	LT0109_38/LT0109_38_349_25.tif	Eg5	1	-1	341	4241	0.5407318563153359	1.999996e-06	True	5.698971	cp
Prometaphase	967d42a0-039e-4d6a-aa16-48861a28e2fa	606	973	LT0109_38	349	25	1	LT0109_38_349	LT0109_38/LT0109_38_349_25.tif	Eg5	1	-1	341	4241	0.1129133808297823	3.999992e-06	True	5.397941	cp
Prometaphase	a093ea31-d1ba-4444-837a-b6cccb39c625	1079	932	LT0109_38	349	25	1	LT0109_38_349	LT0109_38/LT0109_38_349_25.tif	Eg5	1	-1	341	4241	0.5507937415436552	1.999996e-06	True	5.698971	cp
Prometaphase	1538a161-c61a-45fc-bb11-3b1fa9b16024	307	766	LT0109_38	349	69	1	LT0109_38_349	LT0109_38/LT0109_38_349_69.tif	Eg5	1	-1	341	4241	0.5892192669637838	1.999996e-06	True	5.698971	cp
Prometaphase	b5c3b0f6-ba91-40ec-9447-cd063fc0c9e0	990	210	LT0109_38	349	69	1	LT0109_38_349	LT0109_38/LT0109_38_349_69.tif	Eg5	1	-1	341	4241	0.2435983854326257	1.999996e-06	True	5.698971	cp
Prometaphase	4a98700d-aa73-4c28-b02f-68fe05edaae7	1016	741	LT0109_38	349	69	1	LT0109_38_349	LT0109_38/LT0109_38_349_69.tif	Eg5	1	-1	341	4241	0.6280030305619556	1.999996e-06	True	5.698971	cp
Prometaphase	2567365a-97ad-401c-a50e-7ef0c500de36	506	843	LT0109_38	349	69	1	LT0109_38_349	LT0109_38/LT0109_38_349_69.tif	Eg5	1	-1	341	4241	0.7229460973865391	1.999996e-06	True	5.698971	cp
Prometaphase	72a9e4a8-1ba1-408a-90f4-3c87e766b99f	462	837	LT0109_38	349	69	1	LT0109_38_349	LT0109_38/LT0109_38_349_69.tif	Eg5	1	-1	341	4241	0.6200950607747221	1.999996e-06	True	5.698971	cp
Prometaphase	2dc83db4-ba4b-4a33-b616-36b41ca9f5a4	368	152	LT0109_38	349	69	1	LT0109_38_349	LT0109_38/LT0109_38_349_69.tif	Eg5	1	-1	341	4241	0.6525273622981917	1.999996e-06	True	5.698971	cp
Prometaphase	bde93b1d-52d7-4fc1-b0c2-7cb6ce0e052a	355	855	LT0109_38	349	69	1	LT0109_38_349	LT0109_38/LT0109_38_349_69.tif	Eg5	1	-1	341	4241	0.09049530894799887	0.04458591	True	1.3508024	cp
Prometaphase	967221d4-96c6-40de-bb1a-04c7e921567d	1259	686	LT0109_38	349	69	1	LT0109_38_349	LT0109_38/LT0109_38_349_69.tif	Eg5	1	-1	341	4241	0.45251299780859583	1.999996e-06	True	5.698971	cp
Prometaphase	2d42937b-d155-4243-808a-06b7632c8b34	394	171	LT0109_38	349	69	1	LT0109_38_349	LT0109_38/LT0109_38_349_69.tif	Eg5	1	-1	341	4241	0.681774035700086	1.999996e-06	True	5.698971	cp
Prometaphase	135796b1-27ea-4b52-80d6-4a349139af97	369	146	LT0109_38	349	88	1	LT0109_38_349	LT0109_38/LT0109_38_349_88.tif	Eg5	1	-1	341	4241	0.6840621271462485	1.999996e-06	True	5.698971	cp
Prometaphase	dc300075-cb00-47a9-b9e2-18f50da87f26	630	511	LT0109_38	349	88	1	LT0109_38_349	LT0109_38/LT0109_38_349_88.tif	Eg5	1	-1	341	4241	0.3624467967563629	1.999996e-06	True	5.698971	cp
Prometaphase	299997cd-b876-4bf4-9622-a6f8a09e59ee	253	466	LT0109_38	338	7	1	LT0109_38_338	LT0109_38/LT0109_38_338_7.tif	Eg5	1	-1	341	4241	0.6805493276159069	1.999996e-06	True	5.698971	cp
Prometaphase	9c35afaf-f791-4c19-af4a-a9191e031c6f	290	800	LT0109_38	338	7	1	LT0109_38_338	LT0109_38/LT0109_38_338_7.tif	Eg5	1	-1	341	4241	0.6579966111028421	1.999996e-06	True	5.698971	cp
Prometaphase	39449c72-ebeb-4bbf-8e08-e46bcd8487c4	906	50	LT0109_38	338	7	1	LT0109_38_338	LT0109_38/LT0109_38_338_7.tif	Eg5	1	-1	341	4241	0.5680239658304995	1.999996e-06	True	5.698971	cp
Prometaphase	4cc3a1bb-bfba-4c6d-8e2a-6d06ed34dd51	938	387	LT0109_38	338	7	1	LT0109_38_338	LT0109_38/LT0109_38_338_7.tif	Eg5	1	-1	341	4241	0.714102231674468	1.999996e-06	True	5.698971	cp
Prometaphase	40190f79-e6e2-439f-bcba-e58021c33340	921	873	LT0109_38	338	7	1	LT0109_38_338	LT0109_38/LT0109_38_338_7.tif	Eg5	1	-1	341	4241	0.7078433810433746	1.999996e-06	True	5.698971	cp
Prometaphase	ba43887a-22ec-40d4-a581-795d940eb89e	15	559	LT0109_38	338	27	1	LT0109_38_338	LT0109_38/LT0109_38_338_27.tif	Eg5	1	-1	341	4241	0.6822444137792723	1.999996e-06	True	5.698971	cp
Prometaphase	1f544ae5-094d-4765-bc53-d57752341875	1157	548	LT0109_38	338	27	1	LT0109_38_338	LT0109_38/LT0109_38_338_27.tif	Eg5	1	-1	341	4241	0.46674539988133146	1.999996e-06	True	5.698971	cp
Prometaphase	11aa425e-6212-4349-8ed2-3b752a7a25a1	828	390	LT0109_38	338	27	1	LT0109_38_338	LT0109_38/LT0109_38_338_27.tif	Eg5	1	-1	341	4241	0.4412226198772621	1.999996e-06	True	5.698971	cp
Prometaphase	4279b8db-3252-4547-bd57-4b792802cf00	870	404	LT0109_38	338	27	1	LT0109_38_338	LT0109_38/LT0109_38_338_27.tif	Eg5	1	-1	341	4241	0.7865245193906921	1.999996e-06	True	5.698971	cp
Prometaphase	8b66c012-d082-4762-a9df-e3570a501cad	964	847	LT0109_38	338	27	1	LT0109_38_338	LT0109_38/LT0109_38_338_27.tif	Eg5	1	-1	341	4241	0.7471303166769357	1.999996e-06	True	5.698971	cp
Prometaphase	aa321d07-c077-40a9-be88-f5bdbb25e533	382	602	LT0109_38	338	27	1	LT0109_38_338	LT0109_38/LT0109_38_338_27.tif	Eg5	1	-1	341	4241	0.05967173150190105	1.0	False	-0.0	cp
Prometaphase	82756802-c396-4a3f-8573-c5edb785202c	237	977	LT0109_38	338	27	1	LT0109_38_338	LT0109_38/LT0109_38_338_27.tif	Eg5	1	-1	341	4241	0.06178789754425153	1.0	False	-0.0	cp
Prometaphase	cbc42c96-1dc3-4249-95e7-804239e32bab	1043	571	LT0109_38	338	27	1	LT0109_38_338	LT0109_38/LT0109_38_338_27.tif	Eg5	1	-1	341	4241	0.6121238355258597	1.999996e-06	True	5.698971	cp
Prometaphase	ad56c7f9-8dd4-4f2e-8af2-66f10ffcf879	917	872	LT0109_38	338	27	1	LT0109_38_338	LT0109_38/LT0109_38_338_27.tif	Eg5	1	-1	341	4241	0.6689019413861526	1.999996e-06	True	5.698971	cp
Prometaphase	6498b437-fc26-4549-873b-525b08222222	1001	595	LT0109_38	338	27	1	LT0109_38_338	LT0109_38/LT0109_38_338_27.tif	Eg5	1	-1	341	4241	0.7064297273689271	1.999996e-06	True	5.698971	cp
Prometaphase	b787087b-36ca-43b5-8d77-eacc7faa6bd6	210	941	LT0109_38	338	27	1	LT0109_38_338	LT0109_38/LT0109_38_338_27.tif	Eg5	1	-1	341	4241	0.1121174455094214	3.999992e-06	True	5.397941	cp
Prometaphase	21ffc7fc-28f8-436c-9ad1-6a092b22b378	438	614	LT0109_38	338	27	1	LT0109_38_338	LT0109_38/LT0109_38_338_27.tif	Eg5	1	-1	341	4241	0.05230257200845187	1.0	False	-0.0	cp
Prometaphase	59ce77f1-4846-478f-b8d4-90a3ff00fbbc	755	178	LT0109_38	338	27	1	LT0109_38_338	LT0109_38/LT0109_38_338_27.tif	Eg5	1	-1	341	4241	0.2786150800032497	1.999996e-06	True	5.698971	cp
Prometaphase	5718cf3a-19fc-4d36-abe8-1c2b63c07296	858	446	LT0109_38	338	27	1	LT0109_38_338	LT0109_38/LT0109_38_338_27.tif	Eg5	1	-1	341	4241	0.5475562051692616	1.999996e-06	True	5.698971	cp
Prometaphase	7895c488-29d5-46b6-943d-22ac514354e2	156	909	LT0109_38	338	27	1	LT0109_38_338	LT0109_38/LT0109_38_338_27.tif	Eg5	1	-1	341	4241	0.06616189550119717	1.0	False	-0.0	cp
Prometaphase	5cf2ccd6-087d-4682-9605-b0ead714638a	854	446	LT0109_38	338	31	1	LT0109_38_338	LT0109_38/LT0109_38_338_31.tif	Eg5	1	-1	341	4241	0.5563478055085134	1.999996e-06	True	5.698971	cp
Prometaphase	0ef944be-4ce2-4ecc-9b37-6804d07cc9cb	752	178	LT0109_38	338	31	1	LT0109_38_338	LT0109_38/LT0109_38_338_31.tif	Eg5	1	-1	341	4241	0.350571767248518	1.999996e-06	True	5.698971	cp
Prometaphase	ff9f5088-0124-413d-aae4-cfd4969f4dc6	77	381	LT0109_38	338	31	1	LT0109_38_338	LT0109_38/LT0109_38_338_31.tif	Eg5	1	-1	341	4241	0.6600905195751835	1.999996e-06	True	5.698971	cp
Prometaphase	f057d5e7-f317-498a-a8d7-da4808f3a4b1	88	345	LT0109_38	338	31	1	LT0109_38_338	LT0109_38/LT0109_38_338_31.tif	Eg5	1	-1	341	4241	0.6615009973234581	1.999996e-06	True	5.698971	cp
Prometaphase	cb13382c-b9d0-4184-9fb3-7f0243a13b79	1042	574	LT0109_38	338	31	1	LT0109_38_338	LT0109_38/LT0109_38_338_31.tif	Eg5	1	-1	341	4241	0.637830871690069	1.999996e-06	True	5.698971	cp
Prometaphase	6876b181-8949-489a-916a-a59839130377	916	872	LT0109_38	338	31	1	LT0109_38_338	LT0109_38/LT0109_38_338_31.tif	Eg5	1	-1	341	4241	0.7129490316601117	1.999996e-06	True	5.698971	cp
Prometaphase	1ad3319a-c55c-4787-9a33-9132e4fac00c	1002	595	LT0109_38	338	31	1	LT0109_38_338	LT0109_38/LT0109_38_338_31.tif	Eg5	1	-1	341	4241	0.7133161692348995	1.999996e-06	True	5.698971	cp
Prometaphase	053b448e-76f5-4c7b-b62c-34889decc3cc	1000	924	LT0109_38	338	31	1	LT0109_38_338	LT0109_38/LT0109_38_338_31.tif	Eg5	1	-1	341	4241	0.7559824897088142	1.999996e-06	True	5.698971	cp
Prometaphase	9d015e8d-dbf6-48c5-87f5-162751b35142	807	186	LT0109_38	338	31	1	LT0109_38_338	LT0109_38/LT0109_38_338_31.tif	Eg5	1	-1	341	4241	0.49715269968317205	1.999996e-06	True	5.698971	cp
Prometaphase	d06c97a7-d071-4404-885f-7a7c7fa431a9	481	903	LT0109_38	338	80	1	LT0109_38_338	LT0109_38/LT0109_38_338_80.tif	Eg5	1	-1	341	4241	0.7983183284670871	1.999996e-06	True	5.698971	cp
Prometaphase	8dc42980-4703-404a-b67c-8a82fdd8827e	557	915	LT0109_38	338	80	1	LT0109_38_338	LT0109_38/LT0109_38_338_80.tif	Eg5	1	-1	341	4241	0.6187757182100967	1.999996e-06	True	5.698971	cp
Prometaphase	532775c8-bf5f-43c3-95b8-6d90f16c9d2b	807	190	LT0109_38	338	80	1	LT0109_38_338	LT0109_38/LT0109_38_338_80.tif	Eg5	1	-1	341	4241	0.7172513059050489	1.999996e-06	True	5.698971	cp
Prometaphase	64d32e18-d61d-4b21-97ae-29e970c4ba19	637	275	LT0132_31	53	33	1	LT0132_31_53	LT0132_31/LT0132_31_53_33.tif	ENSG00000123416	1	-1	341	4241	0.47879015939734776	1.999996e-06	True	5.698971	cp
Prometaphase	0187b12d-d3c0-43af-82d2-ac9f79d34da8	351	425	LT0132_31	53	33	1	LT0132_31_53	LT0132_31/LT0132_31_53_33.tif	ENSG00000123416	1	-1	341	4241	0.6065785569417687	1.999996e-06	True	5.698971	cp
Prometaphase	1407e798-9ad3-48a2-a25f-d5c1db3fd479	347	474	LT0132_31	53	33	1	LT0132_31_53	LT0132_31/LT0132_31_53_33.tif	ENSG00000123416	1	-1	341	4241	0.576222633336411	1.999996e-06	True	5.698971	cp
Prometaphase	77cc20d0-3e5d-4f23-a637-e7225c8cf659	677	285	LT0132_31	53	33	1	LT0132_31_53	LT0132_31/LT0132_31_53_33.tif	ENSG00000123416	1	-1	341	4241	0.5925355848404711	1.999996e-06	True	5.698971	cp
Prometaphase	f8302dc7-261b-4ed2-b2fc-bc424bb2e474	637	354	LT0132_31	53	37	1	LT0132_31_53	LT0132_31/LT0132_31_53_37.tif	ENSG00000123416	1	-1	341	4241	0.5767016462246815	1.999996e-06	True	5.698971	cp
Prometaphase	226d45c4-19bb-4275-a6ae-a0fbd74d770b	607	314	LT0132_31	53	37	1	LT0132_31_53	LT0132_31/LT0132_31_53_37.tif	ENSG00000123416	1	-1	341	4241	0.4838092856404849	1.999996e-06	True	5.698971	cp
Prometaphase	b5e99842-8fc4-433e-8d17-7f877947dce8	672	281	LT0132_31	53	37	1	LT0132_31_53	LT0132_31/LT0132_31_53_37.tif	ENSG00000123416	1	-1	341	4241	0.49483309941826087	1.999996e-06	True	5.698971	cp
Prometaphase	146d6be1-bd4e-44d2-802f-b34d7f278528	605	314	LT0132_31	53	42	1	LT0132_31_53	LT0132_31/LT0132_31_53_42.tif	ENSG00000123416	1	-1	341	4241	0.6680590232445406	1.999996e-06	True	5.698971	cp
Prometaphase	871a3721-2195-43e4-b686-b582997041cf	629	356	LT0132_31	53	42	1	LT0132_31_53	LT0132_31/LT0132_31_53_42.tif	ENSG00000123416	1	-1	341	4241	0.7104701838714489	1.999996e-06	True	5.698971	cp
Prometaphase	8b363a68-b440-4e96-8918-9f82954ed6f7	702	941	LT0132_31	53	42	1	LT0132_31_53	LT0132_31/LT0132_31_53_42.tif	ENSG00000123416	1	-1	341	4241	0.6433486990826159	1.999996e-06	True	5.698971	cp
Prometaphase	8c5afd3f-85c8-4be6-a3de-e4d3f89a2ffd	664	280	LT0132_31	53	42	1	LT0132_31_53	LT0132_31/LT0132_31_53_42.tif	ENSG00000123416	1	-1	341	4241	0.57752348184432	1.999996e-06	True	5.698971	cp
Prometaphase	c564cb1b-e64a-49da-9a71-e802d2d2c15b	287	899	LT0132_31	53	42	1	LT0132_31_53	LT0132_31/LT0132_31_53_42.tif	ENSG00000123416	1	-1	341	4241	0.5900816573807971	1.999996e-06	True	5.698971	cp
Prometaphase	1fd67698-16b7-45f1-a6a0-2347f2c1e1cc	712	991	LT0132_31	53	42	1	LT0132_31_53	LT0132_31/LT0132_31_53_42.tif	ENSG00000123416	1	-1	341	4241	0.6068266711360647	1.999996e-06	True	5.698971	cp
Prometaphase	c6234ea6-65fd-4b06-90de-42601887fc39	264	450	LT0132_31	53	42	1	LT0132_31_53	LT0132_31/LT0132_31_53_42.tif	ENSG00000123416	1	-1	341	4241	0.2702991822820673	1.999996e-06	True	5.698971	cp
Prometaphase	bc33b035-e12a-462a-9d85-2daa40fda9ee	607	316	LT0132_31	53	51	1	LT0132_31_53	LT0132_31/LT0132_31_53_51.tif	ENSG00000123416	1	-1	341	4241	0.6647949779633133	1.999996e-06	True	5.698971	cp
Prometaphase	4a2e2f5e-71ce-4514-a279-814f14108af8	621	353	LT0132_31	53	51	1	LT0132_31_53	LT0132_31/LT0132_31_53_51.tif	ENSG00000123416	1	-1	341	4241	0.5495125662135687	1.999996e-06	True	5.698971	cp
Prometaphase	78911789-5d32-4b14-a7a9-f8057fe51c77	536	397	LT0132_31	53	51	1	LT0132_31_53	LT0132_31/LT0132_31_53_51.tif	ENSG00000123416	1	-1	341	4241	0.5721925572026124	1.999996e-06	True	5.698971	cp
Prometaphase	5e51cfb2-60c5-417c-9a6d-cf99b7e4ab47	501	806	LT0132_31	53	51	1	LT0132_31_53	LT0132_31/LT0132_31_53_51.tif	ENSG00000123416	1	-1	341	4241	0.6762268922437396	1.999996e-06	True	5.698971	cp
Prometaphase	265dd73e-de49-453f-95e4-51bea898e947	281	911	LT0132_31	53	51	1	LT0132_31_53	LT0132_31/LT0132_31_53_51.tif	ENSG00000123416	1	-1	341	4241	0.3066247608720048	1.999996e-06	True	5.698971	cp
Prometaphase	dde5a248-af04-4873-95ca-6943ea21e642	604	266	LT0132_31	53	51	1	LT0132_31_53	LT0132_31/LT0132_31_53_51.tif	ENSG00000123416	1	-1	341	4241	0.47739425303837685	1.999996e-06	True	5.698971	cp
Prometaphase	43bf3362-e6f6-4d16-9d2b-9069e659abf9	489	760	LT0132_31	53	51	1	LT0132_31_53	LT0132_31/LT0132_31_53_51.tif	ENSG00000123416	1	-1	341	4241	0.5612644961782141	1.999996e-06	True	5.698971	cp
Prometaphase	1448f2e6-a5f8-4176-b601-8f6af9c1d865	256	613	LT0132_31	53	63	1	LT0132_31_53	LT0132_31/LT0132_31_53_63.tif	ENSG00000123416	1	-1	341	4241	0.607134395780583	1.999996e-06	True	5.698971	cp
Prometaphase	a81feb85-a8de-4173-83bf-571561020b0f	488	763	LT0132_31	53	63	1	LT0132_31_53	LT0132_31/LT0132_31_53_63.tif	ENSG00000123416	1	-1	341	4241	0.6183925864415851	1.999996e-06	True	5.698971	cp
Prometaphase	0f6e6009-6c9f-4000-870e-3108f6240e13	576	948	LT0132_31	53	63	1	LT0132_31_53	LT0132_31/LT0132_31_53_63.tif	ENSG00000123416	1	-1	341	4241	0.49330352995050414	1.999996e-06	True	5.698971	cp
Prometaphase	15158a8c-fae1-4e34-a6cb-68bc53596353	517	360	LT0132_31	53	63	1	LT0132_31_53	LT0132_31/LT0132_31_53_63.tif	ENSG00000123416	1	-1	341	4241	0.6216029976592722	1.999996e-06	True	5.698971	cp
Prometaphase	4bd99736-6857-4bc9-b646-c29621a1552b	1194	226	LT0132_31	53	63	1	LT0132_31_53	LT0132_31/LT0132_31_53_63.tif	ENSG00000123416	1	-1	341	4241	0.418955125050538	1.999996e-06	True	5.698971	cp
Prometaphase	17e6e34a-9503-4ca9-a89b-b2337a6ea88b	487	278	LT0132_31	53	63	1	LT0132_31_53	LT0132_31/LT0132_31_53_63.tif	ENSG00000123416	1	-1	341	4241	0.6413719319503901	1.999996e-06	True	5.698971	cp
Prometaphase	1865d1d4-19f9-48e3-9b6a-bb70205b7af8	499	805	LT0132_31	53	63	1	LT0132_31_53	LT0132_31/LT0132_31_53_63.tif	ENSG00000123416	1	-1	341	4241	0.6983348880522845	1.999996e-06	True	5.698971	cp
Prometaphase	0a07eda4-056c-4747-b1ab-f48639c126c3	773	445	LT0132_31	53	63	1	LT0132_31_53	LT0132_31/LT0132_31_53_63.tif	ENSG00000123416	1	-1	341	4241	0.5558338477643767	1.999996e-06	True	5.698971	cp
Prometaphase	9f550bf9-8df5-41b8-9a01-d92f53ccd713	705	1005	LT0132_31	53	63	1	LT0132_31_53	LT0132_31/LT0132_31_53_63.tif	ENSG00000123416	1	-1	341	4241	0.7585028635360102	1.999996e-06	True	5.698971	cp
Prometaphase	e2196d80-4e42-458a-b12b-b36438f8c15b	153	921	LT0132_31	53	63	1	LT0132_31_53	LT0132_31/LT0132_31_53_63.tif	ENSG00000123416	1	-1	341	4241	0.6503800781686646	1.999996e-06	True	5.698971	cp
Prometaphase	41453a39-70fa-46f1-9160-b5524e07f374	545	402	LT0132_31	53	63	1	LT0132_31_53	LT0132_31/LT0132_31_53_63.tif	ENSG00000123416	1	-1	341	4241	0.6517584496666609	1.999996e-06	True	5.698971	cp
Prometaphase	aa8d7724-d686-4ea3-9b28-97c03028507b	242	905	LT0132_31	53	63	1	LT0132_31_53	LT0132_31/LT0132_31_53_63.tif	ENSG00000123416	1	-1	341	4241	0.6566602252839151	1.999996e-06	True	5.698971	cp
Prometaphase	bd23d573-b54c-46d7-9f46-3ed3806bf61f	223	573	LT0132_31	53	63	1	LT0132_31_53	LT0132_31/LT0132_31_53_63.tif	ENSG00000123416	1	-1	341	4241	0.6480806768463726	1.999996e-06	True	5.698971	cp
Prometaphase	ddb3740b-4fd9-410e-b883-3f8276542a13	1196	275	LT0132_31	53	63	1	LT0132_31_53	LT0132_31/LT0132_31_53_63.tif	ENSG00000123416	1	-1	341	4241	0.2661713126141695	1.999996e-06	True	5.698971	cp
Prometaphase	0cbf2cad-82ec-4379-b91c-be98d9bf62d2	1245	273	LT0132_31	53	63	1	LT0132_31_53	LT0132_31/LT0132_31_53_63.tif	ENSG00000123416	1	-1	341	4241	0.367672177670997	1.999996e-06	True	5.698971	cp
Prometaphase	20b3ed91-b547-44f0-bc89-b0e7ed03d37f	605	314	LT0132_31	53	63	1	LT0132_31_53	LT0132_31/LT0132_31_53_63.tif	ENSG00000123416	1	-1	341	4241	0.5474269794046625	1.999996e-06	True	5.698971	cp
Prometaphase	7a4d9b81-daf0-4451-93f4-d059bf97874d	632	362	LT0132_31	53	63	1	LT0132_31_53	LT0132_31/LT0132_31_53_63.tif	ENSG00000123416	1	-1	341	4241	0.5046960434259148	1.999996e-06	True	5.698971	cp
Prometaphase	f8bf05d3-96b1-40b4-a1e8-d911291e18ec	596	271	LT0132_31	53	63	1	LT0132_31_53	LT0132_31/LT0132_31_53_63.tif	ENSG00000123416	1	-1	341	4241	0.6650286973647344	1.999996e-06	True	5.698971	cp
Prometaphase	360298e9-ed0a-46a9-9f88-6f9974356b53	486	930	LT0157_04	5	2	1	LT0157_04_5	LT0157_04/LT0157_04_5_2.tif	ENSG00000175216	1	-1	341	4241	0.644947396802527	1.999996e-06	True	5.698971	cp
Prometaphase	78457f92-e196-4994-b5ae-e1cebe0785c3	200	710	LT0157_04	5	2	1	LT0157_04_5	LT0157_04/LT0157_04_5_2.tif	ENSG00000175216	1	-1	341	4241	0.5928520560247674	1.999996e-06	True	5.698971	cp
Prometaphase	5eb76f77-106c-4ab3-a88c-52200bab175b	540	852	LT0157_04	5	2	1	LT0157_04_5	LT0157_04/LT0157_04_5_2.tif	ENSG00000175216	1	-1	341	4241	0.3181530255832568	1.999996e-06	True	5.698971	cp
Prometaphase	1cee610b-d55e-4f08-9cf5-f0d44bf93d9a	726	999	LT0157_04	5	2	1	LT0157_04_5	LT0157_04/LT0157_04_5_2.tif	ENSG00000175216	1	-1	341	4241	0.5735960862626978	1.999996e-06	True	5.698971	cp
Prometaphase	f089b7d3-9ed0-46c6-9039-bdc6b24527fc	541	847	LT0157_04	5	17	1	LT0157_04_5	LT0157_04/LT0157_04_5_17.tif	ENSG00000175216	1	-1	341	4241	0.8415607767754293	1.999996e-06	True	5.698971	cp
Prometaphase	bf0a40ad-77dc-4841-b3d2-69b8a29c005b	497	903	LT0157_04	5	17	1	LT0157_04_5	LT0157_04/LT0157_04_5_17.tif	ENSG00000175216	1	-1	341	4241	0.6741885122376433	1.999996e-06	True	5.698971	cp
Prometaphase	307cb1b7-855b-4996-9749-6821df086f8b	910	620	LT0157_04	5	78	1	LT0157_04_5	LT0157_04/LT0157_04_5_78.tif	ENSG00000175216	1	-1	341	4241	0.6147792098399384	1.999996e-06	True	5.698971	cp
Grape	89bd267a-caaf-45e9-b6a8-a56c7cc01f1c	474	932	LT0019_06	140	70	1	LT0019_06_140	LT0019_06/LT0019_06_140_70.tif	DDOST	1	-1	76	3976	0.06267888813238011	1.5999967e-05	True	4.795881	cp
Grape	4415caa6-a14d-4573-9815-9d0408d04c2a	176	767	LT0047_27	140	84	1	LT0047_27_140	LT0047_27/LT0047_27_140_84.tif	DNCH1	1	-1	76	3976	0.4172392558134667	1.999996e-06	True	5.698971	cp
Grape	f562f0b2-ffc9-4435-8682-238cad70c1c7	927	64	LT0065_06	54	93	1	LT0065_06_54	LT0065_06/LT0065_06_54_93.tif	CENPE	1	-1	76	3976	0.04042898698791853	0.0022539955	True	2.647047	cp
Grape	90896683-5b1f-417f-9734-2608340510a1	921	537	LT0066_19	287	22	1	LT0066_19_287	LT0066_19/LT0066_19_287_22.tif	ch-TOG	1	-1	76	3976	0.42270746616761445	1.999996e-06	True	5.698971	cp
Grape	709ae82f-4573-480a-a433-d15c72f316b3	1296	466	LT0066_19	287	48	1	LT0066_19_287	LT0066_19/LT0066_19_287_48.tif	ch-TOG	1	-1	76	3976	0.3538936608950803	1.999996e-06	True	5.698971	cp
Grape	3659ebc7-789d-4fe8-8a92-cd2ae915be92	756	280	LT0066_19	287	48	1	LT0066_19_287	LT0066_19/LT0066_19_287_48.tif	ch-TOG	1	-1	76	3976	0.6824545736289472	1.999996e-06	True	5.698971	cp
Grape	e1dc4c1d-b825-450e-9f9f-fe19de151552	1070	492	LT0066_19	287	48	1	LT0066_19_287	LT0066_19/LT0066_19_287_48.tif	ch-TOG	1	-1	76	3976	0.04164182855400093	0.0016699967	True	2.7772844	cp
Grape	21f81782-34ea-411a-a3c2-437078ed828a	1229	475	LT0066_19	287	48	1	LT0066_19_287	LT0066_19/LT0066_19_287_48.tif	ch-TOG	1	-1	76	3976	0.2947979970787924	1.999996e-06	True	5.698971	cp
Grape	73f37cbb-3f64-4279-8aa9-4acc07a7ff7d	670	138	LT0066_19	287	48	1	LT0066_19_287	LT0066_19/LT0066_19_287_48.tif	ch-TOG	1	-1	76	3976	0.5640410762838606	1.999996e-06	True	5.698971	cp
Grape	98a90c7d-89a8-44c2-8976-71128bdadd7c	1037	554	LT0066_19	287	48	1	LT0066_19_287	LT0066_19/LT0066_19_287_48.tif	ch-TOG	1	-1	76	3976	0.5342970973197524	1.999996e-06	True	5.698971	cp
Grape	60f63843-7e0f-47e6-98dd-1670a1ac8996	463	435	LT0066_19	287	48	1	LT0066_19_287	LT0066_19/LT0066_19_287_48.tif	ch-TOG	1	-1	76	3976	0.33365702563827415	1.999996e-06	True	5.698971	cp
Grape	7db058e8-6b63-4c72-9817-65d987c560b9	466	471	LT0066_19	287	48	1	LT0066_19_287	LT0066_19/LT0066_19_287_48.tif	ch-TOG	1	-1	76	3976	0.4351469707330651	1.999996e-06	True	5.698971	cp
Grape	97ad7fe3-102c-4044-814a-7659377043b3	1122	641	LT0066_19	287	48	1	LT0066_19_287	LT0066_19/LT0066_19_287_48.tif	ch-TOG	1	-1	76	3976	0.282197297882899	1.999996e-06	True	5.698971	cp
Grape	9549955e-ea42-4353-9ce3-ba3a9a16ee06	1283	620	LT0066_19	287	48	1	LT0066_19_287	LT0066_19/LT0066_19_287_48.tif	ch-TOG	1	-1	76	3976	0.3382649665484919	1.999996e-06	True	5.698971	cp
Grape	4fc1b8ae-daf0-4d24-9c45-efacac920c0a	839	166	LT0066_19	287	75	1	LT0066_19_287	LT0066_19/LT0066_19_287_75.tif	ch-TOG	1	-1	76	3976	0.4133852759846658	1.999996e-06	True	5.698971	cp
Grape	5fcdda3c-4387-4b54-9c37-90bff300bac3	938	559	LT0066_19	287	75	1	LT0066_19_287	LT0066_19/LT0066_19_287_75.tif	ch-TOG	1	-1	76	3976	0.42253035525997334	1.999996e-06	True	5.698971	cp
Grape	c99c4fa5-e743-4614-84ce-22d018b11713	1319	264	LT0066_19	287	75	1	LT0066_19_287	LT0066_19/LT0066_19_287_75.tif	ch-TOG	1	-1	76	3976	0.6438857159244378	1.999996e-06	True	5.698971	cp
Grape	f5cbbc19-79ea-4529-805a-1981e87b7c19	302	513	LT0066_19	287	75	1	LT0066_19_287	LT0066_19/LT0066_19_287_75.tif	ch-TOG	1	-1	76	3976	0.3169765131291264	1.999996e-06	True	5.698971	cp
Grape	243d7a75-2909-48ec-9db0-7d3207aee5a2	410	804	LT0066_19	287	75	1	LT0066_19_287	LT0066_19/LT0066_19_287_75.tif	ch-TOG	1	-1	76	3976	0.46866493724226765	1.999996e-06	True	5.698971	cp
Grape	09a59245-d57f-4dc6-a10f-51e308483483	695	157	LT0066_19	287	75	1	LT0066_19_287	LT0066_19/LT0066_19_287_75.tif	ch-TOG	1	-1	76	3976	0.7341415598175371	1.999996e-06	True	5.698971	cp
Grape	ea24f1ab-df39-483b-8204-88155e5f5a1d	752	281	LT0066_19	287	75	1	LT0066_19_287	LT0066_19/LT0066_19_287_75.tif	ch-TOG	1	-1	76	3976	0.42172932333279417	1.999996e-06	True	5.698971	cp
Grape	6f91a549-3c86-4bce-9eca-57b5b0962e40	814	63	LT0066_19	287	75	1	LT0066_19_287	LT0066_19/LT0066_19_287_75.tif	ch-TOG	1	-1	76	3976	0.6483157511011518	1.999996e-06	True	5.698971	cp
Grape	47a4e2c4-2fe9-484d-9e78-ef9f2641f957	914	665	LT0066_19	287	75	1	LT0066_19_287	LT0066_19/LT0066_19_287_75.tif	ch-TOG	1	-1	76	3976	0.45400216751723177	1.999996e-06	True	5.698971	cp
Grape	d6f75559-9c3e-4d9f-8a39-af7ccb5a6bd0	936	612	LT0066_19	287	75	1	LT0066_19_287	LT0066_19/LT0066_19_287_75.tif	ch-TOG	1	-1	76	3976	0.4857525474393103	1.999996e-06	True	5.698971	cp
Grape	6078dd4c-bb2b-4b0d-9262-8f3c72f5df73	1261	585	LT0066_19	287	75	1	LT0066_19_287	LT0066_19/LT0066_19_287_75.tif	ch-TOG	1	-1	76	3976	0.4555568752475729	1.999996e-06	True	5.698971	cp
Grape	6b2538a5-1007-4f4f-8e71-1de399de0085	208	485	LT0066_19	287	75	1	LT0066_19_287	LT0066_19/LT0066_19_287_75.tif	ch-TOG	1	-1	76	3976	0.6118841981743697	1.999996e-06	True	5.698971	cp
Grape	831aca36-e71a-45a7-b230-068b9c50cfde	545	811	LT0066_19	287	75	1	LT0066_19_287	LT0066_19/LT0066_19_287_75.tif	ch-TOG	1	-1	76	3976	0.7131670810449746	1.999996e-06	True	5.698971	cp
Grape	e291d8f9-e58b-40e8-9013-2042b11e1758	1130	690	LT0066_19	287	75	1	LT0066_19_287	LT0066_19/LT0066_19_287_75.tif	ch-TOG	1	-1	76	3976	0.6867628634511643	1.999996e-06	True	5.698971	cp
Grape	bd975fb1-f646-40f7-a82a-a38bfaa6d912	478	785	LT0066_19	287	75	1	LT0066_19_287	LT0066_19/LT0066_19_287_75.tif	ch-TOG	1	-1	76	3976	0.5519049056583213	1.999996e-06	True	5.698971	cp
Grape	c8c865e0-8273-4998-b224-c6cb0abadbe6	1127	656	LT0066_19	287	75	1	LT0066_19_287	LT0066_19/LT0066_19_287_75.tif	ch-TOG	1	-1	76	3976	0.6126944651662172	1.999996e-06	True	5.698971	cp
Grape	ad2c3137-38e1-4f3b-bedb-7fc121c02afc	486	408	LT0066_19	287	75	1	LT0066_19_287	LT0066_19/LT0066_19_287_75.tif	ch-TOG	1	-1	76	3976	0.47337680482126265	1.999996e-06	True	5.698971	cp
Grape	7f3e435e-45b7-4742-b37b-eb23ece3a02a	1181	517	LT0066_19	287	75	1	LT0066_19_287	LT0066_19/LT0066_19_287_75.tif	ch-TOG	1	-1	76	3976	0.6716521662587713	1.999996e-06	True	5.698971	cp
Grape	a459dc65-c50e-49fe-b0b0-9ba223272e43	957	172	LT0066_19	287	75	1	LT0066_19_287	LT0066_19/LT0066_19_287_75.tif	ch-TOG	1	-1	76	3976	0.646517568294065	1.999996e-06	True	5.698971	cp
Grape	dd3ff8ab-60e0-4589-93a2-4b68df344b30	1228	386	LT0066_19	287	75	1	LT0066_19_287	LT0066_19/LT0066_19_287_75.tif	ch-TOG	1	-1	76	3976	0.5857299881008826	1.999996e-06	True	5.698971	cp
Grape	9d1304bc-94c6-4e43-a072-9b769084a689	1124	303	LT0066_19	287	75	1	LT0066_19_287	LT0066_19/LT0066_19_287_75.tif	ch-TOG	1	-1	76	3976	0.6450561846554153	1.999996e-06	True	5.698971	cp
Grape	2ba16475-974e-4ff3-91f4-bcd4364beb65	429	787	LT0066_19	287	87	1	LT0066_19_287	LT0066_19/LT0066_19_287_87.tif	ch-TOG	1	-1	76	3976	0.4319731064305314	1.999996e-06	True	5.698971	cp
Grape	d166005f-7de5-4b5b-bb7e-e7c1bb4392ea	955	185	LT0066_19	287	87	1	LT0066_19_287	LT0066_19/LT0066_19_287_87.tif	ch-TOG	1	-1	76	3976	0.6307572731034148	1.999996e-06	True	5.698971	cp
Grape	02c8a7e2-ca0e-412a-950d-04cf245e2e4e	1175	533	LT0066_19	287	87	1	LT0066_19_287	LT0066_19/LT0066_19_287_87.tif	ch-TOG	1	-1	76	3976	0.2939115042521961	1.999996e-06	True	5.698971	cp
Grape	e434d925-2718-4181-90a8-da1f410068aa	536	814	LT0066_19	287	87	1	LT0066_19_287	LT0066_19/LT0066_19_287_87.tif	ch-TOG	1	-1	76	3976	0.6860150492682199	1.999996e-06	True	5.698971	cp
Grape	a03db6a8-bcdf-441f-a1ee-702d24f62382	527	283	LT0066_19	287	87	1	LT0066_19_287	LT0066_19/LT0066_19_287_87.tif	ch-TOG	1	-1	76	3976	0.37371758062053456	1.999996e-06	True	5.698971	cp
Grape	116d5537-7a00-4c05-9232-8e08fc1943b1	590	190	LT0066_19	287	87	1	LT0066_19_287	LT0066_19/LT0066_19_287_87.tif	ch-TOG	1	-1	76	3976	0.6199558154106309	1.999996e-06	True	5.698971	cp
Grape	48ab50be-2280-4bb8-90ec-6a96e6961413	597	615	LT0066_19	287	87	1	LT0066_19_287	LT0066_19/LT0066_19_287_87.tif	ch-TOG	1	-1	76	3976	0.5464997915334429	1.999996e-06	True	5.698971	cp
Grape	fab6e4fe-b026-4700-8af0-4c8f0b980ca3	1201	303	LT0066_19	287	87	1	LT0066_19_287	LT0066_19/LT0066_19_287_87.tif	ch-TOG	1	-1	76	3976	0.4709700190388181	1.999996e-06	True	5.698971	cp
Grape	a1e3386a-52e6-4f80-b97c-ccafdec2777b	751	81	LT0066_19	287	87	1	LT0066_19_287	LT0066_19/LT0066_19_287_87.tif	ch-TOG	1	-1	76	3976	0.5938115163785632	1.999996e-06	True	5.698971	cp
Grape	51578919-61ba-4ba4-b449-cc0c2e0fe935	887	937	LT0066_19	287	87	1	LT0066_19_287	LT0066_19/LT0066_19_287_87.tif	ch-TOG	1	-1	76	3976	0.3836211802209528	1.999996e-06	True	5.698971	cp
Grape	6d9373de-88de-480e-836e-ca5664bd7733	1102	313	LT0066_19	287	87	1	LT0066_19_287	LT0066_19/LT0066_19_287_87.tif	ch-TOG	1	-1	76	3976	0.7111038746829389	1.999996e-06	True	5.698971	cp
Grape	a2570f99-67f5-43c6-baea-f67b45276ff3	1241	828	LT0066_19	287	87	1	LT0066_19_287	LT0066_19/LT0066_19_287_87.tif	ch-TOG	1	-1	76	3976	0.3138113141394961	1.999996e-06	True	5.698971	cp
Grape	6604f0cb-baa3-4722-b40f-328f2b8b5c03	831	374	LT0066_19	287	93	1	LT0066_19_287	LT0066_19/LT0066_19_287_93.tif	ch-TOG	1	-1	76	3976	0.6958274275928192	1.999996e-06	True	5.698971	cp
Grape	90af7c30-0636-4595-9ec9-ca60437fc276	820	178	LT0066_19	287	93	1	LT0066_19_287	LT0066_19/LT0066_19_287_93.tif	ch-TOG	1	-1	76	3976	0.704988547643429	1.999996e-06	True	5.698971	cp
Grape	78cb03f2-04a5-48f7-986c-386c92ff20cf	713	332	LT0066_19	287	93	1	LT0066_19_287	LT0066_19/LT0066_19_287_93.tif	ch-TOG	1	-1	76	3976	0.42229268916386226	1.999996e-06	True	5.698971	cp
Grape	d9dcd22c-3cdd-43ff-b919-fe8884525b0e	562	502	LT0066_19	287	93	1	LT0066_19_287	LT0066_19/LT0066_19_287_93.tif	ch-TOG	1	-1	76	3976	0.281603399505303	1.999996e-06	True	5.698971	cp
Grape	0ba300e5-c8fd-41e5-ac71-b3eaec86717f	755	94	LT0066_19	287	93	1	LT0066_19_287	LT0066_19/LT0066_19_287_93.tif	ch-TOG	1	-1	76	3976	0.5972124732057811	1.999996e-06	True	5.698971	cp
Grape	ab404288-696c-4cc9-9f39-acd9d7ed63bb	517	249	LT0066_19	287	93	1	LT0066_19_287	LT0066_19/LT0066_19_287_93.tif	ch-TOG	1	-1	76	3976	0.5358915458862823	1.999996e-06	True	5.698971	cp
Grape	3c339403-7a54-47d4-8701-9f9c98943e89	210	505	LT0066_19	287	93	1	LT0066_19_287	LT0066_19/LT0066_19_287_93.tif	ch-TOG	1	-1	76	3976	0.5487489478615544	1.999996e-06	True	5.698971	cp
Grape	44b30821-e200-485a-b93e-2245b36de80f	611	270	LT0066_19	287	93	1	LT0066_19_287	LT0066_19/LT0066_19_287_93.tif	ch-TOG	1	-1	76	3976	0.4078974668302282	1.999996e-06	True	5.698971	cp
Grape	c03bd1ee-e93a-4d2d-bd48-549d81c1692f	528	822	LT0066_19	287	93	1	LT0066_19_287	LT0066_19/LT0066_19_287_93.tif	ch-TOG	1	-1	76	3976	0.6665211884844724	1.999996e-06	True	5.698971	cp
Grape	324d4e1d-5bb6-48ae-afe7-c81ba1bec930	609	189	LT0066_19	287	93	1	LT0066_19_287	LT0066_19/LT0066_19_287_93.tif	ch-TOG	1	-1	76	3976	0.5385992963546222	1.999996e-06	True	5.698971	cp
Grape	53d5217d-206c-4db0-b074-aeab0d2f2b23	1098	318	LT0066_19	287	93	1	LT0066_19_287	LT0066_19/LT0066_19_287_93.tif	ch-TOG	1	-1	76	3976	0.5889306329863355	1.999996e-06	True	5.698971	cp
Grape	9b350aa3-9e16-4b44-a545-a3f75abfe3f1	292	135	LT0084_46	3	80	1	LT0084_46_3	LT0084_46/LT0084_46_3_80.tif	ENSG00000138180	1	-1	76	3976	0.23224016483198828	1.999996e-06	True	5.698971	cp
Grape	0d77c78c-f5d9-47be-89b7-edefaf0f1e2b	334	948	LT0157_04	5	47	1	LT0157_04_5	LT0157_04/LT0157_04_5_47.tif	ENSG00000175216	1	-1	76	3976	0.5310533924211187	1.999996e-06	True	5.698971	cp
Grape	a748e366-2235-4a84-a9a2-d00886ee46de	857	415	LT0157_04	5	47	1	LT0157_04_5	LT0157_04/LT0157_04_5_47.tif	ENSG00000175216	1	-1	76	3976	0.5267955843105784	1.999996e-06	True	5.698971	cp
Grape	aa8a4650-b331-49b9-bb94-448402b5b050	633	527	LT0157_04	5	47	1	LT0157_04_5	LT0157_04/LT0157_04_5_47.tif	ENSG00000175216	1	-1	76	3976	0.4130274021874142	1.999996e-06	True	5.698971	cp
Grape	5408c67c-f393-4f40-9062-9def47f252ec	29	959	LT0157_04	5	47	1	LT0157_04_5	LT0157_04/LT0157_04_5_47.tif	ENSG00000175216	1	-1	76	3976	0.5297489814680653	1.999996e-06	True	5.698971	cp
Grape	532be16c-b664-4727-a978-cd1a37e6ae39	801	903	LT0157_04	5	47	1	LT0157_04_5	LT0157_04/LT0157_04_5_47.tif	ENSG00000175216	1	-1	76	3976	0.29322349470094144	1.999996e-06	True	5.698971	cp
Grape	901b30d3-f787-46e0-9cfe-2ff45c4606fe	279	555	LT0157_04	5	61	1	LT0157_04_5	LT0157_04/LT0157_04_5_61.tif	ENSG00000175216	1	-1	76	3976	0.12999577632877324	1.999996e-06	True	5.698971	cp
Grape	3fc71474-42ba-4e51-9723-b9ff8e756716	501	553	LT0157_04	5	61	1	LT0157_04_5	LT0157_04/LT0157_04_5_61.tif	ENSG00000175216	1	-1	76	3976	0.23504158412609333	1.999996e-06	True	5.698971	cp
Grape	e841c4f0-95e8-4200-a688-654cf88395d7	809	262	LT0157_04	5	61	1	LT0157_04_5	LT0157_04/LT0157_04_5_61.tif	ENSG00000175216	1	-1	76	3976	0.2479970544694762	1.999996e-06	True	5.698971	cp
Grape	cb89a4bd-dfaa-4b89-8521-903526dadbed	846	427	LT0157_04	5	61	1	LT0157_04_5	LT0157_04/LT0157_04_5_61.tif	ENSG00000175216	1	-1	76	3976	0.5041406997673216	1.999996e-06	True	5.698971	cp
Grape	ff7f560c-78ac-4220-9ba3-21009392f1d9	1281	934	LT0157_04	5	61	1	LT0157_04_5	LT0157_04/LT0157_04_5_61.tif	ENSG00000175216	1	-1	76	3976	0.6255320143477174	1.999996e-06	True	5.698971	cp
Grape	1a3bd10f-29f3-4b00-8648-9231e0453559	1035	235	LT0157_04	5	61	1	LT0157_04_5	LT0157_04/LT0157_04_5_61.tif	ENSG00000175216	1	-1	76	3976	0.39329694626271944	1.999996e-06	True	5.698971	cp
Grape	a901d30f-b385-427e-ba4c-dcf8ad89bb80	29	957	LT0157_04	5	61	1	LT0157_04_5	LT0157_04/LT0157_04_5_61.tif	ENSG00000175216	1	-1	76	3976	0.5485975216430713	1.999996e-06	True	5.698971	cp
Grape	38b1cfae-265f-4905-b877-7194c0ae835a	611	503	LT0157_04	5	61	1	LT0157_04_5	LT0157_04/LT0157_04_5_61.tif	ENSG00000175216	1	-1	76	3976	0.5153000881452426	1.999996e-06	True	5.698971	cp
Grape	fecc4b71-856d-4f15-bbc9-61618ed23692	950	374	LT0157_04	5	61	1	LT0157_04_5	LT0157_04/LT0157_04_5_61.tif	ENSG00000175216	1	-1	76	3976	0.4334775805802619	1.999996e-06	True	5.698971	cp
Grape	4314ecbb-8681-4bac-b4f5-a194db41322a	329	934	LT0157_04	5	78	1	LT0157_04_5	LT0157_04/LT0157_04_5_78.tif	ENSG00000175216	1	-1	76	3976	0.17713478218100004	1.999996e-06	True	5.698971	cp
Grape	d5a95195-83c4-4839-ade8-00ad969840c1	618	501	LT0157_04	5	78	1	LT0157_04_5	LT0157_04/LT0157_04_5_78.tif	ENSG00000175216	1	-1	76	3976	0.6875142867612739	1.999996e-06	True	5.698971	cp
Grape	44e4c10b-6f53-4f3d-981d-104666bdf3f3	843	426	LT0157_04	5	78	1	LT0157_04_5	LT0157_04/LT0157_04_5_78.tif	ENSG00000175216	1	-1	76	3976	0.47480972716077435	1.999996e-06	True	5.698971	cp
Grape	34adc96b-5195-40d7-81a2-8ce413f9d93c	1290	920	LT0157_04	5	78	1	LT0157_04_5	LT0157_04/LT0157_04_5_78.tif	ENSG00000175216	1	-1	76	3976	0.6010767958448173	1.999996e-06	True	5.698971	cp
Interphase	d5af7796-da3d-447d-bc57-6493184382ca	1069	636	LT0013_38	42	47	1	LT0013_38_42	LT0013_38/LT0013_38_42_47.tif	KIF14	1	-1	408	4308	0.149637234099613	1.999996e-06	True	5.698971	cp
Interphase	6f68a356-1bc1-4986-af15-1c58ab2b932f	1097	571	LT0013_38	42	47	1	LT0013_38_42	LT0013_38/LT0013_38_42_47.tif	KIF14	1	-1	408	4308	0.1478315679460775	1.999996e-06	True	5.698971	cp
Interphase	05095097-4757-467e-a61c-4620cdd28f14	1076	599	LT0013_38	42	47	1	LT0013_38_42	LT0013_38/LT0013_38_42_47.tif	KIF14	1	-1	408	4308	0.14251762525535386	1.999996e-06	True	5.698971	cp
Interphase	0357bebf-5fbe-450b-bfef-08171d0ce506	1144	575	LT0013_38	42	47	1	LT0013_38_42	LT0013_38/LT0013_38_42_47.tif	KIF14	1	-1	408	4308	0.16236980749319835	1.999996e-06	True	5.698971	cp
Interphase	ce497840-2822-4d39-810e-65006615fe28	1145	615	LT0013_38	42	47	1	LT0013_38_42	LT0013_38/LT0013_38_42_47.tif	KIF14	1	-1	408	4308	0.1432656372834003	1.999996e-06	True	5.698971	cp
Interphase	9bffdcf7-2b1f-4e32-b2d1-92f2d4c1815c	161	811	LT0013_38	42	47	1	LT0013_38_42	LT0013_38/LT0013_38_42_47.tif	KIF14	1	-1	408	4308	0.1511501837812933	1.999996e-06	True	5.698971	cp
Interphase	540157c7-c75b-4609-a6a3-ed440693c502	1123	626	LT0013_38	42	47	1	LT0013_38_42	LT0013_38/LT0013_38_42_47.tif	KIF14	1	-1	408	4308	0.14025384208352357	1.999996e-06	True	5.698971	cp
Interphase	a7e17056-4595-4b93-960f-f5a20da946d8	1123	570	LT0013_38	42	47	1	LT0013_38_42	LT0013_38/LT0013_38_42_47.tif	KIF14	1	-1	408	4308	0.14778781293376955	1.999996e-06	True	5.698971	cp
Interphase	45796a74-daca-478c-bcd3-904306e2a5b9	707	382	LT0014_12	159	70	1	LT0014_12_159	LT0014_12/LT0014_12_159_70.tif	TFR2	1	-1	408	4308	0.16582016130825325	1.999996e-06	True	5.698971	cp
Interphase	1d899b1e-b04c-4530-a5e5-5a2ee5b6eec6	256	373	LT0014_12	159	70	1	LT0014_12_159	LT0014_12/LT0014_12_159_70.tif	TFR2	1	-1	408	4308	0.15322359778242362	1.999996e-06	True	5.698971	cp
Interphase	87076cae-5ad7-4239-a107-2e307ad795f0	336	995	LT0014_12	159	70	1	LT0014_12_159	LT0014_12/LT0014_12_159_70.tif	TFR2	1	-1	408	4308	0.14082494803148732	1.999996e-06	True	5.698971	cp
Interphase	0530b7ce-4fdc-4e3d-bb4a-3ba940ed53b0	255	405	LT0014_12	159	70	1	LT0014_12_159	LT0014_12/LT0014_12_159_70.tif	TFR2	1	-1	408	4308	0.11379581776715064	0.0012579975	True	2.9003203	cp
Interphase	03496243-c82c-420f-971f-509f5c0a2c32	721	418	LT0014_12	159	70	1	LT0014_12_159	LT0014_12/LT0014_12_159_70.tif	TFR2	1	-1	408	4308	0.17428740369249232	1.999996e-06	True	5.698971	cp
Interphase	6e9dc2eb-de69-48da-b0c7-b2c22357b703	710	979	LT0014_12	159	70	1	LT0014_12_159	LT0014_12/LT0014_12_159_70.tif	TFR2	1	-1	408	4308	0.08474161883980905	0.99773	False	0.0009869618	cp
Interphase	1fa400dd-69c7-419b-bc7c-49a5c45d48d6	204	427	LT0014_12	159	70	1	LT0014_12_159	LT0014_12/LT0014_12_159_70.tif	TFR2	1	-1	408	4308	0.15460884312326634	1.999996e-06	True	5.698971	cp
Interphase	e4efcd23-7fc9-4729-914d-637394578a49	112	470	LT0014_12	159	70	1	LT0014_12_159	LT0014_12/LT0014_12_159_70.tif	TFR2	1	-1	408	4308	0.16980796551638705	1.999996e-06	True	5.698971	cp
Interphase	88d918ca-5ce7-44b7-989d-b0e35036f9ec	684	971	LT0014_12	159	70	1	LT0014_12_159	LT0014_12/LT0014_12_159_70.tif	TFR2	1	-1	408	4308	0.08864360352040639	0.9599601	False	0.017746817	cp
Interphase	709e05b6-28a7-4afd-8b45-ddc7395f95b2	1081	330	LT0014_12	159	70	1	LT0014_12_159	LT0014_12/LT0014_12_159_70.tif	TFR2	1	-1	408	4308	0.16382441892896699	1.999996e-06	True	5.698971	cp
Interphase	5b54a173-20e1-498a-9943-d6e15e45d6f2	229	423	LT0014_12	159	70	1	LT0014_12_159	LT0014_12/LT0014_12_159_70.tif	TFR2	1	-1	408	4308	0.16963945399242625	1.999996e-06	True	5.698971	cp
Interphase	20b58799-bebc-4cb1-a579-153253f0376e	107	735	LT0014_12	159	77	1	LT0014_12_159	LT0014_12/LT0014_12_159_77.tif	TFR2	1	-1	408	4308	0.20394392184569116	1.999996e-06	True	5.698971	cp
Interphase	d37cd580-bfab-4260-bd66-7efb6ec5607a	392	446	LT0014_12	159	77	1	LT0014_12_159	LT0014_12/LT0014_12_159_77.tif	TFR2	1	-1	408	4308	0.18189178435498454	1.999996e-06	True	5.698971	cp
Interphase	f576b9d2-d060-47a5-8687-2c820106fecf	142	728	LT0014_12	159	77	1	LT0014_12_159	LT0014_12/LT0014_12_159_77.tif	TFR2	1	-1	408	4308	0.1548487050113087	1.999996e-06	True	5.698971	cp
Interphase	d63f3c5e-efc4-404f-bc08-afa51fff9d13	745	390	LT0014_12	159	77	1	LT0014_12_159	LT0014_12/LT0014_12_159_77.tif	TFR2	1	-1	408	4308	0.20832355974953615	1.999996e-06	True	5.698971	cp
Interphase	4572e4a0-8b94-4714-8d82-9e644a3ccdcd	1086	299	LT0014_12	159	77	1	LT0014_12_159	LT0014_12/LT0014_12_159_77.tif	TFR2	1	-1	408	4308	0.17038693032486685	1.999996e-06	True	5.698971	cp
Interphase	b90e6329-e4f5-488c-a778-eb0ea1a145b4	208	393	LT0014_12	159	77	1	LT0014_12_159	LT0014_12/LT0014_12_159_77.tif	TFR2	1	-1	408	4308	0.1506127340114176	1.999996e-06	True	5.698971	cp
Interphase	15c05ce3-ff2a-489a-a4a7-30e7fd43e7e9	629	585	LT0014_12	159	77	1	LT0014_12_159	LT0014_12/LT0014_12_159_77.tif	TFR2	1	-1	408	4308	0.15046870838214033	1.999996e-06	True	5.698971	cp
Interphase	0487b6bd-7732-46fb-aa82-9a13f4276b60	112	793	LT0014_12	159	77	1	LT0014_12_159	LT0014_12/LT0014_12_159_77.tif	TFR2	1	-1	408	4308	0.16673418249625563	1.999996e-06	True	5.698971	cp
Interphase	c0085cc5-ea58-4fe5-9369-aff24c5ffc21	1082	327	LT0014_12	159	77	1	LT0014_12_159	LT0014_12/LT0014_12_159_77.tif	TFR2	1	-1	408	4308	0.17459471849959973	1.999996e-06	True	5.698971	cp
Interphase	5b238305-c6a4-4c96-b074-3f08b4038c35	1006	335	LT0014_12	159	77	1	LT0014_12_159	LT0014_12/LT0014_12_159_77.tif	TFR2	1	-1	408	4308	0.1598524006002184	1.999996e-06	True	5.698971	cp
Interphase	c71c5fcc-759b-45f6-afee-3785cf4c467b	546	522	LT0014_12	159	93	1	LT0014_12_159	LT0014_12/LT0014_12_159_93.tif	TFR2	1	-1	408	4308	0.11984551817207142	6.599987e-05	True	4.180457	cp
Interphase	e3c44910-6c3b-4d01-acd1-504c43726e96	577	535	LT0014_12	159	93	1	LT0014_12_159	LT0014_12/LT0014_12_159_93.tif	TFR2	1	-1	408	4308	0.1147127264773726	0.00082399836	True	3.0840735	cp
Interphase	9724d766-e461-464d-8907-6c895b7f8679	171	401	LT0014_12	159	93	1	LT0014_12_159	LT0014_12/LT0014_12_159_93.tif	TFR2	1	-1	408	4308	0.20357770412745424	1.999996e-06	True	5.698971	cp
Interphase	f108fd4f-c84a-4e88-8496-ed2aa51c0d93	692	398	LT0014_12	159	93	1	LT0014_12_159	LT0014_12/LT0014_12_159_93.tif	TFR2	1	-1	408	4308	0.19365661894275787	1.999996e-06	True	5.698971	cp
Interphase	cdfc3e39-2963-4c45-b6f5-7d7d79d89b11	300	865	LT0019_06	140	70	1	LT0019_06_140	LT0019_06/LT0019_06_140_70.tif	DDOST	1	-1	408	4308	0.13963784103569502	1.999996e-06	True	5.698971	cp
Interphase	d7d3a692-5e1f-44e2-b06b-d8a396e3a0c1	860	430	LT0019_06	140	70	1	LT0019_06_140	LT0019_06/LT0019_06_140_70.tif	DDOST	1	-1	408	4308	0.18350719858345488	1.999996e-06	True	5.698971	cp
Interphase	b4bac60a-7858-4f90-a7cd-33ccf077c24f	211	970	LT0019_06	140	70	1	LT0019_06_140	LT0019_06/LT0019_06_140_70.tif	DDOST	1	-1	408	4308	0.1514523746773759	1.999996e-06	True	5.698971	cp
Interphase	ce6949ce-7fac-422a-aaec-566794a50f87	831	440	LT0019_06	140	70	1	LT0019_06_140	LT0019_06/LT0019_06_140_70.tif	DDOST	1	-1	408	4308	0.19125703240741046	1.999996e-06	True	5.698971	cp
Interphase	6f3968ae-221d-45e6-8f72-653504c3c5fe	866	809	LT0019_06	140	83	1	LT0019_06_140	LT0019_06/LT0019_06_140_83.tif	DDOST	1	-1	408	4308	0.19565549011378644	1.999996e-06	True	5.698971	cp
Interphase	a012a242-f3e1-4e41-acef-9e0747a879e3	117	595	LT0023_04	5	30	1	LT0023_04_5	LT0023_04/LT0023_04_5_30.tif	MYST1	1	-1	408	4308	0.10013278511141628	0.20627959	False	0.6855437	cp
Interphase	df32c546-88a2-4215-aa25-0b325bd35d28	60	597	LT0023_04	5	30	1	LT0023_04_5	LT0023_04/LT0023_04_5_30.tif	MYST1	1	-1	408	4308	0.07883192511696396	1.0	False	-0.0	cp
Interphase	16909ebb-fb6b-4d62-81b2-1e06c28fdbf6	369	540	LT0023_04	5	30	1	LT0023_04_5	LT0023_04/LT0023_04_5_30.tif	MYST1	1	-1	408	4308	0.09143658770245987	0.8528563	False	0.06912415	cp
Interphase	385f3602-5e8a-4f96-bdbf-10e9f6582168	1177	683	LT0023_04	5	30	1	LT0023_04_5	LT0023_04/LT0023_04_5_30.tif	MYST1	1	-1	408	4308	0.1845954251035262	1.999996e-06	True	5.698971	cp
Interphase	151a20cb-ffbc-4bb0-9190-5aa9b886c28b	1061	268	LT0023_04	5	30	1	LT0023_04_5	LT0023_04/LT0023_04_5_30.tif	MYST1	1	-1	408	4308	0.210959240615882	1.999996e-06	True	5.698971	cp
Interphase	336e1fbf-21fa-4138-86cf-b2af45e2f3d0	214	461	LT0023_04	5	30	1	LT0023_04_5	LT0023_04/LT0023_04_5_30.tif	MYST1	1	-1	408	4308	0.21213676182813537	1.999996e-06	True	5.698971	cp
Interphase	2021915b-a2ae-4916-9579-8d0fc60fe19b	281	536	LT0023_04	5	87	1	LT0023_04_5	LT0023_04/LT0023_04_5_87.tif	MYST1	1	-1	408	4308	0.1562748681282356	1.999996e-06	True	5.698971	cp
Interphase	112a6966-35fe-4c6d-ac1f-dc32d0400382	1237	93	LT0023_04	5	87	1	LT0023_04_5	LT0023_04/LT0023_04_5_87.tif	MYST1	1	-1	408	4308	0.16062797821158656	1.999996e-06	True	5.698971	cp
Interphase	53bc4d94-f87e-4a43-899d-00689fcc2b2a	259	561	LT0023_04	5	87	1	LT0023_04_5	LT0023_04/LT0023_04_5_87.tif	MYST1	1	-1	408	4308	0.1573120336210394	1.999996e-06	True	5.698971	cp
Interphase	20fd3a2e-15f3-43a3-af7b-803244e2e851	1254	63	LT0023_04	5	87	1	LT0023_04_5	LT0023_04/LT0023_04_5_87.tif	MYST1	1	-1	408	4308	0.16813440580433542	1.999996e-06	True	5.698971	cp
Interphase	e117fcdb-f810-45bc-9623-4e45c212efc6	743	508	LT0023_04	5	87	1	LT0023_04_5	LT0023_04/LT0023_04_5_87.tif	MYST1	1	-1	408	4308	0.11761121485603417	0.00022999954	True	3.638273	cp
Interphase	da17945b-1e9b-4643-81a3-c907a077128f	1081	733	LT0023_04	5	87	1	LT0023_04_5	LT0023_04/LT0023_04_5_87.tif	MYST1	1	-1	408	4308	0.11740056219430396	0.0002579995	True	3.5883813	cp
Interphase	2cba34fc-fd16-4800-8b1b-db6af82596c7	763	538	LT0023_04	5	87	1	LT0023_04_5	LT0023_04/LT0023_04_5_87.tif	MYST1	1	-1	408	4308	0.1195665440091022	8.399983e-05	True	4.0757217	cp
Interphase	a9cff6d6-6b23-468e-a73f-546775ce05da	658	279	LT0023_04	5	87	1	LT0023_04_5	LT0023_04/LT0023_04_5_87.tif	MYST1	1	-1	408	4308	0.15133791241239486	1.999996e-06	True	5.698971	cp
Interphase	69bae2a6-4b8e-487a-8a0a-0c4ad866a3e6	1305	723	LT0023_04	5	87	1	LT0023_04_5	LT0023_04/LT0023_04_5_87.tif	MYST1	1	-1	408	4308	0.10219126951711852	0.11435577	False	0.9417419	cp
Interphase	b202ff50-1ab9-487e-8826-0c75107979c3	1320	164	LT0023_04	5	87	1	LT0023_04_5	LT0023_04/LT0023_04_5_87.tif	MYST1	1	-1	408	4308	0.18153464275132025	1.999996e-06	True	5.698971	cp
Interphase	692d8ff4-9c75-4fd5-a982-f9647ea13c66	1117	549	LT0026_22	258	25	1	LT0026_22_258	LT0026_22/LT0026_22_258_25.tif	LCK	1	-1	408	4308	0.16226053444316046	1.999996e-06	True	5.698971	cp
Interphase	a52cbbae-4c4f-4aeb-abc0-2f212f7ec7dd	911	37	LT0026_22	258	25	1	LT0026_22_258	LT0026_22/LT0026_22_258_25.tif	LCK	1	-1	408	4308	0.16048909058327226	1.999996e-06	True	5.698971	cp
Interphase	bcb69cee-2a74-41f5-b7d9-b7bbad7fed73	1257	133	LT0026_22	258	25	1	LT0026_22_258	LT0026_22/LT0026_22_258_25.tif	LCK	1	-1	408	4308	0.17288627134961893	1.999996e-06	True	5.698971	cp
Interphase	dd9b5923-1d7f-4008-961e-e8b4c097b819	133	774	LT0026_22	258	25	1	LT0026_22_258	LT0026_22/LT0026_22_258_25.tif	LCK	1	-1	408	4308	0.11965315433179739	8.199984e-05	True	4.086187	cp
Interphase	74abf44c-7f57-4e99-8fee-201f3aa1bac0	104	798	LT0026_22	258	25	1	LT0026_22_258	LT0026_22/LT0026_22_258_25.tif	LCK	1	-1	408	4308	0.11575502280703903	0.000495999	True	3.3045192	cp
Interphase	91d206a4-a222-4471-8f7d-f07d166b0e90	1039	394	LT0026_22	258	25	1	LT0026_22_258	LT0026_22/LT0026_22_258_25.tif	LCK	1	-1	408	4308	0.11033781320622517	0.0058139884	True	2.2355258	cp
Interphase	5d7f0dc9-98ee-4c00-9634-d5f0ba5244b2	939	59	LT0026_22	258	25	1	LT0026_22_258	LT0026_22/LT0026_22_258_25.tif	LCK	1	-1	408	4308	0.11930049021108691	9.599981e-05	True	4.0177298	cp
Interphase	a29e0ce5-aaa5-4e19-8228-366b370d35cc	737	475	LT0026_22	258	25	1	LT0026_22_258	LT0026_22/LT0026_22_258_25.tif	LCK	1	-1	408	4308	0.2107725867244649	1.999996e-06	True	5.698971	cp
Interphase	7ab53202-2e7a-49d9-846d-eabe0c059c5b	170	758	LT0026_22	258	25	1	LT0026_22_258	LT0026_22/LT0026_22_258_25.tif	LCK	1	-1	408	4308	0.1561939623551237	1.999996e-06	True	5.698971	cp
Interphase	f980720d-0288-46c1-ad0d-297b76968664	925	100	LT0026_22	258	25	1	LT0026_22_258	LT0026_22/LT0026_22_258_25.tif	LCK	1	-1	408	4308	0.16872735068833794	1.999996e-06	True	5.698971	cp
Interphase	68ee8a84-0e95-4117-84dc-f36fc0417f05	896	75	LT0026_22	258	25	1	LT0026_22_258	LT0026_22/LT0026_22_258_25.tif	LCK	1	-1	408	4308	0.16245239028659497	1.999996e-06	True	5.698971	cp
Interphase	d0f2b0d3-6885-4497-a1c5-3b072cbfae93	1117	575	LT0026_22	258	25	1	LT0026_22_258	LT0026_22/LT0026_22_258_25.tif	LCK	1	-1	408	4308	0.16618210956330293	1.999996e-06	True	5.698971	cp
Interphase	339ef223-497f-43d4-bc5a-0e607b98a954	222	775	LT0027_44	292	92	1	LT0027_44_292	LT0027_44/LT0027_44_292_92.tif	CDK4	1	-1	408	4308	0.11922030705146076	9.799981e-05	True	4.0087748	cp
Interphase	51e6e121-dc0b-44ea-94be-e8150b0462c9	818	429	LT0028_14	129	17	1	LT0028_14_129	LT0028_14/LT0028_14_129_17.tif	CDKL5	1	-1	408	4308	0.2048868751256486	1.999996e-06	True	5.698971	cp
Interphase	11088f08-2740-4a92-b83f-c95155d4c2cd	813	254	LT0028_14	129	17	1	LT0028_14_129	LT0028_14/LT0028_14_129_17.tif	CDKL5	1	-1	408	4308	0.20913400827446346	1.999996e-06	True	5.698971	cp
Interphase	7050c73c-1e0e-4a0a-b3ff-20f34e29b6ae	770	163	LT0028_14	129	17	1	LT0028_14_129	LT0028_14/LT0028_14_129_17.tif	CDKL5	1	-1	408	4308	0.2245788248173512	1.999996e-06	True	5.698971	cp
Interphase	aa1af236-df67-4ed0-8a34-1b0c051d0447	829	309	LT0028_14	129	17	1	LT0028_14_129	LT0028_14/LT0028_14_129_17.tif	CDKL5	1	-1	408	4308	0.19297987149664106	1.999996e-06	True	5.698971	cp
Interphase	711e0d2f-cdd1-491b-bfb0-39698fa10a86	815	463	LT0028_14	129	17	1	LT0028_14_129	LT0028_14/LT0028_14_129_17.tif	CDKL5	1	-1	408	4308	0.1961513874993879	1.999996e-06	True	5.698971	cp
Interphase	8f5e47b2-b735-490c-b7ac-de9ddbeb512a	980	405	LT0028_14	129	17	1	LT0028_14_129	LT0028_14/LT0028_14_129_17.tif	CDKL5	1	-1	408	4308	0.1524364362150029	1.999996e-06	True	5.698971	cp
Interphase	34182e9b-66fc-4508-b1e6-cefcaf8eb9bd	812	372	LT0028_14	129	17	1	LT0028_14_129	LT0028_14/LT0028_14_129_17.tif	CDKL5	1	-1	408	4308	0.18876633089953	1.999996e-06	True	5.698971	cp
Interphase	146e74bb-393f-4587-9fdc-bb7a075fd066	738	203	LT0028_14	129	17	1	LT0028_14_129	LT0028_14/LT0028_14_129_17.tif	CDKL5	1	-1	408	4308	0.1793142432809182	1.999996e-06	True	5.698971	cp
Interphase	3e304b0d-615b-477f-873b-998f7578f776	741	110	LT0028_14	129	17	1	LT0028_14_129	LT0028_14/LT0028_14_129_17.tif	CDKL5	1	-1	408	4308	0.18730970376558587	1.999996e-06	True	5.698971	cp
Interphase	b191afdc-f258-4d07-88e3-dc40aec93556	941	119	LT0028_14	129	17	1	LT0028_14_129	LT0028_14/LT0028_14_129_17.tif	CDKL5	1	-1	408	4308	0.20514320618080725	1.999996e-06	True	5.698971	cp
Interphase	eb5364ac-955b-4cf6-8e28-83c63ca339c7	831	190	LT0028_14	129	17	1	LT0028_14_129	LT0028_14/LT0028_14_129_17.tif	CDKL5	1	-1	408	4308	0.18965462148124748	1.999996e-06	True	5.698971	cp
Interphase	4b2bc0df-fae0-4531-bf13-83bb6c970f76	796	329	LT0028_14	129	17	1	LT0028_14_129	LT0028_14/LT0028_14_129_17.tif	CDKL5	1	-1	408	4308	0.1851481779475523	1.999996e-06	True	5.698971	cp
Interphase	4cb6e39f-ac7c-449a-9ea7-c5966aa19115	754	310	LT0028_14	129	17	1	LT0028_14_129	LT0028_14/LT0028_14_129_17.tif	CDKL5	1	-1	408	4308	0.18905347476869097	1.999996e-06	True	5.698971	cp
Interphase	4f01145d-520a-4530-8a64-791cefa23194	931	162	LT0028_14	129	17	1	LT0028_14_129	LT0028_14/LT0028_14_129_17.tif	CDKL5	1	-1	408	4308	0.19618816560630464	1.999996e-06	True	5.698971	cp
Interphase	a76dc8e0-9705-42a0-8644-02bdb8924848	750	284	LT0028_14	129	17	1	LT0028_14_129	LT0028_14/LT0028_14_129_17.tif	CDKL5	1	-1	408	4308	0.13475948184937386	1.999996e-06	True	5.698971	cp
Interphase	4e58f51d-91ea-4cde-86d9-af61967169ec	978	361	LT0028_14	129	17	1	LT0028_14_129	LT0028_14/LT0028_14_129_17.tif	CDKL5	1	-1	408	4308	0.20766916803723937	1.999996e-06	True	5.698971	cp
Interphase	58f330ca-0416-42d2-a430-defbdb4abefa	726	637	LT0028_14	129	55	1	LT0028_14_129	LT0028_14/LT0028_14_129_55.tif	CDKL5	1	-1	408	4308	0.10047465582907868	0.18830362	False	0.72514135	cp
Interphase	a8af7867-bbeb-41b5-84aa-bb9cc1f8b134	936	23	LT0038_08	250	54	1	LT0038_08_250	LT0038_08/LT0038_08_250_54.tif	BUB1B	1	-1	408	4308	0.1146076525076975	0.0008559983	True	3.067527	cp
Interphase	ad9030cf-0bff-4d28-a400-8c16317f420a	966	229	LT0038_08	250	54	1	LT0038_08_250	LT0038_08/LT0038_08_250_54.tif	BUB1B	1	-1	408	4308	0.1392848515141875	1.999996e-06	True	5.698971	cp
Interphase	607d9203-0cfe-4745-9c1e-84e4506c1a48	316	513	LT0038_08	250	54	1	LT0038_08_250	LT0038_08/LT0038_08_250_54.tif	BUB1B	1	-1	408	4308	0.11797222777366984	0.00018999961	True	3.7212472	cp
Interphase	87c706c9-1f67-4596-9bec-b4418513f1c4	547	597	LT0038_08	250	54	1	LT0038_08_250	LT0038_08/LT0038_08_250_54.tif	BUB1B	1	-1	408	4308	0.19243750791652567	1.999996e-06	True	5.698971	cp
Interphase	b694245d-a3e9-4bc3-93ef-4ce9537b316a	158	477	LT0038_08	250	54	1	LT0038_08_250	LT0038_08/LT0038_08_250_54.tif	BUB1B	1	-1	408	4308	0.19274467756302371	1.999996e-06	True	5.698971	cp
Interphase	ad0af38f-f9f2-4d29-9594-6aa0a3bb3241	1047	587	LT0038_08	250	54	1	LT0038_08_250	LT0038_08/LT0038_08_250_54.tif	BUB1B	1	-1	408	4308	0.16607140383622981	1.999996e-06	True	5.698971	cp
Interphase	82f65a14-b8d1-477c-9643-f597a6fd83da	778	654	LT0038_08	250	54	1	LT0038_08_250	LT0038_08/LT0038_08_250_54.tif	BUB1B	1	-1	408	4308	0.1876258278597151	1.999996e-06	True	5.698971	cp
Interphase	53e79678-b8dd-4bf1-93d4-38e0a5db75c9	877	98	LT0038_08	250	54	1	LT0038_08_250	LT0038_08/LT0038_08_250_54.tif	BUB1B	1	-1	408	4308	0.16974553414986251	1.999996e-06	True	5.698971	cp
Interphase	9f9c4c60-9c71-4e1a-bd9d-db7025217d80	902	377	LT0038_27	250	8	1	LT0038_27_250	LT0038_27/LT0038_27_250_8.tif	BUB1B	1	-1	408	4308	0.07910762014440526	1.0	False	-0.0	cp
Interphase	56cdcda8-5296-42a4-b54c-b2848eae1e36	955	755	LT0038_27	250	8	1	LT0038_27_250	LT0038_27/LT0038_27_250_8.tif	BUB1B	1	-1	408	4308	0.19426634649351043	1.999996e-06	True	5.698971	cp
Interphase	730c0a44-cad4-4bba-b5c7-7c1ba788f029	386	510	LT0038_27	250	8	1	LT0038_27_250	LT0038_27/LT0038_27_250_8.tif	BUB1B	1	-1	408	4308	0.17974594518343803	1.999996e-06	True	5.698971	cp
Interphase	0f6f22f7-2f63-492f-862b-45eb73f0925c	697	378	LT0038_27	250	8	1	LT0038_27_250	LT0038_27/LT0038_27_250_8.tif	BUB1B	1	-1	408	4308	0.19132417145526084	1.999996e-06	True	5.698971	cp
Interphase	cf209537-2036-4f11-95f1-87d3d17140e7	920	483	LT0038_27	250	8	1	LT0038_27_250	LT0038_27/LT0038_27_250_8.tif	BUB1B	1	-1	408	4308	0.20884008613920038	1.999996e-06	True	5.698971	cp
Interphase	e7c5ac3a-c876-4759-9be6-fceb1468aaae	920	893	LT0038_27	250	8	1	LT0038_27_250	LT0038_27/LT0038_27_250_8.tif	BUB1B	1	-1	408	4308	0.16771897707597944	1.999996e-06	True	5.698971	cp
Interphase	5d2dd0aa-df1e-49d6-a1cc-89a7c2730887	948	524	LT0038_27	250	8	1	LT0038_27_250	LT0038_27/LT0038_27_250_8.tif	BUB1B	1	-1	408	4308	0.15952051654721353	1.999996e-06	True	5.698971	cp
Interphase	dd593965-6240-4ab5-b30f-98da9c16f63e	859	558	LT0039_45	281	26	1	LT0039_45_281	LT0039_45/LT0039_45_281_26.tif	BBOX1	1	-1	408	4308	0.16894329087732013	1.999996e-06	True	5.698971	cp
Interphase	b9d1888d-afe9-472c-b216-827620aa340c	767	378	LT0039_45	281	27	1	LT0039_45_281	LT0039_45/LT0039_45_281_27.tif	BBOX1	1	-1	408	4308	0.14796484855538933	1.999996e-06	True	5.698971	cp
Interphase	cd0e1144-1181-47f3-8599-e836e6d5f318	1103	763	LT0039_45	281	27	1	LT0039_45_281	LT0039_45/LT0039_45_281_27.tif	BBOX1	1	-1	408	4308	0.1781136049949292	1.999996e-06	True	5.698971	cp
Interphase	4d4aac2b-4919-4495-95ec-f2c4d5b4e76f	1126	733	LT0039_45	281	27	1	LT0039_45_281	LT0039_45/LT0039_45_281_27.tif	BBOX1	1	-1	408	4308	0.09015434020601255	0.91377217	False	0.039162077	cp
Interphase	0dfb551f-fef9-4102-a675-7176ee6b659a	928	645	LT0039_45	281	27	1	LT0039_45_281	LT0039_45/LT0039_45_281_27.tif	BBOX1	1	-1	408	4308	0.1730844774698674	1.999996e-06	True	5.698971	cp
Interphase	d0eb4447-a0a1-431b-9294-98276f7f528a	805	396	LT0039_45	281	27	1	LT0039_45_281	LT0039_45/LT0039_45_281_27.tif	BBOX1	1	-1	408	4308	0.11458490396803715	0.00086999824	True	3.0604815	cp
Interphase	4eab82af-0e86-4590-9db8-cb0912df65e6	1078	721	LT0039_45	281	27	1	LT0039_45_281	LT0039_45/LT0039_45_281_27.tif	BBOX1	1	-1	408	4308	0.1829304949561339	1.999996e-06	True	5.698971	cp
Interphase	8d61c575-fdfc-4e68-9bfe-dea64814c47c	312	80	LT0039_45	281	32	1	LT0039_45_281	LT0039_45/LT0039_45_281_32.tif	BBOX1	1	-1	408	4308	0.17497648320805295	1.999996e-06	True	5.698971	cp
Interphase	5f121e06-24a4-4a33-b840-50b820aea0e5	290	111	LT0039_45	281	32	1	LT0039_45_281	LT0039_45/LT0039_45_281_32.tif	BBOX1	1	-1	408	4308	0.17792846603625925	1.999996e-06	True	5.698971	cp
Interphase	ce008b49-eca4-4455-be97-11a619fd2036	400	87	LT0039_45	281	32	1	LT0039_45_281	LT0039_45/LT0039_45_281_32.tif	BBOX1	1	-1	408	4308	0.18991288773792728	1.999996e-06	True	5.698971	cp
Interphase	feb5d904-1855-4595-af1a-1b73f5e973aa	350	110	LT0039_45	281	32	1	LT0039_45_281	LT0039_45/LT0039_45_281_32.tif	BBOX1	1	-1	408	4308	0.1028655807872408	0.09316381	False	1.0307528	cp
Interphase	102cd224-85ce-4ed1-bf34-2ab83b8ab776	166	850	LT0042_10	144	50	1	LT0042_10_144	LT0042_10/LT0042_10_144_50.tif	POLG	1	-1	408	4308	0.1715200294171879	1.999996e-06	True	5.698971	cp
Interphase	da93c963-644b-44a9-872b-5beb98ebdedd	1308	747	LT0042_10	144	50	1	LT0042_10_144	LT0042_10/LT0042_10_144_50.tif	POLG	1	-1	408	4308	0.16540208361359285	1.999996e-06	True	5.698971	cp
Interphase	31fe4ff1-bd29-4243-9486-5f342bd36a36	137	796	LT0042_10	144	50	1	LT0042_10_144	LT0042_10/LT0042_10_144_50.tif	POLG	1	-1	408	4308	0.18321649273717353	1.999996e-06	True	5.698971	cp
Interphase	f3ede68b-be07-44a8-8240-0fe910b1878b	398	772	LT0042_10	144	50	1	LT0042_10_144	LT0042_10/LT0042_10_144_50.tif	POLG	1	-1	408	4308	0.13072395597076736	1.999996e-06	True	5.698971	cp
Interphase	e69ad0dd-0887-49e5-bd41-7f6ab7bb235d	938	665	LT0042_10	144	50	1	LT0042_10_144	LT0042_10/LT0042_10_144_50.tif	POLG	1	-1	408	4308	0.14580938821624145	1.999996e-06	True	5.698971	cp
Interphase	1b9ed08e-4209-4cce-b0fe-1e00be6512f5	183	696	LT0042_10	144	50	1	LT0042_10_144	LT0042_10/LT0042_10_144_50.tif	POLG	1	-1	408	4308	0.17132480840578498	1.999996e-06	True	5.698971	cp
Interphase	b25bc898-96ae-46e0-9c3f-4abf2b411d00	893	482	LT0042_10	144	50	1	LT0042_10_144	LT0042_10/LT0042_10_144_50.tif	POLG	1	-1	408	4308	0.1356039706632874	1.999996e-06	True	5.698971	cp
Interphase	2206de37-f2b3-4494-ab48-e166d7281eb7	507	616	LT0042_10	144	50	1	LT0042_10_144	LT0042_10/LT0042_10_144_50.tif	POLG	1	-1	408	4308	0.22445259477004903	1.999996e-06	True	5.698971	cp
Interphase	658e2b34-5390-438e-a66e-d2c3a241c147	806	167	LT0042_10	144	50	1	LT0042_10_144	LT0042_10/LT0042_10_144_50.tif	POLG	1	-1	408	4308	0.20305351575518152	1.999996e-06	True	5.698971	cp
Interphase	41e273e2-f2c8-4357-bd69-b8f6c279304a	872	683	LT0042_10	144	50	1	LT0042_10_144	LT0042_10/LT0042_10_144_50.tif	POLG	1	-1	408	4308	0.2057106924097031	1.999996e-06	True	5.698971	cp
Interphase	8016c3fb-7315-4990-bb99-95969a54eaa9	110	48	LT0042_10	144	50	1	LT0042_10_144	LT0042_10/LT0042_10_144_50.tif	POLG	1	-1	408	4308	0.1684085173237081	1.999996e-06	True	5.698971	cp
Interphase	7d9fedc6-7fd7-45fd-96ec-07d24ee32f78	101	301	LT0043_48	166	36	1	LT0043_48_166	LT0043_48/LT0043_48_166_36.tif	OGG1	1	-1	408	4308	0.20059245269820652	1.999996e-06	True	5.698971	cp
Interphase	3f0a83b3-0872-4676-a82b-057850e4cb79	273	967	LT0043_48	166	36	1	LT0043_48_166	LT0043_48/LT0043_48_166_36.tif	OGG1	1	-1	408	4308	0.12143369919543942	3.399993e-05	True	4.468522	cp
Interphase	19086a24-6d04-4451-83a4-e53fa52d3a9f	105	191	LT0043_48	166	36	1	LT0043_48_166	LT0043_48/LT0043_48_166_36.tif	OGG1	1	-1	408	4308	0.14947845068304322	1.999996e-06	True	5.698971	cp
Interphase	75df97de-86b2-4c7e-8cce-c5bec121df13	1077	221	LT0043_48	166	36	1	LT0043_48_166	LT0043_48/LT0043_48_166_36.tif	OGG1	1	-1	408	4308	0.20399959329479214	1.999996e-06	True	5.698971	cp
Interphase	e014d132-9c4b-4a44-8c4c-7e96db46e748	307	385	LT0043_48	166	44	1	LT0043_48_166	LT0043_48/LT0043_48_166_44.tif	OGG1	1	-1	408	4308	0.089063380492924	0.9494781	False	0.022515053	cp
Interphase	c0a327bd-c0f4-4a3e-86d2-961c6c501a25	968	447	LT0043_48	166	52	1	LT0043_48_166	LT0043_48/LT0043_48_166_52.tif	OGG1	1	-1	408	4308	0.20244579040055327	1.999996e-06	True	5.698971	cp
Interphase	237ebefd-0dc3-4cf0-ae7c-bab937a5bd4a	319	24	LT0043_48	166	52	1	LT0043_48_166	LT0043_48/LT0043_48_166_52.tif	OGG1	1	-1	408	4308	0.13591884802908213	1.999996e-06	True	5.698971	cp
Interphase	fb593c97-3ea9-41f3-95e7-f7bfe75e9caf	1024	753	LT0043_48	166	52	1	LT0043_48_166	LT0043_48/LT0043_48_166_52.tif	OGG1	1	-1	408	4308	0.1198821242355562	6.1999875e-05	True	4.207609	cp
Interphase	baae43a9-a730-4d99-88d7-a12a90a36d84	336	158	LT0043_48	166	52	1	LT0043_48_166	LT0043_48/LT0043_48_166_52.tif	OGG1	1	-1	408	4308	0.08207200823513724	0.999864	False	5.90758e-05	cp
Interphase	a54a9e42-e9fb-4611-ad75-603554878e42	901	510	LT0043_48	166	55	1	LT0043_48_166	LT0043_48/LT0043_48_166_55.tif	OGG1	1	-1	408	4308	0.1629278559372271	1.999996e-06	True	5.698971	cp
Interphase	d2ca8cbc-b8cd-4f3c-b3cb-db5a953a232e	708	390	LT0043_48	166	55	1	LT0043_48_166	LT0043_48/LT0043_48_166_55.tif	OGG1	1	-1	408	4308	0.2023676277315524	1.999996e-06	True	5.698971	cp
Interphase	d14310db-2e73-4f65-92b1-5ce6f66b4bff	521	252	LT0043_48	166	55	1	LT0043_48_166	LT0043_48/LT0043_48_166_55.tif	OGG1	1	-1	408	4308	0.13918877157256346	1.999996e-06	True	5.698971	cp
Interphase	66e4d093-a746-4c88-bdd1-c9cc6bb48181	553	270	LT0043_48	166	55	1	LT0043_48_166	LT0043_48/LT0043_48_166_55.tif	OGG1	1	-1	408	4308	0.20050970590967698	1.999996e-06	True	5.698971	cp
Interphase	bf461da8-a953-4bca-8240-a8beade22441	1156	191	LT0043_48	166	55	1	LT0043_48_166	LT0043_48/LT0043_48_166_55.tif	OGG1	1	-1	408	4308	0.13065799493438376	1.999996e-06	True	5.698971	cp
Interphase	5dd232bb-cd17-4c8a-8c9b-a41d4210334b	234	255	LT0043_48	166	55	1	LT0043_48_166	LT0043_48/LT0043_48_166_55.tif	OGG1	1	-1	408	4308	0.1685722279704988	1.999996e-06	True	5.698971	cp
Interphase	2ce7a57a-b364-4d9d-94d0-ffd36323eea2	516	159	LT0043_48	166	55	1	LT0043_48_166	LT0043_48/LT0043_48_166_55.tif	OGG1	1	-1	408	4308	0.10371668491918584	0.07083586	False	1.1497469	cp
Interphase	804923cf-051e-4f9c-a420-7a1155faff42	1167	640	LT0043_48	166	64	1	LT0043_48_166	LT0043_48/LT0043_48_166_64.tif	OGG1	1	-1	408	4308	0.13193309769954215	1.999996e-06	True	5.698971	cp
Interphase	b74df7b5-6091-47c6-8cf3-9cce88095071	509	465	LT0043_48	166	71	1	LT0043_48_166	LT0043_48/LT0043_48_166_71.tif	OGG1	1	-1	408	4308	0.189960503826887	1.999996e-06	True	5.698971	cp
Interphase	ed127474-325d-41c6-907b-ecc49a764b8c	557	423	LT0043_48	166	71	1	LT0043_48_166	LT0043_48/LT0043_48_166_71.tif	OGG1	1	-1	408	4308	0.18678064515039958	1.999996e-06	True	5.698971	cp
Interphase	bb6310a8-602f-4c08-b13c-37f9ddf32401	506	465	LT0043_48	166	74	1	LT0043_48_166	LT0043_48/LT0043_48_166_74.tif	OGG1	1	-1	408	4308	0.18861124124409537	1.999996e-06	True	5.698971	cp
Interphase	4e9458f9-1cc4-4c1a-a7be-24ce1014700d	175	421	LT0043_48	166	74	1	LT0043_48_166	LT0043_48/LT0043_48_166_74.tif	OGG1	1	-1	408	4308	0.19342136407837032	1.999996e-06	True	5.698971	cp
Interphase	1c77dda7-a605-4998-b344-7f79b928f864	559	425	LT0043_48	166	74	1	LT0043_48_166	LT0043_48/LT0043_48_166_74.tif	OGG1	1	-1	408	4308	0.18684098814278183	1.999996e-06	True	5.698971	cp
Interphase	a090035b-8a6f-4f94-b270-8503106acd21	565	950	LT0043_48	166	84	1	LT0043_48_166	LT0043_48/LT0043_48_166_84.tif	OGG1	1	-1	408	4308	0.1451303966999068	1.999996e-06	True	5.698971	cp
Interphase	a89faabb-4673-406c-bf2b-d142ed67f4f7	828	600	LT0043_48	166	84	1	LT0043_48_166	LT0043_48/LT0043_48_166_84.tif	OGG1	1	-1	408	4308	0.20541271478151155	1.999996e-06	True	5.698971	cp
Interphase	e4a26660-6955-45e9-a98f-eb778e3e3975	57	420	LT0043_48	166	84	1	LT0043_48_166	LT0043_48/LT0043_48_166_84.tif	OGG1	1	-1	408	4308	0.17643518787918155	1.999996e-06	True	5.698971	cp
Interphase	c6290fbe-c121-477f-b31f-31393701c250	675	898	LT0044_36	249	46	1	LT0044_36_249	LT0044_36/LT0044_36_249_46.tif	WEE1	1	-1	408	4308	0.15239760528082746	1.999996e-06	True	5.698971	cp
Interphase	c69a1303-6974-4f2e-942e-a47c3892f840	1314	947	LT0044_36	249	46	1	LT0044_36_249	LT0044_36/LT0044_36_249_46.tif	WEE1	1	-1	408	4308	0.1685749902490229	1.999996e-06	True	5.698971	cp
Interphase	dd5daa23-bd73-4df6-9187-5711c17dd47f	940	909	LT0044_36	249	46	1	LT0044_36_249	LT0044_36/LT0044_36_249_46.tif	WEE1	1	-1	408	4308	0.11685888272944733	0.00031399936	True	3.5030713	cp
Interphase	38cca0a7-ebb9-434b-9dfc-f14a74124d1a	451	394	LT0044_36	249	46	1	LT0044_36_249	LT0044_36/LT0044_36_249_46.tif	WEE1	1	-1	408	4308	0.17003442842013514	1.999996e-06	True	5.698971	cp
Interphase	0b65fa80-f307-4e68-9c40-b32587b76bc0	1151	88	LT0044_36	249	46	1	LT0044_36_249	LT0044_36/LT0044_36_249_46.tif	WEE1	1	-1	408	4308	0.13354611286325013	1.999996e-06	True	5.698971	cp
Interphase	a2120d57-ad32-494f-ae76-76fe3e446a14	881	560	LT0046_19	356	57	1	LT0046_19_356	LT0046_19/LT0046_19_356_57.tif	RAB8A	1	-1	408	4308	0.16316821048377203	1.999996e-06	True	5.698971	cp
Interphase	5da8ad27-2aa1-458e-994a-b3d1134450e8	935	522	LT0046_19	356	57	1	LT0046_19_356	LT0046_19/LT0046_19_356_57.tif	RAB8A	1	-1	408	4308	0.19114292236688843	1.999996e-06	True	5.698971	cp
Interphase	1a5d94be-d7bf-4d57-a69d-c1eacd85e28c	1005	546	LT0046_19	356	57	1	LT0046_19_356	LT0046_19/LT0046_19_356_57.tif	RAB8A	1	-1	408	4308	0.1799603310599683	1.999996e-06	True	5.698971	cp
Interphase	f4a3aa9e-58c4-489e-8142-d352e521cb13	970	572	LT0046_19	356	57	1	LT0046_19_356	LT0046_19/LT0046_19_356_57.tif	RAB8A	1	-1	408	4308	0.15298197574873748	1.999996e-06	True	5.698971	cp
Interphase	1940f773-ad24-409f-9ef5-adbf8f1d1756	855	211	LT0046_19	356	92	1	LT0046_19_356	LT0046_19/LT0046_19_356_92.tif	RAB8A	1	-1	408	4308	0.11044614220126873	0.0055519887	True	2.2555513	cp
Interphase	519ce008-3629-43e1-b248-634ec922d205	845	987	LT0047_27	140	68	1	LT0047_27_140	LT0047_27/LT0047_27_140_68.tif	DNCH1	1	-1	408	4308	0.16395956436108194	1.999996e-06	True	5.698971	cp
Interphase	438d4412-e38d-42e4-897b-fd117d4b1ad8	610	930	LT0047_27	140	68	1	LT0047_27_140	LT0047_27/LT0047_27_140_68.tif	DNCH1	1	-1	408	4308	0.11406269429194071	0.0010999978	True	2.9586082	cp
Interphase	1119e6fe-f4d0-4651-acec-d3ecfd733831	683	733	LT0047_27	140	68	1	LT0047_27_140	LT0047_27/LT0047_27_140_68.tif	DNCH1	1	-1	408	4308	0.19505459612682768	1.999996e-06	True	5.698971	cp
Interphase	06ff2599-311c-4d55-ac60-d73229c7b187	677	979	LT0047_27	140	68	1	LT0047_27_140	LT0047_27/LT0047_27_140_68.tif	DNCH1	1	-1	408	4308	0.13794888621216206	1.999996e-06	True	5.698971	cp
Interphase	c383660d-3ab2-4f31-b561-9fd2e3a6adaa	998	855	LT0047_27	140	68	1	LT0047_27_140	LT0047_27/LT0047_27_140_68.tif	DNCH1	1	-1	408	4308	0.12532097000925724	9.99998e-06	True	5.000001	cp
Interphase	ab8cf47d-e057-4d56-854e-31be2b17a5bd	749	739	LT0047_27	140	68	1	LT0047_27_140	LT0047_27/LT0047_27_140_68.tif	DNCH1	1	-1	408	4308	0.19028707106279405	1.999996e-06	True	5.698971	cp
Interphase	0dc2375d-e233-4417-a067-0e23ae4b4bc8	782	307	LT0047_27	140	68	1	LT0047_27_140	LT0047_27/LT0047_27_140_68.tif	DNCH1	1	-1	408	4308	0.08626508376557467	0.99160004	False	0.003663466	cp
Interphase	e1b17fd5-b70f-41e8-a9ab-21bff1774e35	1043	848	LT0047_27	140	68	1	LT0047_27_140	LT0047_27/LT0047_27_140_68.tif	DNCH1	1	-1	408	4308	0.10573505791013772	0.03533593	True	1.4517835	cp
Interphase	7db3f3e7-ecfb-4abc-ac79-6ee89e36edf5	734	286	LT0047_27	140	68	1	LT0047_27_140	LT0047_27/LT0047_27_140_68.tif	DNCH1	1	-1	408	4308	0.07585169462909899	1.0	False	-0.0	cp
Interphase	e446ad88-7c31-4af6-8f90-fb67dfb34660	468	654	LT0047_27	140	75	1	LT0047_27_140	LT0047_27/LT0047_27_140_75.tif	DNCH1	1	-1	408	4308	0.1849500503394879	1.999996e-06	True	5.698971	cp
Interphase	45c95dec-4a44-4497-b527-9227618709d6	980	953	LT0047_27	140	75	1	LT0047_27_140	LT0047_27/LT0047_27_140_75.tif	DNCH1	1	-1	408	4308	0.07082577212028038	1.0	False	-0.0	cp
Interphase	53837870-e2bc-4c91-8ad6-b8383481545f	438	598	LT0047_27	140	75	1	LT0047_27_140	LT0047_27/LT0047_27_140_75.tif	DNCH1	1	-1	408	4308	0.15979845383968969	1.999996e-06	True	5.698971	cp
Interphase	9b715cce-f1f7-4377-947e-d4880e3913c9	862	977	LT0047_27	140	75	1	LT0047_27_140	LT0047_27/LT0047_27_140_75.tif	DNCH1	1	-1	408	4308	0.1798154102938614	1.999996e-06	True	5.698971	cp
Interphase	69c332dd-c488-4aff-8e43-f863f104a4e2	1231	316	LT0047_27	140	75	1	LT0047_27_140	LT0047_27/LT0047_27_140_75.tif	DNCH1	1	-1	408	4308	0.07124783371300086	1.0	False	-0.0	cp
Interphase	b1745686-a761-4fad-bc2c-05377a373d33	614	925	LT0047_27	140	75	1	LT0047_27_140	LT0047_27/LT0047_27_140_75.tif	DNCH1	1	-1	408	4308	0.11967203026673177	8.199984e-05	True	4.086187	cp
Interphase	f3f37c3e-6489-4bc0-9832-8158ba8eb6ca	473	397	LT0047_27	140	75	1	LT0047_27_140	LT0047_27/LT0047_27_140_75.tif	DNCH1	1	-1	408	4308	0.16589445816904816	1.999996e-06	True	5.698971	cp
Interphase	17adc775-82b9-4b05-8411-1dd4963311ad	440	551	LT0047_27	140	75	1	LT0047_27_140	LT0047_27/LT0047_27_140_75.tif	DNCH1	1	-1	408	4308	0.12768995757629995	7.999984e-06	True	5.096911	cp
Interphase	68b38f8f-b4a9-4710-b0c1-6d1acbc1659e	446	501	LT0047_27	140	75	1	LT0047_27_140	LT0047_27/LT0047_27_140_75.tif	DNCH1	1	-1	408	4308	0.1907249471509207	1.999996e-06	True	5.698971	cp
Interphase	aac148d0-6327-4ace-b3ef-fe90f4bb77ef	427	636	LT0047_27	140	75	1	LT0047_27_140	LT0047_27/LT0047_27_140_75.tif	DNCH1	1	-1	408	4308	0.18064016463773364	1.999996e-06	True	5.698971	cp
Interphase	61b3e36c-3860-4a03-a35b-31a62d53bd3b	430	432	LT0047_27	140	75	1	LT0047_27_140	LT0047_27/LT0047_27_140_75.tif	DNCH1	1	-1	408	4308	0.120845451901708	4.5999906e-05	True	4.337243	cp
Interphase	26b44993-1538-498e-ae90-e011e3499faf	566	180	LT0048_13	69	7	1	LT0048_13_69	LT0048_13/LT0048_13_69_7.tif	TOP1	1	-1	408	4308	0.10650764286027825	0.026555946	True	1.5758382	cp
Interphase	7add2bf0-6b87-4757-9df6-a3881301f5c5	522	199	LT0048_13	69	7	1	LT0048_13_69	LT0048_13/LT0048_13_69_7.tif	TOP1	1	-1	408	4308	0.08554186642051573	0.995274	False	0.002057338	cp
Interphase	bf2fe537-df91-4d0f-9a60-f92ca7ee60bd	423	291	LT0048_13	69	7	1	LT0048_13_69	LT0048_13/LT0048_13_69_7.tif	TOP1	1	-1	408	4308	0.1049237157688532	0.047281906	True	1.325305	cp
Interphase	36c38e15-2cee-4984-bd5c-1b52e29f236b	618	752	LT0048_13	69	7	1	LT0048_13_69	LT0048_13/LT0048_13_69_7.tif	TOP1	1	-1	408	4308	0.19763010096788305	1.999996e-06	True	5.698971	cp
Interphase	ee8f5ed4-7b58-44ef-8d86-2a6796927c56	579	734	LT0048_13	69	7	1	LT0048_13_69	LT0048_13/LT0048_13_69_7.tif	TOP1	1	-1	408	4308	0.19825076628393265	1.999996e-06	True	5.698971	cp
Interphase	ad6fd924-fc92-47d1-8647-0f7af4f6ff20	173	713	LT0048_13	69	14	1	LT0048_13_69	LT0048_13/LT0048_13_69_14.tif	TOP1	1	-1	408	4308	0.080900077088113	0.999976	False	1.0432171e-05	cp
Interphase	dac82ae1-627d-477d-8bf2-ef8584cf61d8	221	709	LT0048_13	69	14	1	LT0048_13_69	LT0048_13/LT0048_13_69_14.tif	TOP1	1	-1	408	4308	0.1680689491321176	1.999996e-06	True	5.698971	cp
Interphase	e0397197-298b-41e1-a23d-ac0105d024a3	1101	284	LT0048_13	69	72	1	LT0048_13_69	LT0048_13/LT0048_13_69_72.tif	TOP1	1	-1	408	4308	0.12134384135960778	3.599993e-05	True	4.4436984	cp
Interphase	5ed256bf-a4f6-4748-b4c7-c13de41d7580	895	304	LT0048_13	69	72	1	LT0048_13_69	LT0048_13/LT0048_13_69_72.tif	TOP1	1	-1	408	4308	0.1853274578994611	1.999996e-06	True	5.698971	cp
Interphase	65eca33d-f871-4aa5-ae0c-4e89c3dec86c	1132	335	LT0048_14	335	13	1	LT0048_14_335	LT0048_14/LT0048_14_335_13.tif	PLK1	1	-1	408	4308	0.16526846763046954	1.999996e-06	True	5.698971	cp
Interphase	82343841-4a47-4029-9d4d-7c4080e2bc3c	1265	349	LT0048_14	335	13	1	LT0048_14_335	LT0048_14/LT0048_14_335_13.tif	PLK1	1	-1	408	4308	0.12647838625803565	7.999984e-06	True	5.096911	cp
Interphase	5eb89cf0-ed1c-422d-b88b-9c9d4190d014	771	232	LT0048_14	335	13	1	LT0048_14_335	LT0048_14/LT0048_14_335_13.tif	PLK1	1	-1	408	4308	0.14574529079856158	1.999996e-06	True	5.698971	cp
Interphase	2de6f44e-d163-4a89-9f2a-77b72871f151	32	314	LT0048_14	335	13	1	LT0048_14_335	LT0048_14/LT0048_14_335_13.tif	PLK1	1	-1	408	4308	0.21267527318047996	1.999996e-06	True	5.698971	cp
Interphase	899d0c38-2c46-4701-aaac-b6e3b67aa18c	745	383	LT0048_14	335	13	1	LT0048_14_335	LT0048_14/LT0048_14_335_13.tif	PLK1	1	-1	408	4308	0.1880447683210015	1.999996e-06	True	5.698971	cp
Interphase	2f477917-4ce0-4899-955e-68ae21f25bb5	1282	926	LT0048_14	335	13	1	LT0048_14_335	LT0048_14/LT0048_14_335_13.tif	PLK1	1	-1	408	4308	0.17226062533005	1.999996e-06	True	5.698971	cp
Interphase	be6d2e75-a850-4198-8583-cb11c4497236	1206	299	LT0048_14	335	13	1	LT0048_14_335	LT0048_14/LT0048_14_335_13.tif	PLK1	1	-1	408	4308	0.1366359552710575	1.999996e-06	True	5.698971	cp
Interphase	a252ab95-eaa0-485e-953a-ade1f9273d04	264	164	LT0048_14	335	13	1	LT0048_14_335	LT0048_14/LT0048_14_335_13.tif	PLK1	1	-1	408	4308	0.190366000640518	1.999996e-06	True	5.698971	cp
Interphase	8d7ccd13-aaa1-44db-9249-d6f12ef178ea	344	639	LT0048_14	335	13	1	LT0048_14_335	LT0048_14/LT0048_14_335_13.tif	PLK1	1	-1	408	4308	0.22083416340343007	1.999996e-06	True	5.698971	cp
Interphase	969027f6-6c2d-49f4-912b-cfb62857a920	650	622	LT0065_04	20	72	1	LT0065_04_20	LT0065_04/LT0065_04_20_72.tif	CDCA8	1	-1	408	4308	0.18560051690753845	1.999996e-06	True	5.698971	cp
Interphase	66dabc22-81a8-4ab1-b7a9-bda6af8e0c33	233	509	LT0066_19	287	9	1	LT0066_19_287	LT0066_19/LT0066_19_287_9.tif	ch-TOG	1	-1	408	4308	0.20242656823265634	1.999996e-06	True	5.698971	cp
Interphase	edda0cb2-5ac0-4c7f-aab8-b1b5227871ef	192	661	LT0066_19	287	9	1	LT0066_19_287	LT0066_19/LT0066_19_287_9.tif	ch-TOG	1	-1	408	4308	0.16363061342856064	1.999996e-06	True	5.698971	cp
Interphase	317222a4-395e-466a-bf7b-f5779ffa0bc9	487	462	LT0066_19	287	9	1	LT0066_19_287	LT0066_19/LT0066_19_287_9.tif	ch-TOG	1	-1	408	4308	0.1785841990817699	1.999996e-06	True	5.698971	cp
Interphase	98ea1160-8109-42b1-897d-50bdfa554301	1282	532	LT0066_19	287	9	1	LT0066_19_287	LT0066_19/LT0066_19_287_9.tif	ch-TOG	1	-1	408	4308	0.11012900028107789	0.006369987	True	2.1958613	cp
Interphase	e7624f0b-811d-4a8e-9cd3-d4fef08bf93f	80	203	LT0066_19	287	9	1	LT0066_19_287	LT0066_19/LT0066_19_287_9.tif	ch-TOG	1	-1	408	4308	0.07424196521023933	1.0	False	-0.0	cp
Interphase	ed5bef06-8a8a-4e61-a51d-d64156a23eff	1126	343	LT0066_19	287	9	1	LT0066_19_287	LT0066_19/LT0066_19_287_9.tif	ch-TOG	1	-1	408	4308	0.1579445906680804	1.999996e-06	True	5.698971	cp
Interphase	23d19e4e-76e1-4d8d-8eb7-ed1f245ee7b4	212	170	LT0066_19	287	9	1	LT0066_19_287	LT0066_19/LT0066_19_287_9.tif	ch-TOG	1	-1	408	4308	0.08393640518053601	0.998986	False	0.00044059553	cp
Interphase	4a34e76c-44bb-48af-a5a7-2bf99733c394	187	623	LT0066_19	287	9	1	LT0066_19_287	LT0066_19/LT0066_19_287_9.tif	ch-TOG	1	-1	408	4308	0.1659763130383454	1.999996e-06	True	5.698971	cp
Interphase	ea3bb1ff-9dae-4722-afaf-0224dd19e1e5	1189	408	LT0066_19	287	9	1	LT0066_19_287	LT0066_19/LT0066_19_287_9.tif	ch-TOG	1	-1	408	4308	0.16104373685699105	1.999996e-06	True	5.698971	cp
Interphase	8b85fc3a-661a-44af-b846-6d93d6b3966a	1145	361	LT0066_19	287	9	1	LT0066_19_287	LT0066_19/LT0066_19_287_9.tif	ch-TOG	1	-1	408	4308	0.10376612040102552	0.06967386	False	1.1569302	cp
Interphase	40657e9d-2fb6-489f-a189-62f5e0f23a5c	857	454	LT0066_19	287	9	1	LT0066_19_287	LT0066_19/LT0066_19_287_9.tif	ch-TOG	1	-1	408	4308	0.137673846666502	1.999996e-06	True	5.698971	cp
Interphase	50e7897f-a308-4f6e-951b-bbf7b9842113	1286	307	LT0066_19	287	9	1	LT0066_19_287	LT0066_19/LT0066_19_287_9.tif	ch-TOG	1	-1	408	4308	0.12647393590891237	7.999984e-06	True	5.096911	cp
Interphase	ee7bdf5c-0bd5-4d72-bef1-d88cf102d3c0	124	622	LT0066_19	287	9	1	LT0066_19_287	LT0066_19/LT0066_19_287_9.tif	ch-TOG	1	-1	408	4308	0.14870448064442937	1.999996e-06	True	5.698971	cp
Interphase	5ab68241-2e72-49e6-93d0-81e4ea92fcac	1257	487	LT0066_19	287	9	1	LT0066_19_287	LT0066_19/LT0066_19_287_9.tif	ch-TOG	1	-1	408	4308	0.11483806671003383	0.00078999845	True	3.1023738	cp
Interphase	043b8ade-9d13-4672-bcff-7dbfadf33d15	1279	265	LT0066_19	287	9	1	LT0066_19_287	LT0066_19/LT0066_19_287_9.tif	ch-TOG	1	-1	408	4308	0.17836280203203947	1.999996e-06	True	5.698971	cp
Interphase	de4ce95d-4d06-4e6e-a06a-23f030f2ad53	87	240	LT0066_19	287	9	1	LT0066_19_287	LT0066_19/LT0066_19_287_9.tif	ch-TOG	1	-1	408	4308	0.06818796101699123	1.0	False	-0.0	cp
Interphase	35c5c4fe-7411-4ffd-a9c2-fb92700780a6	682	836	LT0066_19	287	22	1	LT0066_19_287	LT0066_19/LT0066_19_287_22.tif	ch-TOG	1	-1	408	4308	0.07256338066616275	1.0	False	-0.0	cp
Interphase	5441a802-e5da-404a-924b-d938412d3d0d	951	985	LT0089_01	175	44	1	LT0089_01_175	LT0089_01/LT0089_01_175_44.tif	ENSG00000159763	1	-1	408	4308	0.18668610869424293	1.999996e-06	True	5.698971	cp
Interphase	f9a0ac54-52f4-4da7-858b-0a13e68c4f86	1278	832	LT0089_01	175	44	1	LT0089_01_175	LT0089_01/LT0089_01_175_44.tif	ENSG00000159763	1	-1	408	4308	0.1070892901546362	0.021579957	True	1.6659495	cp
Interphase	a86c1fd1-28fc-4a5d-b115-b40bffe01c97	1089	753	LT0089_01	175	44	1	LT0089_01_175	LT0089_01/LT0089_01_175_44.tif	ENSG00000159763	1	-1	408	4308	0.20378443367007062	1.999996e-06	True	5.698971	cp
Interphase	f8d3e16d-588f-42ec-962e-d17555c855d3	1171	509	LT0091_30	169	5	1	LT0091_30_169	LT0091_30/LT0091_30_169_5.tif	ENSG00000165675	1	-1	408	4308	0.20260143373835734	1.999996e-06	True	5.698971	cp
Interphase	d709ba8f-dac0-4e74-83d4-bd88931c74e8	1209	509	LT0091_30	169	5	1	LT0091_30_169	LT0091_30/LT0091_30_169_5.tif	ENSG00000165675	1	-1	408	4308	0.21092423971810528	1.999996e-06	True	5.698971	cp
Interphase	357b5075-a871-4394-9816-2fe24b488a10	316	474	LT0091_30	169	5	1	LT0091_30_169	LT0091_30/LT0091_30_169_5.tif	ENSG00000165675	1	-1	408	4308	0.2034408067876278	1.999996e-06	True	5.698971	cp
Interphase	76fc80b1-2380-47eb-affb-988b7557c085	284	379	LT0098_13	21	21	1	LT0098_13_21	LT0098_13/LT0098_13_21_21.tif	ENSG00000110675	1	-1	408	4308	0.1992183528560594	1.999996e-06	True	5.698971	cp
Interphase	cbcf680f-0b3b-400b-afa6-fdab4e6ab2dc	334	417	LT0098_13	21	21	1	LT0098_13_21	LT0098_13/LT0098_13_21_21.tif	ENSG00000110675	1	-1	408	4308	0.20094657441274152	1.999996e-06	True	5.698971	cp
Interphase	df989b49-b418-4d3c-b0e6-e296370f15cf	767	146	LT0098_13	21	21	1	LT0098_13_21	LT0098_13/LT0098_13_21_21.tif	ENSG00000110675	1	-1	408	4308	0.16170249610518364	1.999996e-06	True	5.698971	cp
Interphase	6a6f6244-f3d9-4cef-a791-4b810aa9f1f3	137	687	LT0098_13	21	21	1	LT0098_13_21	LT0098_13/LT0098_13_21_21.tif	ENSG00000110675	1	-1	408	4308	0.1613469786030769	1.999996e-06	True	5.698971	cp
Interphase	7a3d8332-e400-4f33-9b52-bc79fb1e46be	341	135	LT0098_13	21	21	1	LT0098_13_21	LT0098_13/LT0098_13_21_21.tif	ENSG00000110675	1	-1	408	4308	0.22733099171951357	1.999996e-06	True	5.698971	cp
Interphase	c4a943e3-7e2d-443d-8bed-e70063d8e1f9	411	102	LT0098_13	21	21	1	LT0098_13_21	LT0098_13/LT0098_13_21_21.tif	ENSG00000110675	1	-1	408	4308	0.17698431618603078	1.999996e-06	True	5.698971	cp
Interphase	79ca4d05-1630-4cb0-bef4-8aaa62093458	368	960	LT0098_13	21	21	1	LT0098_13_21	LT0098_13/LT0098_13_21_21.tif	ENSG00000110675	1	-1	408	4308	0.1687839749718706	1.999996e-06	True	5.698971	cp
Interphase	1d9b7da5-8510-4ca4-9d27-6d713203f1ba	539	928	LT0098_13	21	21	1	LT0098_13_21	LT0098_13/LT0098_13_21_21.tif	ENSG00000110675	1	-1	408	4308	0.1927210759589893	1.999996e-06	True	5.698971	cp
Interphase	5bafcc0e-5c06-4e5b-8321-6cd64b9d5209	949	69	LT0098_13	21	21	1	LT0098_13_21	LT0098_13/LT0098_13_21_21.tif	ENSG00000110675	1	-1	408	4308	0.193087312946081	1.999996e-06	True	5.698971	cp
Interphase	fbeda7c7-47bb-4361-9183-a3d7f434c02b	723	54	LT0098_13	21	21	1	LT0098_13_21	LT0098_13/LT0098_13_21_21.tif	ENSG00000110675	1	-1	408	4308	0.19464205613241553	1.999996e-06	True	5.698971	cp
Interphase	180aa354-5896-444a-ad44-7c291d04cd03	245	414	LT0098_13	21	21	1	LT0098_13_21	LT0098_13/LT0098_13_21_21.tif	ENSG00000110675	1	-1	408	4308	0.2094715247358269	1.999996e-06	True	5.698971	cp
Interphase	3152e888-9d96-4d76-a55b-7461bbad9b9a	823	948	LT0098_13	21	21	1	LT0098_13_21	LT0098_13/LT0098_13_21_21.tif	ENSG00000110675	1	-1	408	4308	0.18848363313782732	1.999996e-06	True	5.698971	cp
Interphase	41ac1d95-5543-4f03-bf37-95a5ad2f94a0	32	664	LT0098_13	21	77	1	LT0098_13_21	LT0098_13/LT0098_13_21_77.tif	ENSG00000110675	1	-1	408	4308	0.09565923525180392	0.53335094	False	0.27298692	cp
Interphase	358cea48-54df-4125-bd67-10efe1c80fd8	690	903	LT0098_13	21	77	1	LT0098_13_21	LT0098_13/LT0098_13_21_77.tif	ENSG00000110675	1	-1	408	4308	0.0659262713338424	1.0	False	-0.0	cp
Interphase	af5a32c5-642b-436b-a963-3b8a499d2f97	868	415	LT0098_13	21	77	1	LT0098_13_21	LT0098_13/LT0098_13_21_77.tif	ENSG00000110675	1	-1	408	4308	0.2059819555197636	1.999996e-06	True	5.698971	cp
Interphase	a1e011e2-0f5a-4472-9a0a-950588e477c2	90	332	LT0098_13	21	77	1	LT0098_13_21	LT0098_13/LT0098_13_21_77.tif	ENSG00000110675	1	-1	408	4308	0.14075231820425016	1.999996e-06	True	5.698971	cp
Interphase	e5eebbed-f529-4b19-9590-dffd41a0ca84	522	593	LT0098_13	21	77	1	LT0098_13_21	LT0098_13/LT0098_13_21_77.tif	ENSG00000110675	1	-1	408	4308	0.06986334873920001	1.0	False	-0.0	cp
Interphase	00bbb02e-308a-4417-85ec-e0b439a9554e	667	879	LT0098_13	21	77	1	LT0098_13_21	LT0098_13/LT0098_13_21_77.tif	ENSG00000110675	1	-1	408	4308	0.07299693673660468	1.0	False	-0.0	cp
Interphase	c47138e8-1041-4845-b2a1-159d85f884a1	422	851	LT0100_03	93	37	1	LT0100_03_93	LT0100_03/LT0100_03_93_37.tif	ENSG00000148826	1	-1	408	4308	0.0944193460286316	0.6386247	False	0.19475427	cp
Interphase	4d504492-d6d6-4cdd-a911-500215bd71d9	519	148	LT0100_03	93	37	1	LT0100_03_93	LT0100_03/LT0100_03_93_37.tif	ENSG00000148826	1	-1	408	4308	0.12118072174302315	3.999992e-05	True	4.397941	cp
Interphase	55ba84c8-9a26-4a83-8b10-4fbd90692b5b	569	682	LT0100_03	93	37	1	LT0100_03_93	LT0100_03/LT0100_03_93_37.tif	ENSG00000148826	1	-1	408	4308	0.09632764539936926	0.47677305	False	0.3216883	cp
Interphase	3afa589e-2a6d-44c5-9f19-8ee622b2a25a	279	833	LT0100_03	93	37	1	LT0100_03_93	LT0100_03/LT0100_03_93_37.tif	ENSG00000148826	1	-1	408	4308	0.06195003126700216	1.0	False	-0.0	cp
Interphase	33f6cb3b-9bdf-448c-8660-842fe9c0a87b	1163	232	LT0100_03	93	37	1	LT0100_03_93	LT0100_03/LT0100_03_93_37.tif	ENSG00000148826	1	-1	408	4308	0.10840930012901136	0.012867974	True	1.8904898	cp
Interphase	10390ed9-81bb-4aab-85f7-9cc0161bcddd	1160	308	LT0100_03	93	37	1	LT0100_03_93	LT0100_03/LT0100_03_93_37.tif	ENSG00000148826	1	-1	408	4308	0.18584019722151326	1.999996e-06	True	5.698971	cp
Interphase	e2b2466a-2db9-4460-b4ce-4c2435978ba5	435	905	LT0100_03	93	37	1	LT0100_03_93	LT0100_03/LT0100_03_93_37.tif	ENSG00000148826	1	-1	408	4308	0.11050220092447678	0.0054359892	True	2.2647214	cp
Interphase	9abd68b5-2a94-4be0-840a-e89420422a58	331	859	LT0100_03	93	37	1	LT0100_03_93	LT0100_03/LT0100_03_93_37.tif	ENSG00000148826	1	-1	408	4308	0.06539148414332749	1.0	False	-0.0	cp
Interphase	b802efca-1308-4380-81bb-e7e1e3630a11	596	710	LT0100_03	93	37	1	LT0100_03_93	LT0100_03/LT0100_03_93_37.tif	ENSG00000148826	1	-1	408	4308	0.08849718693936573	0.96327007	False	0.016251935	cp
Interphase	52554e75-d87a-478f-925b-ce1046de427b	789	421	LT0100_03	93	37	1	LT0100_03_93	LT0100_03/LT0100_03_93_37.tif	ENSG00000148826	1	-1	408	4308	0.11382324851781572	0.0012399976	True	2.9065793	cp
Interphase	8e65cc1c-9599-4efc-816e-d44df702afb8	870	488	LT0100_03	93	37	1	LT0100_03_93	LT0100_03/LT0100_03_93_37.tif	ENSG00000148826	1	-1	408	4308	0.1458141533167643	1.999996e-06	True	5.698971	cp
Interphase	1c8afb7b-6a72-44a0-a4de-d79a1855865d	232	269	LT0100_03	93	56	1	LT0100_03_93	LT0100_03/LT0100_03_93_56.tif	ENSG00000148826	1	-1	408	4308	0.14548453018426583	1.999996e-06	True	5.698971	cp
Interphase	9c9b174d-97cb-418d-b1f9-2d57749d6cd0	723	763	LT0100_03	93	56	1	LT0100_03_93	LT0100_03/LT0100_03_93_56.tif	ENSG00000148826	1	-1	408	4308	0.1654133669444024	1.999996e-06	True	5.698971	cp
Interphase	29bd1ada-7e22-428b-b9dc-ccf18b9d3c3b	736	479	LT0100_03	93	56	1	LT0100_03_93	LT0100_03/LT0100_03_93_56.tif	ENSG00000148826	1	-1	408	4308	0.1693089261611386	1.999996e-06	True	5.698971	cp
Interphase	ad3eeb37-b8af-4654-930b-d35e1fe8f160	756	414	LT0100_03	93	56	1	LT0100_03_93	LT0100_03/LT0100_03_93_56.tif	ENSG00000148826	1	-1	408	4308	0.09775975000635123	0.36295328	False	0.44014928	cp
Interphase	444ed305-d315-4326-b127-94d21da9964d	882	425	LT0100_03	93	56	1	LT0100_03_93	LT0100_03/LT0100_03_93_56.tif	ENSG00000148826	1	-1	408	4308	0.16614111018020336	1.999996e-06	True	5.698971	cp
Interphase	c37aa484-5c3f-437c-b54c-b7c70b9aab9f	608	704	LT0100_03	93	56	1	LT0100_03_93	LT0100_03/LT0100_03_93_56.tif	ENSG00000148826	1	-1	408	4308	0.08727015071857704	0.982922	False	0.0074809366	cp
Interphase	b98f292e-ded8-4124-9dc0-4baea4ab91ff	998	166	LT0100_03	93	56	1	LT0100_03_93	LT0100_03/LT0100_03_93_56.tif	ENSG00000148826	1	-1	408	4308	0.1584835784134519	1.999996e-06	True	5.698971	cp
Interphase	e0902680-f282-44e5-b5b6-5f78d1f77767	780	426	LT0100_03	93	56	1	LT0100_03_93	LT0100_03/LT0100_03_93_56.tif	ENSG00000148826	1	-1	408	4308	0.1365643742038486	1.999996e-06	True	5.698971	cp
Interphase	902e2137-1297-43e9-837c-afe2484fedde	823	760	LT0100_03	93	56	1	LT0100_03_93	LT0100_03/LT0100_03_93_56.tif	ENSG00000148826	1	-1	408	4308	0.10251056508232043	0.103847794	False	0.9836027	cp
Interphase	8b92f633-bb70-4b17-b570-d3981c44cbae	256	343	LT0100_03	93	56	1	LT0100_03_93	LT0100_03/LT0100_03_93_56.tif	ENSG00000148826	1	-1	408	4308	0.18431827466538953	1.999996e-06	True	5.698971	cp
Interphase	98707bb1-8899-44cc-8d61-ef8247daadbd	279	819	LT0100_03	93	56	1	LT0100_03_93	LT0100_03/LT0100_03_93_56.tif	ENSG00000148826	1	-1	408	4308	0.06344621535341237	1.0	False	-0.0	cp
Interphase	639d13af-ee0f-4d04-9758-1329c56d7063	724	495	LT0100_03	93	84	1	LT0100_03_93	LT0100_03/LT0100_03_93_84.tif	ENSG00000148826	1	-1	408	4308	0.12380764498492039	1.3999972e-05	True	4.853873	cp
Interphase	cc35f1bb-52a5-4213-b6a9-57ac8bef3259	569	138	LT0100_03	93	84	1	LT0100_03_93	LT0100_03/LT0100_03_93_84.tif	ENSG00000148826	1	-1	408	4308	0.08686222503192821	0.98715	False	0.005616844	cp
Interphase	7d8b286a-579c-4762-ab02-cb6751c006e9	402	195	LT0100_03	93	84	1	LT0100_03_93	LT0100_03/LT0100_03_93_84.tif	ENSG00000148826	1	-1	408	4308	0.12913689891636188	3.999992e-06	True	5.397941	cp
Interphase	0e05766e-50ea-4dba-852b-34c09a9f472e	750	433	LT0100_03	93	84	1	LT0100_03_93	LT0100_03/LT0100_03_93_84.tif	ENSG00000148826	1	-1	408	4308	0.1671198427352187	1.999996e-06	True	5.698971	cp
Interphase	6f61235d-c4c2-440e-91c1-9267f7ba8a68	549	82	LT0106_02	287	1	1	LT0106_02_287	LT0106_02/LT0106_02_287_1.tif	ENSG00000186143	1	-1	408	4308	0.11913556544119465	0.000103999795	True	3.9829676	cp
Interphase	dc883227-db56-4b6a-8e8e-4eb408c6b8f7	209	300	LT0106_02	287	1	1	LT0106_02_287	LT0106_02/LT0106_02_287_1.tif	ENSG00000186143	1	-1	408	4308	0.15360921085864768	1.999996e-06	True	5.698971	cp
Interphase	9c798b38-1090-4c64-be6c-427ba4a5e64c	875	622	LT0106_02	287	1	1	LT0106_02_287	LT0106_02/LT0106_02_287_1.tif	ENSG00000186143	1	-1	408	4308	0.17471641970987062	1.999996e-06	True	5.698971	cp
Interphase	4149ee1c-89e9-4291-b20f-b1c7007ba561	918	516	LT0106_02	287	1	1	LT0106_02_287	LT0106_02/LT0106_02_287_1.tif	ENSG00000186143	1	-1	408	4308	0.17476764375411444	1.999996e-06	True	5.698971	cp
Interphase	19d2d3d7-22bd-4b3b-911e-4b86a5c93d2a	948	643	LT0106_02	287	1	1	LT0106_02_287	LT0106_02/LT0106_02_287_1.tif	ENSG00000186143	1	-1	408	4308	0.13463971178003906	1.999996e-06	True	5.698971	cp
Interphase	86b39b3b-d729-4a97-9c6d-5c294d3fc536	916	583	LT0106_02	287	1	1	LT0106_02_287	LT0106_02/LT0106_02_287_1.tif	ENSG00000186143	1	-1	408	4308	0.14824145303762473	1.999996e-06	True	5.698971	cp
Interphase	349f5b17-7471-4db8-ae8d-6f457e9de60f	171	284	LT0106_02	287	1	1	LT0106_02_287	LT0106_02/LT0106_02_287_1.tif	ENSG00000186143	1	-1	408	4308	0.16809354581608543	1.999996e-06	True	5.698971	cp
Interphase	ffb63014-6e20-4b1f-9502-8e6ed61e1497	1310	530	LT0106_02	287	1	1	LT0106_02_287	LT0106_02/LT0106_02_287_1.tif	ENSG00000186143	1	-1	408	4308	0.09665086338637206	0.4503051	False	0.34649312	cp
Interphase	27ba5faf-c13a-4172-b2b9-daaeaf29ea50	933	557	LT0106_02	287	1	1	LT0106_02_287	LT0106_02/LT0106_02_287_1.tif	ENSG00000186143	1	-1	408	4308	0.16687213782960114	1.999996e-06	True	5.698971	cp
Interphase	2419919a-aae4-4830-ba63-2cd560764158	1080	618	LT0109_38	381	66	1	LT0109_38_381	LT0109_38/LT0109_38_381_66.tif	COPB	1	-1	408	4308	0.14312039637521476	1.999996e-06	True	5.698971	cp
Interphase	5081f7b9-e53e-41fd-860b-ea1bbd45122d	982	887	LT0109_38	381	66	1	LT0109_38_381	LT0109_38/LT0109_38_381_66.tif	COPB	1	-1	408	4308	0.0938373254220987	0.68641263	False	0.16341473	cp
Interphase	94b0ff71-e110-4580-af10-3cd7f924347b	547	755	LT0109_38	381	66	1	LT0109_38_381	LT0109_38/LT0109_38_381_66.tif	COPB	1	-1	408	4308	0.08693179635421848	0.986454	False	0.0059231576	cp
Interphase	7acb05fa-0445-4310-8dcc-bb4add81659d	99	658	LT0109_38	381	66	1	LT0109_38_381	LT0109_38/LT0109_38_381_66.tif	COPB	1	-1	408	4308	0.10015560407729163	0.20507158	False	0.6880945	cp
Interphase	896fea21-5101-417b-b587-d05464a4a469	866	882	LT0109_38	381	66	1	LT0109_38_381	LT0109_38/LT0109_38_381_66.tif	COPB	1	-1	408	4308	0.10311535644881105	0.08589983	False	1.0660077	cp
Interphase	d0286273-1ce9-4ed7-aec2-d02b9acb9061	1128	628	LT0109_38	381	66	1	LT0109_38_381	LT0109_38/LT0109_38_381_66.tif	COPB	1	-1	408	4308	0.1534468837506151	1.999996e-06	True	5.698971	cp
Interphase	223347ab-f9d5-4ac0-b8c0-9c9e774342d0	1090	585	LT0109_38	381	66	1	LT0109_38_381	LT0109_38/LT0109_38_381_66.tif	COPB	1	-1	408	4308	0.11371172441678153	0.0013039974	True	2.8847232	cp
Interphase	4adff4c6-d19f-4ebc-a063-00bf115a9fe1	1208	581	LT0109_38	381	66	1	LT0109_38_381	LT0109_38/LT0109_38_381_66.tif	COPB	1	-1	408	4308	0.0745856099725227	1.0	False	-0.0	cp
Interphase	0296263c-e7ca-4c65-95d7-3c4345d803ad	1282	188	LT0109_38	381	66	1	LT0109_38_381	LT0109_38/LT0109_38_381_66.tif	COPB	1	-1	408	4308	0.12500469410848197	9.99998e-06	True	5.000001	cp
Interphase	c7d0d52c-94f6-48e5-8a78-fc2a2c7edd82	892	837	LT0109_38	381	66	1	LT0109_38_381	LT0109_38/LT0109_38_381_66.tif	COPB	1	-1	408	4308	0.09833263238217475	0.32040337	False	0.49430293	cp
Interphase	8f7e7cd4-4235-4c1d-bd8b-fef00cb7b678	1220	657	LT0109_38	381	66	1	LT0109_38_381	LT0109_38/LT0109_38_381_66.tif	COPB	1	-1	408	4308	0.12846377150606397	7.999984e-06	True	5.096911	cp
Interphase	7afb7095-a4c0-4412-95db-2857c7d624df	983	836	LT0109_38	381	66	1	LT0109_38_381	LT0109_38/LT0109_38_381_66.tif	COPB	1	-1	408	4308	0.11389227320488934	0.0011919977	True	2.9237247	cp
Interphase	f0bc1559-b372-4e4d-8d9d-42fc21a7424c	1107	557	LT0109_38	381	66	1	LT0109_38_381	LT0109_38/LT0109_38_381_66.tif	COPB	1	-1	408	4308	0.17937493115738937	1.999996e-06	True	5.698971	cp
Interphase	e53e2ac1-53a0-4918-850a-f622a2494054	598	732	LT0109_38	381	66	1	LT0109_38_381	LT0109_38/LT0109_38_381_66.tif	COPB	1	-1	408	4308	0.1439616659457363	1.999996e-06	True	5.698971	cp
Interphase	43a405e3-c39a-4b1c-a44e-f7e2e0ccb148	803	351	LT0109_38	381	66	1	LT0109_38_381	LT0109_38/LT0109_38_381_66.tif	COPB	1	-1	408	4308	0.19937305308663372	1.999996e-06	True	5.698971	cp
Interphase	831b9a80-2a20-4f11-bb31-6d03786119d2	1164	584	LT0109_38	381	66	1	LT0109_38_381	LT0109_38/LT0109_38_381_66.tif	COPB	1	-1	408	4308	0.12963294323499772	3.999992e-06	True	5.397941	cp
Interphase	26c93153-a721-4132-b448-3c8247b353d5	937	892	LT0109_38	381	66	1	LT0109_38_381	LT0109_38/LT0109_38_381_66.tif	COPB	1	-1	408	4308	0.13408202937765862	1.999996e-06	True	5.698971	cp
Interphase	278d9236-8319-4eb7-803f-3b2e64ebfd21	1168	646	LT0109_38	381	66	1	LT0109_38_381	LT0109_38/LT0109_38_381_66.tif	COPB	1	-1	408	4308	0.13689554377403096	1.999996e-06	True	5.698971	cp
Interphase	9b0b611d-0487-4fe6-93c3-022ce9266095	934	846	LT0109_38	381	66	1	LT0109_38_381	LT0109_38/LT0109_38_381_66.tif	COPB	1	-1	408	4308	0.13372217663461144	1.999996e-06	True	5.698971	cp
Interphase	bc813c7f-f631-4e74-888c-5dae7b13ba30	1235	555	LT0109_38	381	87	1	LT0109_38_381	LT0109_38/LT0109_38_381_87.tif	COPB	1	-1	408	4308	0.06744827139357684	1.0	False	-0.0	cp
Interphase	6ca495d3-a0c2-4ccf-9116-ede61ab4bdb3	221	27	LT0109_38	381	87	1	LT0109_38_381	LT0109_38/LT0109_38_381_87.tif	COPB	1	-1	408	4308	0.1556141461328046	1.999996e-06	True	5.698971	cp
Interphase	64c36f40-dd54-4583-b5a2-94f7fa488e36	1043	600	LT0109_38	381	87	1	LT0109_38_381	LT0109_38/LT0109_38_381_87.tif	COPB	1	-1	408	4308	0.10823830796914671	0.013839972	True	1.8588648	cp
Interphase	3e055a2c-dbc6-43c2-b30a-105647883276	1189	552	LT0109_38	381	87	1	LT0109_38_381	LT0109_38/LT0109_38_381_87.tif	COPB	1	-1	408	4308	0.06964497896938672	1.0	False	-0.0	cp
Interphase	cbec4634-38d9-4d6f-ba6f-d2acd6880d55	1224	662	LT0109_38	381	87	1	LT0109_38_381	LT0109_38/LT0109_38_381_87.tif	COPB	1	-1	408	4308	0.15537917786613334	1.999996e-06	True	5.698971	cp
Interphase	94ef8835-f37c-4c71-9e47-224ed9894bbb	1142	633	LT0109_38	381	87	1	LT0109_38_381	LT0109_38/LT0109_38_381_87.tif	COPB	1	-1	408	4308	0.13759504756008487	1.999996e-06	True	5.698971	cp
Interphase	529b9def-6681-471a-8618-8775defe352f	591	800	LT0109_38	381	87	1	LT0109_38_381	LT0109_38/LT0109_38_381_87.tif	COPB	1	-1	408	4308	0.118061159512532	0.00017599965	True	3.7544882	cp
Interphase	dcefdd84-0bfd-43b1-8923-25e44c74e870	1116	595	LT0109_38	381	87	1	LT0109_38_381	LT0109_38/LT0109_38_381_87.tif	COPB	1	-1	408	4308	0.146384864532211	1.999996e-06	True	5.698971	cp
Interphase	01bd09ee-b4a4-4e93-a8e7-d3bd3bc7cc3e	1134	551	LT0109_38	381	87	1	LT0109_38_381	LT0109_38/LT0109_38_381_87.tif	COPB	1	-1	408	4308	0.12637193601624738	7.999984e-06	True	5.096911	cp
Interphase	f95c79c6-63f9-4b5f-a0b9-924bfa5b88e2	172	42	LT0109_38	381	87	1	LT0109_38_381	LT0109_38/LT0109_38_381_87.tif	COPB	1	-1	408	4308	0.17407539134355546	1.999996e-06	True	5.698971	cp
Interphase	566b3122-b94d-4c2b-aba3-9cf01dcc804c	1280	643	LT0109_38	381	87	1	LT0109_38_381	LT0109_38/LT0109_38_381_87.tif	COPB	1	-1	408	4308	0.0813679430165825	0.999948	False	2.2573151e-05	cp
Interphase	842867a8-e94f-401e-8148-ebb29aa0ba79	1117	631	LT0109_38	381	87	1	LT0109_38_381	LT0109_38/LT0109_38_381_87.tif	COPB	1	-1	408	4308	0.15440202083574056	1.999996e-06	True	5.698971	cp
Interphase	c0c35b62-8860-4176-9e35-bd4296a5628b	241	75	LT0109_38	381	87	1	LT0109_38_381	LT0109_38/LT0109_38_381_87.tif	COPB	1	-1	408	4308	0.18956740581584822	1.999996e-06	True	5.698971	cp
Interphase	fbbaef5f-34c4-4cdd-90fe-504793a5ac9f	503	856	LT0109_38	349	25	1	LT0109_38_349	LT0109_38/LT0109_38_349_25.tif	Eg5	1	-1	408	4308	0.2004421105877077	1.999996e-06	True	5.698971	cp
Interphase	4623f5ba-3872-411f-9761-3585ab219c02	358	129	LT0109_38	349	25	1	LT0109_38_349	LT0109_38/LT0109_38_349_25.tif	Eg5	1	-1	408	4308	0.17377435449236983	1.999996e-06	True	5.698971	cp
Interphase	d10d8dd0-f133-4331-abfa-2ecf9bc7e9b9	946	769	LT0109_38	349	25	1	LT0109_38_349	LT0109_38/LT0109_38_349_25.tif	Eg5	1	-1	408	4308	0.21399464280871702	1.999996e-06	True	5.698971	cp
Interphase	a458b431-f3ef-4a99-a4df-a067a32408d7	398	167	LT0109_38	349	25	1	LT0109_38_349	LT0109_38/LT0109_38_349_25.tif	Eg5	1	-1	408	4308	0.16851714035735677	1.999996e-06	True	5.698971	cp
Interphase	d31f2090-de86-4289-ad38-af4f486268e6	906	712	LT0109_38	349	25	1	LT0109_38_349	LT0109_38/LT0109_38_349_25.tif	Eg5	1	-1	408	4308	0.19881646422666893	1.999996e-06	True	5.698971	cp
Interphase	3b588adc-2c89-40ee-abb1-145f084b7be4	1184	383	LT0109_38	349	25	1	LT0109_38_349	LT0109_38/LT0109_38_349_25.tif	Eg5	1	-1	408	4308	0.10055016837740492	0.18445563	False	0.7341081	cp
Interphase	b047b59a-abdc-4dc4-8212-1f3b4026bbfe	863	484	LT0109_38	349	25	1	LT0109_38_349	LT0109_38/LT0109_38_349_25.tif	Eg5	1	-1	408	4308	0.13303984015663578	1.999996e-06	True	5.698971	cp
Interphase	0d2a2c99-67fd-49fe-9f39-ac5f8f18766a	451	852	LT0109_38	349	25	1	LT0109_38_349	LT0109_38/LT0109_38_349_25.tif	Eg5	1	-1	408	4308	0.1888789930994948	1.999996e-06	True	5.698971	cp
Interphase	8910670c-84c8-4435-ae79-5c103be33cf4	253	764	LT0109_38	349	25	1	LT0109_38_349	LT0109_38/LT0109_38_349_25.tif	Eg5	1	-1	408	4308	0.2174354320959267	1.999996e-06	True	5.698971	cp
Interphase	8ed58e84-a38e-4e70-a6c9-147d37a1c685	928	469	LT0109_38	349	25	1	LT0109_38_349	LT0109_38/LT0109_38_349_25.tif	Eg5	1	-1	408	4308	0.20010549850941298	1.999996e-06	True	5.698971	cp
Interphase	84183c8e-85eb-49b0-b559-06ef0c48f0f6	284	801	LT0109_38	349	25	1	LT0109_38_349	LT0109_38/LT0109_38_349_25.tif	Eg5	1	-1	408	4308	0.1950277901418164	1.999996e-06	True	5.698971	cp
Interphase	6dc9af8a-0ed5-4c2c-abb6-d5e5b8c750de	402	811	LT0109_38	349	25	1	LT0109_38_349	LT0109_38/LT0109_38_349_25.tif	Eg5	1	-1	408	4308	0.14150345008199558	1.999996e-06	True	5.698971	cp
Interphase	fc3e473a-2edc-4a67-9e06-a44c637310d4	462	123	LT0109_38	349	25	1	LT0109_38_349	LT0109_38/LT0109_38_349_25.tif	Eg5	1	-1	408	4308	0.1784774824658357	1.999996e-06	True	5.698971	cp
Interphase	74675036-5c3a-4b1b-b3f3-04f12fd7fd9c	390	853	LT0109_38	349	25	1	LT0109_38_349	LT0109_38/LT0109_38_349_25.tif	Eg5	1	-1	408	4308	0.1791939677129126	1.999996e-06	True	5.698971	cp
Interphase	d93f6385-59e5-486d-a304-aa36897d004e	411	104	LT0109_38	349	25	1	LT0109_38_349	LT0109_38/LT0109_38_349_25.tif	Eg5	1	-1	408	4308	0.1836570932048258	1.999996e-06	True	5.698971	cp
Interphase	0be7fcba-70d0-492a-bb91-d73a72278d07	18	647	LT0109_38	349	69	1	LT0109_38_349	LT0109_38/LT0109_38_349_69.tif	Eg5	1	-1	408	4308	0.08213320228974144	0.99985	False	6.515987e-05	cp
Interphase	801e8600-cb92-4e31-9cea-d8f475fedc6d	1181	78	LT0109_38	349	88	1	LT0109_38_349	LT0109_38/LT0109_38_349_88.tif	Eg5	1	-1	408	4308	0.07551735902187723	1.0	False	-0.0	cp
Interphase	8432858c-7e34-4671-b3eb-98af9e27d066	1008	588	LT0109_38	349	88	1	LT0109_38_349	LT0109_38/LT0109_38_349_88.tif	Eg5	1	-1	408	4308	0.15720561079205644	1.999996e-06	True	5.698971	cp
Interphase	4eade9c3-dc45-478e-b700-25ea87fd65ee	1102	670	LT0109_38	349	88	1	LT0109_38_349	LT0109_38/LT0109_38_349_88.tif	Eg5	1	-1	408	4308	0.10113888191365411	0.15661769	False	0.8051592	cp
Interphase	572a36f5-0e89-41d7-9ed8-8904b8ff7b69	1038	951	LT0109_38	349	88	1	LT0109_38_349	LT0109_38/LT0109_38_349_88.tif	Eg5	1	-1	408	4308	0.14556799101968812	1.999996e-06	True	5.698971	cp
Interphase	f4e3cdef-647e-457b-833e-0418cda9fa94	1182	656	LT0109_38	349	88	1	LT0109_38_349	LT0109_38/LT0109_38_349_88.tif	Eg5	1	-1	408	4308	0.07527711069452234	1.0	False	-0.0	cp
Interphase	56a291d0-eb63-4416-bb9e-4d868ec5c26a	997	935	LT0109_38	349	88	1	LT0109_38_349	LT0109_38/LT0109_38_349_88.tif	Eg5	1	-1	408	4308	0.1402404184747384	1.999996e-06	True	5.698971	cp
Interphase	01f5f174-638a-4b81-946a-a79772a33160	1151	111	LT0109_38	349	88	1	LT0109_38_349	LT0109_38/LT0109_38_349_88.tif	Eg5	1	-1	408	4308	0.09287000403277934	0.76083845	False	0.11870755	cp
Interphase	7ed5edef-f5c4-4932-9930-4ff10834bedd	1141	78	LT0109_38	349	88	1	LT0109_38_349	LT0109_38/LT0109_38_349_88.tif	Eg5	1	-1	408	4308	0.14759750496803056	1.999996e-06	True	5.698971	cp
Interphase	b2547902-ee8b-4a01-aee8-9300f1c7fe71	1165	141	LT0109_38	349	88	1	LT0109_38_349	LT0109_38/LT0109_38_349_88.tif	Eg5	1	-1	408	4308	0.17842580152358598	1.999996e-06	True	5.698971	cp
Interphase	7c8d60b5-3e63-4c3f-91d9-be0a5ca9936f	1139	676	LT0109_38	349	88	1	LT0109_38_349	LT0109_38/LT0109_38_349_88.tif	Eg5	1	-1	408	4308	0.08532823050223502	0.996042	False	0.0017223426	cp
Interphase	f5ecc0b3-0178-401e-820d-f81eca44da66	963	898	LT0109_38	349	88	1	LT0109_38_349	LT0109_38/LT0109_38_349_88.tif	Eg5	1	-1	408	4308	0.18106355552309378	1.999996e-06	True	5.698971	cp
Interphase	b1b69062-96dc-4606-ad2c-4acb916d8d9e	1064	580	LT0109_38	349	88	1	LT0109_38_349	LT0109_38/LT0109_38_349_88.tif	Eg5	1	-1	408	4308	0.07934889872674088	1.0	False	-0.0	cp
Interphase	90a0564a-071f-4bd1-b429-27c73265cd87	21	142	LT0109_38	338	7	1	LT0109_38_338	LT0109_38/LT0109_38_338_7.tif	Eg5	1	-1	408	4308	0.09806886174208414	0.3395473	False	0.4690997	cp
Interphase	e246f1b0-dfb9-4294-9736-a559438fc28c	44	919	LT0109_38	338	7	1	LT0109_38_338	LT0109_38/LT0109_38_338_7.tif	Eg5	1	-1	408	4308	0.07693656167891788	1.0	False	-0.0	cp
Interphase	86bc4495-ac13-44be-96f4-a8c7be4599e6	85	351	LT0109_38	338	7	1	LT0109_38_338	LT0109_38/LT0109_38_338_7.tif	Eg5	1	-1	408	4308	0.18456477755117906	1.999996e-06	True	5.698971	cp
Interphase	9bd7cafc-46e0-40d1-bad3-946b24f39145	379	752	LT0109_38	338	7	1	LT0109_38_338	LT0109_38/LT0109_38_338_7.tif	Eg5	1	-1	408	4308	0.21857285087017447	1.999996e-06	True	5.698971	cp
Interphase	037d3308-71ce-4ccf-9bf7-e9a94888b694	764	189	LT0109_38	338	7	1	LT0109_38_338	LT0109_38/LT0109_38_338_7.tif	Eg5	1	-1	408	4308	0.10789357630965819	0.015923968	True	1.7979487	cp
Interphase	0da9eb10-8c12-49f9-9976-ad90749e0f4c	952	453	LT0109_38	338	7	1	LT0109_38_338	LT0109_38/LT0109_38_338_7.tif	Eg5	1	-1	408	4308	0.20826489165576273	1.999996e-06	True	5.698971	cp
Interphase	e5d83024-2a27-4ed1-86b0-6b5855a7c133	1007	927	LT0109_38	338	7	1	LT0109_38_338	LT0109_38/LT0109_38_338_7.tif	Eg5	1	-1	408	4308	0.1934630050174624	1.999996e-06	True	5.698971	cp
Interphase	077292a5-e25d-4733-8355-455ce64ea1d4	66	382	LT0109_38	338	7	1	LT0109_38_338	LT0109_38/LT0109_38_338_7.tif	Eg5	1	-1	408	4308	0.13775645948893092	1.999996e-06	True	5.698971	cp
Interphase	74cb64d6-fe45-4022-85a5-2d132796f1c0	1045	573	LT0109_38	338	7	1	LT0109_38_338	LT0109_38/LT0109_38_338_7.tif	Eg5	1	-1	408	4308	0.209519970497359	1.999996e-06	True	5.698971	cp
Interphase	baad8123-a84c-4d26-9c0c-4099d8b09b17	875	465	LT0109_38	338	7	1	LT0109_38_338	LT0109_38/LT0109_38_338_7.tif	Eg5	1	-1	408	4308	0.18600928185669968	1.999996e-06	True	5.698971	cp
Interphase	f7333ee8-d18f-4b3d-b462-8f3ebe91b1e2	806	194	LT0109_38	338	7	1	LT0109_38_338	LT0109_38/LT0109_38_338_7.tif	Eg5	1	-1	408	4308	0.09790159139053656	0.3520713	False	0.45336938	cp
Interphase	138b4aaf-5c3b-495d-8d96-d7da7f5bc52d	1218	156	LT0109_38	338	7	1	LT0109_38_338	LT0109_38/LT0109_38_338_7.tif	Eg5	1	-1	408	4308	0.11147484481099046	0.0035479928	True	2.4500172	cp
Interphase	4bc7a749-b689-4e2b-8080-e6c4b7dec0bd	1008	588	LT0109_38	338	7	1	LT0109_38_338	LT0109_38/LT0109_38_338_7.tif	Eg5	1	-1	408	4308	0.2048581915406641	1.999996e-06	True	5.698971	cp
Interphase	8169f53a-c457-48e7-9395-eae9548c4dde	356	807	LT0109_38	338	7	1	LT0109_38_338	LT0109_38/LT0109_38_338_7.tif	Eg5	1	-1	408	4308	0.19651934933566778	1.999996e-06	True	5.698971	cp
Interphase	cf9bbf09-b527-4ac4-a5eb-92ab8ee89888	1225	114	LT0109_38	338	7	1	LT0109_38_338	LT0109_38/LT0109_38_338_7.tif	Eg5	1	-1	408	4308	0.20087813359978632	1.999996e-06	True	5.698971	cp
Interphase	022a2c0d-875a-4521-9831-049aa0f80a15	494	891	LT0109_38	338	27	1	LT0109_38_338	LT0109_38/LT0109_38_338_27.tif	Eg5	1	-1	408	4308	0.20944656855059063	1.999996e-06	True	5.698971	cp
Interphase	0e7bb5ff-e888-49b5-9497-928c929b3b9f	22	972	LT0109_38	338	27	1	LT0109_38_338	LT0109_38/LT0109_38_338_27.tif	Eg5	1	-1	408	4308	0.13817539825204697	1.999996e-06	True	5.698971	cp
Interphase	8fa60a81-e2d8-4d9c-9a01-97ada09bebe9	1120	836	LT0109_38	338	27	1	LT0109_38_338	LT0109_38/LT0109_38_338_27.tif	Eg5	1	-1	408	4308	0.08811309009004484	0.97071403	False	0.0129086925	cp
Interphase	aa92984b-64c2-4ba7-9ac4-a35ea51d49f2	1267	526	LT0109_38	338	27	1	LT0109_38_338	LT0109_38/LT0109_38_338_27.tif	Eg5	1	-1	408	4308	0.0826433553593352	0.999764	False	0.00010249465	cp
Interphase	65745a2f-8bf0-4ead-ac3d-39ff5ab9ac00	401	706	LT0109_38	338	27	1	LT0109_38_338	LT0109_38/LT0109_38_338_27.tif	Eg5	1	-1	408	4308	0.12883588466456125	5.999988e-06	True	5.2218494	cp
Interphase	0d16bcac-ec58-4b20-bf89-b4b05c3074cc	362	747	LT0109_38	338	27	1	LT0109_38_338	LT0109_38/LT0109_38_338_27.tif	Eg5	1	-1	408	4308	0.16768464756719126	1.999996e-06	True	5.698971	cp
Interphase	8c8287ac-fea4-47ae-a65a-cf7281b9dbb1	1002	923	LT0109_38	338	27	1	LT0109_38_338	LT0109_38/LT0109_38_338_27.tif	Eg5	1	-1	408	4308	0.19031917424247685	1.999996e-06	True	5.698971	cp
Interphase	e822a6bc-59e5-4242-a2ca-4bdb13aadc13	58	654	LT0109_38	338	27	1	LT0109_38_338	LT0109_38/LT0109_38_338_27.tif	Eg5	1	-1	408	4308	0.19499375229737403	1.999996e-06	True	5.698971	cp
Interphase	b25e5193-0366-4d6f-970e-263a417c2a47	1155	105	LT0109_38	338	27	1	LT0109_38_338	LT0109_38/LT0109_38_338_27.tif	Eg5	1	-1	408	4308	0.07270251776323498	1.0	False	-0.0	cp
Interphase	dcd627a5-39f2-4f11-a435-148a7d6ebba5	65	589	LT0109_38	338	27	1	LT0109_38_338	LT0109_38/LT0109_38_338_27.tif	Eg5	1	-1	408	4308	0.20161591943841842	1.999996e-06	True	5.698971	cp
Interphase	85ac8c44-3b5f-44a7-9c86-261f3d06269d	809	185	LT0109_38	338	27	1	LT0109_38_338	LT0109_38/LT0109_38_338_27.tif	Eg5	1	-1	408	4308	0.15327633810508873	1.999996e-06	True	5.698971	cp
Interphase	eb66d470-cf23-4771-8aec-2073e1a09178	1209	118	LT0109_38	338	27	1	LT0109_38_338	LT0109_38/LT0109_38_338_27.tif	Eg5	1	-1	408	4308	0.17829984648361702	1.999996e-06	True	5.698971	cp
Interphase	8438fe33-b1e7-4418-b279-c0f4bc1273d4	395	708	LT0109_38	338	31	1	LT0109_38_338	LT0109_38/LT0109_38_338_31.tif	Eg5	1	-1	408	4308	0.16985018694247983	1.999996e-06	True	5.698971	cp
Interphase	bd2d567d-36fa-4c89-82c7-173d7b400048	349	748	LT0109_38	338	31	1	LT0109_38_338	LT0109_38/LT0109_38_338_31.tif	Eg5	1	-1	408	4308	0.16862416031506994	1.999996e-06	True	5.698971	cp
Interphase	55293bad-7df2-4d07-a177-0b4119ccd2d9	1203	120	LT0109_38	338	31	1	LT0109_38_338	LT0109_38/LT0109_38_338_31.tif	Eg5	1	-1	408	4308	0.17606683149701233	1.999996e-06	True	5.698971	cp
Interphase	91586ba9-ccf3-4905-85f6-f5cda2ccd588	73	594	LT0109_38	338	31	1	LT0109_38_338	LT0109_38/LT0109_38_338_31.tif	Eg5	1	-1	408	4308	0.1996801665238217	1.999996e-06	True	5.698971	cp
Interphase	d69b0ec8-67ca-4ab9-89e1-a38476046b0e	57	655	LT0109_38	338	31	1	LT0109_38_338	LT0109_38/LT0109_38_338_31.tif	Eg5	1	-1	408	4308	0.21222094690811255	1.999996e-06	True	5.698971	cp
Interphase	084ebea4-fc65-46f5-81aa-20239eee25cf	492	895	LT0109_38	338	31	1	LT0109_38_338	LT0109_38/LT0109_38_338_31.tif	Eg5	1	-1	408	4308	0.208052972615798	1.999996e-06	True	5.698971	cp
Interphase	654c8134-79d9-49d8-8a45-dd18937a1340	536	891	LT0109_38	338	31	1	LT0109_38_338	LT0109_38/LT0109_38_338_31.tif	Eg5	1	-1	408	4308	0.185394921101895	1.999996e-06	True	5.698971	cp
Interphase	bc9f7727-7abd-4607-a8da-ef2bf12a000c	1023	828	LT0109_38	338	80	1	LT0109_38_338	LT0109_38/LT0109_38_338_80.tif	Eg5	1	-1	408	4308	0.2161866954561471	1.999996e-06	True	5.698971	cp
Interphase	56184dc2-45e7-49dc-b7fa-987bf3f723f8	1207	125	LT0109_38	338	80	1	LT0109_38_338	LT0109_38/LT0109_38_338_80.tif	Eg5	1	-1	408	4308	0.174020839667358	1.999996e-06	True	5.698971	cp
Interphase	25f83086-62d1-402c-ac12-04688607eda7	1111	119	LT0109_38	338	80	1	LT0109_38_338	LT0109_38/LT0109_38_338_80.tif	Eg5	1	-1	408	4308	0.07899430195578809	1.0	False	-0.0	cp
Interphase	b8afd1e4-6433-4749-b1dd-c8bacaf760aa	1114	160	LT0109_38	338	80	1	LT0109_38_338	LT0109_38/LT0109_38_338_80.tif	Eg5	1	-1	408	4308	0.0792642380324904	1.0	False	-0.0	cp
Interphase	cdc78130-6abc-49c4-9351-b447bbb99e2e	391	814	LT0109_38	338	80	1	LT0109_38_338	LT0109_38/LT0109_38_338_80.tif	Eg5	1	-1	408	4308	0.20327535130071928	1.999996e-06	True	5.698971	cp
Interphase	a61bbc03-bfdb-47b6-900d-d2abed765529	504	475	LT0144_01	166	27	1	LT0144_01_166	LT0144_01/LT0144_01_166_27.tif	ENSG00000179698	1	-1	408	4308	0.15228068059080016	1.999996e-06	True	5.698971	cp
Interphase	ce598d90-91c5-4b87-98a6-39ecfacd0dcb	874	377	LT0144_01	166	27	1	LT0144_01_166	LT0144_01/LT0144_01_166_27.tif	ENSG00000179698	1	-1	408	4308	0.0755958887891189	1.0	False	-0.0	cp
Interphase	429fc733-41cb-4b5c-8628-31af5f5e3e69	969	820	LT0144_01	166	27	1	LT0144_01_166	LT0144_01/LT0144_01_166_27.tif	ENSG00000179698	1	-1	408	4308	0.15502478537905534	1.999996e-06	True	5.698971	cp
Interphase	4858713c-1a92-483e-9eac-c0d3be132132	917	520	LT0144_01	166	34	1	LT0144_01_166	LT0144_01/LT0144_01_166_34.tif	ENSG00000179698	1	-1	408	4308	0.10465440189618325	0.051847897	False	1.2852689	cp
Interphase	76fba7cc-0cd6-4f88-b8e3-8e42dbe65bec	851	453	LT0144_01	166	34	1	LT0144_01_166	LT0144_01/LT0144_01_166_34.tif	ENSG00000179698	1	-1	408	4308	0.08246933747251393	0.999798	False	8.773641e-05	cp
Interphase	ac178c30-eb24-4438-bf67-008cf321520d	948	854	LT0144_01	166	34	1	LT0144_01_166	LT0144_01/LT0144_01_166_34.tif	ENSG00000179698	1	-1	408	4308	0.12742581832770958	7.999984e-06	True	5.096911	cp
Interphase	3a3f1391-81a2-4742-894c-13cabb7f435d	1062	378	LT0144_01	166	50	1	LT0144_01_166	LT0144_01/LT0144_01_166_50.tif	ENSG00000179698	1	-1	408	4308	0.09352326359275427	0.71140856	False	0.14788093	cp
Interphase	86076bb9-6bfc-4fb9-8403-649e42b92c33	833	484	LT0144_01	166	50	1	LT0144_01_166	LT0144_01/LT0144_01_166_50.tif	ENSG00000179698	1	-1	408	4308	0.08994504457165176	0.92157215	False	0.03547066	cp
Interphase	d9fadbd9-10e4-44e6-8627-32a380b2771e	983	267	LT0144_01	166	50	1	LT0144_01_166	LT0144_01/LT0144_01_166_50.tif	ENSG00000179698	1	-1	408	4308	0.13175615811452637	1.999996e-06	True	5.698971	cp
Interphase	f536054e-e6c1-499f-820e-c8a7313b9347	1166	523	LT0144_01	166	68	1	LT0144_01_166	LT0144_01/LT0144_01_166_68.tif	ENSG00000179698	1	-1	408	4308	0.09773701785955484	0.36466527	False	0.43810558	cp
Interphase	c10f7e12-7a0f-4d7c-8ba6-10c7fe461439	621	509	LT0144_01	166	68	1	LT0144_01_166	LT0144_01/LT0144_01_166_68.tif	ENSG00000179698	1	-1	408	4308	0.0790245068260122	1.0	False	-0.0	cp
Interphase	489e1ec5-5366-489e-adf1-71515a416ec8	887	358	LT0144_01	166	68	1	LT0144_01_166	LT0144_01/LT0144_01_166_68.tif	ENSG00000179698	1	-1	408	4308	0.11346356240654554	0.0014579971	True	2.8362434	cp
Interphase	aad0fc9c-5128-4ee0-b082-65b9ea59cccc	497	234	LT0144_01	166	68	1	LT0144_01_166	LT0144_01/LT0144_01_166_68.tif	ENSG00000179698	1	-1	408	4308	0.07893333404082864	1.0	False	-0.0	cp
Interphase	0b6e3de9-88e7-41ae-ab73-9223d1bb8aec	856	451	LT0144_01	166	68	1	LT0144_01_166	LT0144_01/LT0144_01_166_68.tif	ENSG00000179698	1	-1	408	4308	0.07680424056386849	1.0	False	-0.0	cp
Interphase	11125e4e-da9d-486e-834c-9617a954d282	1196	301	LT0144_01	166	68	1	LT0144_01_166	LT0144_01/LT0144_01_166_68.tif	ENSG00000179698	1	-1	408	4308	0.07289034845072147	1.0	False	-0.0	cp
Interphase	c351f03c-ce97-41c9-b885-edd97d1b2485	657	161	LT0144_01	166	68	1	LT0144_01_166	LT0144_01/LT0144_01_166_68.tif	ENSG00000179698	1	-1	408	4308	0.0749047844767765	1.0	False	-0.0	cp
Interphase	50f60c05-4d6f-4949-8130-971f955de2af	1222	274	LT0144_01	166	68	1	LT0144_01_166	LT0144_01/LT0144_01_166_68.tif	ENSG00000179698	1	-1	408	4308	0.0789620146694992	1.0	False	-0.0	cp
Interphase	b8eee8a8-551f-413d-b334-76dfff2e0002	916	550	LT0144_01	166	68	1	LT0144_01_166	LT0144_01/LT0144_01_166_68.tif	ENSG00000179698	1	-1	408	4308	0.08960164569549402	0.93351614	False	0.029878167	cp
Interphase	15c77ed5-6caf-49ba-8d90-c189ffc5b01f	685	172	LT0144_01	166	68	1	LT0144_01_166	LT0144_01/LT0144_01_166_68.tif	ENSG00000179698	1	-1	408	4308	0.08014480167425855	0.999992	False	3.4687337e-06	cp
Interphase	de805109-aecb-430a-9083-a3f40a7feafb	1042	49	LT0157_04	5	2	1	LT0157_04_5	LT0157_04/LT0157_04_5_2.tif	ENSG00000175216	1	-1	408	4308	0.16602795026744882	1.999996e-06	True	5.698971	cp
Interphase	06e21fd1-a945-4d36-9960-e6126a8b8c36	1234	227	LT0157_04	5	2	1	LT0157_04_5	LT0157_04/LT0157_04_5_2.tif	ENSG00000175216	1	-1	408	4308	0.17618397167464894	1.999996e-06	True	5.698971	cp
Interphase	bb7f9121-5d6e-4084-a373-d2099429d352	182	413	LT0157_04	5	2	1	LT0157_04_5	LT0157_04/LT0157_04_5_2.tif	ENSG00000175216	1	-1	408	4308	0.16014480746463824	1.999996e-06	True	5.698971	cp
Interphase	e26bc0a4-2807-4ad2-9af2-103dfd58ace2	1050	87	LT0157_04	5	2	1	LT0157_04_5	LT0157_04/LT0157_04_5_2.tif	ENSG00000175216	1	-1	408	4308	0.18474438970236823	1.999996e-06	True	5.698971	cp
Interphase	270d075d-0c4e-4617-ada1-a4da66b36ac9	874	49	LT0157_04	5	2	1	LT0157_04_5	LT0157_04/LT0157_04_5_2.tif	ENSG00000175216	1	-1	408	4308	0.11314923511190399	0.0016819966	True	2.774175	cp
Interphase	a7a8bc4a-02ee-4cf5-9668-a8243d5fafda	901	87	LT0157_04	5	2	1	LT0157_04_5	LT0157_04/LT0157_04_5_2.tif	ENSG00000175216	1	-1	408	4308	0.177643148303648	1.999996e-06	True	5.698971	cp
Interphase	64f2605c-1e92-4c86-96aa-547df4e2f858	833	37	LT0157_04	5	2	1	LT0157_04_5	LT0157_04/LT0157_04_5_2.tif	ENSG00000175216	1	-1	408	4308	0.08117143939336624	0.999962	False	1.6515563e-05	cp
Interphase	e4028ef4-94ce-44c4-99ff-2807c622b363	494	936	LT0157_04	5	17	1	LT0157_04_5	LT0157_04/LT0157_04_5_17.tif	ENSG00000175216	1	-1	408	4308	0.17723550696363474	1.999996e-06	True	5.698971	cp
Interphase	59132537-15c3-4657-84d3-3150c6871a7e	887	722	LT0157_04	5	17	1	LT0157_04_5	LT0157_04/LT0157_04_5_17.tif	ENSG00000175216	1	-1	408	4308	0.1253636843626	9.99998e-06	True	5.000001	cp
Interphase	911884bd-13fa-4617-b11d-fabc49b1e23e	921	754	LT0157_04	5	17	1	LT0157_04_5	LT0157_04/LT0157_04_5_17.tif	ENSG00000175216	1	-1	408	4308	0.13982656523385847	1.999996e-06	True	5.698971	cp
Interphase	1484f315-f09a-4de1-8ec8-c5a5574051d6	185	404	LT0157_04	5	17	1	LT0157_04_5	LT0157_04/LT0157_04_5_17.tif	ENSG00000175216	1	-1	408	4308	0.15790797183706903	1.999996e-06	True	5.698971	cp
Interphase	931ecdd8-ab76-43eb-a5fd-bfbfc8261545	1013	748	LT0157_04	5	17	1	LT0157_04_5	LT0157_04/LT0157_04_5_17.tif	ENSG00000175216	1	-1	408	4308	0.1792651316980437	1.999996e-06	True	5.698971	cp
Interphase	78d62f7d-3699-49a9-aba0-68d6765b9d51	295	457	LT0157_04	5	47	1	LT0157_04_5	LT0157_04/LT0157_04_5_47.tif	ENSG00000175216	1	-1	408	4308	0.200205076381028	1.999996e-06	True	5.698971	cp
Interphase	d03d1a49-c293-467d-99c5-ce2717cfd217	1005	891	LT0157_04	5	61	1	LT0157_04_5	LT0157_04/LT0157_04_5_61.tif	ENSG00000175216	1	-1	408	4308	0.13334558791024448	1.999996e-06	True	5.698971	cp
Interphase	d90b7da9-5e65-426e-860b-15d640cdaded	901	386	LT0157_04	5	61	1	LT0157_04_5	LT0157_04/LT0157_04_5_61.tif	ENSG00000175216	1	-1	408	4308	0.16370963895775043	1.999996e-06	True	5.698971	cp
Interphase	733a69a3-7eb7-48df-a791-0cf11e3e435f	324	439	LT0157_04	5	61	1	LT0157_04_5	LT0157_04/LT0157_04_5_61.tif	ENSG00000175216	1	-1	408	4308	0.1687152254506117	1.999996e-06	True	5.698971	cp
Interphase	5390d90a-83f4-4963-b478-26460e465884	974	892	LT0157_04	5	61	1	LT0157_04_5	LT0157_04/LT0157_04_5_61.tif	ENSG00000175216	1	-1	408	4308	0.13732571736231663	1.999996e-06	True	5.698971	cp
Interphase	017ccc43-4679-4e8f-8bdd-777c55d01434	993	806	LT0157_04	5	78	1	LT0157_04_5	LT0157_04/LT0157_04_5_78.tif	ENSG00000175216	1	-1	408	4308	0.1422875797934118	1.999996e-06	True	5.698971	cp
Interphase	2d545f01-1145-484a-ab84-9f2de735490d	744	716	LT0157_04	5	78	1	LT0157_04_5	LT0157_04/LT0157_04_5_78.tif	ENSG00000175216	1	-1	408	4308	0.1907125143646833	1.999996e-06	True	5.698971	cp
Interphase	4a19b218-6ad6-4324-841e-6d867c51e865	952	755	LT0157_04	5	78	1	LT0157_04_5	LT0157_04/LT0157_04_5_78.tif	ENSG00000175216	1	-1	408	4308	0.17596248138282686	1.999996e-06	True	5.698971	cp
Apoptosis	a9b7960a-1753-4279-a22e-b153e55a20d4	458	645	LT0012_29	252	83	1	LT0012_29_252	LT0012_29/LT0012_29_252_83.tif	FLJ37464	1	-1	272	4172	0.7985414661565481	1.999996e-06	True	5.698971	cp
Apoptosis	bb79aaab-2fa1-4eec-a869-1485e0f75b0e	527	258	LT0012_29	252	83	1	LT0012_29_252	LT0012_29/LT0012_29_252_83.tif	FLJ37464	1	-1	272	4172	0.5103769313970478	1.999996e-06	True	5.698971	cp
Apoptosis	9e8f24df-eb40-49cc-b069-af0b549cefd8	585	78	LT0012_29	252	83	1	LT0012_29_252	LT0012_29/LT0012_29_252_83.tif	FLJ37464	1	-1	272	4172	0.633248187867749	1.999996e-06	True	5.698971	cp
Apoptosis	ebf18811-6481-429f-826b-32116bd88601	802	882	LT0012_29	252	83	1	LT0012_29_252	LT0012_29/LT0012_29_252_83.tif	FLJ37464	1	-1	272	4172	0.5325043148669577	1.999996e-06	True	5.698971	cp
Apoptosis	806bd09f-37b8-41a2-abaf-502183bb1b7e	675	247	LT0013_42	107	23	1	LT0013_42_107	LT0013_42/LT0013_42_107_23.tif	TUBB2	1	-1	272	4172	0.7008960570581976	1.999996e-06	True	5.698971	cp
Apoptosis	1e8e929c-c334-4106-a395-c8b1187a19f9	1055	428	LT0013_42	107	23	1	LT0013_42_107	LT0013_42/LT0013_42_107_23.tif	TUBB2	1	-1	272	4172	0.7750637197110124	1.999996e-06	True	5.698971	cp
Apoptosis	cf45e258-804f-4778-8777-bcdc7bc54472	746	546	LT0013_42	107	23	1	LT0013_42_107	LT0013_42/LT0013_42_107_23.tif	TUBB2	1	-1	272	4172	0.7425016322910034	1.999996e-06	True	5.698971	cp
Apoptosis	e0b86175-0e7f-4120-8bf1-16cf9e941ddc	871	586	LT0013_42	107	23	1	LT0013_42_107	LT0013_42/LT0013_42_107_23.tif	TUBB2	1	-1	272	4172	0.7396767442946157	1.999996e-06	True	5.698971	cp
Apoptosis	a3ff4f81-ad0b-4bf6-bb17-26270e9bd18c	183	480	LT0013_42	107	23	1	LT0013_42_107	LT0013_42/LT0013_42_107_23.tif	TUBB2	1	-1	272	4172	0.7845419908990842	1.999996e-06	True	5.698971	cp
Apoptosis	76749cf4-a1de-4763-b8ce-6e081b580309	1060	424	LT0013_42	107	28	1	LT0013_42_107	LT0013_42/LT0013_42_107_28.tif	TUBB2	1	-1	272	4172	0.8153033674016711	1.999996e-06	True	5.698971	cp
Apoptosis	d2fc8da8-1b58-41cf-b7f6-c9492b8a490b	892	590	LT0013_42	107	28	1	LT0013_42_107	LT0013_42/LT0013_42_107_28.tif	TUBB2	1	-1	272	4172	0.6787579111491462	1.999996e-06	True	5.698971	cp
Apoptosis	6e924f3e-5c1a-433a-83d5-cc0f59015c35	1177	670	LT0013_42	107	28	1	LT0013_42_107	LT0013_42/LT0013_42_107_28.tif	TUBB2	1	-1	272	4172	0.8753834519597283	1.999996e-06	True	5.698971	cp
Apoptosis	9ccb0d59-8d09-41a8-a58e-554b41cc32d3	893	565	LT0013_42	107	28	1	LT0013_42_107	LT0013_42/LT0013_42_107_28.tif	TUBB2	1	-1	272	4172	0.7138873281450462	1.999996e-06	True	5.698971	cp
Apoptosis	ce45bbae-06c8-43be-9cd0-872758801a0e	749	548	LT0013_42	107	28	1	LT0013_42_107	LT0013_42/LT0013_42_107_28.tif	TUBB2	1	-1	272	4172	0.6827126556135386	1.999996e-06	True	5.698971	cp
Apoptosis	72ed37aa-bed9-47b4-8119-9635c56331c7	1076	458	LT0013_42	107	39	1	LT0013_42_107	LT0013_42/LT0013_42_107_39.tif	TUBB2	1	-1	272	4172	0.8457617308560599	1.999996e-06	True	5.698971	cp
Apoptosis	51a3428e-d273-4397-9250-9e7420ae1a8e	747	551	LT0013_42	107	39	1	LT0013_42_107	LT0013_42/LT0013_42_107_39.tif	TUBB2	1	-1	272	4172	0.7234368590532595	1.999996e-06	True	5.698971	cp
Apoptosis	4b991337-b682-4895-aad7-7ab48c146608	1178	670	LT0013_42	107	52	1	LT0013_42_107	LT0013_42/LT0013_42_107_52.tif	TUBB2	1	-1	272	4172	0.8880238427669582	1.999996e-06	True	5.698971	cp
Apoptosis	cdb083ad-5e34-4ec2-8454-6486f64858dd	981	256	LT0013_42	107	52	1	LT0013_42_107	LT0013_42/LT0013_42_107_52.tif	TUBB2	1	-1	272	4172	0.7497891266493307	1.999996e-06	True	5.698971	cp
Apoptosis	8d40e4b4-b4ab-458e-a890-3a0ac2d4ec6b	1178	671	LT0013_42	107	63	1	LT0013_42_107	LT0013_42/LT0013_42_107_63.tif	TUBB2	1	-1	272	4172	0.8830712373175945	1.999996e-06	True	5.698971	cp
Apoptosis	03b0f32a-8724-4da7-bfdc-3239e0c7301d	977	265	LT0013_42	107	63	1	LT0013_42_107	LT0013_42/LT0013_42_107_63.tif	TUBB2	1	-1	272	4172	0.8133037145209296	1.999996e-06	True	5.698971	cp
Apoptosis	28235790-4eaf-458a-92a2-aae2a4f61a0a	1031	434	LT0013_42	107	76	1	LT0013_42_107	LT0013_42/LT0013_42_107_76.tif	TUBB2	1	-1	272	4172	0.7271555848608069	1.999996e-06	True	5.698971	cp
Apoptosis	7e27e7e0-019f-4dfb-9e24-4778c5e6b10c	1301	935	LT0013_42	107	76	1	LT0013_42_107	LT0013_42/LT0013_42_107_76.tif	TUBB2	1	-1	272	4172	0.7154863961051344	1.999996e-06	True	5.698971	cp
Apoptosis	532e2a1a-1a26-4ea8-83bc-9127c06e3da6	792	165	LT0013_42	107	83	1	LT0013_42_107	LT0013_42/LT0013_42_107_83.tif	TUBB2	1	-1	272	4172	0.6329649291287185	1.999996e-06	True	5.698971	cp
Apoptosis	8b672178-f6de-4efa-a286-6c50bcbc94fe	1010	522	LT0013_42	107	83	1	LT0013_42_107	LT0013_42/LT0013_42_107_83.tif	TUBB2	1	-1	272	4172	0.4575891371510122	1.999996e-06	True	5.698971	cp
Apoptosis	c7edf56e-1091-4b22-99a7-b0c21ce9ae48	895	606	LT0013_42	107	83	1	LT0013_42_107	LT0013_42/LT0013_42_107_83.tif	TUBB2	1	-1	272	4172	0.5779613244149508	1.999996e-06	True	5.698971	cp
Apoptosis	d37d9b30-6560-4e0a-a2e3-10dcfe216360	976	194	LT0013_42	107	83	1	LT0013_42_107	LT0013_42/LT0013_42_107_83.tif	TUBB2	1	-1	272	4172	0.46966212942049756	1.999996e-06	True	5.698971	cp
Apoptosis	f3894998-e58f-40e6-a92d-235711b64a65	977	477	LT0013_42	107	83	1	LT0013_42_107	LT0013_42/LT0013_42_107_83.tif	TUBB2	1	-1	272	4172	0.635492606623172	1.999996e-06	True	5.698971	cp
Apoptosis	70127bb6-4281-4821-8091-a3aec725bbc9	990	258	LT0013_42	107	83	1	LT0013_42_107	LT0013_42/LT0013_42_107_83.tif	TUBB2	1	-1	272	4172	0.7237011578849822	1.999996e-06	True	5.698971	cp
Apoptosis	861590ed-fc9c-4318-afbf-ce214d35c24e	746	546	LT0013_42	107	83	1	LT0013_42_107	LT0013_42/LT0013_42_107_83.tif	TUBB2	1	-1	272	4172	0.6595452120185672	1.999996e-06	True	5.698971	cp
Apoptosis	9eda9208-3e7e-45ac-9ad1-9ac8eb8b76da	942	169	LT0013_42	107	83	1	LT0013_42_107	LT0013_42/LT0013_42_107_83.tif	TUBB2	1	-1	272	4172	0.47875602876122314	1.999996e-06	True	5.698971	cp
Apoptosis	ff7850f3-9058-42d8-83dd-768980cc840f	403	171	LT0013_42	107	83	1	LT0013_42_107	LT0013_42/LT0013_42_107_83.tif	TUBB2	1	-1	272	4172	0.5866886945166724	1.999996e-06	True	5.698971	cp
Apoptosis	c010140d-7f99-4700-b4fe-50caf4e34999	822	167	LT0013_42	107	83	1	LT0013_42_107	LT0013_42/LT0013_42_107_83.tif	TUBB2	1	-1	272	4172	0.7372342513603805	1.999996e-06	True	5.698971	cp
Apoptosis	aeb4bb9f-c236-4f79-ae44-e4073889a2df	993	501	LT0013_42	107	83	1	LT0013_42_107	LT0013_42/LT0013_42_107_83.tif	TUBB2	1	-1	272	4172	0.7225192930664442	1.999996e-06	True	5.698971	cp
Apoptosis	35507b50-cd04-458c-9d5f-600d9fb90559	967	584	LT0013_42	107	83	1	LT0013_42_107	LT0013_42/LT0013_42_107_83.tif	TUBB2	1	-1	272	4172	0.6874528698761194	1.999996e-06	True	5.698971	cp
Apoptosis	70f29175-0009-43d0-9783-620f242d3e90	763	260	LT0015_22	69	61	1	LT0015_22_69	LT0015_22/LT0015_22_69_61.tif	ITGAV	1	-1	272	4172	0.6024932046527859	1.999996e-06	True	5.698971	cp
Apoptosis	520ad3e8-15c7-4712-a031-5639f61d3800	712	452	LT0015_22	69	62	1	LT0015_22_69	LT0015_22/LT0015_22_69_62.tif	ITGAV	1	-1	272	4172	0.644190494190337	1.999996e-06	True	5.698971	cp
Apoptosis	b35edf34-5561-4bb9-99b6-7bbf6ce4821b	761	205	LT0015_22	69	89	1	LT0015_22_69	LT0015_22/LT0015_22_69_89.tif	ITGAV	1	-1	272	4172	0.6413025451912838	1.999996e-06	True	5.698971	cp
Apoptosis	d7d41f12-1c83-4127-baba-f007805015e4	53	489	LT0015_22	69	89	1	LT0015_22_69	LT0015_22/LT0015_22_69_89.tif	ITGAV	1	-1	272	4172	0.5853030984801655	1.999996e-06	True	5.698971	cp
Apoptosis	1981ad4e-d52c-40cc-a650-101c86d4cee6	872	48	LT0015_22	69	89	1	LT0015_22_69	LT0015_22/LT0015_22_69_89.tif	ITGAV	1	-1	272	4172	0.6172267187465929	1.999996e-06	True	5.698971	cp
Apoptosis	bfcacb39-dd4b-4e94-8895-bc60c4e9421e	710	450	LT0015_22	69	89	1	LT0015_22_69	LT0015_22/LT0015_22_69_89.tif	ITGAV	1	-1	272	4172	0.8207825491425459	1.999996e-06	True	5.698971	cp
Apoptosis	49a62aff-ced8-418e-87cb-995273bbc40f	649	944	LT0019_06	140	70	1	LT0019_06_140	LT0019_06/LT0019_06_140_70.tif	DDOST	1	-1	272	4172	0.7944646124236524	1.999996e-06	True	5.698971	cp
Apoptosis	0f753c7e-0000-43f9-b29e-783a849ad307	1121	657	LT0019_06	140	70	1	LT0019_06_140	LT0019_06/LT0019_06_140_70.tif	DDOST	1	-1	272	4172	0.5972001799458312	1.999996e-06	True	5.698971	cp
Apoptosis	ea7a6ece-b4f5-446e-850f-cade8c3989ad	206	883	LT0019_06	140	70	1	LT0019_06_140	LT0019_06/LT0019_06_140_70.tif	DDOST	1	-1	272	4172	0.8157756162508845	1.999996e-06	True	5.698971	cp
Apoptosis	f89d8268-3509-4c44-ba06-1a195fb9cf20	387	218	LT0019_06	140	70	1	LT0019_06_140	LT0019_06/LT0019_06_140_70.tif	DDOST	1	-1	272	4172	0.8485221883846699	1.999996e-06	True	5.698971	cp
Apoptosis	37d1b77d-5430-4c1c-8fe2-842ed32bb9e0	658	699	LT0019_06	140	70	1	LT0019_06_140	LT0019_06/LT0019_06_140_70.tif	DDOST	1	-1	272	4172	0.8729083611531203	1.999996e-06	True	5.698971	cp
Apoptosis	dda05816-bac1-4820-8f4d-9f9e1ac22543	665	729	LT0019_06	140	70	1	LT0019_06_140	LT0019_06/LT0019_06_140_70.tif	DDOST	1	-1	272	4172	0.652953631407721	1.999996e-06	True	5.698971	cp
Apoptosis	8eda115e-16cf-4ea6-9989-07ab006bbd30	137	199	LT0019_06	140	70	1	LT0019_06_140	LT0019_06/LT0019_06_140_70.tif	DDOST	1	-1	272	4172	0.4170014339269492	1.999996e-06	True	5.698971	cp
Apoptosis	0cc2c905-b4e9-42a6-9275-adf35a20e38a	281	778	LT0019_06	140	70	1	LT0019_06_140	LT0019_06/LT0019_06_140_70.tif	DDOST	1	-1	272	4172	0.6213923048248553	1.999996e-06	True	5.698971	cp
Apoptosis	d9f5c6f4-0f0b-41ea-a990-2c74b41353b0	187	197	LT0019_06	140	70	1	LT0019_06_140	LT0019_06/LT0019_06_140_70.tif	DDOST	1	-1	272	4172	0.5225258681563408	1.999996e-06	True	5.698971	cp
Apoptosis	be8f9a81-7fe4-47b2-b66e-d797cf668fb0	857	456	LT0019_06	140	70	1	LT0019_06_140	LT0019_06/LT0019_06_140_70.tif	DDOST	1	-1	272	4172	0.6958293099439671	1.999996e-06	True	5.698971	cp
Apoptosis	7a03e3bb-61dc-4e37-a842-745c41b44aa8	1292	441	LT0019_06	140	70	1	LT0019_06_140	LT0019_06/LT0019_06_140_70.tif	DDOST	1	-1	272	4172	0.7808617213439273	1.999996e-06	True	5.698971	cp
Apoptosis	8e158a0a-cd1b-47c9-acb6-f33efc19c329	368	252	LT0019_06	140	70	1	LT0019_06_140	LT0019_06/LT0019_06_140_70.tif	DDOST	1	-1	272	4172	0.5555642085493158	1.999996e-06	True	5.698971	cp
Apoptosis	05f1b98d-641c-4d98-942f-3123d5dab7d8	290	415	LT0019_06	140	70	1	LT0019_06_140	LT0019_06/LT0019_06_140_70.tif	DDOST	1	-1	272	4172	0.7457331946656779	1.999996e-06	True	5.698971	cp
Apoptosis	b026312a-0c9d-4079-b3c0-d07e00bb4426	1159	644	LT0019_06	140	70	1	LT0019_06_140	LT0019_06/LT0019_06_140_70.tif	DDOST	1	-1	272	4172	0.6899002897293741	1.999996e-06	True	5.698971	cp
Apoptosis	c94bec86-3e1e-46fe-babc-15cf38033536	252	854	LT0019_06	140	70	1	LT0019_06_140	LT0019_06/LT0019_06_140_70.tif	DDOST	1	-1	272	4172	0.14401869373742296	1.999996e-06	True	5.698971	cp
Apoptosis	d8f4f505-97b6-48a3-a204-3f508321cdae	312	446	LT0019_06	140	70	1	LT0019_06_140	LT0019_06/LT0019_06_140_70.tif	DDOST	1	-1	272	4172	0.7462239194669905	1.999996e-06	True	5.698971	cp
Apoptosis	a0ad2285-cc1c-42bb-aec9-5be47c46f44f	1013	631	LT0019_06	140	70	1	LT0019_06_140	LT0019_06/LT0019_06_140_70.tif	DDOST	1	-1	272	4172	0.5902081562328096	1.999996e-06	True	5.698971	cp
Apoptosis	f54efd62-18bd-4cc9-9389-dcad044f4cd9	834	470	LT0019_06	140	70	1	LT0019_06_140	LT0019_06/LT0019_06_140_70.tif	DDOST	1	-1	272	4172	0.6507971240781769	1.999996e-06	True	5.698971	cp
Apoptosis	585c964a-e81c-47ac-a43e-6a6fedd7358d	917	185	LT0019_06	140	83	1	LT0019_06_140	LT0019_06/LT0019_06_140_83.tif	DDOST	1	-1	272	4172	0.5763305481482139	1.999996e-06	True	5.698971	cp
Apoptosis	9ad123b7-6d67-4ba3-b8a1-f89d9853ef35	635	213	LT0019_06	140	83	1	LT0019_06_140	LT0019_06/LT0019_06_140_83.tif	DDOST	1	-1	272	4172	0.7547793838463837	1.999996e-06	True	5.698971	cp
Apoptosis	ffeba1f9-d906-4748-9495-45d5a60866f5	874	189	LT0019_06	140	83	1	LT0019_06_140	LT0019_06/LT0019_06_140_83.tif	DDOST	1	-1	272	4172	0.5668072587923205	1.999996e-06	True	5.698971	cp
Apoptosis	78690a4e-aea4-4ea9-a518-793390a1ecac	1119	656	LT0019_06	140	83	1	LT0019_06_140	LT0019_06/LT0019_06_140_83.tif	DDOST	1	-1	272	4172	0.581704170470501	1.999996e-06	True	5.698971	cp
Apoptosis	810b7c7a-913d-4ac1-ad8f-d62381f3952c	607	234	LT0019_06	140	83	1	LT0019_06_140	LT0019_06/LT0019_06_140_83.tif	DDOST	1	-1	272	4172	0.8171498293769632	1.999996e-06	True	5.698971	cp
Apoptosis	19a8675a-3236-4580-8d0b-728811017580	845	162	LT0019_06	140	83	1	LT0019_06_140	LT0019_06/LT0019_06_140_83.tif	DDOST	1	-1	272	4172	0.7056646596737257	1.999996e-06	True	5.698971	cp
Apoptosis	950420b6-e44c-4eb4-9b12-f72f0868dd0f	1019	689	LT0019_06	140	83	1	LT0019_06_140	LT0019_06/LT0019_06_140_83.tif	DDOST	1	-1	272	4172	0.6274280512882611	1.999996e-06	True	5.698971	cp
Apoptosis	c1f931df-f3e0-478b-accb-4ac8bb68afbc	280	280	LT0019_06	140	83	1	LT0019_06_140	LT0019_06/LT0019_06_140_83.tif	DDOST	1	-1	272	4172	0.6913795814931114	1.999996e-06	True	5.698971	cp
Apoptosis	94a7858f-87bb-4c6e-b636-10ffc0ca8b1d	608	172	LT0019_06	140	83	1	LT0019_06_140	LT0019_06/LT0019_06_140_83.tif	DDOST	1	-1	272	4172	0.6177516593412347	1.999996e-06	True	5.698971	cp
Apoptosis	9b8b5418-ddc7-4f55-94a6-7d9ccc4a793e	810	334	LT0019_06	140	83	1	LT0019_06_140	LT0019_06/LT0019_06_140_83.tif	DDOST	1	-1	272	4172	0.6478171035367751	1.999996e-06	True	5.698971	cp
Apoptosis	032cf9e5-c344-4202-8cd7-6ee7418c8c9c	887	152	LT0019_06	140	83	1	LT0019_06_140	LT0019_06/LT0019_06_140_83.tif	DDOST	1	-1	272	4172	0.715630278860839	1.999996e-06	True	5.698971	cp
Apoptosis	b723ce76-ba78-42f0-99b3-4a0549013df6	791	349	LT0019_06	140	83	1	LT0019_06_140	LT0019_06/LT0019_06_140_83.tif	DDOST	1	-1	272	4172	0.6570664088199738	1.999996e-06	True	5.698971	cp
Apoptosis	6421fb86-0974-461a-a0b4-e733a5b14e15	1152	644	LT0019_06	140	83	1	LT0019_06_140	LT0019_06/LT0019_06_140_83.tif	DDOST	1	-1	272	4172	0.5854474203693655	1.999996e-06	True	5.698971	cp
Apoptosis	d163fabb-be51-484f-b54f-51c5e1af6f1d	1011	449	LT0026_22	258	67	1	LT0026_22_258	LT0026_22/LT0026_22_258_67.tif	LCK	1	-1	272	4172	0.7107303392873996	1.999996e-06	True	5.698971	cp
Apoptosis	8ebac6fc-5a0b-4a87-9d5b-c53ce4ed16fb	917	998	LT0026_22	258	85	1	LT0026_22_258	LT0026_22/LT0026_22_258_85.tif	LCK	1	-1	272	4172	0.7842695077730767	1.999996e-06	True	5.698971	cp
Apoptosis	919bf084-c678-4fd9-a3ba-d238cf52d5be	958	790	LT0026_22	258	85	1	LT0026_22_258	LT0026_22/LT0026_22_258_85.tif	LCK	1	-1	272	4172	0.5880534709576414	1.999996e-06	True	5.698971	cp
Apoptosis	58adbcdd-5943-4ec7-a5ff-9ec0a3c2275d	1181	508	LT0026_22	258	85	1	LT0026_22_258	LT0026_22/LT0026_22_258_85.tif	LCK	1	-1	272	4172	0.8015369855259704	1.999996e-06	True	5.698971	cp
Apoptosis	5210ed92-54e8-494f-a145-47932a750590	1140	534	LT0026_22	258	95	1	LT0026_22_258	LT0026_22/LT0026_22_258_95.tif	LCK	1	-1	272	4172	0.6300610899470399	1.999996e-06	True	5.698971	cp
Apoptosis	1180ad29-5eb7-4bc0-b383-9558dea53acc	1190	493	LT0026_22	258	95	1	LT0026_22_258	LT0026_22/LT0026_22_258_95.tif	LCK	1	-1	272	4172	0.17807472517150275	1.999996e-06	True	5.698971	cp
Apoptosis	8afdb770-d375-4184-ab22-9541c0d02108	1145	388	LT0026_22	258	95	1	LT0026_22_258	LT0026_22/LT0026_22_258_95.tif	LCK	1	-1	272	4172	0.655887962188131	1.999996e-06	True	5.698971	cp
Apoptosis	320edf6f-627b-4e47-b25b-0d13355614e5	1301	889	LT0026_22	258	95	1	LT0026_22_258	LT0026_22/LT0026_22_258_95.tif	LCK	1	-1	272	4172	0.7172748979602824	1.999996e-06	True	5.698971	cp
Apoptosis	15c5ca67-42c7-45a8-a521-87ef8317eeff	451	25	LT0027_44	292	47	1	LT0027_44_292	LT0027_44/LT0027_44_292_47.tif	CDK4	1	-1	272	4172	0.8356497736717082	1.999996e-06	True	5.698971	cp
Apoptosis	1e75a194-cb75-4732-a850-901fab6ac7ea	843	95	LT0027_44	292	95	1	LT0027_44_292	LT0027_44/LT0027_44_292_95.tif	CDK4	1	-1	272	4172	0.7461469832065668	1.999996e-06	True	5.698971	cp
Apoptosis	87e72fc8-0335-4236-bcce-71dc33cb08dd	772	238	LT0027_44	292	95	1	LT0027_44_292	LT0027_44/LT0027_44_292_95.tif	CDK4	1	-1	272	4172	0.5876913199889242	1.999996e-06	True	5.698971	cp
Apoptosis	203c14a8-6e0b-4c35-b79e-bfd858558b0b	529	651	LT0030_17	184	41	1	LT0030_17_184	LT0030_17/LT0030_17_184_41.tif	RGR	1	-1	272	4172	0.7120793413181601	1.999996e-06	True	5.698971	cp
Apoptosis	84b1efec-f215-47fb-95ea-37ecc0207fd2	212	497	LT0035_06	274	40	1	LT0035_06_274	LT0035_06/LT0035_06_274_40.tif	PAPPA	1	-1	272	4172	0.5733402328787784	1.999996e-06	True	5.698971	cp
Apoptosis	66435c11-bc37-49b3-ad75-2130ec0a2c47	304	428	LT0035_06	274	40	1	LT0035_06_274	LT0035_06/LT0035_06_274_40.tif	PAPPA	1	-1	272	4172	0.12165643151029458	1.999996e-06	True	5.698971	cp
Apoptosis	03a5bffd-c9c9-46fb-9e52-9e9f46bccce6	620	676	LT0038_01	245	72	1	LT0038_01_245	LT0038_01/LT0038_01_245_72.tif	ZADH1	1	-1	272	4172	0.8423547163436321	1.999996e-06	True	5.698971	cp
Apoptosis	92d9b79d-038d-4652-8f67-c08dfa50074f	555	217	LT0038_01	245	72	1	LT0038_01_245	LT0038_01/LT0038_01_245_72.tif	ZADH1	1	-1	272	4172	0.7136855571810251	1.999996e-06	True	5.698971	cp
Apoptosis	8acd96ba-8416-4bfc-a3ab-8d767558ae26	1172	405	LT0038_08	250	37	1	LT0038_08_250	LT0038_08/LT0038_08_250_37.tif	BUB1B	1	-1	272	4172	0.5896538315354131	1.999996e-06	True	5.698971	cp
Apoptosis	0d25a091-0eaa-4b8a-bf97-ff6249a24d51	1160	371	LT0038_08	250	37	1	LT0038_08_250	LT0038_08/LT0038_08_250_37.tif	BUB1B	1	-1	272	4172	0.6488581459527181	1.999996e-06	True	5.698971	cp
Apoptosis	0db8dd21-a7bb-432e-9c28-03a8022bd443	762	565	LT0038_08	250	54	1	LT0038_08_250	LT0038_08/LT0038_08_250_54.tif	BUB1B	1	-1	272	4172	0.7004208254383075	1.999996e-06	True	5.698971	cp
Apoptosis	d8fbcc16-553f-4f31-9d08-c5569c4d3326	796	561	LT0039_45	281	26	1	LT0039_45_281	LT0039_45/LT0039_45_281_26.tif	BBOX1	1	-1	272	4172	0.8259860696392325	1.999996e-06	True	5.698971	cp
Apoptosis	3f153b61-0f02-4cd1-bc7b-894d0c6d3286	707	814	LT0039_45	281	26	1	LT0039_45_281	LT0039_45/LT0039_45_281_26.tif	BBOX1	1	-1	272	4172	0.4061657532504739	1.999996e-06	True	5.698971	cp
Apoptosis	c98b6e77-ac4a-4202-9bb4-0605ca0ea509	1021	310	LT0039_45	281	26	1	LT0039_45_281	LT0039_45/LT0039_45_281_26.tif	BBOX1	1	-1	272	4172	0.10765630915854021	1.999996e-06	True	5.698971	cp
Apoptosis	b9d4295e-7d95-4d02-987a-694563524e2c	707	814	LT0039_45	281	27	1	LT0039_45_281	LT0039_45/LT0039_45_281_27.tif	BBOX1	1	-1	272	4172	0.3891198755697065	1.999996e-06	True	5.698971	cp
Apoptosis	56b3811a-3fde-4e4e-8b1f-0f3ea66fc9b7	797	563	LT0039_45	281	27	1	LT0039_45_281	LT0039_45/LT0039_45_281_27.tif	BBOX1	1	-1	272	4172	0.7978943757877296	1.999996e-06	True	5.698971	cp
Apoptosis	d469db6a-cafa-48a9-8f90-29450be244b4	840	662	LT0039_45	281	27	1	LT0039_45_281	LT0039_45/LT0039_45_281_27.tif	BBOX1	1	-1	272	4172	0.7973769885571639	1.999996e-06	True	5.698971	cp
Apoptosis	0bce41e6-48b4-451f-9cb2-f4750250e03b	440	381	LT0039_45	281	29	1	LT0039_45_281	LT0039_45/LT0039_45_281_29.tif	BBOX1	1	-1	272	4172	0.1688920046978165	1.999996e-06	True	5.698971	cp
Apoptosis	ebd1d3b1-2603-4511-bf46-dade16095901	830	623	LT0039_45	281	29	1	LT0039_45_281	LT0039_45/LT0039_45_281_29.tif	BBOX1	1	-1	272	4172	0.7825212537382251	1.999996e-06	True	5.698971	cp
Apoptosis	e98654b5-94ea-4bc3-8630-248cd0d92545	836	669	LT0039_45	281	29	1	LT0039_45_281	LT0039_45/LT0039_45_281_29.tif	BBOX1	1	-1	272	4172	0.865512359613512	1.999996e-06	True	5.698971	cp
Apoptosis	92c3140a-67c6-4846-aa3d-9c34b4397c30	441	406	LT0039_45	281	29	1	LT0039_45_281	LT0039_45/LT0039_45_281_29.tif	BBOX1	1	-1	272	4172	0.22222739440027908	1.999996e-06	True	5.698971	cp
Apoptosis	dbbb64d0-1af9-4772-82db-80b8d6b9ddb1	811	568	LT0039_45	281	29	1	LT0039_45_281	LT0039_45/LT0039_45_281_29.tif	BBOX1	1	-1	272	4172	0.689678789924158	1.999996e-06	True	5.698971	cp
Apoptosis	a915e514-e457-4b11-a1b8-b6498f2cb49d	1121	687	LT0039_45	281	32	1	LT0039_45_281	LT0039_45/LT0039_45_281_32.tif	BBOX1	1	-1	272	4172	0.766773909672787	1.999996e-06	True	5.698971	cp
Apoptosis	0c176d85-16cc-42b3-8073-ad2a1594a8c5	710	816	LT0039_45	281	32	1	LT0039_45_281	LT0039_45/LT0039_45_281_32.tif	BBOX1	1	-1	272	4172	0.8008184180687359	1.999996e-06	True	5.698971	cp
Apoptosis	de409519-8a06-4486-ba14-1db02d898f0b	837	672	LT0039_45	281	32	1	LT0039_45_281	LT0039_45/LT0039_45_281_32.tif	BBOX1	1	-1	272	4172	0.8616425915697522	1.999996e-06	True	5.698971	cp
Apoptosis	f754187e-d99b-4a67-a17c-1b41faa336c9	759	673	LT0039_45	281	32	1	LT0039_45_281	LT0039_45/LT0039_45_281_32.tif	BBOX1	1	-1	272	4172	0.8328202079997821	1.999996e-06	True	5.698971	cp
Apoptosis	c1805d5b-12e1-4072-ab99-70e57b7e20e8	438	411	LT0039_45	281	32	1	LT0039_45_281	LT0039_45/LT0039_45_281_32.tif	BBOX1	1	-1	272	4172	0.18648421782722385	1.999996e-06	True	5.698971	cp
Apoptosis	62e5a226-2079-4653-9269-df73cfca3c13	770	377	LT0039_45	281	32	1	LT0039_45_281	LT0039_45/LT0039_45_281_32.tif	BBOX1	1	-1	272	4172	0.8327693029539021	1.999996e-06	True	5.698971	cp
Apoptosis	14b12455-3c6d-457b-9e31-d4dd78e2b5fe	1143	446	LT0039_45	281	32	1	LT0039_45_281	LT0039_45/LT0039_45_281_32.tif	BBOX1	1	-1	272	4172	0.07850363283215547	0.011141977	True	1.9530377	cp
Apoptosis	95c68b00-bdc5-479e-a292-7c2ffb41acb5	950	170	LT0041_32	132	65	1	LT0041_32_132	LT0041_32/LT0041_32_132_65.tif	TRPV1	1	-1	272	4172	0.6783943271786098	1.999996e-06	True	5.698971	cp
Apoptosis	3aa58c55-da90-468b-82bd-655834d73384	693	203	LT0041_32	132	65	1	LT0041_32_132	LT0041_32/LT0041_32_132_65.tif	TRPV1	1	-1	272	4172	0.581631093292045	1.999996e-06	True	5.698971	cp
Apoptosis	1ebd13bf-4a49-4c30-a817-22b66aca4115	647	298	LT0041_32	132	68	1	LT0041_32_132	LT0041_32/LT0041_32_132_68.tif	TRPV1	1	-1	272	4172	0.7318655243575367	1.999996e-06	True	5.698971	cp
Apoptosis	9ad2ddb2-a6c0-4986-8b96-49355efc68bd	447	844	LT0041_32	132	68	1	LT0041_32_132	LT0041_32/LT0041_32_132_68.tif	TRPV1	1	-1	272	4172	0.6269287945547118	1.999996e-06	True	5.698971	cp
Apoptosis	adf447d5-e019-40ed-a006-12888c8db35f	1004	789	LT0041_32	132	68	1	LT0041_32_132	LT0041_32/LT0041_32_132_68.tif	TRPV1	1	-1	272	4172	0.7743921362660067	1.999996e-06	True	5.698971	cp
Apoptosis	1c3eda02-744c-4b85-a541-2c171ac289a7	704	197	LT0041_32	132	68	1	LT0041_32_132	LT0041_32/LT0041_32_132_68.tif	TRPV1	1	-1	272	4172	0.8582066098273957	1.999996e-06	True	5.698971	cp
Apoptosis	de148cf6-b023-4a53-adb7-190b13ff7942	691	279	LT0041_32	132	68	1	LT0041_32_132	LT0041_32/LT0041_32_132_68.tif	TRPV1	1	-1	272	4172	0.5794307393582318	1.999996e-06	True	5.698971	cp
Apoptosis	50c844e6-b357-4449-bb0c-f52a1a5d4ebf	623	240	LT0041_32	132	74	1	LT0041_32_132	LT0041_32/LT0041_32_132_74.tif	TRPV1	1	-1	272	4172	0.5640119314494738	1.999996e-06	True	5.698971	cp
Apoptosis	e430f1fa-6094-4d21-b2b5-b1e2159b3791	157	626	LT0041_32	132	74	1	LT0041_32_132	LT0041_32/LT0041_32_132_74.tif	TRPV1	1	-1	272	4172	0.5404545188858102	1.999996e-06	True	5.698971	cp
Apoptosis	66edd98a-0ad9-482e-aba2-8991245f42e5	702	194	LT0041_32	132	74	1	LT0041_32_132	LT0041_32/LT0041_32_132_74.tif	TRPV1	1	-1	272	4172	0.8610798591819557	1.999996e-06	True	5.698971	cp
Apoptosis	1e47acf9-d86d-43b8-9065-962e06a21280	993	126	LT0041_32	132	74	1	LT0041_32_132	LT0041_32/LT0041_32_132_74.tif	TRPV1	1	-1	272	4172	0.7949910847120792	1.999996e-06	True	5.698971	cp
Apoptosis	a7d71a09-abaf-4ee2-9fdf-503540ff9c9f	965	539	LT0041_32	132	74	1	LT0041_32_132	LT0041_32/LT0041_32_132_74.tif	TRPV1	1	-1	272	4172	0.7541296171048195	1.999996e-06	True	5.698971	cp
Apoptosis	87ce683c-cc1e-4319-886e-7bef980c1337	969	177	LT0041_32	132	74	1	LT0041_32_132	LT0041_32/LT0041_32_132_74.tif	TRPV1	1	-1	272	4172	0.731975157286942	1.999996e-06	True	5.698971	cp
Apoptosis	1a24fef2-6751-4555-8449-de865231c41a	654	432	LT0041_32	132	74	1	LT0041_32_132	LT0041_32/LT0041_32_132_74.tif	TRPV1	1	-1	272	4172	0.7593453907599014	1.999996e-06	True	5.698971	cp
Apoptosis	c6ca0382-0666-400a-874a-17174b4ea27a	534	939	LT0043_48	166	74	1	LT0043_48_166	LT0043_48/LT0043_48_166_74.tif	OGG1	1	-1	272	4172	0.7794263279348017	1.999996e-06	True	5.698971	cp
Apoptosis	5d98d2be-7a20-469d-a1b1-4f608101326f	613	487	LT0046_19	356	92	1	LT0046_19_356	LT0046_19/LT0046_19_356_92.tif	RAB8A	1	-1	272	4172	0.6362758864524316	1.999996e-06	True	5.698971	cp
Apoptosis	e275ee4a-ea5f-4651-9876-c598f22a00b0	167	422	LT0046_19	356	92	1	LT0046_19_356	LT0046_19/LT0046_19_356_92.tif	RAB8A	1	-1	272	4172	0.5392042564145878	1.999996e-06	True	5.698971	cp
Apoptosis	c8b329d5-2cbe-4711-89fb-b2f6653b05f4	601	141	LT0048_13	69	7	1	LT0048_13_69	LT0048_13/LT0048_13_69_7.tif	TOP1	1	-1	272	4172	0.819843213302307	1.999996e-06	True	5.698971	cp
Apoptosis	ec4b7f3e-f4dc-4fdb-94e1-2a948176f103	136	369	LT0048_13	69	7	1	LT0048_13_69	LT0048_13/LT0048_13_69_7.tif	TOP1	1	-1	272	4172	0.8309869872176984	1.999996e-06	True	5.698971	cp
Apoptosis	18a8dd48-c098-4e7d-9105-68b76d0615df	698	183	LT0048_13	69	7	1	LT0048_13_69	LT0048_13/LT0048_13_69_7.tif	TOP1	1	-1	272	4172	0.4421289482180086	1.999996e-06	True	5.698971	cp
Apoptosis	f90ec751-e089-4b80-95b7-3608673f8020	1214	135	LT0048_13	69	7	1	LT0048_13_69	LT0048_13/LT0048_13_69_7.tif	TOP1	1	-1	272	4172	0.8614744999123964	1.999996e-06	True	5.698971	cp
Apoptosis	5b94d49b-c471-4364-8751-1ee89588dc26	323	454	LT0048_13	69	7	1	LT0048_13_69	LT0048_13/LT0048_13_69_7.tif	TOP1	1	-1	272	4172	0.23509397808928734	1.999996e-06	True	5.698971	cp
Apoptosis	4abc75c2-dd26-4c71-9e63-3ddd545ff533	694	189	LT0048_13	69	14	1	LT0048_13_69	LT0048_13/LT0048_13_69_14.tif	TOP1	1	-1	272	4172	0.7764122273868668	1.999996e-06	True	5.698971	cp
Apoptosis	1e549777-eaa1-444b-853d-6762ed4efdbf	1214	134	LT0048_13	69	14	1	LT0048_13_69	LT0048_13/LT0048_13_69_14.tif	TOP1	1	-1	272	4172	0.8327263701322528	1.999996e-06	True	5.698971	cp
Apoptosis	325c546f-bb75-4d95-80fd-621574fc48e5	1144	327	LT0048_13	69	14	1	LT0048_13_69	LT0048_13/LT0048_13_69_14.tif	TOP1	1	-1	272	4172	0.7017792824485038	1.999996e-06	True	5.698971	cp
Apoptosis	808b0f33-5a32-486b-9dcf-de749ac7f700	623	134	LT0048_13	69	14	1	LT0048_13_69	LT0048_13/LT0048_13_69_14.tif	TOP1	1	-1	272	4172	0.8252562198054075	1.999996e-06	True	5.698971	cp
Apoptosis	57edeca5-16e1-4546-916e-01f4b34cfb94	137	365	LT0048_13	69	14	1	LT0048_13_69	LT0048_13/LT0048_13_69_14.tif	TOP1	1	-1	272	4172	0.7707270032422449	1.999996e-06	True	5.698971	cp
Apoptosis	9481d8ee-16ab-466c-9190-291104fb2b15	800	612	LT0048_13	69	14	1	LT0048_13_69	LT0048_13/LT0048_13_69_14.tif	TOP1	1	-1	272	4172	0.7678497314351167	1.999996e-06	True	5.698971	cp
Apoptosis	10dd4703-be52-43e8-bf00-605e9cca9f21	1214	133	LT0048_13	69	15	1	LT0048_13_69	LT0048_13/LT0048_13_69_15.tif	TOP1	1	-1	272	4172	0.8125375434515844	1.999996e-06	True	5.698971	cp
Apoptosis	839ea3d7-a0b5-4585-8c9d-3b4277abb44c	732	818	LT0048_13	69	15	1	LT0048_13_69	LT0048_13/LT0048_13_69_15.tif	TOP1	1	-1	272	4172	0.8468016902304827	1.999996e-06	True	5.698971	cp
Apoptosis	d37e3ea8-22ca-44ad-8158-23ce67aa9151	695	191	LT0048_13	69	15	1	LT0048_13_69	LT0048_13/LT0048_13_69_15.tif	TOP1	1	-1	272	4172	0.7522790615202989	1.999996e-06	True	5.698971	cp
Apoptosis	56238a0b-c556-4276-83ff-35d98d301f8b	136	363	LT0048_13	69	15	1	LT0048_13_69	LT0048_13/LT0048_13_69_15.tif	TOP1	1	-1	272	4172	0.8236918950483682	1.999996e-06	True	5.698971	cp
Apoptosis	d7892fae-83f0-441b-80dc-5ab110c7103a	585	246	LT0048_13	69	15	1	LT0048_13_69	LT0048_13/LT0048_13_69_15.tif	TOP1	1	-1	272	4172	0.834446084193692	1.999996e-06	True	5.698971	cp
Apoptosis	4d56e20b-9ee8-4b3c-a7c5-e079e9317722	376	446	LT0048_13	69	15	1	LT0048_13_69	LT0048_13/LT0048_13_69_15.tif	TOP1	1	-1	272	4172	0.6534536128272632	1.999996e-06	True	5.698971	cp
Apoptosis	1366c1cc-5ec3-46d2-b678-abdfab169c15	694	364	LT0048_13	69	72	1	LT0048_13_69	LT0048_13/LT0048_13_69_72.tif	TOP1	1	-1	272	4172	0.6990306411283214	1.999996e-06	True	5.698971	cp
Apoptosis	10668c76-b30a-4d83-b9f4-56c3cc3e39ab	701	189	LT0048_13	69	72	1	LT0048_13_69	LT0048_13/LT0048_13_69_72.tif	TOP1	1	-1	272	4172	0.832370944508654	1.999996e-06	True	5.698971	cp
Apoptosis	d119c218-9ae1-40be-a169-e1f190a4ab69	818	217	LT0048_13	69	72	1	LT0048_13_69	LT0048_13/LT0048_13_69_72.tif	TOP1	1	-1	272	4172	0.8189649303682776	1.999996e-06	True	5.698971	cp
Apoptosis	128aa71b-e280-4426-a57b-3213dfe7b3fa	663	223	LT0048_13	69	72	1	LT0048_13_69	LT0048_13/LT0048_13_69_72.tif	TOP1	1	-1	272	4172	0.851503777879235	1.999996e-06	True	5.698971	cp
Apoptosis	8be706f2-d449-4734-882b-6255c6621ed8	171	430	LT0048_14	335	29	1	LT0048_14_335	LT0048_14/LT0048_14_335_29.tif	PLK1	1	-1	272	4172	0.8453661160221628	1.999996e-06	True	5.698971	cp
Apoptosis	1eb4ee77-d87c-45bb-968d-b126b6a00d66	484	973	LT0048_14	335	29	1	LT0048_14_335	LT0048_14/LT0048_14_335_29.tif	PLK1	1	-1	272	4172	0.678718400057218	1.999996e-06	True	5.698971	cp
Apoptosis	f9d57a2a-4015-44b5-a794-8827a831e0af	479	545	LT0048_14	335	29	1	LT0048_14_335	LT0048_14/LT0048_14_335_29.tif	PLK1	1	-1	272	4172	0.687756268876838	1.999996e-06	True	5.698971	cp
Apoptosis	5320bdf6-5e91-4d31-8b96-b8d6557128db	620	737	LT0048_14	335	29	1	LT0048_14_335	LT0048_14/LT0048_14_335_29.tif	PLK1	1	-1	272	4172	0.7687774888013786	1.999996e-06	True	5.698971	cp
Apoptosis	7e20f7f7-464c-493e-8608-9e65d8f4a3db	550	851	LT0048_14	335	56	1	LT0048_14_335	LT0048_14/LT0048_14_335_56.tif	PLK1	1	-1	272	4172	0.7836169840790294	1.999996e-06	True	5.698971	cp
Apoptosis	5693882c-88fa-426f-ab90-df6cfe08993e	188	400	LT0048_14	335	56	1	LT0048_14_335	LT0048_14/LT0048_14_335_56.tif	PLK1	1	-1	272	4172	0.6250724722998164	1.999996e-06	True	5.698971	cp
Apoptosis	7e20f7f7-464c-493e-8608-9e65d8f4a3db	550	851	LT0048_14	335	56	1	LT0048_14_335	LT0048_14/LT0048_14_335_56.tif	PLK1	1	-1	272	4172	0.7836169840790294	1.999996e-06	True	5.698971	cp
Apoptosis	a9c2f3fb-61eb-4a4a-af83-45c51ee29aa1	1169	90	LT0048_14	335	56	1	LT0048_14_335	LT0048_14/LT0048_14_335_56.tif	PLK1	1	-1	272	4172	0.8385520252394785	1.999996e-06	True	5.698971	cp
Apoptosis	0d9f5b44-4600-4cfe-a45e-94cbb70cb2de	195	424	LT0048_14	335	56	1	LT0048_14_335	LT0048_14/LT0048_14_335_56.tif	PLK1	1	-1	272	4172	0.6425803542215903	1.999996e-06	True	5.698971	cp
Apoptosis	6fc89e74-83f1-488a-b695-88041b6138ee	484	558	LT0048_14	335	56	1	LT0048_14_335	LT0048_14/LT0048_14_335_56.tif	PLK1	1	-1	272	4172	0.8763869758048974	1.999996e-06	True	5.698971	cp
Apoptosis	87a6ad9e-2ef7-49ac-a6d6-350f4465c9e0	680	780	LT0066_19	287	22	1	LT0066_19_287	LT0066_19/LT0066_19_287_22.tif	ch-TOG	1	-1	272	4172	0.5144465408352838	1.999996e-06	True	5.698971	cp
Apoptosis	97143022-da83-4b4d-b013-1c4db27a7a84	728	804	LT0066_19	287	22	1	LT0066_19_287	LT0066_19/LT0066_19_287_22.tif	ch-TOG	1	-1	272	4172	0.6555560182549937	1.999996e-06	True	5.698971	cp
Apoptosis	2b465d52-e2de-496b-830f-f565f2cb8876	381	272	LT0066_19	287	22	1	LT0066_19_287	LT0066_19/LT0066_19_287_22.tif	ch-TOG	1	-1	272	4172	0.8265711647345788	1.999996e-06	True	5.698971	cp
Apoptosis	4aa230ff-0183-48e8-95e5-5105ac75b1c9	679	331	LT0066_19	287	22	1	LT0066_19_287	LT0066_19/LT0066_19_287_22.tif	ch-TOG	1	-1	272	4172	0.8532461362678626	1.999996e-06	True	5.698971	cp
Apoptosis	00da090a-c4da-494f-8278-a6343669dce9	704	312	LT0066_19	287	22	1	LT0066_19_287	LT0066_19/LT0066_19_287_22.tif	ch-TOG	1	-1	272	4172	0.48157541702529016	1.999996e-06	True	5.698971	cp
Apoptosis	927a6916-f7fd-4ac4-ae20-a9c7d6bdf04f	836	554	LT0066_19	287	22	1	LT0066_19_287	LT0066_19/LT0066_19_287_22.tif	ch-TOG	1	-1	272	4172	0.6140452700094239	1.999996e-06	True	5.698971	cp
Apoptosis	348a6bc2-8828-4290-b1ed-7f4a0509abba	877	437	LT0066_19	287	48	1	LT0066_19_287	LT0066_19/LT0066_19_287_48.tif	ch-TOG	1	-1	272	4172	0.8555357613228822	1.999996e-06	True	5.698971	cp
Apoptosis	a53d9662-f0a0-4402-be7f-1898bc885521	454	644	LT0066_19	287	48	1	LT0066_19_287	LT0066_19/LT0066_19_287_48.tif	ch-TOG	1	-1	272	4172	0.29409354758706013	1.999996e-06	True	5.698971	cp
Apoptosis	85384e3f-41ed-49ff-864e-0162795a9018	475	243	LT0066_19	287	48	1	LT0066_19_287	LT0066_19/LT0066_19_287_48.tif	ch-TOG	1	-1	272	4172	0.7893617584087691	1.999996e-06	True	5.698971	cp
Apoptosis	e9e4335f-c0e3-434f-b689-b9536ef62d91	655	434	LT0066_19	287	48	1	LT0066_19_287	LT0066_19/LT0066_19_287_48.tif	ch-TOG	1	-1	272	4172	0.7445173466819959	1.999996e-06	True	5.698971	cp
Apoptosis	defc9cc1-66ef-4de6-b8d8-249aa48d25d3	1103	461	LT0066_19	287	48	1	LT0066_19_287	LT0066_19/LT0066_19_287_48.tif	ch-TOG	1	-1	272	4172	0.24575734033292448	1.999996e-06	True	5.698971	cp
Apoptosis	a7cd2892-c6b0-45a1-a66d-5cd939ce79d4	1288	614	LT0066_19	287	87	1	LT0066_19_287	LT0066_19/LT0066_19_287_87.tif	ch-TOG	1	-1	272	4172	0.6212255884409918	1.999996e-06	True	5.698971	cp
Apoptosis	51bce594-f28b-4d30-b6da-52c41f9a2c13	716	232	LT0089_01	175	60	1	LT0089_01_175	LT0089_01/LT0089_01_175_60.tif	ENSG00000159763	1	-1	272	4172	0.5981631011765768	1.999996e-06	True	5.698971	cp
Apoptosis	7e8bd6de-4d09-44b4-9da6-f0c0cdf721d5	549	344	LT0089_01	175	60	1	LT0089_01_175	LT0089_01/LT0089_01_175_60.tif	ENSG00000159763	1	-1	272	4172	0.5254880062877034	1.999996e-06	True	5.698971	cp
Apoptosis	49c7da79-24cc-436d-892a-d759958b76de	694	404	LT0089_01	175	60	1	LT0089_01_175	LT0089_01/LT0089_01_175_60.tif	ENSG00000159763	1	-1	272	4172	0.3698582707943244	1.999996e-06	True	5.698971	cp
Apoptosis	f3d62629-8a50-4761-bf12-797bfcb4042c	1050	718	LT0089_01	175	71	1	LT0089_01_175	LT0089_01/LT0089_01_175_71.tif	ENSG00000159763	1	-1	272	4172	0.7016429528323123	1.999996e-06	True	5.698971	cp
Apoptosis	09d7d47c-9856-44c1-9243-6bb1e4e3c4ac	713	228	LT0089_01	175	71	1	LT0089_01_175	LT0089_01/LT0089_01_175_71.tif	ENSG00000159763	1	-1	272	4172	0.61572924837672	1.999996e-06	True	5.698971	cp
Apoptosis	df3318ba-cae6-4bb2-a397-dc2122aeba5a	525	348	LT0089_01	175	71	1	LT0089_01_175	LT0089_01/LT0089_01_175_71.tif	ENSG00000159763	1	-1	272	4172	0.714204696071243	1.999996e-06	True	5.698971	cp
Apoptosis	cb02e9ff-bced-404d-8f14-13dce6bb1b11	690	417	LT0089_01	175	71	1	LT0089_01_175	LT0089_01/LT0089_01_175_71.tif	ENSG00000159763	1	-1	272	4172	0.6858749261921339	1.999996e-06	True	5.698971	cp
Apoptosis	ebe6d3ca-658f-4f14-a7ca-0155328cda5a	167	506	LT0089_01	175	93	1	LT0089_01_175	LT0089_01/LT0089_01_175_93.tif	ENSG00000159763	1	-1	272	4172	0.8162265613826256	1.999996e-06	True	5.698971	cp
Apoptosis	194a0c9f-7078-4c1a-a72e-1dc096875ad7	478	68	LT0089_01	175	93	1	LT0089_01_175	LT0089_01/LT0089_01_175_93.tif	ENSG00000159763	1	-1	272	4172	0.6841038418533125	1.999996e-06	True	5.698971	cp
Apoptosis	bc5ee86f-d961-4366-aea3-763df6de1b3d	223	609	LT0089_01	175	93	1	LT0089_01_175	LT0089_01/LT0089_01_175_93.tif	ENSG00000159763	1	-1	272	4172	0.8712517395799629	1.999996e-06	True	5.698971	cp
Apoptosis	188bacb9-09ea-4a64-aefd-e7d4c4e26225	708	234	LT0089_01	175	93	1	LT0089_01_175	LT0089_01/LT0089_01_175_93.tif	ENSG00000159763	1	-1	272	4172	0.8185486737433736	1.999996e-06	True	5.698971	cp
Apoptosis	9b3b0c35-1652-4f09-b14d-f08c9d4c0c13	851	307	LT0089_01	175	93	1	LT0089_01_175	LT0089_01/LT0089_01_175_93.tif	ENSG00000159763	1	-1	272	4172	0.6267917811742068	1.999996e-06	True	5.698971	cp
Apoptosis	c9c9ae12-4d06-48f2-a14c-d4d6d4a44165	770	374	LT0089_01	175	93	1	LT0089_01_175	LT0089_01/LT0089_01_175_93.tif	ENSG00000159763	1	-1	272	4172	0.6150306200194007	1.999996e-06	True	5.698971	cp
Apoptosis	f98034c2-babb-4bb5-90f6-2bab6b250fad	933	588	LT0089_01	175	93	1	LT0089_01_175	LT0089_01/LT0089_01_175_93.tif	ENSG00000159763	1	-1	272	4172	0.7572368992881623	1.999996e-06	True	5.698971	cp
Apoptosis	4c4cb346-ef81-49b4-ac48-2d41e006984f	672	420	LT0089_01	175	93	1	LT0089_01_175	LT0089_01/LT0089_01_175_93.tif	ENSG00000159763	1	-1	272	4172	0.8353466159516277	1.999996e-06	True	5.698971	cp
Apoptosis	27740327-26ae-4ecd-99d9-49b3a4506ec5	1076	676	LT0089_01	175	93	1	LT0089_01_175	LT0089_01/LT0089_01_175_93.tif	ENSG00000159763	1	-1	272	4172	0.690904077363911	1.999996e-06	True	5.698971	cp
Apoptosis	64e098bd-2e43-4e0e-96b4-a75df30e5b21	1145	623	LT0089_01	175	93	1	LT0089_01_175	LT0089_01/LT0089_01_175_93.tif	ENSG00000159763	1	-1	272	4172	0.7827918596962714	1.999996e-06	True	5.698971	cp
Apoptosis	fcbdc12c-b744-41c3-9cca-7b0dc96f7073	690	399	LT0089_01	175	93	1	LT0089_01_175	LT0089_01/LT0089_01_175_93.tif	ENSG00000159763	1	-1	272	4172	0.7729648088096248	1.999996e-06	True	5.698971	cp
Apoptosis	2da53a27-0eba-4315-ae91-c44a238a3686	506	361	LT0089_01	175	93	1	LT0089_01_175	LT0089_01/LT0089_01_175_93.tif	ENSG00000159763	1	-1	272	4172	0.23350372569176628	1.999996e-06	True	5.698971	cp
Apoptosis	45a6b46f-6862-4b1d-b7c2-7af3a12caaa5	649	288	LT0091_30	169	5	1	LT0091_30_169	LT0091_30/LT0091_30_169_5.tif	ENSG00000165675	1	-1	272	4172	0.09095138534305663	6.399987e-05	True	4.193821	cp
Apoptosis	4e337925-c5b9-4dc3-b3c6-9ae631cfef5f	681	119	LT0091_30	169	5	1	LT0091_30_169	LT0091_30/LT0091_30_169_5.tif	ENSG00000165675	1	-1	272	4172	0.09302104500284873	2.999994e-05	True	4.5228796	cp
Apoptosis	fac2d0de-d5b5-45b9-ad38-94b7d4f50496	621	247	LT0091_30	169	5	1	LT0091_30_169	LT0091_30/LT0091_30_169_5.tif	ENSG00000165675	1	-1	272	4172	0.058159320684500325	0.992504	False	0.003267734	cp
Apoptosis	9c119984-9d0b-450d-acc7-df8dc93a36d2	594	737	LT0091_30	169	5	1	LT0091_30_169	LT0091_30/LT0091_30_169_5.tif	ENSG00000165675	1	-1	272	4172	0.7203352119163943	1.999996e-06	True	5.698971	cp
Apoptosis	ebbe1e25-945a-4d1e-a123-ac0f0a206a01	371	641	LT0091_30	169	21	1	LT0091_30_169	LT0091_30/LT0091_30_169_21.tif	ENSG00000165675	1	-1	272	4172	0.5681305249512968	1.999996e-06	True	5.698971	cp
Apoptosis	ddc4a6e3-4dfc-49dd-a531-38840c05dea9	743	800	LT0091_30	169	21	1	LT0091_30_169	LT0091_30/LT0091_30_169_21.tif	ENSG00000165675	1	-1	272	4172	0.841668210879385	1.999996e-06	True	5.698971	cp
Apoptosis	e7f6b50e-e51d-4c6b-8986-01664f4938e2	212	853	LT0091_30	169	21	1	LT0091_30_169	LT0091_30/LT0091_30_169_21.tif	ENSG00000165675	1	-1	272	4172	0.6111352642403215	1.999996e-06	True	5.698971	cp
Apoptosis	a54e68d1-cd1e-43bb-90e9-c18b5ffd8170	747	771	LT0091_30	169	21	1	LT0091_30_169	LT0091_30/LT0091_30_169_21.tif	ENSG00000165675	1	-1	272	4172	0.5832157671499049	1.999996e-06	True	5.698971	cp
Apoptosis	6c07f14f-6e69-469d-95f9-eebc651b0ebb	401	671	LT0091_30	169	43	1	LT0091_30_169	LT0091_30/LT0091_30_169_43.tif	ENSG00000165675	1	-1	272	4172	0.6042903864857027	1.999996e-06	True	5.698971	cp
Apoptosis	ad7e18ef-7200-4d2d-84d3-517e82ab91df	589	738	LT0091_30	169	43	1	LT0091_30_169	LT0091_30/LT0091_30_169_43.tif	ENSG00000165675	1	-1	272	4172	0.6189872739900596	1.999996e-06	True	5.698971	cp
Apoptosis	41eb035a-2142-44e4-8b73-4ca0dea8d7ab	635	812	LT0091_30	169	43	1	LT0091_30_169	LT0091_30/LT0091_30_169_43.tif	ENSG00000165675	1	-1	272	4172	0.5378692329172134	1.999996e-06	True	5.698971	cp
Apoptosis	ae4f6c2e-497c-4604-9f4f-316b76abeedc	742	780	LT0091_30	169	43	1	LT0091_30_169	LT0091_30/LT0091_30_169_43.tif	ENSG00000165675	1	-1	272	4172	0.21774319308327938	1.999996e-06	True	5.698971	cp
Apoptosis	a94129eb-a40e-4ffb-8b7a-9efe305ce036	967	416	LT0091_30	169	43	1	LT0091_30_169	LT0091_30/LT0091_30_169_43.tif	ENSG00000165675	1	-1	272	4172	0.619156042720496	1.999996e-06	True	5.698971	cp
Apoptosis	c09fbfe0-058e-4fe3-9b31-8b9c4f5feda3	679	217	LT0094_04	319	73	1	LT0094_04_319	LT0094_04/LT0094_04_319_73.tif	ENSG00000177426	1	-1	272	4172	0.6987638692780708	1.999996e-06	True	5.698971	cp
Apoptosis	8488534f-565f-4bba-80d2-5a037cfd1819	501	671	LT0094_04	319	73	1	LT0094_04_319	LT0094_04/LT0094_04_319_73.tif	ENSG00000177426	1	-1	272	4172	0.7375747459438425	1.999996e-06	True	5.698971	cp
Apoptosis	28dc39f7-ad48-4e30-8a78-fa841f643a91	694	158	LT0094_04	319	73	1	LT0094_04_319	LT0094_04/LT0094_04_319_73.tif	ENSG00000177426	1	-1	272	4172	0.5972113809261315	1.999996e-06	True	5.698971	cp
Apoptosis	90de3e93-800b-40dd-af82-3dea0f96e5dc	240	395	LT0094_04	319	93	1	LT0094_04_319	LT0094_04/LT0094_04_319_93.tif	ENSG00000177426	1	-1	272	4172	0.6746505182121707	1.999996e-06	True	5.698971	cp
Apoptosis	61632b49-5eb1-4c40-a6ef-2bf023a118b0	837	366	LT0094_04	319	93	1	LT0094_04_319	LT0094_04/LT0094_04_319_93.tif	ENSG00000177426	1	-1	272	4172	0.6165897590856807	1.999996e-06	True	5.698971	cp
Apoptosis	8d720c06-093f-4013-b3a1-fa60930189fd	538	892	LT0098_13	21	21	1	LT0098_13_21	LT0098_13/LT0098_13_21_21.tif	ENSG00000110675	1	-1	272	4172	0.5846996343012176	1.999996e-06	True	5.698971	cp
Apoptosis	2cec1d51-99fe-46a5-bc2f-4cadec0aeded	187	667	LT0100_03	93	37	1	LT0100_03_93	LT0100_03/LT0100_03_93_37.tif	ENSG00000148826	1	-1	272	4172	0.7269320500060212	1.999996e-06	True	5.698971	cp
Apoptosis	2d3b152a-fd3c-432e-aad9-f253e9ffe1ec	1103	504	LT0100_03	93	56	1	LT0100_03_93	LT0100_03/LT0100_03_93_56.tif	ENSG00000148826	1	-1	272	4172	0.6985308967911265	1.999996e-06	True	5.698971	cp
Apoptosis	5d19e677-97cf-43fc-b49b-bca6d399d591	585	689	LT0100_03	93	56	1	LT0100_03_93	LT0100_03/LT0100_03_93_56.tif	ENSG00000148826	1	-1	272	4172	0.47975089505561497	1.999996e-06	True	5.698971	cp
Apoptosis	27db635f-086d-4633-be20-9457b74b1023	551	849	LT0100_03	93	56	1	LT0100_03_93	LT0100_03/LT0100_03_93_56.tif	ENSG00000148826	1	-1	272	4172	0.5494974676472478	1.999996e-06	True	5.698971	cp
Apoptosis	ab52c17d-0dbd-491f-bfae-075640487a72	572	850	LT0100_03	93	84	1	LT0100_03_93	LT0100_03/LT0100_03_93_84.tif	ENSG00000148826	1	-1	272	4172	0.6801747483122311	1.999996e-06	True	5.698971	cp
Apoptosis	1e505b93-a316-467c-b8d6-a94994df23d3	1009	520	LT0100_03	93	84	1	LT0100_03_93	LT0100_03/LT0100_03_93_84.tif	ENSG00000148826	1	-1	272	4172	0.8216407858410048	1.999996e-06	True	5.698971	cp
Apoptosis	4f97cdb3-7168-4ce5-9199-372f795b0e8d	503	441	LT0100_03	93	84	1	LT0100_03_93	LT0100_03/LT0100_03_93_84.tif	ENSG00000148826	1	-1	272	4172	0.12143338408670648	1.999996e-06	True	5.698971	cp
Apoptosis	7d86422e-5391-454f-a2ef-e46ba16aa83c	468	819	LT0100_03	93	84	1	LT0100_03_93	LT0100_03/LT0100_03_93_84.tif	ENSG00000148826	1	-1	272	4172	0.5356369108728937	1.999996e-06	True	5.698971	cp
Apoptosis	3c655ff5-8a19-4f8b-b521-7439dc87f915	385	922	LT0100_03	93	84	1	LT0100_03_93	LT0100_03/LT0100_03_93_84.tif	ENSG00000148826	1	-1	272	4172	0.53955171510666	1.999996e-06	True	5.698971	cp
Apoptosis	275a4333-4e0c-47ed-ac21-e86c2b26c15a	740	463	LT0100_03	93	84	1	LT0100_03_93	LT0100_03/LT0100_03_93_84.tif	ENSG00000148826	1	-1	272	4172	0.6881732123715175	1.999996e-06	True	5.698971	cp
Apoptosis	062e9312-e51f-43bf-bea8-f72e55152013	552	427	LT0100_03	93	84	1	LT0100_03_93	LT0100_03/LT0100_03_93_84.tif	ENSG00000148826	1	-1	272	4172	0.6213028562010537	1.999996e-06	True	5.698971	cp
Apoptosis	02a309b1-1e39-490d-be4c-926852e1615e	607	873	LT0100_03	93	84	1	LT0100_03_93	LT0100_03/LT0100_03_93_84.tif	ENSG00000148826	1	-1	272	4172	0.6910269909772918	1.999996e-06	True	5.698971	cp
Apoptosis	4a302fd6-8a92-4666-8d86-41d5ba8e817d	692	721	LT0100_03	93	84	1	LT0100_03_93	LT0100_03/LT0100_03_93_84.tif	ENSG00000148826	1	-1	272	4172	0.7615655837045391	1.999996e-06	True	5.698971	cp
Apoptosis	390956cc-f891-409f-9ea6-93748d2f6a02	595	860	LT0100_03	93	84	1	LT0100_03_93	LT0100_03/LT0100_03_93_84.tif	ENSG00000148826	1	-1	272	4172	0.5200250145832581	1.999996e-06	True	5.698971	cp
Apoptosis	af4ba8ff-8f90-42c2-b669-1f0eb2b807a4	675	333	LT0106_02	287	19	1	LT0106_02_287	LT0106_02/LT0106_02_287_19.tif	ENSG00000186143	1	-1	272	4172	0.6241044536548359	1.999996e-06	True	5.698971	cp
Apoptosis	7cd337a6-e188-4017-865d-b2fe1d09a497	1200	150	LT0106_02	287	19	1	LT0106_02_287	LT0106_02/LT0106_02_287_19.tif	ENSG00000186143	1	-1	272	4172	0.2434162017457113	1.999996e-06	True	5.698971	cp
Apoptosis	46d4aaee-24e7-4591-a983-7eba17a93e54	698	695	LT0109_38	381	66	1	LT0109_38_381	LT0109_38/LT0109_38_381_66.tif	COPB	1	-1	272	4172	0.7390185834187611	1.999996e-06	True	5.698971	cp
Apoptosis	d6cbb7cb-92fc-49f0-8ee5-ea95490216f5	326	633	LT0109_38	381	66	1	LT0109_38_381	LT0109_38/LT0109_38_381_66.tif	COPB	1	-1	272	4172	0.8753056669986932	1.999996e-06	True	5.698971	cp
Apoptosis	9652a3f0-2f2a-4796-bb37-bca396b801ea	765	639	LT0109_38	381	66	1	LT0109_38_381	LT0109_38/LT0109_38_381_66.tif	COPB	1	-1	272	4172	0.4834749767441937	1.999996e-06	True	5.698971	cp
Apoptosis	db518307-d930-40d0-b52f-4e4cc04bd65f	1059	510	LT0109_38	381	66	1	LT0109_38_381	LT0109_38/LT0109_38_381_66.tif	COPB	1	-1	272	4172	0.8464282758064217	1.999996e-06	True	5.698971	cp
Apoptosis	2f14e8b7-fc79-402e-b702-29185f5cf7aa	912	551	LT0109_38	381	87	1	LT0109_38_381	LT0109_38/LT0109_38_381_87.tif	COPB	1	-1	272	4172	0.6707022830024224	1.999996e-06	True	5.698971	cp
Apoptosis	4ecff73b-2642-4dbb-8d67-b204c6b42a61	307	233	LT0109_38	381	87	1	LT0109_38_381	LT0109_38/LT0109_38_381_87.tif	COPB	1	-1	272	4172	0.6079264219136531	1.999996e-06	True	5.698971	cp
Apoptosis	da43022f-55ff-4603-b9a0-b5c724c042a3	909	385	LT0109_38	381	87	1	LT0109_38_381	LT0109_38/LT0109_38_381_87.tif	COPB	1	-1	272	4172	0.6067079331841153	1.999996e-06	True	5.698971	cp
Apoptosis	4a1f2972-cba8-4df6-b9e5-1fad4bb0f0ce	284	249	LT0109_38	381	87	1	LT0109_38_381	LT0109_38/LT0109_38_381_87.tif	COPB	1	-1	272	4172	0.5983579255959806	1.999996e-06	True	5.698971	cp
Apoptosis	8aa045f4-aeb8-4c9c-b849-bff4566fbdb8	264	231	LT0109_38	381	87	1	LT0109_38_381	LT0109_38/LT0109_38_381_87.tif	COPB	1	-1	272	4172	0.8430950978902497	1.999996e-06	True	5.698971	cp
Apoptosis	3a8aff11-539e-4af5-9efb-d2a72328e03f	395	564	LT0109_38	381	87	1	LT0109_38_381	LT0109_38/LT0109_38_381_87.tif	COPB	1	-1	272	4172	0.6114197307980321	1.999996e-06	True	5.698971	cp
Apoptosis	631f94cc-59d2-4ddc-a72d-f52814e754c2	934	536	LT0109_38	381	87	1	LT0109_38_381	LT0109_38/LT0109_38_381_87.tif	COPB	1	-1	272	4172	0.7082536078848829	1.999996e-06	True	5.698971	cp
Apoptosis	f1830bae-a484-48a5-ae95-832646f7ac83	380	681	LT0109_38	381	87	1	LT0109_38_381	LT0109_38/LT0109_38_381_87.tif	COPB	1	-1	272	4172	0.5790423349545537	1.999996e-06	True	5.698971	cp
Apoptosis	53c33009-aeee-4e28-87e1-daff6f736ab8	409	769	LT0109_38	381	87	1	LT0109_38_381	LT0109_38/LT0109_38_381_87.tif	COPB	1	-1	272	4172	0.6342238404546334	1.999996e-06	True	5.698971	cp
Apoptosis	f230634e-8310-48c1-a39e-b589275a1168	246	225	LT0109_38	381	87	1	LT0109_38_381	LT0109_38/LT0109_38_381_87.tif	COPB	1	-1	272	4172	0.633932824120772	1.999996e-06	True	5.698971	cp
Apoptosis	a4150eda-770c-4005-8fb2-8e00dc11da4f	760	673	LT0109_38	381	87	1	LT0109_38_381	LT0109_38/LT0109_38_381_87.tif	COPB	1	-1	272	4172	0.8587814038124637	1.999996e-06	True	5.698971	cp
Apoptosis	ae5b82c5-ea3b-482f-b6eb-d4c9d8b4fde8	916	368	LT0109_38	381	87	1	LT0109_38_381	LT0109_38/LT0109_38_381_87.tif	COPB	1	-1	272	4172	0.6549260234937085	1.999996e-06	True	5.698971	cp
Apoptosis	4204ab91-3916-45c3-80b4-ac70b7ae1751	215	961	LT0109_38	349	69	1	LT0109_38_349	LT0109_38/LT0109_38_349_69.tif	Eg5	1	-1	272	4172	0.2215946748598802	1.999996e-06	True	5.698971	cp
Apoptosis	5568e36a-5091-4676-b37c-ab7abdd53391	348	93	LT0109_38	349	69	1	LT0109_38_349	LT0109_38/LT0109_38_349_69.tif	Eg5	1	-1	272	4172	0.7958701781082589	1.999996e-06	True	5.698971	cp
Apoptosis	53fe74e2-772e-43e7-9937-616552e6581b	1210	296	LT0109_38	349	69	1	LT0109_38_349	LT0109_38/LT0109_38_349_69.tif	Eg5	1	-1	272	4172	0.8371605654575717	1.999996e-06	True	5.698971	cp
Apoptosis	0c073a8e-e5c4-4b32-9f26-159e4d7adbcd	257	903	LT0109_38	349	69	1	LT0109_38_349	LT0109_38/LT0109_38_349_69.tif	Eg5	1	-1	272	4172	0.8246275228375577	1.999996e-06	True	5.698971	cp
Apoptosis	53837592-6c9d-40b2-a238-97ac070af983	1053	292	LT0109_38	349	69	1	LT0109_38_349	LT0109_38/LT0109_38_349_69.tif	Eg5	1	-1	272	4172	0.6653666077285953	1.999996e-06	True	5.698971	cp
Apoptosis	990be9d1-dd6a-4888-96bc-381f649c309e	225	484	LT0109_38	349	88	1	LT0109_38_349	LT0109_38/LT0109_38_349_88.tif	Eg5	1	-1	272	4172	0.6232608331430824	1.999996e-06	True	5.698971	cp
Apoptosis	b5fc7497-3d69-422a-a4fe-cd54d1a33862	874	512	LT0109_38	349	88	1	LT0109_38_349	LT0109_38/LT0109_38_349_88.tif	Eg5	1	-1	272	4172	0.8053456580844959	1.999996e-06	True	5.698971	cp
Apoptosis	4d9a31b9-4bf0-41ab-869b-0b2a5fb13490	252	587	LT0109_38	349	88	1	LT0109_38_349	LT0109_38/LT0109_38_349_88.tif	Eg5	1	-1	272	4172	0.791555980113757	1.999996e-06	True	5.698971	cp
Apoptosis	93828a81-4dc4-4403-a348-87af222e2d68	908	43	LT0109_38	338	27	1	LT0109_38_338	LT0109_38/LT0109_38_338_27.tif	Eg5	1	-1	272	4172	0.7798488931753021	1.999996e-06	True	5.698971	cp
Apoptosis	b5f9fcd2-4710-4ac0-9a76-a123f605a800	1049	558	LT0109_38	338	80	1	LT0109_38_338	LT0109_38/LT0109_38_338_80.tif	Eg5	1	-1	272	4172	0.7201351757112231	1.999996e-06	True	5.698971	cp
Apoptosis	f9d662eb-db24-4cf4-9443-26e0d6634af0	758	178	LT0109_38	338	80	1	LT0109_38_338	LT0109_38/LT0109_38_338_80.tif	Eg5	1	-1	272	4172	0.7224241732079462	1.999996e-06	True	5.698971	cp
Apoptosis	cb0eef98-6d26-4fdd-b138-157cd6cc1693	138	630	LT0138_03	127	31	1	LT0138_03_127	LT0138_03/LT0138_03_127_31.tif	ENSG00000116641	1	-1	272	4172	0.6380890042080591	1.999996e-06	True	5.698971	cp
Apoptosis	7b611d9d-de6c-4345-aca8-71a4e4e0a080	73	692	LT0138_03	127	51	1	LT0138_03_127	LT0138_03/LT0138_03_127_51.tif	ENSG00000116641	1	-1	272	4172	0.8324445419581403	1.999996e-06	True	5.698971	cp
Apoptosis	c0b90c21-cc7c-4dac-8db8-2f714c5db249	698	161	LT0138_03	127	51	1	LT0138_03_127	LT0138_03/LT0138_03_127_51.tif	ENSG00000116641	1	-1	272	4172	0.8714496458771962	1.999996e-06	True	5.698971	cp
Apoptosis	e05f88ed-0189-4be3-90a9-c420883d2711	639	665	LT0138_03	127	51	1	LT0138_03_127	LT0138_03/LT0138_03_127_51.tif	ENSG00000116641	1	-1	272	4172	0.7352501661607862	1.999996e-06	True	5.698971	cp
Apoptosis	f0780400-fdbe-454a-a9ac-021a1da9b3c0	137	626	LT0138_03	127	51	1	LT0138_03_127	LT0138_03/LT0138_03_127_51.tif	ENSG00000116641	1	-1	272	4172	0.8172516831068158	1.999996e-06	True	5.698971	cp
Apoptosis	ea96e80e-b831-4633-99cf-48abf642d0e6	738	185	LT0138_03	127	51	1	LT0138_03_127	LT0138_03/LT0138_03_127_51.tif	ENSG00000116641	1	-1	272	4172	0.8370125896466278	1.999996e-06	True	5.698971	cp
Apoptosis	d0d81385-d667-4601-914b-b8bb053c376f	533	844	LT0138_03	127	62	1	LT0138_03_127	LT0138_03/LT0138_03_127_62.tif	ENSG00000116641	1	-1	272	4172	0.606314372241894	1.999996e-06	True	5.698971	cp
Apoptosis	82efa8a3-525e-4ab1-9157-cf072a4ebff2	175	360	LT0138_03	127	62	1	LT0138_03_127	LT0138_03/LT0138_03_127_62.tif	ENSG00000116641	1	-1	272	4172	0.5951270168319199	1.999996e-06	True	5.698971	cp
Apoptosis	68465d15-8a6c-4af6-a364-8b66648ab651	696	804	LT0138_03	127	62	1	LT0138_03_127	LT0138_03/LT0138_03_127_62.tif	ENSG00000116641	1	-1	272	4172	0.7025890172637801	1.999996e-06	True	5.698971	cp
Apoptosis	957c057b-5605-484e-b1ca-9c4d1ee53503	966	588	LT0138_03	127	62	1	LT0138_03_127	LT0138_03/LT0138_03_127_62.tif	ENSG00000116641	1	-1	272	4172	0.8123472822405242	1.999996e-06	True	5.698971	cp
Apoptosis	0c6fc179-8bdf-4528-9578-89f87ee1b2fb	202	368	LT0138_03	127	62	1	LT0138_03_127	LT0138_03/LT0138_03_127_62.tif	ENSG00000116641	1	-1	272	4172	0.6350286871590517	1.999996e-06	True	5.698971	cp
Apoptosis	3db3ec54-bdc4-48d8-9399-5a7107a0551d	601	200	LT0138_03	127	62	1	LT0138_03_127	LT0138_03/LT0138_03_127_62.tif	ENSG00000116641	1	-1	272	4172	0.669373119854499	1.999996e-06	True	5.698971	cp
Apoptosis	cc6ff140-622b-4346-b206-5c8b0a5407fa	522	810	LT0138_03	127	62	1	LT0138_03_127	LT0138_03/LT0138_03_127_62.tif	ENSG00000116641	1	-1	272	4172	0.7420734432412948	1.999996e-06	True	5.698971	cp
Apoptosis	78f8a51e-438e-45f8-88f0-8c4782b1ba91	695	846	LT0138_03	127	75	1	LT0138_03_127	LT0138_03/LT0138_03_127_75.tif	ENSG00000116641	1	-1	272	4172	0.5755743016622217	1.999996e-06	True	5.698971	cp
Apoptosis	df8d65d3-1e9f-4957-9434-c3cf4753c3fb	685	767	LT0138_03	127	75	1	LT0138_03_127	LT0138_03/LT0138_03_127_75.tif	ENSG00000116641	1	-1	272	4172	0.3859379110819679	1.999996e-06	True	5.698971	cp
Apoptosis	c34106de-e5e4-4563-8672-fe43a2fed27c	230	761	LT0138_03	127	75	1	LT0138_03_127	LT0138_03/LT0138_03_127_75.tif	ENSG00000116641	1	-1	272	4172	0.8379224109991111	1.999996e-06	True	5.698971	cp
Apoptosis	9845c95c-ae6b-43be-b0b7-a834cb2c756c	533	847	LT0138_03	127	75	1	LT0138_03_127	LT0138_03/LT0138_03_127_75.tif	ENSG00000116641	1	-1	272	4172	0.5917727017268746	1.999996e-06	True	5.698971	cp
Apoptosis	d782ce6d-710c-4a9d-bc52-c7df425d4abe	602	200	LT0138_03	127	75	1	LT0138_03_127	LT0138_03/LT0138_03_127_75.tif	ENSG00000116641	1	-1	272	4172	0.6734519607324698	1.999996e-06	True	5.698971	cp
Apoptosis	04d11b4c-de34-468b-a5cf-7029d5934616	913	336	LT0138_03	127	75	1	LT0138_03_127	LT0138_03/LT0138_03_127_75.tif	ENSG00000116641	1	-1	272	4172	0.6135513563366076	1.999996e-06	True	5.698971	cp
Apoptosis	865a6f72-b037-444f-b07f-23e00ce8c8df	515	809	LT0138_03	127	75	1	LT0138_03_127	LT0138_03/LT0138_03_127_75.tif	ENSG00000116641	1	-1	272	4172	0.733146651153466	1.999996e-06	True	5.698971	cp
Apoptosis	ccdba088-8865-4497-94dd-719b99e6236d	846	343	LT0138_03	127	75	1	LT0138_03_127	LT0138_03/LT0138_03_127_75.tif	ENSG00000116641	1	-1	272	4172	0.7706474791104532	1.999996e-06	True	5.698971	cp
Apoptosis	97a4a628-adfc-4b5a-86f8-8b76fc29d750	696	161	LT0138_03	127	75	1	LT0138_03_127	LT0138_03/LT0138_03_127_75.tif	ENSG00000116641	1	-1	272	4172	0.7517726176364414	1.999996e-06	True	5.698971	cp
Apoptosis	e28662c7-19d0-4904-a3cf-0139ecbd9f6f	255	700	LT0138_03	127	75	1	LT0138_03_127	LT0138_03/LT0138_03_127_75.tif	ENSG00000116641	1	-1	272	4172	0.8707989902268092	1.999996e-06	True	5.698971	cp
Apoptosis	c9431be9-5ffd-4b5c-972e-f4e388ed048b	368	829	LT0157_04	5	78	1	LT0157_04_5	LT0157_04/LT0157_04_5_78.tif	ENSG00000175216	1	-1	272	4172	0.7498541580338415	1.999996e-06	True	5.698971	cp
ADCCM	608a4586-cccf-41ce-b4b5-da1eb7f5526f	675	390	LT0023_04	5	72	1	LT0023_04_5	LT0023_04/LT0023_04_5_72.tif	MYST1	1	-1	35	3935	0.5711217148577133	1.999996e-06	True	5.698971	cp
ADCCM	4f060e52-c083-410c-a093-a3818cf4db94	123	162	LT0030_17	184	36	1	LT0030_17_184	LT0030_17/LT0030_17_184_36.tif	RGR	1	-1	35	3935	0.5976921109872902	1.999996e-06	True	5.698971	cp
ADCCM	e0c4332f-744f-4308-8a1f-b467fd4afab4	597	144	LT0030_17	184	36	1	LT0030_17_184	LT0030_17/LT0030_17_184_36.tif	RGR	1	-1	35	3935	0.667935463894501	1.999996e-06	True	5.698971	cp
ADCCM	cffd0d5d-ad00-4ab7-b624-c3b7c575f84b	376	274	LT0030_17	184	36	1	LT0030_17_184	LT0030_17/LT0030_17_184_36.tif	RGR	1	-1	35	3935	0.6551776978391828	1.999996e-06	True	5.698971	cp
ADCCM	9074014d-90aa-4c33-9a4c-44879acd663c	489	72	LT0030_17	184	39	1	LT0030_17_184	LT0030_17/LT0030_17_184_39.tif	RGR	1	-1	35	3935	0.2443305791888608	1.999996e-06	True	5.698971	cp
ADCCM	d40e39e8-9ecc-4350-a266-34b8174e8151	165	199	LT0030_17	184	39	1	LT0030_17_184	LT0030_17/LT0030_17_184_39.tif	RGR	1	-1	35	3935	0.5997615610588508	1.999996e-06	True	5.698971	cp
ADCCM	0e8800f4-046b-4035-bf2f-a4259b6db888	121	158	LT0030_17	184	39	1	LT0030_17_184	LT0030_17/LT0030_17_184_39.tif	RGR	1	-1	35	3935	0.6601640526904257	1.999996e-06	True	5.698971	cp
ADCCM	b39cad14-69ed-4f98-b05e-d6d80f7a2fde	384	273	LT0030_17	184	39	1	LT0030_17_184	LT0030_17/LT0030_17_184_39.tif	RGR	1	-1	35	3935	0.7385915323302594	1.999996e-06	True	5.698971	cp
ADCCM	afa046ae-eb59-4ffc-a560-357214476210	608	141	LT0030_17	184	39	1	LT0030_17_184	LT0030_17/LT0030_17_184_39.tif	RGR	1	-1	35	3935	0.776256846182811	1.999996e-06	True	5.698971	cp
ADCCM	69b7b9e3-2c53-4b4f-94de-1db3a3afa0db	598	134	LT0030_17	184	41	1	LT0030_17_184	LT0030_17/LT0030_17_184_41.tif	RGR	1	-1	35	3935	0.4946105741881759	1.999996e-06	True	5.698971	cp
ADCCM	566173c2-a2bd-40d5-bc16-f092ca349c1b	168	206	LT0030_17	184	41	1	LT0030_17_184	LT0030_17/LT0030_17_184_41.tif	RGR	1	-1	35	3935	0.6868385888126096	1.999996e-06	True	5.698971	cp
ADCCM	9881764c-d54d-46af-8d92-fc8f85384021	380	271	LT0030_17	184	41	1	LT0030_17_184	LT0030_17/LT0030_17_184_41.tif	RGR	1	-1	35	3935	0.3460858019214556	1.999996e-06	True	5.698971	cp
ADCCM	8d63752a-1ac2-42aa-93a5-3adc351a6ada	350	149	LT0030_17	184	41	1	LT0030_17_184	LT0030_17/LT0030_17_184_41.tif	RGR	1	-1	35	3935	0.46070354113280154	1.999996e-06	True	5.698971	cp
ADCCM	7c334d8f-eb0e-498a-8d18-8dc9031b6a32	383	270	LT0030_17	184	46	1	LT0030_17_184	LT0030_17/LT0030_17_184_46.tif	RGR	1	-1	35	3935	0.7506604003983494	1.999996e-06	True	5.698971	cp
ADCCM	6a8ed18f-13f8-4c7f-b253-4f2df4c5e407	600	127	LT0030_17	184	46	1	LT0030_17_184	LT0030_17/LT0030_17_184_46.tif	RGR	1	-1	35	3935	0.6319612273899723	1.999996e-06	True	5.698971	cp
ADCCM	36ff4244-7d2a-4df6-8e1f-3e5f25163ef0	119	157	LT0030_17	184	46	1	LT0030_17_184	LT0030_17/LT0030_17_184_46.tif	RGR	1	-1	35	3935	0.7130291494235815	1.999996e-06	True	5.698971	cp
ADCCM	b6fc33e9-9288-4f3f-8c38-773d1f767f54	355	151	LT0030_17	184	46	1	LT0030_17_184	LT0030_17/LT0030_17_184_46.tif	RGR	1	-1	35	3935	0.4790922429547586	1.999996e-06	True	5.698971	cp
ADCCM	36fb7599-ec84-4e78-98e3-bf9869bab7ba	123	161	LT0030_17	184	50	1	LT0030_17_184	LT0030_17/LT0030_17_184_50.tif	RGR	1	-1	35	3935	0.714059482850904	1.999996e-06	True	5.698971	cp
ADCCM	2a36feb8-e5a0-4e0b-902b-8f2854a2275d	171	209	LT0030_17	184	50	1	LT0030_17_184	LT0030_17/LT0030_17_184_50.tif	RGR	1	-1	35	3935	0.16437571615039792	1.999996e-06	True	5.698971	cp
ADCCM	bba1e5b6-2d05-4b5a-912f-d5e896ddd30c	399	35	LT0030_17	184	59	1	LT0030_17_184	LT0030_17/LT0030_17_184_59.tif	RGR	1	-1	35	3935	0.6117646142142295	1.999996e-06	True	5.698971	cp
ADCCM	418dc493-1092-4cb8-8129-b9dbbb73b352	131	161	LT0030_17	184	59	1	LT0030_17_184	LT0030_17/LT0030_17_184_59.tif	RGR	1	-1	35	3935	0.5427761540970638	1.999996e-06	True	5.698971	cp
ADCCM	31f698b4-7f34-4654-b445-833dd6a49c8a	592	143	LT0030_17	184	59	1	LT0030_17_184	LT0030_17/LT0030_17_184_59.tif	RGR	1	-1	35	3935	0.2789291690150557	1.999996e-06	True	5.698971	cp
ADCCM	c0f312aa-22d6-41a4-9a90-32bd4c133ed8	396	83	LT0030_17	184	59	1	LT0030_17_184	LT0030_17/LT0030_17_184_59.tif	RGR	1	-1	35	3935	0.6897384566332535	1.999996e-06	True	5.698971	cp
ADCCM	88f57bf3-53f3-4ffa-97a2-ea4dc309fff9	354	140	LT0030_17	184	59	1	LT0030_17_184	LT0030_17/LT0030_17_184_59.tif	RGR	1	-1	35	3935	0.7500403527491001	1.999996e-06	True	5.698971	cp
ADCCM	e9b5ce6a-6a4a-4b81-a71e-93144f419e37	586	189	LT0030_17	184	59	1	LT0030_17_184	LT0030_17/LT0030_17_184_59.tif	RGR	1	-1	35	3935	0.2291556581934871	1.999996e-06	True	5.698971	cp
ADCCM	57816480-c756-44c3-a803-e238afc449f1	216	663	LT0030_17	184	87	1	LT0030_17_184	LT0030_17/LT0030_17_184_87.tif	RGR	1	-1	35	3935	0.5613837182999606	1.999996e-06	True	5.698971	cp
ADCCM	696dc883-e134-4ac4-b2b8-7621c5ce3156	144	348	LT0030_17	184	87	1	LT0030_17_184	LT0030_17/LT0030_17_184_87.tif	RGR	1	-1	35	3935	0.7138245666008814	1.999996e-06	True	5.698971	cp
ADCCM	3a3498d3-0a48-4256-aeb0-c5fbc96f0c19	130	238	LT0030_17	184	87	1	LT0030_17_184	LT0030_17/LT0030_17_184_87.tif	RGR	1	-1	35	3935	0.5020911940443773	1.999996e-06	True	5.698971	cp
ADCCM	601e7e87-291d-40a5-aee5-962887a19c83	256	676	LT0030_17	184	87	1	LT0030_17_184	LT0030_17/LT0030_17_184_87.tif	RGR	1	-1	35	3935	0.20461641017476037	1.999996e-06	True	5.698971	cp
ADCCM	14e9e1cc-b3dc-42e1-a42f-0f815ee3feb0	68	663	LT0030_17	184	87	1	LT0030_17_184	LT0030_17/LT0030_17_184_87.tif	RGR	1	-1	35	3935	0.5042521737018524	1.999996e-06	True	5.698971	cp
ADCCM	2ec526b5-298f-4d7a-9e49-8fe6aa8a43b8	795	109	LT0038_08	250	54	1	LT0038_08_250	LT0038_08/LT0038_08_250_54.tif	BUB1B	1	-1	35	3935	0.4369632968170922	1.999996e-06	True	5.698971	cp
ADCCM	e44fd0a3-e586-4e5f-a64a-04cf2a41ccaa	478	594	LT0043_48	166	45	1	LT0043_48_166	LT0043_48/LT0043_48_166_45.tif	OGG1	1	-1	35	3935	0.08419039220544305	5.999988e-06	True	5.2218494	cp
ADCCM	be4da3c9-2c2d-478c-95b2-ef1f7c6d71ce	251	35	LT0043_48	166	48	1	LT0043_48_166	LT0043_48/LT0043_48_166_48.tif	OGG1	1	-1	35	3935	0.21156956925499013	1.999996e-06	True	5.698971	cp
ADCCM	db700197-3748-408c-b176-7ac6efd5c4a1	811	737	LT0043_48	166	56	1	LT0043_48_166	LT0043_48/LT0043_48_166_56.tif	OGG1	1	-1	35	3935	0.049614881348620785	0.00039399922	True	3.4045045	cp
ADCCM	2829d8a9-ae45-4bca-8e20-8daf08da1b8b	928	328	LT0043_48	166	56	1	LT0043_48_166	LT0043_48/LT0043_48_166_56.tif	OGG1	1	-1	35	3935	0.19520500578435304	1.999996e-06	True	5.698971	cp
ADCCM	8d85a7ae-b804-4f65-9e0f-53448e5f7a18	263	922	LT0043_48	166	57	1	LT0043_48_166	LT0043_48/LT0043_48_166_57.tif	OGG1	1	-1	35	3935	0.11087686136133741	1.999996e-06	True	5.698971	cp
Folded	4b8b1a77-c9a9-4501-81ee-fa84fc64922a	33	507	LT0014_12	159	59	1	LT0014_12_159	LT0014_12/LT0014_12_159_59.tif	TFR2	1	-1	52	3952	0.0377108752653776	0.0028399944	True	2.5466826	cp
Folded	a0744350-b508-47d6-8ac7-b3227dbabc9f	1262	928	LT0014_12	159	77	1	LT0014_12_159	LT0014_12/LT0014_12_159_77.tif	TFR2	1	-1	52	3952	0.050396123216669086	0.00027199945	True	3.565432	cp
Folded	83c09b50-3afa-4e03-9ffe-a8fe16d9752e	992	636	LT0027_44	292	47	1	LT0027_44_292	LT0027_44/LT0027_44_292_47.tif	CDK4	1	-1	52	3952	0.5074274743705232	1.999996e-06	True	5.698971	cp
Folded	e077857f-2153-4fd0-8dd5-c1d10068c52d	1040	602	LT0027_44	292	47	1	LT0027_44_292	LT0027_44/LT0027_44_292_47.tif	CDK4	1	-1	52	3952	0.08224858762895694	1.999996e-06	True	5.698971	cp
Folded	713247da-90cd-4168-b465-3936234962be	564	525	LT0027_44	292	47	1	LT0027_44_292	LT0027_44/LT0027_44_292_47.tif	CDK4	1	-1	52	3952	0.4828878186142672	1.999996e-06	True	5.698971	cp
Folded	31846d0b-4018-46ad-a3ff-3eb25770698f	1058	563	LT0027_44	292	47	1	LT0027_44_292	LT0027_44/LT0027_44_292_47.tif	CDK4	1	-1	52	3952	0.5014663444857533	1.999996e-06	True	5.698971	cp
Folded	8a4b2cf9-cb26-4a62-a51f-8fd42a571ae9	689	181	LT0027_44	292	47	1	LT0027_44_292	LT0027_44/LT0027_44_292_47.tif	CDK4	1	-1	52	3952	0.42951145288755155	1.999996e-06	True	5.698971	cp
Folded	eb9a6ade-d2d7-4409-aade-9248c6ae8455	555	435	LT0028_14	129	27	1	LT0028_14_129	LT0028_14/LT0028_14_129_27.tif	CDKL5	1	-1	52	3952	0.07818782787215625	1.999996e-06	True	5.698971	cp
Folded	6e8271c5-5d0d-483b-8b7f-1891f0d64464	819	697	LT0028_14	129	27	1	LT0028_14_129	LT0028_14/LT0028_14_129_27.tif	CDKL5	1	-1	52	3952	0.33710518764054653	1.999996e-06	True	5.698971	cp
Folded	fc3e429f-c29e-4c3e-a5ff-96984e6b3ab2	530	418	LT0028_14	129	31	1	LT0028_14_129	LT0028_14/LT0028_14_129_31.tif	CDKL5	1	-1	52	3952	0.0647648708834591	1.3999972e-05	True	4.853873	cp
Folded	dcbf843b-6aed-4398-8b39-71e05763d2c2	556	436	LT0028_14	129	31	1	LT0028_14_129	LT0028_14/LT0028_14_129_31.tif	CDKL5	1	-1	52	3952	0.04411913941205319	0.00073199853	True	3.1354897	cp
Folded	d55549d2-7d8b-4e7a-8a3a-48925412a1cc	838	202	LT0028_14	129	31	1	LT0028_14_129	LT0028_14/LT0028_14_129_31.tif	CDKL5	1	-1	52	3952	0.32691147265134934	1.999996e-06	True	5.698971	cp
Folded	2ba045c6-7add-45d0-959d-481ec9fa76a8	544	384	LT0028_14	129	31	1	LT0028_14_129	LT0028_14/LT0028_14_129_31.tif	CDKL5	1	-1	52	3952	0.2521066854413185	1.999996e-06	True	5.698971	cp
Folded	a0cc850a-1dc0-4a45-ba27-300319516319	241	888	LT0030_17	184	59	1	LT0030_17_184	LT0030_17/LT0030_17_184_59.tif	RGR	1	-1	52	3952	0.02979002290496744	0.015647968	True	1.805542	cp
Folded	fe796fa3-281c-4ee3-81ad-09a26bd91a7d	536	536	LT0030_17	58	37	1	LT0030_17_58	LT0030_17/LT0030_17_58_37.tif	OR2H1	1	-1	52	3952	0.04292810758176573	0.0008819982	True	3.0545323	cp
Folded	9a9c7afd-4267-472f-b23a-61cee469d47a	397	509	LT0030_17	58	50	1	LT0030_17_58	LT0030_17/LT0030_17_58_50.tif	OR2H1	1	-1	52	3952	0.30550169204697325	1.999996e-06	True	5.698971	cp
Folded	d1f0ca29-e2aa-4661-b25d-da264c823153	1032	892	LT0030_17	58	50	1	LT0030_17_58	LT0030_17/LT0030_17_58_50.tif	OR2H1	1	-1	52	3952	0.13136879872243104	1.999996e-06	True	5.698971	cp
Folded	97ee155c-ccef-4e5b-bd08-d89f80c793a5	1029	846	LT0030_17	58	50	1	LT0030_17_58	LT0030_17/LT0030_17_58_50.tif	OR2H1	1	-1	52	3952	0.30644419402577533	1.999996e-06	True	5.698971	cp
Folded	1a1eb0e8-ab91-4591-b0cb-9d8429bfe840	237	349	LT0030_17	58	50	1	LT0030_17_58	LT0030_17/LT0030_17_58_50.tif	OR2H1	1	-1	52	3952	0.3871414768779837	1.999996e-06	True	5.698971	cp
Folded	ae682e55-312b-4e80-ba4e-cc4a6953e1c6	752	682	LT0030_17	58	52	1	LT0030_17_58	LT0030_17/LT0030_17_58_52.tif	OR2H1	1	-1	52	3952	0.05904890849798076	4.1999916e-05	True	4.3767514	cp
Folded	4dcd0505-83d2-4a32-b379-0d8df8038211	835	856	LT0032_01	137	30	1	LT0032_01_137	LT0032_01/LT0032_01_137_30.tif	MAP2K1IP1	1	-1	52	3952	0.4039198274267007	1.999996e-06	True	5.698971	cp
Folded	fca62f20-2d90-4a2f-a3e6-8d1051496011	217	728	LT0032_01	137	30	1	LT0032_01_137	LT0032_01/LT0032_01_137_30.tif	MAP2K1IP1	1	-1	52	3952	0.042980506480697324	0.00086999824	True	3.0604815	cp
Folded	b24cfc23-2f14-4ac3-a631-638b57d66a1d	1297	734	LT0032_01	137	44	1	LT0032_01_137	LT0032_01/LT0032_01_137_44.tif	MAP2K1IP1	1	-1	52	3952	0.45968769056139214	1.999996e-06	True	5.698971	cp
Folded	94d60f1d-1f4a-49af-a8f7-e6d05c4f4aff	331	532	LT0032_01	137	49	1	LT0032_01_137	LT0032_01/LT0032_01_137_49.tif	MAP2K1IP1	1	-1	52	3952	0.2313353759774152	1.999996e-06	True	5.698971	cp
Folded	345f74a8-f7e4-4f97-a592-d12412d9a9e6	1005	551	LT0091_30	169	5	1	LT0091_30_169	LT0091_30/LT0091_30_169_5.tif	ENSG00000165675	1	-1	52	3952	0.03713845034218117	0.0033039935	True	2.4809608	cp
Folded	d54ed5ca-23fa-497d-a058-2f784b360425	1006	551	LT0091_30	169	21	1	LT0091_30_169	LT0091_30/LT0091_30_169_21.tif	ENSG00000165675	1	-1	52	3952	0.04896439347821908	0.00031999935	True	3.4948509	cp
Folded	0f98f91a-f3ab-4425-975c-88e0b6958c64	863	135	LT0091_30	169	21	1	LT0091_30_169	LT0091_30/LT0091_30_169_21.tif	ENSG00000165675	1	-1	52	3952	0.03487832684499747	0.006325987	True	2.1988716	cp
Folded	2c27224c-ba6d-4a86-87d8-b3900ce0e4cf	662	131	LT0091_30	169	43	1	LT0091_30_169	LT0091_30/LT0091_30_169_43.tif	ENSG00000165675	1	-1	52	3952	0.07149917564167196	1.999996e-06	True	5.698971	cp
Folded	9b139fb7-5b95-41e5-ab82-da6146a6c20e	995	556	LT0091_30	169	43	1	LT0091_30_169	LT0091_30/LT0091_30_169_43.tif	ENSG00000165675	1	-1	52	3952	0.31054339305069045	1.999996e-06	True	5.698971	cp
Folded	61bf0dd7-be76-445e-b32c-34ada3449906	552	367	LT0091_30	169	43	1	LT0091_30_169	LT0091_30/LT0091_30_169_43.tif	ENSG00000165675	1	-1	52	3952	0.10439482107220234	1.999996e-06	True	5.698971	cp
Folded	316c837f-6dd6-470b-b1ab-d0c257cbf313	777	126	LT0091_30	169	43	1	LT0091_30_169	LT0091_30/LT0091_30_169_43.tif	ENSG00000165675	1	-1	52	3952	0.1570951535787333	1.999996e-06	True	5.698971	cp
Folded	e8336c5a-6f24-48ea-8c90-b91a206bdbd2	600	373	LT0091_30	169	43	1	LT0091_30_169	LT0091_30/LT0091_30_169_43.tif	ENSG00000165675	1	-1	52	3952	0.049252736387471234	0.00031399936	True	3.5030713	cp
Folded	ff9a1a0c-f10b-4ab7-ad33-cffd05086a1f	1072	776	LT0091_30	169	43	1	LT0091_30_169	LT0091_30/LT0091_30_169_43.tif	ENSG00000165675	1	-1	52	3952	0.06041750221336513	3.399993e-05	True	4.468522	cp
Folded	cc35dd16-95fb-408f-927e-16ffb3f359c2	557	401	LT0091_30	169	43	1	LT0091_30_169	LT0091_30/LT0091_30_169_43.tif	ENSG00000165675	1	-1	52	3952	0.16156273965357673	1.999996e-06	True	5.698971	cp
Folded	ec6199b4-0f22-468a-9571-38fa2147a95b	200	278	LT0091_30	169	43	1	LT0091_30_169	LT0091_30/LT0091_30_169_43.tif	ENSG00000165675	1	-1	52	3952	0.20850699576303716	1.999996e-06	True	5.698971	cp
Folded	b2218873-7bbe-44f6-a986-d406da876a7e	792	932	LT0094_44	319	57	1	LT0094_44_319	LT0094_44/LT0094_44_319_57.tif	ENSG00000177426	1	-1	52	3952	0.06302714304826729	1.5999967e-05	True	4.795881	cp
Folded	4296a26f-01f4-4f72-a72f-1696215082f9	813	895	LT0094_44	319	57	1	LT0094_44_319	LT0094_44/LT0094_44_319_57.tif	ENSG00000177426	1	-1	52	3952	0.07207934852948461	1.999996e-06	True	5.698971	cp
Folded	3239f33f-d4ed-4f0d-9bb1-1335a815aa37	1165	568	LT0138_03	127	30	1	LT0138_03_127	LT0138_03/LT0138_03_127_30.tif	ENSG00000116641	1	-1	52	3952	0.09484908405179622	1.999996e-06	True	5.698971	cp
Folded	0b8c4ae5-536c-4e9b-835d-4a7d54dcd70d	722	225	LT0138_03	127	30	1	LT0138_03_127	LT0138_03/LT0138_03_127_30.tif	ENSG00000116641	1	-1	52	3952	0.3622182832989776	1.999996e-06	True	5.698971	cp
Folded	4624475a-069a-4c13-b67c-85ae405b1a9c	18	688	LT0138_03	127	30	1	LT0138_03_127	LT0138_03/LT0138_03_127_30.tif	ENSG00000116641	1	-1	52	3952	0.23587963329254255	1.999996e-06	True	5.698971	cp
Folded	2a5dcd5e-c6df-49ff-a265-8058ceed7321	553	149	LT0138_03	127	30	1	LT0138_03_127	LT0138_03/LT0138_03_127_30.tif	ENSG00000116641	1	-1	52	3952	0.4593626326990898	1.999996e-06	True	5.698971	cp
Folded	45d1729a-4caa-42c6-b861-206b152c5f2e	1133	912	LT0138_03	127	30	1	LT0138_03_127	LT0138_03/LT0138_03_127_30.tif	ENSG00000116641	1	-1	52	3952	0.4440160725516821	1.999996e-06	True	5.698971	cp
Folded	a6ba7433-528c-42d0-a935-14e0196c8e0d	1134	913	LT0138_03	127	31	1	LT0138_03_127	LT0138_03/LT0138_03_127_31.tif	ENSG00000116641	1	-1	52	3952	0.43218175041572054	1.999996e-06	True	5.698971	cp
Folded	95ac7b0c-d47c-43a5-9d0d-4596882f19de	723	228	LT0138_03	127	31	1	LT0138_03_127	LT0138_03/LT0138_03_127_31.tif	ENSG00000116641	1	-1	52	3952	0.4279315969831589	1.999996e-06	True	5.698971	cp
Folded	b4ae0aec-c1e2-4f75-bbf4-d9972b5751c5	556	148	LT0138_03	127	31	1	LT0138_03_127	LT0138_03/LT0138_03_127_31.tif	ENSG00000116641	1	-1	52	3952	0.36801993024649504	1.999996e-06	True	5.698971	cp
Folded	d0a1ab39-cfd4-4056-8af7-f4d80028349b	631	496	LT0138_03	127	35	1	LT0138_03_127	LT0138_03/LT0138_03_127_35.tif	ENSG00000116641	1	-1	52	3952	0.18032049153229404	1.999996e-06	True	5.698971	cp
Folded	03ee0eb8-0371-411c-a024-b0fcde7b7ee9	24	692	LT0138_03	127	35	1	LT0138_03_127	LT0138_03/LT0138_03_127_35.tif	ENSG00000116641	1	-1	52	3952	0.10017012173478251	1.999996e-06	True	5.698971	cp
Folded	f4d24cb0-9566-49d7-810d-bb1dbf4be607	818	691	LT0138_03	127	35	1	LT0138_03_127	LT0138_03/LT0138_03_127_35.tif	ENSG00000116641	1	-1	52	3952	0.2856926684371622	1.999996e-06	True	5.698971	cp
Folded	83218f62-2800-4f31-a378-2f12a524b811	624	435	LT0138_03	127	44	1	LT0138_03_127	LT0138_03/LT0138_03_127_44.tif	ENSG00000116641	1	-1	52	3952	0.4509163403712948	1.999996e-06	True	5.698971	cp
Folded	1179dcd6-11b1-4795-9e95-29aceb651276	637	497	LT0138_03	127	44	1	LT0138_03_127	LT0138_03/LT0138_03_127_44.tif	ENSG00000116641	1	-1	52	3952	0.44570935965004177	1.999996e-06	True	5.698971	cp
Folded	1dd0def1-a2a2-4478-9b8a-de12fe4979a0	640	496	LT0138_03	127	51	1	LT0138_03_127	LT0138_03/LT0138_03_127_51.tif	ENSG00000116641	1	-1	52	3952	0.5078977740479178	1.999996e-06	True	5.698971	cp
Folded	f0f610a7-5e45-4a88-9e41-11d651042e84	542	172	LT0138_03	127	51	1	LT0138_03_127	LT0138_03/LT0138_03_127_51.tif	ENSG00000116641	1	-1	52	3952	0.4537726523962017	1.999996e-06	True	5.698971	cp
Folded	f3960067-e053-41a9-aed3-bcd8e20d1347	1196	989	LT0138_03	127	75	1	LT0138_03_127	LT0138_03/LT0138_03_127_75.tif	ENSG00000116641	1	-1	52	3952	0.1545354864476485	1.999996e-06	True	5.698971	cp
SmallIrregular	d11b4ac1-64bc-443e-b225-f746f4ca1711	981	135	LT0014_12	159	59	1	LT0014_12_159	LT0014_12/LT0014_12_159_59.tif	TFR2	1	-1	163	4063	0.6299317682956684	1.999996e-06	True	5.698971	cp
SmallIrregular	f5ac81a6-fc4a-43d4-aa2e-f89ef1518b0a	551	1002	LT0014_12	159	59	1	LT0014_12_159	LT0014_12/LT0014_12_159_59.tif	TFR2	1	-1	163	4063	0.6748785950651747	1.999996e-06	True	5.698971	cp
SmallIrregular	d52539a4-920b-40cd-83d8-3555fe571b63	375	874	LT0014_12	159	59	1	LT0014_12_159	LT0014_12/LT0014_12_159_59.tif	TFR2	1	-1	163	4063	0.5638109516212837	1.999996e-06	True	5.698971	cp
SmallIrregular	d8bd32e7-bf20-43b5-86dd-44865437a53a	1017	194	LT0014_12	159	59	1	LT0014_12_159	LT0014_12/LT0014_12_159_59.tif	TFR2	1	-1	163	4063	0.5793718945716452	1.999996e-06	True	5.698971	cp
SmallIrregular	061463cd-2564-4889-8ebe-8a325cbcf3ae	955	152	LT0014_12	159	59	1	LT0014_12_159	LT0014_12/LT0014_12_159_59.tif	TFR2	1	-1	163	4063	0.5744373649768808	1.999996e-06	True	5.698971	cp
SmallIrregular	93abf789-803b-4f78-9dcc-be59f474add5	1208	877	LT0014_12	159	70	1	LT0014_12_159	LT0014_12/LT0014_12_159_70.tif	TFR2	1	-1	163	4063	0.11478277364544785	1.999996e-06	True	5.698971	cp
SmallIrregular	032207ea-f81f-47aa-9b2a-ad1e3f98810d	1019	196	LT0014_12	159	70	1	LT0014_12_159	LT0014_12/LT0014_12_159_70.tif	TFR2	1	-1	163	4063	0.6766534684646887	1.999996e-06	True	5.698971	cp
SmallIrregular	e1e2b168-b499-49db-823f-1e16fbc4765e	687	936	LT0014_12	159	77	1	LT0014_12_159	LT0014_12/LT0014_12_159_77.tif	TFR2	1	-1	163	4063	0.3554365273729633	1.999996e-06	True	5.698971	cp
SmallIrregular	7b09dc6d-3b3f-4813-96fc-e0cbec34daec	87	721	LT0014_12	159	77	1	LT0014_12_159	LT0014_12/LT0014_12_159_77.tif	TFR2	1	-1	163	4063	0.645719244927319	1.999996e-06	True	5.698971	cp
SmallIrregular	10db549c-efdf-468e-8909-c554da3d4e73	586	567	LT0014_12	159	77	1	LT0014_12_159	LT0014_12/LT0014_12_159_77.tif	TFR2	1	-1	163	4063	0.33260111646028007	1.999996e-06	True	5.698971	cp
SmallIrregular	f1d403e9-5e16-4d7e-981b-370d7d138420	475	908	LT0014_12	159	77	1	LT0014_12_159	LT0014_12/LT0014_12_159_77.tif	TFR2	1	-1	163	4063	0.344046694236046	1.999996e-06	True	5.698971	cp
SmallIrregular	dcb85c6c-4e48-496f-804d-89af74a04498	846	827	LT0014_12	159	93	1	LT0014_12_159	LT0014_12/LT0014_12_159_93.tif	TFR2	1	-1	163	4063	0.5612681355533808	1.999996e-06	True	5.698971	cp
SmallIrregular	844bb2a2-b781-4f9e-9fd1-23bcfa4ee155	88	715	LT0014_12	159	93	1	LT0014_12_159	LT0014_12/LT0014_12_159_93.tif	TFR2	1	-1	163	4063	0.7392400337860703	1.999996e-06	True	5.698971	cp
SmallIrregular	8390e971-be70-4e0d-a586-a0d38ad1ed5b	42	907	LT0014_12	159	93	1	LT0014_12_159	LT0014_12/LT0014_12_159_93.tif	TFR2	1	-1	163	4063	0.3604491104545801	1.999996e-06	True	5.698971	cp
SmallIrregular	30f0215c-c39c-4dec-baee-b1f985dc7e87	1202	857	LT0014_12	159	93	1	LT0014_12_159	LT0014_12/LT0014_12_159_93.tif	TFR2	1	-1	163	4063	0.5186079159294391	1.999996e-06	True	5.698971	cp
SmallIrregular	5735a900-c637-4f5b-b169-ffa478325142	630	538	LT0015_22	69	61	1	LT0015_22_69	LT0015_22/LT0015_22_69_61.tif	ITGAV	1	-1	163	4063	0.5261872568812355	1.999996e-06	True	5.698971	cp
SmallIrregular	2f11b52d-df0f-4190-8fa6-b213dfb9ed4a	1255	919	LT0015_22	69	61	1	LT0015_22_69	LT0015_22/LT0015_22_69_61.tif	ITGAV	1	-1	163	4063	0.7035207308713298	1.999996e-06	True	5.698971	cp
SmallIrregular	1b8aa30f-455a-4ebe-aa65-9d6b9836797f	1072	953	LT0015_22	69	61	1	LT0015_22_69	LT0015_22/LT0015_22_69_61.tif	ITGAV	1	-1	163	4063	0.08677355161727422	1.999996e-06	True	5.698971	cp
SmallIrregular	79000343-29b8-486e-92df-ad42de33168d	1125	916	LT0015_22	69	61	1	LT0015_22_69	LT0015_22/LT0015_22_69_61.tif	ITGAV	1	-1	163	4063	0.22848915459897517	1.999996e-06	True	5.698971	cp
SmallIrregular	85fadff9-e019-4c40-a8d2-03acdf73b17b	1086	902	LT0015_22	69	61	1	LT0015_22_69	LT0015_22/LT0015_22_69_61.tif	ITGAV	1	-1	163	4063	0.08304548024425755	1.999996e-06	True	5.698971	cp
SmallIrregular	2c07cde6-197b-4edd-b9d7-10140fd33dcd	669	525	LT0015_22	69	61	1	LT0015_22_69	LT0015_22/LT0015_22_69_61.tif	ITGAV	1	-1	163	4063	0.6640001925759802	1.999996e-06	True	5.698971	cp
SmallIrregular	3098c0d2-ffb9-4105-aea7-d33aea832ad2	696	354	LT0015_22	69	61	1	LT0015_22_69	LT0015_22/LT0015_22_69_61.tif	ITGAV	1	-1	163	4063	0.40203353498822486	1.999996e-06	True	5.698971	cp
SmallIrregular	9408e2f9-5f46-4deb-a885-881a10dc2809	1324	426	LT0015_22	69	61	1	LT0015_22_69	LT0015_22/LT0015_22_69_61.tif	ITGAV	1	-1	163	4063	0.6088716989689897	1.999996e-06	True	5.698971	cp
SmallIrregular	903f7fa0-ded9-4481-b1fb-acb4514e8cc5	643	506	LT0015_22	69	61	1	LT0015_22_69	LT0015_22/LT0015_22_69_61.tif	ITGAV	1	-1	163	4063	0.6263888308310296	1.999996e-06	True	5.698971	cp
SmallIrregular	d4ecfe1b-b46a-43c7-84ae-a60d2b3c2f67	556	132	LT0015_22	69	61	1	LT0015_22_69	LT0015_22/LT0015_22_69_61.tif	ITGAV	1	-1	163	4063	0.6286219425693367	1.999996e-06	True	5.698971	cp
SmallIrregular	1c5c5905-ee9a-4e3f-915a-52d2ff8e5c51	1150	874	LT0015_22	69	61	1	LT0015_22_69	LT0015_22/LT0015_22_69_61.tif	ITGAV	1	-1	163	4063	0.39546843398981263	1.999996e-06	True	5.698971	cp
SmallIrregular	392a7272-9b51-4dba-bf96-230a2795bcf0	450	381	LT0015_22	69	61	1	LT0015_22_69	LT0015_22/LT0015_22_69_61.tif	ITGAV	1	-1	163	4063	0.6654210046393123	1.999996e-06	True	5.698971	cp
SmallIrregular	7e6d44bf-691b-43ee-8d51-0ad5d19daf7c	1139	354	LT0015_22	69	61	1	LT0015_22_69	LT0015_22/LT0015_22_69_61.tif	ITGAV	1	-1	163	4063	0.6988979492278253	1.999996e-06	True	5.698971	cp
SmallIrregular	c9f8c1b2-03e7-4c54-81eb-ce1d16572d57	851	760	LT0015_22	69	61	1	LT0015_22_69	LT0015_22/LT0015_22_69_61.tif	ITGAV	1	-1	163	4063	0.6438368184345452	1.999996e-06	True	5.698971	cp
SmallIrregular	c9dfc752-d99b-41d3-a826-941a15a73a98	1111	321	LT0015_22	69	61	1	LT0015_22_69	LT0015_22/LT0015_22_69_61.tif	ITGAV	1	-1	163	4063	0.4910209661220322	1.999996e-06	True	5.698971	cp
SmallIrregular	63f67946-9fb9-47d3-9d0b-01c006ed3b02	1110	286	LT0015_22	69	61	1	LT0015_22_69	LT0015_22/LT0015_22_69_61.tif	ITGAV	1	-1	163	4063	0.6790985508820431	1.999996e-06	True	5.698971	cp
SmallIrregular	742588b5-3ad2-4c92-9edb-96b0d4163973	1122	882	LT0015_22	69	61	1	LT0015_22_69	LT0015_22/LT0015_22_69_61.tif	ITGAV	1	-1	163	4063	0.5424911913421552	1.999996e-06	True	5.698971	cp
SmallIrregular	cfea6335-7baf-40c1-8520-5db825674677	1156	400	LT0015_22	69	61	1	LT0015_22_69	LT0015_22/LT0015_22_69_61.tif	ITGAV	1	-1	163	4063	0.41592877607045897	1.999996e-06	True	5.698971	cp
SmallIrregular	53b90d82-faa2-4b85-be38-0d6c38b80cf2	474	412	LT0015_22	69	61	1	LT0015_22_69	LT0015_22/LT0015_22_69_61.tif	ITGAV	1	-1	163	4063	0.5725451665523924	1.999996e-06	True	5.698971	cp
SmallIrregular	0decf518-155c-458b-96da-7f7d31a12a17	759	206	LT0015_22	69	61	1	LT0015_22_69	LT0015_22/LT0015_22_69_61.tif	ITGAV	1	-1	163	4063	0.6523325602086097	1.999996e-06	True	5.698971	cp
SmallIrregular	82486415-48a2-48aa-b9f1-0c30a55d0c56	1125	947	LT0015_22	69	61	1	LT0015_22_69	LT0015_22/LT0015_22_69_61.tif	ITGAV	1	-1	163	4063	0.5207973539708188	1.999996e-06	True	5.698971	cp
SmallIrregular	977c6fd3-2720-42ba-95ed-2187670b667c	1036	904	LT0015_22	69	61	1	LT0015_22_69	LT0015_22/LT0015_22_69_61.tif	ITGAV	1	-1	163	4063	0.3301254648753038	1.999996e-06	True	5.698971	cp
SmallIrregular	71deed6f-7c83-49d6-8727-929db60aa946	1113	323	LT0015_22	69	62	1	LT0015_22_69	LT0015_22/LT0015_22_69_62.tif	ITGAV	1	-1	163	4063	0.5405864940118362	1.999996e-06	True	5.698971	cp
SmallIrregular	d88ac8e2-197b-44f6-9ce7-c3113557d01f	1112	286	LT0015_22	69	62	1	LT0015_22_69	LT0015_22/LT0015_22_69_62.tif	ITGAV	1	-1	163	4063	0.6443972849577306	1.999996e-06	True	5.698971	cp
SmallIrregular	7f15d12b-5f13-4c75-8b94-b03a0ec215f6	584	65	LT0015_22	69	62	1	LT0015_22_69	LT0015_22/LT0015_22_69_62.tif	ITGAV	1	-1	163	4063	0.5236179635250562	1.999996e-06	True	5.698971	cp
SmallIrregular	50eaff7c-4918-4d98-877b-5f4e87f7115a	1135	354	LT0015_22	69	62	1	LT0015_22_69	LT0015_22/LT0015_22_69_62.tif	ITGAV	1	-1	163	4063	0.7320327073906835	1.999996e-06	True	5.698971	cp
SmallIrregular	491d4478-5764-42ba-be6c-6184c5c4226e	1158	399	LT0015_22	69	62	1	LT0015_22_69	LT0015_22/LT0015_22_69_62.tif	ITGAV	1	-1	163	4063	0.46591367992804694	1.999996e-06	True	5.698971	cp
SmallIrregular	36a5a2c0-3f74-4dc1-856d-c86e70731d58	863	42	LT0015_22	69	62	1	LT0015_22_69	LT0015_22/LT0015_22_69_62.tif	ITGAV	1	-1	163	4063	0.5320282849739963	1.999996e-06	True	5.698971	cp
SmallIrregular	0987e6f0-e637-41de-80b3-3472a7ca1331	648	74	LT0015_22	69	62	1	LT0015_22_69	LT0015_22/LT0015_22_69_62.tif	ITGAV	1	-1	163	4063	0.21285581041480559	1.999996e-06	True	5.698971	cp
SmallIrregular	9fbe941d-e95c-4cab-b54a-90e7cb1038c9	670	527	LT0015_22	69	62	1	LT0015_22_69	LT0015_22/LT0015_22_69_62.tif	ITGAV	1	-1	163	4063	0.6287798718466832	1.999996e-06	True	5.698971	cp
SmallIrregular	109c8740-d23e-4680-b95f-de20b3b46be9	645	506	LT0015_22	69	62	1	LT0015_22_69	LT0015_22/LT0015_22_69_62.tif	ITGAV	1	-1	163	4063	0.5724079530655691	1.999996e-06	True	5.698971	cp
SmallIrregular	4f500cd7-3272-4d98-b1f6-3f1501fc1177	631	537	LT0015_22	69	62	1	LT0015_22_69	LT0015_22/LT0015_22_69_62.tif	ITGAV	1	-1	163	4063	0.5192625810166872	1.999996e-06	True	5.698971	cp
SmallIrregular	d48e6ef1-b4be-44f2-b27b-635e8d9468b4	555	134	LT0015_22	69	62	1	LT0015_22_69	LT0015_22/LT0015_22_69_62.tif	ITGAV	1	-1	163	4063	0.5982484721327633	1.999996e-06	True	5.698971	cp
SmallIrregular	644efe9f-9f45-4102-93f4-1b4e4a4b1526	625	121	LT0015_22	69	62	1	LT0015_22_69	LT0015_22/LT0015_22_69_62.tif	ITGAV	1	-1	163	4063	0.5999714559770665	1.999996e-06	True	5.698971	cp
SmallIrregular	8753dfb8-e9e7-4a80-bb44-c065fc8c10e4	1107	321	LT0015_22	69	89	1	LT0015_22_69	LT0015_22/LT0015_22_69_89.tif	ITGAV	1	-1	163	4063	0.4880633434609411	1.999996e-06	True	5.698971	cp
SmallIrregular	57a56e65-eeac-49c9-860a-912b1d27c7e8	1115	292	LT0015_22	69	89	1	LT0015_22_69	LT0015_22/LT0015_22_69_89.tif	ITGAV	1	-1	163	4063	0.5756314552763865	1.999996e-06	True	5.698971	cp
SmallIrregular	eeb23e73-d3b8-4dab-a2be-340f068a1733	445	968	LT0019_06	140	70	1	LT0019_06_140	LT0019_06/LT0019_06_140_70.tif	DDOST	1	-1	163	4063	0.24721054941147116	1.999996e-06	True	5.698971	cp
SmallIrregular	bfeb8060-4544-4e27-b7cf-2e965f23cf74	220	857	LT0019_06	140	70	1	LT0019_06_140	LT0019_06/LT0019_06_140_70.tif	DDOST	1	-1	163	4063	0.4234579244163052	1.999996e-06	True	5.698971	cp
SmallIrregular	bb48ec96-e903-43fb-86b8-fa46f140c552	595	895	LT0019_06	140	70	1	LT0019_06_140	LT0019_06/LT0019_06_140_70.tif	DDOST	1	-1	163	4063	0.33436847762923305	1.999996e-06	True	5.698971	cp
SmallIrregular	6ebe83a8-5d43-47d0-a052-2fe2609e58ca	268	804	LT0019_06	140	70	1	LT0019_06_140	LT0019_06/LT0019_06_140_70.tif	DDOST	1	-1	163	4063	0.4292326247032028	1.999996e-06	True	5.698971	cp
SmallIrregular	0a666410-d8b6-430a-a579-ad2085db6dc5	348	636	LT0027_44	292	65	1	LT0027_44_292	LT0027_44/LT0027_44_292_65.tif	CDK4	1	-1	163	4063	0.7118328395932239	1.999996e-06	True	5.698971	cp
SmallIrregular	18bc5bf3-f1f8-48d0-93c3-213fa8a9979c	388	672	LT0027_44	292	65	1	LT0027_44_292	LT0027_44/LT0027_44_292_65.tif	CDK4	1	-1	163	4063	0.6428048544905134	1.999996e-06	True	5.698971	cp
SmallIrregular	6cc3c5a4-5bf1-44e8-a943-708ba5996dc4	536	731	LT0027_44	292	80	1	LT0027_44_292	LT0027_44/LT0027_44_292_80.tif	CDK4	1	-1	163	4063	0.6291372798535335	1.999996e-06	True	5.698971	cp
SmallIrregular	a7a6de7a-3b13-4384-823b-496e19cb770c	433	222	LT0027_44	292	80	1	LT0027_44_292	LT0027_44/LT0027_44_292_80.tif	CDK4	1	-1	163	4063	0.6070027559424902	1.999996e-06	True	5.698971	cp
SmallIrregular	e01f8dbe-fe87-4206-a6af-f6a1599dc2f7	533	654	LT0027_44	292	88	1	LT0027_44_292	LT0027_44/LT0027_44_292_88.tif	CDK4	1	-1	163	4063	0.7366764192682904	1.999996e-06	True	5.698971	cp
SmallIrregular	d8971cbf-2483-439f-85d2-c8802937888f	563	496	LT0027_44	292	88	1	LT0027_44_292	LT0027_44/LT0027_44_292_88.tif	CDK4	1	-1	163	4063	0.6157911304363041	1.999996e-06	True	5.698971	cp
SmallIrregular	487ab302-96de-4045-a552-314fff9da885	1078	555	LT0030_17	184	36	1	LT0030_17_184	LT0030_17/LT0030_17_184_36.tif	RGR	1	-1	163	4063	0.6239341893547815	1.999996e-06	True	5.698971	cp
SmallIrregular	fd90aa3c-bef1-44f5-8bd2-39bf5137a19e	590	196	LT0030_17	184	36	1	LT0030_17_184	LT0030_17/LT0030_17_184_36.tif	RGR	1	-1	163	4063	0.5382539196371793	1.999996e-06	True	5.698971	cp
SmallIrregular	d369d082-23e7-46ce-8b6b-af26f038f4b1	394	34	LT0030_17	184	36	1	LT0030_17_184	LT0030_17/LT0030_17_184_36.tif	RGR	1	-1	163	4063	0.5417577794743732	1.999996e-06	True	5.698971	cp
SmallIrregular	b771e433-662a-45d8-a97e-871e43b769e5	423	871	LT0030_17	184	36	1	LT0030_17_184	LT0030_17/LT0030_17_184_36.tif	RGR	1	-1	163	4063	0.5465463823934497	1.999996e-06	True	5.698971	cp
SmallIrregular	b660e626-1be7-417b-8e4f-f19ee618c754	630	205	LT0030_17	184	36	1	LT0030_17_184	LT0030_17/LT0030_17_184_36.tif	RGR	1	-1	163	4063	0.6165326553644599	1.999996e-06	True	5.698971	cp
SmallIrregular	e5243e14-9005-4eb6-9f46-c87d2f9703a2	706	380	LT0030_17	184	36	1	LT0030_17_184	LT0030_17/LT0030_17_184_36.tif	RGR	1	-1	163	4063	0.5503943699874209	1.999996e-06	True	5.698971	cp
SmallIrregular	4a84ed00-28e8-40cf-8faa-c7e7358b76bc	664	368	LT0030_17	184	36	1	LT0030_17_184	LT0030_17/LT0030_17_184_36.tif	RGR	1	-1	163	4063	0.6815951287590234	1.999996e-06	True	5.698971	cp
SmallIrregular	6a99c607-e26d-4a00-8eba-b18615a6ed50	813	466	LT0030_17	184	36	1	LT0030_17_184	LT0030_17/LT0030_17_184_36.tif	RGR	1	-1	163	4063	0.6906737450764784	1.999996e-06	True	5.698971	cp
SmallIrregular	9adc8c8a-63e1-4acc-a550-26f60a5d8808	798	497	LT0030_17	184	36	1	LT0030_17_184	LT0030_17/LT0030_17_184_36.tif	RGR	1	-1	163	4063	0.45748764151926374	1.999996e-06	True	5.698971	cp
SmallIrregular	901bfa16-e271-4b6b-a7e6-bfb64f4c10d2	1112	502	LT0030_17	184	36	1	LT0030_17_184	LT0030_17/LT0030_17_184_36.tif	RGR	1	-1	163	4063	0.4378626572203019	1.999996e-06	True	5.698971	cp
SmallIrregular	5acd4f8f-2f9a-4e02-8211-54d972c5c213	631	282	LT0030_17	184	36	1	LT0030_17_184	LT0030_17/LT0030_17_184_36.tif	RGR	1	-1	163	4063	0.5907654653001387	1.999996e-06	True	5.698971	cp
SmallIrregular	daf9d7e6-00b0-440c-9e9f-b4b598f0b16c	1065	570	LT0030_17	184	39	1	LT0030_17_184	LT0030_17/LT0030_17_184_39.tif	RGR	1	-1	163	4063	0.31844624013881057	1.999996e-06	True	5.698971	cp
SmallIrregular	bce08b09-999d-4211-9693-b2ca69c1ca28	367	893	LT0030_17	184	39	1	LT0030_17_184	LT0030_17/LT0030_17_184_39.tif	RGR	1	-1	163	4063	0.6541731755596486	1.999996e-06	True	5.698971	cp
SmallIrregular	cbdacbce-d58a-499d-ac83-858b2b9b50c9	771	380	LT0030_17	184	39	1	LT0030_17_184	LT0030_17/LT0030_17_184_39.tif	RGR	1	-1	163	4063	0.49370112196351196	1.999996e-06	True	5.698971	cp
SmallIrregular	da6de320-ce7c-4f52-bc52-4e81a5b6e341	1082	553	LT0030_17	184	39	1	LT0030_17_184	LT0030_17/LT0030_17_184_39.tif	RGR	1	-1	163	4063	0.4578746759748742	1.999996e-06	True	5.698971	cp
SmallIrregular	e5deff64-f905-4ffc-b26f-87e5b554260d	347	934	LT0030_17	184	39	1	LT0030_17_184	LT0030_17/LT0030_17_184_39.tif	RGR	1	-1	163	4063	0.6130230668344279	1.999996e-06	True	5.698971	cp
SmallIrregular	ce5a41c2-a7b9-433a-a7ee-026511c79b46	799	494	LT0030_17	184	39	1	LT0030_17_184	LT0030_17/LT0030_17_184_39.tif	RGR	1	-1	163	4063	0.7060290677495497	1.999996e-06	True	5.698971	cp
SmallIrregular	31291a7a-b9e7-4591-9883-a0b579bd6eba	1095	580	LT0030_17	184	39	1	LT0030_17_184	LT0030_17/LT0030_17_184_39.tif	RGR	1	-1	163	4063	0.44616722002713055	1.999996e-06	True	5.698971	cp
SmallIrregular	34d9f90a-0782-4e26-a18c-9585cb68abcb	744	335	LT0030_17	184	39	1	LT0030_17_184	LT0030_17/LT0030_17_184_39.tif	RGR	1	-1	163	4063	0.5474992799540133	1.999996e-06	True	5.698971	cp
SmallIrregular	d702bbfb-a9b8-4488-aa64-3dc930fe60ac	630	202	LT0030_17	184	39	1	LT0030_17_184	LT0030_17/LT0030_17_184_39.tif	RGR	1	-1	163	4063	0.5044502830538805	1.999996e-06	True	5.698971	cp
SmallIrregular	62f2e85f-d206-4c30-8b7c-f3979e7e860e	323	622	LT0030_17	184	39	1	LT0030_17_184	LT0030_17/LT0030_17_184_39.tif	RGR	1	-1	163	4063	0.6054569700114862	1.999996e-06	True	5.698971	cp
SmallIrregular	f88f76e6-1c6e-411f-a8de-b3efd3e42661	1111	501	LT0030_17	184	39	1	LT0030_17_184	LT0030_17/LT0030_17_184_39.tif	RGR	1	-1	163	4063	0.5801447226692698	1.999996e-06	True	5.698971	cp
SmallIrregular	e7be0eb6-7621-46ac-9ac8-5862022074b5	1107	504	LT0030_17	184	41	1	LT0030_17_184	LT0030_17/LT0030_17_184_41.tif	RGR	1	-1	163	4063	0.7455107813684055	1.999996e-06	True	5.698971	cp
SmallIrregular	2e464ebd-cf70-4cef-b226-14eb193a7d21	733	475	LT0030_17	184	41	1	LT0030_17_184	LT0030_17/LT0030_17_184_41.tif	RGR	1	-1	163	4063	0.7048054626684369	1.999996e-06	True	5.698971	cp
SmallIrregular	f2746016-a791-4edb-89d8-79bda6c3c3bb	1069	556	LT0030_17	184	41	1	LT0030_17_184	LT0030_17/LT0030_17_184_41.tif	RGR	1	-1	163	4063	0.6058210992083842	1.999996e-06	True	5.698971	cp
SmallIrregular	b1a2299d-391f-4eff-83d2-25e85f192d95	369	921	LT0030_17	184	41	1	LT0030_17_184	LT0030_17/LT0030_17_184_41.tif	RGR	1	-1	163	4063	0.44638143859492313	1.999996e-06	True	5.698971	cp
SmallIrregular	38904b9c-8169-4445-acbf-b6b708725f39	480	209	LT0030_17	184	41	1	LT0030_17_184	LT0030_17/LT0030_17_184_41.tif	RGR	1	-1	163	4063	0.4044719334105411	1.999996e-06	True	5.698971	cp
SmallIrregular	f64f1716-f40f-4e0d-95b1-713f6f1d2974	1051	447	LT0030_17	184	41	1	LT0030_17_184	LT0030_17/LT0030_17_184_41.tif	RGR	1	-1	163	4063	0.6315666069089063	1.999996e-06	True	5.698971	cp
SmallIrregular	e735b775-cf85-4667-8f4f-b0e17b60a74b	350	510	LT0030_17	184	41	1	LT0030_17_184	LT0030_17/LT0030_17_184_41.tif	RGR	1	-1	163	4063	0.37079004740375315	1.999996e-06	True	5.698971	cp
SmallIrregular	b4a7f705-41a2-49c8-b32f-eec53c326364	630	201	LT0030_17	184	41	1	LT0030_17_184	LT0030_17/LT0030_17_184_41.tif	RGR	1	-1	163	4063	0.6180487784802842	1.999996e-06	True	5.698971	cp
SmallIrregular	1f0101c5-ae62-4e15-82ae-af755a528231	457	618	LT0030_17	184	46	1	LT0030_17_184	LT0030_17/LT0030_17_184_46.tif	RGR	1	-1	163	4063	0.7020170327466556	1.999996e-06	True	5.698971	cp
SmallIrregular	80464ba2-2adb-47ce-ac41-41e9200fe89e	1105	583	LT0030_17	184	46	1	LT0030_17_184	LT0030_17/LT0030_17_184_46.tif	RGR	1	-1	163	4063	0.5506244985110292	1.999996e-06	True	5.698971	cp
SmallIrregular	1d0ae750-80cb-44b4-b12c-2cd32cf45806	1058	592	LT0030_17	184	46	1	LT0030_17_184	LT0030_17/LT0030_17_184_46.tif	RGR	1	-1	163	4063	0.2875488068854796	1.999996e-06	True	5.698971	cp
SmallIrregular	b846bbd0-ae1c-4c56-a88e-9e4c5c416a19	635	198	LT0030_17	184	50	1	LT0030_17_184	LT0030_17/LT0030_17_184_50.tif	RGR	1	-1	163	4063	0.5519074205134491	1.999996e-06	True	5.698971	cp
SmallIrregular	43239d1e-26ae-4e80-a88a-296117805611	1064	568	LT0030_17	184	50	1	LT0030_17_184	LT0030_17/LT0030_17_184_50.tif	RGR	1	-1	163	4063	0.5710619750856065	1.999996e-06	True	5.698971	cp
SmallIrregular	86ba0488-93bc-4bb1-9857-5a8250b706c6	1095	513	LT0030_17	184	50	1	LT0030_17_184	LT0030_17/LT0030_17_184_50.tif	RGR	1	-1	163	4063	0.6004731650168088	1.999996e-06	True	5.698971	cp
SmallIrregular	9095517d-75ea-48f1-911d-8388cf0aa373	249	276	LT0030_17	184	50	1	LT0030_17_184	LT0030_17/LT0030_17_184_50.tif	RGR	1	-1	163	4063	0.6206237274493678	1.999996e-06	True	5.698971	cp
SmallIrregular	b7deafc3-370a-4360-9c58-871c797b8eea	167	662	LT0030_17	58	37	1	LT0030_17_58	LT0030_17/LT0030_17_58_37.tif	OR2H1	1	-1	163	4063	0.5607176533685694	1.999996e-06	True	5.698971	cp
SmallIrregular	f7b795ca-e0a1-4ee4-9d13-4c8ad024025e	339	749	LT0032_01	137	49	1	LT0032_01_137	LT0032_01/LT0032_01_137_49.tif	MAP2K1IP1	1	-1	163	4063	0.6780978474361204	1.999996e-06	True	5.698971	cp
SmallIrregular	ac57f911-3086-437a-ad4c-4de53edb58b7	846	890	LT0032_01	137	49	1	LT0032_01_137	LT0032_01/LT0032_01_137_49.tif	MAP2K1IP1	1	-1	163	4063	0.5645195311342107	1.999996e-06	True	5.698971	cp
SmallIrregular	fbaea467-d7d3-452c-8b9c-cc680338b188	945	818	LT0032_01	137	49	1	LT0032_01_137	LT0032_01/LT0032_01_137_49.tif	MAP2K1IP1	1	-1	163	4063	0.625862140711771	1.999996e-06	True	5.698971	cp
SmallIrregular	19c2375f-124a-479c-bc2c-cb383ef07e8d	452	521	LT0038_01	245	81	1	LT0038_01_245	LT0038_01/LT0038_01_245_81.tif	ZADH1	1	-1	163	4063	0.48992763612731505	1.999996e-06	True	5.698971	cp
SmallIrregular	546c419a-25ac-4df2-8ca9-93fc407d2b68	763	446	LT0038_01	245	81	1	LT0038_01_245	LT0038_01/LT0038_01_245_81.tif	ZADH1	1	-1	163	4063	0.5114823256927461	1.999996e-06	True	5.698971	cp
SmallIrregular	b889fe51-2ae4-45b0-a579-4cea123c3cf5	1175	428	LT0039_45	136	53	1	LT0039_45_136	LT0039_45/LT0039_45_136_53.tif	MAPKAPK5	1	-1	163	4063	0.5058404285291629	1.999996e-06	True	5.698971	cp
SmallIrregular	4bf22426-7a48-499c-9005-6e7441ea7802	467	598	LT0039_45	136	62	1	LT0039_45_136	LT0039_45/LT0039_45_136_62.tif	MAPKAPK5	1	-1	163	4063	0.42742150957698255	1.999996e-06	True	5.698971	cp
SmallIrregular	b3426d85-51c8-4754-bf4d-7725dff609a9	1261	334	LT0039_45	136	62	1	LT0039_45_136	LT0039_45/LT0039_45_136_62.tif	MAPKAPK5	1	-1	163	4063	0.5403921554275013	1.999996e-06	True	5.698971	cp
SmallIrregular	63c8f234-1a84-4341-8674-f26f39c70978	499	622	LT0039_45	136	62	1	LT0039_45_136	LT0039_45/LT0039_45_136_62.tif	MAPKAPK5	1	-1	163	4063	0.502580200298505	1.999996e-06	True	5.698971	cp
SmallIrregular	46417aac-0efb-4cec-bbda-ef40959a9008	597	303	LT0044_02	139	73	1	LT0044_02_139	LT0044_02/LT0044_02_139_73.tif	SLC12A5	1	-1	163	4063	0.5324799265920652	1.999996e-06	True	5.698971	cp
SmallIrregular	5fe08d09-d0fb-4b2c-850f-93c9608f81cd	562	119	LT0044_02	139	73	1	LT0044_02_139	LT0044_02/LT0044_02_139_73.tif	SLC12A5	1	-1	163	4063	0.5631453533482238	1.999996e-06	True	5.698971	cp
SmallIrregular	0909fe9a-e721-49e4-8a6c-a404ff700938	470	382	LT0044_02	139	73	1	LT0044_02_139	LT0044_02/LT0044_02_139_73.tif	SLC12A5	1	-1	163	4063	0.657890277606683	1.999996e-06	True	5.698971	cp
SmallIrregular	0d12772b-0475-4c8d-bf7a-b2108a5eb9ce	509	594	LT0044_02	139	73	1	LT0044_02_139	LT0044_02/LT0044_02_139_73.tif	SLC12A5	1	-1	163	4063	0.5861680414460119	1.999996e-06	True	5.698971	cp
SmallIrregular	0c8cf7e3-c251-4e2f-8d0c-a8aa26d64a12	434	389	LT0044_02	139	73	1	LT0044_02_139	LT0044_02/LT0044_02_139_73.tif	SLC12A5	1	-1	163	4063	0.6297485505676098	1.999996e-06	True	5.698971	cp
SmallIrregular	977a56fc-d7b1-4e9f-90a4-169e0b52a784	749	80	LT0044_02	139	73	1	LT0044_02_139	LT0044_02/LT0044_02_139_73.tif	SLC12A5	1	-1	163	4063	0.4545982203597593	1.999996e-06	True	5.698971	cp
SmallIrregular	eb45639d-8cc0-49fd-a4f4-52e671e9f0f1	369	712	LT0044_02	139	73	1	LT0044_02_139	LT0044_02/LT0044_02_139_73.tif	SLC12A5	1	-1	163	4063	0.5895548737355992	1.999996e-06	True	5.698971	cp
SmallIrregular	8c120ba0-e111-4493-87db-e22de323978f	601	538	LT0044_02	139	73	1	LT0044_02_139	LT0044_02/LT0044_02_139_73.tif	SLC12A5	1	-1	163	4063	0.41792945099798234	1.999996e-06	True	5.698971	cp
SmallIrregular	77fcf741-21b5-42d9-b712-cba215bc0902	1059	272	LT0044_02	139	73	1	LT0044_02_139	LT0044_02/LT0044_02_139_73.tif	SLC12A5	1	-1	163	4063	0.6004730624303433	1.999996e-06	True	5.698971	cp
SmallIrregular	b54a47f2-a1fe-4920-8854-fb205c478863	451	185	LT0048_13	69	7	1	LT0048_13_69	LT0048_13/LT0048_13_69_7.tif	TOP1	1	-1	163	4063	0.6598081531457243	1.999996e-06	True	5.698971	cp
SmallIrregular	d21b1ddc-07c8-447f-bddb-1cad91f5a1f0	467	639	LT0091_30	169	21	1	LT0091_30_169	LT0091_30/LT0091_30_169_21.tif	ENSG00000165675	1	-1	163	4063	0.32448700567042227	1.999996e-06	True	5.698971	cp
SmallIrregular	37d7c2fa-3048-4a9c-a5ad-65578dfceb36	246	920	LT0091_30	169	21	1	LT0091_30_169	LT0091_30/LT0091_30_169_21.tif	ENSG00000165675	1	-1	163	4063	0.5492074288508676	1.999996e-06	True	5.698971	cp
SmallIrregular	16f23788-01a3-462d-b77f-8d3e77c45b26	599	382	LT0091_30	169	21	1	LT0091_30_169	LT0091_30/LT0091_30_169_21.tif	ENSG00000165675	1	-1	163	4063	0.49993386525349115	1.999996e-06	True	5.698971	cp
SmallIrregular	1c0e1597-26d1-47d1-98fc-0f2176ef6abc	790	452	LT0091_30	169	43	1	LT0091_30_169	LT0091_30/LT0091_30_169_43.tif	ENSG00000165675	1	-1	163	4063	0.6347375038902254	1.999996e-06	True	5.698971	cp
SmallIrregular	093a66d3-4fc6-4849-b557-fe385800f750	82	676	LT0091_30	169	43	1	LT0091_30_169	LT0091_30/LT0091_30_169_43.tif	ENSG00000165675	1	-1	163	4063	0.5930876561576387	1.999996e-06	True	5.698971	cp
SmallIrregular	cab8dc30-9703-4558-a97f-c485e5be65fe	795	519	LT0091_30	169	43	1	LT0091_30_169	LT0091_30/LT0091_30_169_43.tif	ENSG00000165675	1	-1	163	4063	0.6422866854314477	1.999996e-06	True	5.698971	cp
SmallIrregular	107bb22e-2623-4db7-9ede-5d4bad36bf24	65	619	LT0091_30	169	43	1	LT0091_30_169	LT0091_30/LT0091_30_169_43.tif	ENSG00000165675	1	-1	163	4063	0.7175466067861189	1.999996e-06	True	5.698971	cp
SmallIrregular	ec32febf-7638-4b2f-af36-f1587ddeb663	524	506	LT0091_30	169	43	1	LT0091_30_169	LT0091_30/LT0091_30_169_43.tif	ENSG00000165675	1	-1	163	4063	0.1391087334592236	1.999996e-06	True	5.698971	cp
SmallIrregular	4156fd28-d52b-4a74-8a9c-7cfd047e1fd0	312	953	LT0091_30	169	43	1	LT0091_30_169	LT0091_30/LT0091_30_169_43.tif	ENSG00000165675	1	-1	163	4063	0.19763947776796406	1.999996e-06	True	5.698971	cp
SmallIrregular	f6b5d714-f086-47fd-bb85-e78f339696db	235	917	LT0091_30	169	43	1	LT0091_30_169	LT0091_30/LT0091_30_169_43.tif	ENSG00000165675	1	-1	163	4063	0.716463148561057	1.999996e-06	True	5.698971	cp
SmallIrregular	09521679-6af8-48c8-b6bd-a2ef75ad19d3	247	961	LT0091_30	169	43	1	LT0091_30_169	LT0091_30/LT0091_30_169_43.tif	ENSG00000165675	1	-1	163	4063	0.15311009090669903	1.999996e-06	True	5.698971	cp
SmallIrregular	3e97abd9-710e-454f-ab29-9f29bf129840	360	655	LT0094_01	319	34	1	LT0094_01_319	LT0094_01/LT0094_01_319_34.tif	ENSG00000177426	1	-1	163	4063	0.4835786555711226	1.999996e-06	True	5.698971	cp
SmallIrregular	a0654dfb-e74b-4071-a9e4-7a1a08dd0b39	500	666	LT0094_01	319	34	1	LT0094_01_319	LT0094_01/LT0094_01_319_34.tif	ENSG00000177426	1	-1	163	4063	0.5227205753065621	1.999996e-06	True	5.698971	cp
SmallIrregular	c9bfdd72-78ee-4de3-bc5d-6852612e458f	447	731	LT0094_01	319	34	1	LT0094_01_319	LT0094_01/LT0094_01_319_34.tif	ENSG00000177426	1	-1	163	4063	0.5636757111344955	1.999996e-06	True	5.698971	cp
SmallIrregular	323d93cf-33bf-4e0b-b849-df62a12fa9c3	882	918	LT0094_01	319	36	1	LT0094_01_319	LT0094_01/LT0094_01_319_36.tif	ENSG00000177426	1	-1	163	4063	0.4810526481972343	1.999996e-06	True	5.698971	cp
SmallIrregular	e7b9be14-ace0-4cf1-bbb9-3b524789f65d	629	487	LT0094_01	319	36	1	LT0094_01_319	LT0094_01/LT0094_01_319_36.tif	ENSG00000177426	1	-1	163	4063	0.5003673986108238	1.999996e-06	True	5.698971	cp
SmallIrregular	9cde17a9-5e90-4771-84af-a631b8db1ec5	1007	579	LT0094_01	319	36	1	LT0094_01_319	LT0094_01/LT0094_01_319_36.tif	ENSG00000177426	1	-1	163	4063	0.5893950358049629	1.999996e-06	True	5.698971	cp
SmallIrregular	3853d702-8acb-41a9-b1f6-074fd26ad905	980	558	LT0094_01	319	38	1	LT0094_01_319	LT0094_01/LT0094_01_319_38.tif	ENSG00000177426	1	-1	163	4063	0.4649299419036386	1.999996e-06	True	5.698971	cp
SmallIrregular	7daccc29-9a60-42bb-8c46-ef8076d2ab9f	1068	24	LT0094_01	319	38	1	LT0094_01_319	LT0094_01/LT0094_01_319_38.tif	ENSG00000177426	1	-1	163	4063	0.4211403985712692	1.999996e-06	True	5.698971	cp
SmallIrregular	6e0f79e8-dadb-4202-9033-972a4284e3b3	1067	24	LT0094_01	319	46	1	LT0094_01_319	LT0094_01/LT0094_01_319_46.tif	ENSG00000177426	1	-1	163	4063	0.554357880782543	1.999996e-06	True	5.698971	cp
SmallIrregular	1c314cf5-b843-49ad-a971-e419c793ef64	978	553	LT0094_01	319	60	1	LT0094_01_319	LT0094_01/LT0094_01_319_60.tif	ENSG00000177426	1	-1	163	4063	0.5803840320274998	1.999996e-06	True	5.698971	cp
SmallIrregular	272a2c36-98c2-45be-8f12-52f7c8ccb030	1036	53	LT0094_01	319	60	1	LT0094_01_319	LT0094_01/LT0094_01_319_60.tif	ENSG00000177426	1	-1	163	4063	0.3471428173610732	1.999996e-06	True	5.698971	cp
SmallIrregular	e7063481-88ae-46bf-bc60-0abd71d8e465	281	711	LT0094_01	319	66	1	LT0094_01_319	LT0094_01/LT0094_01_319_66.tif	ENSG00000177426	1	-1	163	4063	0.46189804145579	1.999996e-06	True	5.698971	cp
SmallIrregular	716aa24d-c953-47d3-9884-1c0f4b91342f	623	476	LT0094_01	319	66	1	LT0094_01_319	LT0094_01/LT0094_01_319_66.tif	ENSG00000177426	1	-1	163	4063	0.47824540957526307	1.999996e-06	True	5.698971	cp
SmallIrregular	2c27c5b3-5383-4fe5-98cb-a3671d8bb1fa	1014	655	LT0094_01	319	66	1	LT0094_01_319	LT0094_01/LT0094_01_319_66.tif	ENSG00000177426	1	-1	163	4063	0.4990581542822151	1.999996e-06	True	5.698971	cp
SmallIrregular	7459ed13-18b1-4155-aa4f-d0df607c5884	1067	19	LT0094_01	319	66	1	LT0094_01_319	LT0094_01/LT0094_01_319_66.tif	ENSG00000177426	1	-1	163	4063	0.6839639970781524	1.999996e-06	True	5.698971	cp
SmallIrregular	7b29d0b6-6289-466b-8201-62c04a318b27	954	586	LT0094_01	319	85	1	LT0094_01_319	LT0094_01/LT0094_01_319_85.tif	ENSG00000177426	1	-1	163	4063	0.45780741126979996	1.999996e-06	True	5.698971	cp
SmallIrregular	5b5d9fa3-005e-4158-9420-e98d09ba4f04	1016	531	LT0094_01	319	85	1	LT0094_01_319	LT0094_01/LT0094_01_319_85.tif	ENSG00000177426	1	-1	163	4063	0.2994389192493767	1.999996e-06	True	5.698971	cp
SmallIrregular	5b157f98-aa81-4920-a3bb-3b0b486165d3	639	402	LT0094_04	319	5	1	LT0094_04_319	LT0094_04/LT0094_04_319_5.tif	ENSG00000177426	1	-1	163	4063	0.5036809270139678	1.999996e-06	True	5.698971	cp
SmallIrregular	e198cb99-2f5e-40d0-b052-dfe669491188	492	910	LT0094_04	319	61	1	LT0094_04_319	LT0094_04/LT0094_04_319_61.tif	ENSG00000177426	1	-1	163	4063	0.5583935814270393	1.999996e-06	True	5.698971	cp
SmallIrregular	fcdcc3e0-8aaf-45b4-95a1-3ac7cc7dc6dc	493	908	LT0094_04	319	66	1	LT0094_04_319	LT0094_04/LT0094_04_319_66.tif	ENSG00000177426	1	-1	163	4063	0.4949533702983543	1.999996e-06	True	5.698971	cp
SmallIrregular	270c28a7-3ec9-4435-afbf-77f896e449fa	1217	573	LT0094_04	319	66	1	LT0094_04_319	LT0094_04/LT0094_04_319_66.tif	ENSG00000177426	1	-1	163	4063	0.4457391002999881	1.999996e-06	True	5.698971	cp
SmallIrregular	c26f4bd8-4e7a-41b7-8d3c-6c16a95fdd55	562	867	LT0094_04	319	66	1	LT0094_04_319	LT0094_04/LT0094_04_319_66.tif	ENSG00000177426	1	-1	163	4063	0.4849632865457343	1.999996e-06	True	5.698971	cp
SmallIrregular	e1ae4dfa-7f67-4af9-96b1-ce32853cb8ef	1213	573	LT0094_04	319	73	1	LT0094_04_319	LT0094_04/LT0094_04_319_73.tif	ENSG00000177426	1	-1	163	4063	0.2165507911158569	1.999996e-06	True	5.698971	cp
SmallIrregular	cae0311f-ea0b-4c98-b7e6-7b4d04ddb13e	487	915	LT0094_04	319	89	1	LT0094_04_319	LT0094_04/LT0094_04_319_89.tif	ENSG00000177426	1	-1	163	4063	0.2953062533329843	1.999996e-06	True	5.698971	cp
SmallIrregular	161760eb-7ba2-4915-ae99-88fe8b753aa1	1211	570	LT0094_04	319	89	1	LT0094_04_319	LT0094_04/LT0094_04_319_89.tif	ENSG00000177426	1	-1	163	4063	0.5645928215030018	1.999996e-06	True	5.698971	cp
SmallIrregular	0e1ecd0f-529c-4b27-bd22-92d7909b1395	1211	570	LT0094_04	319	93	1	LT0094_04_319	LT0094_04/LT0094_04_319_93.tif	ENSG00000177426	1	-1	163	4063	0.6875207213504859	1.999996e-06	True	5.698971	cp
SmallIrregular	d1d6947a-4702-403b-adb8-e44d41b8c600	485	917	LT0094_04	319	93	1	LT0094_04_319	LT0094_04/LT0094_04_319_93.tif	ENSG00000177426	1	-1	163	4063	0.46406611517610913	1.999996e-06	True	5.698971	cp
SmallIrregular	e5d97b2f-a615-40a2-afbb-d1759a61e538	661	12	LT0094_44	319	74	1	LT0094_44_319	LT0094_44/LT0094_44_319_74.tif	ENSG00000177426	1	-1	163	4063	0.584517958180346	1.999996e-06	True	5.698971	cp
SmallIrregular	86261641-6f06-4dfb-98ab-03d839a0acd9	999	458	LT0094_44	319	74	1	LT0094_44_319	LT0094_44/LT0094_44_319_74.tif	ENSG00000177426	1	-1	163	4063	0.6030820518639232	1.999996e-06	True	5.698971	cp
SmallIrregular	f9735645-cf77-4a0a-bbc7-447c0b62ceb1	638	21	LT0094_44	319	74	1	LT0094_44_319	LT0094_44/LT0094_44_319_74.tif	ENSG00000177426	1	-1	163	4063	0.44257283471958325	1.999996e-06	True	5.698971	cp
SmallIrregular	8483dd02-7c19-471e-b999-6a96d4172c32	644	664	LT0106_02	287	6	1	LT0106_02_287	LT0106_02/LT0106_02_287_6.tif	ENSG00000186143	1	-1	163	4063	0.5791313146609727	1.999996e-06	True	5.698971	cp
SmallIrregular	0cc20f44-c5c1-49e5-b70f-0aca0ac923df	799	407	LT0106_02	287	33	1	LT0106_02_287	LT0106_02/LT0106_02_287_33.tif	ENSG00000186143	1	-1	163	4063	0.578918147272838	1.999996e-06	True	5.698971	cp
SmallIrregular	04e8644b-db9c-4c64-9a17-83a70c2680e9	104	428	LT0106_02	287	33	1	LT0106_02_287	LT0106_02/LT0106_02_287_33.tif	ENSG00000186143	1	-1	163	4063	0.5603708110917608	1.999996e-06	True	5.698971	cp
SmallIrregular	5768c146-36f5-4b29-a71b-f39e64c8f308	828	338	LT0106_02	287	33	1	LT0106_02_287	LT0106_02/LT0106_02_287_33.tif	ENSG00000186143	1	-1	163	4063	0.6819888990120029	1.999996e-06	True	5.698971	cp
SmallIrregular	a67a618b-fa85-4478-9554-31f652c2a5d6	94	468	LT0106_02	287	33	1	LT0106_02_287	LT0106_02/LT0106_02_287_33.tif	ENSG00000186143	1	-1	163	4063	0.5398197115696636	1.999996e-06	True	5.698971	cp
Polylobed	315d0b5c-cb1f-4a83-9d0c-218aa255491b	323	709	LT0012_29	252	83	1	LT0012_29_252	LT0012_29/LT0012_29_252_83.tif	FLJ37464	1	-1	350	4250	0.5399918013534701	1.999996e-06	True	5.698971	cp
Polylobed	d4d7cb27-20eb-48e4-89ff-d743d8a7d9e6	1292	484	LT0012_29	252	83	1	LT0012_29_252	LT0012_29/LT0012_29_252_83.tif	FLJ37464	1	-1	350	4250	0.42032295888680493	1.999996e-06	True	5.698971	cp
Polylobed	fdeba3b7-32e9-41e8-9524-c3695c038f49	685	861	LT0012_29	252	83	1	LT0012_29_252	LT0012_29/LT0012_29_252_83.tif	FLJ37464	1	-1	350	4250	0.47292731095096713	1.999996e-06	True	5.698971	cp
Polylobed	44861de6-4d22-438e-9520-ec5261e71dc1	636	797	LT0012_29	252	83	1	LT0012_29_252	LT0012_29/LT0012_29_252_83.tif	FLJ37464	1	-1	350	4250	0.35484358641088354	1.999996e-06	True	5.698971	cp
Polylobed	cff3dbb9-381c-45bc-844d-78f9b71b3f2b	387	461	LT0012_29	252	83	1	LT0012_29_252	LT0012_29/LT0012_29_252_83.tif	FLJ37464	1	-1	350	4250	0.624893196112584	1.999996e-06	True	5.698971	cp
Polylobed	16e23737-4dca-45a6-9b78-57c62a0738e0	1273	454	LT0012_29	252	83	1	LT0012_29_252	LT0012_29/LT0012_29_252_83.tif	FLJ37464	1	-1	350	4250	0.36726530493606696	1.999996e-06	True	5.698971	cp
Polylobed	f02361ed-fa03-4c87-a9e5-83fa8f533836	1287	369	LT0013_38	42	47	1	LT0013_38_42	LT0013_38/LT0013_38_42_47.tif	KIF14	1	-1	350	4250	0.3529847030656668	1.999996e-06	True	5.698971	cp
Polylobed	f9211266-0a68-4ebd-88fb-aec33388a407	543	134	LT0013_38	42	75	1	LT0013_38_42	LT0013_38/LT0013_38_42_75.tif	KIF14	1	-1	350	4250	0.48016947261178544	1.999996e-06	True	5.698971	cp
Polylobed	1bc3c4c6-44a3-4466-bbb2-48e190c04ddf	300	493	LT0013_38	42	75	1	LT0013_38_42	LT0013_38/LT0013_38_42_75.tif	KIF14	1	-1	350	4250	0.4837843758925643	1.999996e-06	True	5.698971	cp
Polylobed	6c1950fb-92ea-4210-9c15-8e077506800e	1116	515	LT0013_38	42	75	1	LT0013_38_42	LT0013_38/LT0013_38_42_75.tif	KIF14	1	-1	350	4250	0.5130252140811061	1.999996e-06	True	5.698971	cp
Polylobed	b374de83-1792-4a53-8e73-f779e25da6c7	1056	285	LT0013_38	42	75	1	LT0013_38_42	LT0013_38/LT0013_38_42_75.tif	KIF14	1	-1	350	4250	0.3334382003599312	1.999996e-06	True	5.698971	cp
Polylobed	e88a664b-15a2-4fce-a39f-9f14d02a0904	308	516	LT0013_38	42	95	1	LT0013_38_42	LT0013_38/LT0013_38_42_95.tif	KIF14	1	-1	350	4250	0.46561231092660965	1.999996e-06	True	5.698971	cp
Polylobed	4f70f866-4ba2-4b8e-bbb1-13ea9b666700	731	90	LT0013_38	42	95	1	LT0013_38_42	LT0013_38/LT0013_38_42_95.tif	KIF14	1	-1	350	4250	0.3486194496776774	1.999996e-06	True	5.698971	cp
Polylobed	ee9ce838-4275-4038-8dc2-edf18e5b9f0b	588	920	LT0013_38	42	95	1	LT0013_38_42	LT0013_38/LT0013_38_42_95.tif	KIF14	1	-1	350	4250	0.557641903070575	1.999996e-06	True	5.698971	cp
Polylobed	aff06e80-8246-442a-bf6a-4668d69bb3f4	382	159	LT0013_38	42	95	1	LT0013_38_42	LT0013_38/LT0013_38_42_95.tif	KIF14	1	-1	350	4250	0.5867885128340258	1.999996e-06	True	5.698971	cp
Polylobed	5f4346a3-4227-4fa5-82f4-2cf70f75ab19	1071	525	LT0013_38	42	95	1	LT0013_38_42	LT0013_38/LT0013_38_42_95.tif	KIF14	1	-1	350	4250	0.5813135116327872	1.999996e-06	True	5.698971	cp
Polylobed	83c7d46b-01fd-40f3-ba01-f4fdb403fd18	1106	891	LT0013_38	42	95	1	LT0013_38_42	LT0013_38/LT0013_38_42_95.tif	KIF14	1	-1	350	4250	0.589451712666093	1.999996e-06	True	5.698971	cp
Polylobed	3bf75197-dd5c-4b21-8a26-f844319ca6ca	343	92	LT0013_38	42	95	1	LT0013_38_42	LT0013_38/LT0013_38_42_95.tif	KIF14	1	-1	350	4250	0.44481619034494013	1.999996e-06	True	5.698971	cp
Polylobed	8da586db-153b-444f-8786-4cd6fa64eee4	486	584	LT0013_38	42	95	1	LT0013_38_42	LT0013_38/LT0013_38_42_95.tif	KIF14	1	-1	350	4250	0.2920482242215584	1.999996e-06	True	5.698971	cp
Polylobed	f84dca21-7761-4d4a-8d03-00b1ee7cdfc3	652	197	LT0013_42	107	28	1	LT0013_42_107	LT0013_42/LT0013_42_107_28.tif	TUBB2	1	-1	350	4250	0.5343032554169234	1.999996e-06	True	5.698971	cp
Polylobed	5dbd6fe8-917a-457e-9813-16dbe24f6704	595	243	LT0013_42	107	28	1	LT0013_42_107	LT0013_42/LT0013_42_107_28.tif	TUBB2	1	-1	350	4250	0.5458402808916881	1.999996e-06	True	5.698971	cp
Polylobed	7e826862-1b5f-4a6b-9ced-a1b6c75e8e56	605	240	LT0013_42	107	39	1	LT0013_42_107	LT0013_42/LT0013_42_107_39.tif	TUBB2	1	-1	350	4250	0.5429129246489344	1.999996e-06	True	5.698971	cp
Polylobed	57865b83-4f09-4c5a-bed4-22b04a00d98a	606	244	LT0013_42	107	52	1	LT0013_42_107	LT0013_42/LT0013_42_107_52.tif	TUBB2	1	-1	350	4250	0.5969053509625052	1.999996e-06	True	5.698971	cp
Polylobed	b103d97f-d6c6-446f-a1b1-dfcfeffd282f	1076	564	LT0013_42	107	52	1	LT0013_42_107	LT0013_42/LT0013_42_107_52.tif	TUBB2	1	-1	350	4250	0.285571183903322	1.999996e-06	True	5.698971	cp
Polylobed	414cf77a-0a35-49e7-a9cd-ecf97df7e64f	1071	568	LT0013_42	107	63	1	LT0013_42_107	LT0013_42/LT0013_42_107_63.tif	TUBB2	1	-1	350	4250	0.5743718344129377	1.999996e-06	True	5.698971	cp
Polylobed	a3645743-0f54-4606-908f-443fbbf3cdd4	276	956	LT0013_42	107	76	1	LT0013_42_107	LT0013_42/LT0013_42_107_76.tif	TUBB2	1	-1	350	4250	0.5559750489953353	1.999996e-06	True	5.698971	cp
Polylobed	b70dc74f-695e-4ed1-a47b-9b583a972632	670	196	LT0013_42	107	76	1	LT0013_42_107	LT0013_42/LT0013_42_107_76.tif	TUBB2	1	-1	350	4250	0.6162644280982199	1.999996e-06	True	5.698971	cp
Polylobed	0d3ad09a-1e78-47bf-8906-a3eaa4f49ffd	854	689	LT0014_12	159	70	1	LT0014_12_159	LT0014_12/LT0014_12_159_70.tif	TFR2	1	-1	350	4250	0.4256456809867588	1.999996e-06	True	5.698971	cp
Polylobed	cdc1bf98-b412-4993-98eb-e2f5238a1ad5	734	190	LT0014_12	159	70	1	LT0014_12_159	LT0014_12/LT0014_12_159_70.tif	TFR2	1	-1	350	4250	0.43252320279568307	1.999996e-06	True	5.698971	cp
Polylobed	8e409fed-d0a5-470f-9f93-88ece1c37cb0	307	881	LT0014_12	159	70	1	LT0014_12_159	LT0014_12/LT0014_12_159_70.tif	TFR2	1	-1	350	4250	0.5761441341052883	1.999996e-06	True	5.698971	cp
Polylobed	4ec139a7-75c0-475f-aefa-b8b88574398a	363	819	LT0014_12	159	70	1	LT0014_12_159	LT0014_12/LT0014_12_159_70.tif	TFR2	1	-1	350	4250	0.4088344231198644	1.999996e-06	True	5.698971	cp
Polylobed	7ddb135a-1ccc-45b4-9b5f-a24500e08846	775	752	LT0014_12	159	70	1	LT0014_12_159	LT0014_12/LT0014_12_159_70.tif	TFR2	1	-1	350	4250	0.5321744911220263	1.999996e-06	True	5.698971	cp
Polylobed	429d4a0d-7e23-4466-84f6-585a1cd3a499	1066	224	LT0014_12	159	70	1	LT0014_12_159	LT0014_12/LT0014_12_159_70.tif	TFR2	1	-1	350	4250	0.49422125097574104	1.999996e-06	True	5.698971	cp
Polylobed	37933bce-96e4-445c-87e4-7477301a1d4f	357	21	LT0017_19	365	65	1	LT0017_19_365	LT0017_19/LT0017_19_365_65.tif	KIF20A	1	-1	350	4250	0.4631278011583899	1.999996e-06	True	5.698971	cp
Polylobed	6743aabc-deed-4286-9c44-4e040beec986	332	466	LT0017_19	365	65	1	LT0017_19_365	LT0017_19/LT0017_19_365_65.tif	KIF20A	1	-1	350	4250	0.3714666823848357	1.999996e-06	True	5.698971	cp
Polylobed	1d8ad1ac-adfc-4649-8d1b-5c78bdd50c9e	527	783	LT0017_19	365	83	1	LT0017_19_365	LT0017_19/LT0017_19_365_83.tif	KIF20A	1	-1	350	4250	0.6015374762371004	1.999996e-06	True	5.698971	cp
Polylobed	8b497594-8de1-4f24-8ef3-608fddaa3d8b	843	188	LT0017_19	365	83	1	LT0017_19_365	LT0017_19/LT0017_19_365_83.tif	KIF20A	1	-1	350	4250	0.5157005202540743	1.999996e-06	True	5.698971	cp
Polylobed	92592fc1-b645-4259-be04-9c532c10317c	928	413	LT0017_19	365	83	1	LT0017_19_365	LT0017_19/LT0017_19_365_83.tif	KIF20A	1	-1	350	4250	0.5088943840161498	1.999996e-06	True	5.698971	cp
Polylobed	67f284db-10c5-410a-b14c-139f0caee6a7	1002	427	LT0017_19	365	83	1	LT0017_19_365	LT0017_19/LT0017_19_365_83.tif	KIF20A	1	-1	350	4250	0.10474223347043322	0.00025999948	True	3.5850275	cp
Polylobed	ac82b027-d9a7-40bf-b1ef-65565772180d	416	271	LT0017_19	365	83	1	LT0017_19_365	LT0017_19/LT0017_19_365_83.tif	KIF20A	1	-1	350	4250	0.3270063674403858	1.999996e-06	True	5.698971	cp
Polylobed	7a7b7963-6ef3-4288-98da-fc9ab79c7bfe	522	774	LT0017_19	365	93	1	LT0017_19_365	LT0017_19/LT0017_19_365_93.tif	KIF20A	1	-1	350	4250	0.5929824235811666	1.999996e-06	True	5.698971	cp
Polylobed	d9a37bfd-493c-4c19-9439-41b3a4cda68f	843	937	LT0017_19	365	93	1	LT0017_19_365	LT0017_19/LT0017_19_365_93.tif	KIF20A	1	-1	350	4250	0.4613691984422436	1.999996e-06	True	5.698971	cp
Polylobed	04a5f1a6-6d77-4a44-8fdf-50e69b119c75	755	851	LT0017_19	365	93	1	LT0017_19_365	LT0017_19/LT0017_19_365_93.tif	KIF20A	1	-1	350	4250	0.5314503518957452	1.999996e-06	True	5.698971	cp
Polylobed	ed0953cb-bfba-4f5a-a690-5a7fee979335	952	411	LT0017_19	365	93	1	LT0017_19_365	LT0017_19/LT0017_19_365_93.tif	KIF20A	1	-1	350	4250	0.47481012585751003	1.999996e-06	True	5.698971	cp
Polylobed	2da0d440-421d-4048-9b9a-e4bd321a3278	347	68	LT0017_19	365	93	1	LT0017_19_365	LT0017_19/LT0017_19_365_93.tif	KIF20A	1	-1	350	4250	0.43807213325657474	1.999996e-06	True	5.698971	cp
Polylobed	11dd18d9-4e9a-4c85-98fd-069b7f6320bd	490	594	LT0023_04	5	50	1	LT0023_04_5	LT0023_04/LT0023_04_5_50.tif	MYST1	1	-1	350	4250	0.32244856782946757	1.999996e-06	True	5.698971	cp
Polylobed	a19c4f8a-4115-47ff-915b-9c792491475d	328	643	LT0023_04	5	50	1	LT0023_04_5	LT0023_04/LT0023_04_5_50.tif	MYST1	1	-1	350	4250	0.4896691689021957	1.999996e-06	True	5.698971	cp
Polylobed	aa3d5ff7-eac1-4f75-8647-18a1d7b6653a	498	601	LT0023_04	5	51	1	LT0023_04_5	LT0023_04/LT0023_04_5_51.tif	MYST1	1	-1	350	4250	0.2893456538969093	1.999996e-06	True	5.698971	cp
Polylobed	a03b7dea-b1e3-4ff9-badd-84d19416669f	664	480	LT0023_04	5	64	1	LT0023_04_5	LT0023_04/LT0023_04_5_64.tif	MYST1	1	-1	350	4250	0.4395458351843807	1.999996e-06	True	5.698971	cp
Polylobed	9bdaa799-1ad5-467b-8050-8070560e4a8a	527	660	LT0023_04	5	64	1	LT0023_04_5	LT0023_04/LT0023_04_5_64.tif	MYST1	1	-1	350	4250	0.23121441645925114	1.999996e-06	True	5.698971	cp
Polylobed	a91925f4-6f4f-4632-b8ae-fe23c6ac6915	299	116	LT0023_04	5	72	1	LT0023_04_5	LT0023_04/LT0023_04_5_72.tif	MYST1	1	-1	350	4250	0.4293742474534031	1.999996e-06	True	5.698971	cp
Polylobed	15cb5af0-392a-4a4b-bb8d-a5d4c4c267cb	516	638	LT0023_04	5	72	1	LT0023_04_5	LT0023_04/LT0023_04_5_72.tif	MYST1	1	-1	350	4250	0.5542387611105768	1.999996e-06	True	5.698971	cp
Polylobed	dd9eb33a-cee1-4710-bb28-fbddc3d221b4	568	664	LT0023_04	5	72	1	LT0023_04_5	LT0023_04/LT0023_04_5_72.tif	MYST1	1	-1	350	4250	0.5831827911424567	1.999996e-06	True	5.698971	cp
Polylobed	c9d0d9ce-fdcd-483d-a469-db4f081b7803	112	250	LT0023_04	5	72	1	LT0023_04_5	LT0023_04/LT0023_04_5_72.tif	MYST1	1	-1	350	4250	0.41588266937156276	1.999996e-06	True	5.698971	cp
Polylobed	09486d76-97dd-411a-98fe-e0e469c30bac	337	646	LT0023_04	5	72	1	LT0023_04_5	LT0023_04/LT0023_04_5_72.tif	MYST1	1	-1	350	4250	0.5114787833464536	1.999996e-06	True	5.698971	cp
Polylobed	e248b423-6d8f-4197-853f-b2b9e88ee6a1	997	675	LT0023_04	5	87	1	LT0023_04_5	LT0023_04/LT0023_04_5_87.tif	MYST1	1	-1	350	4250	0.49795155526974527	1.999996e-06	True	5.698971	cp
Polylobed	dd5a1da6-9086-4951-a0a9-5e1aacdabdff	296	103	LT0023_04	5	87	1	LT0023_04_5	LT0023_04/LT0023_04_5_87.tif	MYST1	1	-1	350	4250	0.4444966627892285	1.999996e-06	True	5.698971	cp
Polylobed	c7ebc7fc-9cd2-4f83-b660-f77e2cd2f70a	42	864	LT0023_04	5	87	1	LT0023_04_5	LT0023_04/LT0023_04_5_87.tif	MYST1	1	-1	350	4250	0.3163496818772217	1.999996e-06	True	5.698971	cp
Polylobed	5c079d6d-ab76-46fc-bcc5-2b81c83b85b8	122	265	LT0023_04	5	87	1	LT0023_04_5	LT0023_04/LT0023_04_5_87.tif	MYST1	1	-1	350	4250	0.5272032810380997	1.999996e-06	True	5.698971	cp
Polylobed	62d5a97c-5a32-4ab5-9b68-3365d67dc866	366	357	LT0023_04	5	87	1	LT0023_04_5	LT0023_04/LT0023_04_5_87.tif	MYST1	1	-1	350	4250	0.48419250465940655	1.999996e-06	True	5.698971	cp
Polylobed	badc90c2-50ed-4395-ab6f-d80ccd625c27	1089	118	LT0026_22	258	37	1	LT0026_22_258	LT0026_22/LT0026_22_258_37.tif	LCK	1	-1	350	4250	0.5287457781558939	1.999996e-06	True	5.698971	cp
Polylobed	1b21205d-e10f-42a2-9a17-e753f3eef0ae	1157	63	LT0026_22	258	67	1	LT0026_22_258	LT0026_22/LT0026_22_258_67.tif	LCK	1	-1	350	4250	0.5383422820993627	1.999996e-06	True	5.698971	cp
Polylobed	33977e5f-8e0b-4e0a-962f-52ea5e25fc98	890	419	LT0026_22	258	67	1	LT0026_22_258	LT0026_22/LT0026_22_258_67.tif	LCK	1	-1	350	4250	0.3149979109290728	1.999996e-06	True	5.698971	cp
Polylobed	1d1a6897-7de1-4474-bce5-8783030e4c59	1068	131	LT0026_22	258	67	1	LT0026_22_258	LT0026_22/LT0026_22_258_67.tif	LCK	1	-1	350	4250	0.5821635239516386	1.999996e-06	True	5.698971	cp
Polylobed	25685d68-88fb-4ef7-9b77-e81742320905	905	383	LT0026_22	258	85	1	LT0026_22_258	LT0026_22/LT0026_22_258_85.tif	LCK	1	-1	350	4250	0.17770487977457383	1.999996e-06	True	5.698971	cp
Polylobed	20d39b85-fa66-4e5d-832d-ba1fa750721b	1100	64	LT0026_22	258	95	1	LT0026_22_258	LT0026_22/LT0026_22_258_95.tif	LCK	1	-1	350	4250	0.46098294500017434	1.999996e-06	True	5.698971	cp
Polylobed	943ed14c-0b4c-499b-a198-aa0aa9db0a49	1141	138	LT0026_22	258	95	1	LT0026_22_258	LT0026_22/LT0026_22_258_95.tif	LCK	1	-1	350	4250	0.4323363607798109	1.999996e-06	True	5.698971	cp
Polylobed	2373f1a4-2188-4a66-a625-da72f13cc108	389	82	LT0027_44	292	47	1	LT0027_44_292	LT0027_44/LT0027_44_292_47.tif	CDK4	1	-1	350	4250	0.5403349849409047	1.999996e-06	True	5.698971	cp
Polylobed	b70075e0-a0cf-42eb-9196-11eda4011267	405	108	LT0027_44	292	65	1	LT0027_44_292	LT0027_44/LT0027_44_292_65.tif	CDK4	1	-1	350	4250	0.594091871305657	1.999996e-06	True	5.698971	cp
Polylobed	c49b8144-60cf-4528-9cf5-aaecd4cecfeb	723	662	LT0027_44	292	80	1	LT0027_44_292	LT0027_44/LT0027_44_292_80.tif	CDK4	1	-1	350	4250	0.2449390252591264	1.999996e-06	True	5.698971	cp
Polylobed	3f5d38f6-91c8-4560-a509-a617a016bd58	177	357	LT0027_44	292	80	1	LT0027_44_292	LT0027_44/LT0027_44_292_80.tif	CDK4	1	-1	350	4250	0.4474945382714962	1.999996e-06	True	5.698971	cp
Polylobed	fd29cd77-e17a-4864-a57d-86c448d9d3c6	404	113	LT0027_44	292	80	1	LT0027_44_292	LT0027_44/LT0027_44_292_80.tif	CDK4	1	-1	350	4250	0.5366120614416497	1.999996e-06	True	5.698971	cp
Polylobed	a719d71a-6f26-4eb5-9762-2a85a5261a39	183	342	LT0027_44	292	88	1	LT0027_44_292	LT0027_44/LT0027_44_292_88.tif	CDK4	1	-1	350	4250	0.4368323168601578	1.999996e-06	True	5.698971	cp
Polylobed	040fd392-a53c-44eb-8587-2151ba070d43	1070	356	LT0027_44	292	88	1	LT0027_44_292	LT0027_44/LT0027_44_292_88.tif	CDK4	1	-1	350	4250	0.6154960269328246	1.999996e-06	True	5.698971	cp
Polylobed	6840ef96-1278-4833-9f4c-8b7c28213d39	287	790	LT0027_44	292	88	1	LT0027_44_292	LT0027_44/LT0027_44_292_88.tif	CDK4	1	-1	350	4250	0.5789272246479706	1.999996e-06	True	5.698971	cp
Polylobed	c0763a58-bb82-4a2f-8463-2d1405d7b62d	289	788	LT0027_44	292	92	1	LT0027_44_292	LT0027_44/LT0027_44_292_92.tif	CDK4	1	-1	350	4250	0.5874213607961537	1.999996e-06	True	5.698971	cp
Polylobed	fef51e0b-b258-4ffa-a5e1-2c673d004947	513	678	LT0027_44	292	92	1	LT0027_44_292	LT0027_44/LT0027_44_292_92.tif	CDK4	1	-1	350	4250	0.24532316287396555	1.999996e-06	True	5.698971	cp
Polylobed	82a0b8e9-4240-4946-a27e-247503e65c3d	1072	352	LT0027_44	292	92	1	LT0027_44_292	LT0027_44/LT0027_44_292_92.tif	CDK4	1	-1	350	4250	0.6234266628155126	1.999996e-06	True	5.698971	cp
Polylobed	6152f60c-f00f-4e85-a1f5-110a8b862675	183	345	LT0027_44	292	92	1	LT0027_44_292	LT0027_44/LT0027_44_292_92.tif	CDK4	1	-1	350	4250	0.47486854668543926	1.999996e-06	True	5.698971	cp
Polylobed	365808ff-dc1b-4893-a4c8-3eed4f210d33	292	787	LT0027_44	292	95	1	LT0027_44_292	LT0027_44/LT0027_44_292_95.tif	CDK4	1	-1	350	4250	0.6269526767524066	1.999996e-06	True	5.698971	cp
Polylobed	e8324495-51bc-412d-8aa7-13ffc6d183eb	959	313	LT0027_44	30	58	1	LT0027_44_30	LT0027_44/LT0027_44_30_58.tif	ECT2	1	-1	350	4250	0.4989851439365034	1.999996e-06	True	5.698971	cp
Polylobed	06b02e72-6c54-45ed-a137-06f6c72d4281	887	384	LT0027_44	30	58	1	LT0027_44_30	LT0027_44/LT0027_44_30_58.tif	ECT2	1	-1	350	4250	0.42904659712184395	1.999996e-06	True	5.698971	cp
Polylobed	73144826-b4b4-44d2-b5db-0cddc4c9742f	790	358	LT0027_44	30	58	1	LT0027_44_30	LT0027_44/LT0027_44_30_58.tif	ECT2	1	-1	350	4250	0.5823638254950552	1.999996e-06	True	5.698971	cp
Polylobed	090fd0ac-013b-496e-80a8-5d583279149a	845	168	LT0027_44	30	58	1	LT0027_44_30	LT0027_44/LT0027_44_30_58.tif	ECT2	1	-1	350	4250	0.393838381431389	1.999996e-06	True	5.698971	cp
Polylobed	9af42c35-ae8b-44fb-be31-4a8c107257dc	816	801	LT0027_44	30	58	1	LT0027_44_30	LT0027_44/LT0027_44_30_58.tif	ECT2	1	-1	350	4250	0.5291338651009253	1.999996e-06	True	5.698971	cp
Polylobed	bb022958-1a60-4bed-af2a-1459d9753f14	839	483	LT0027_44	30	58	1	LT0027_44_30	LT0027_44/LT0027_44_30_58.tif	ECT2	1	-1	350	4250	0.4458570491125622	1.999996e-06	True	5.698971	cp
Polylobed	3c7aba13-a467-4351-accf-dca9268a4da9	947	240	LT0027_44	30	58	1	LT0027_44_30	LT0027_44/LT0027_44_30_58.tif	ECT2	1	-1	350	4250	0.30121835837719146	1.999996e-06	True	5.698971	cp
Polylobed	f06e44c6-f103-4820-b8db-2fa9fd551492	264	426	LT0027_44	30	74	1	LT0027_44_30	LT0027_44/LT0027_44_30_74.tif	ECT2	1	-1	350	4250	0.38854047828625554	1.999996e-06	True	5.698971	cp
Polylobed	fbace08c-5ab3-4577-9a26-50da99f5c9c1	319	536	LT0027_44	30	74	1	LT0027_44_30	LT0027_44/LT0027_44_30_74.tif	ECT2	1	-1	350	4250	0.4751145927957776	1.999996e-06	True	5.698971	cp
Polylobed	e9c0eccf-26d6-4dc7-8647-919e5fe102c9	975	894	LT0027_44	30	74	1	LT0027_44_30	LT0027_44/LT0027_44_30_74.tif	ECT2	1	-1	350	4250	0.5127747727167801	1.999996e-06	True	5.698971	cp
Polylobed	bf93a068-0667-4145-9a1a-2e53d0d26b0b	264	565	LT0027_44	30	74	1	LT0027_44_30	LT0027_44/LT0027_44_30_74.tif	ECT2	1	-1	350	4250	0.29582920911133065	1.999996e-06	True	5.698971	cp
Polylobed	5bb3d858-805e-445b-91b1-f80ae8ea7546	940	324	LT0027_44	30	74	1	LT0027_44_30	LT0027_44/LT0027_44_30_74.tif	ECT2	1	-1	350	4250	0.5197045067787351	1.999996e-06	True	5.698971	cp
Polylobed	5b794bb6-e042-47dd-aa1f-e0708da0eb33	861	200	LT0027_44	30	74	1	LT0027_44_30	LT0027_44/LT0027_44_30_74.tif	ECT2	1	-1	350	4250	0.5604537698954829	1.999996e-06	True	5.698971	cp
Polylobed	36c0bb04-0b96-40e8-a0c7-d2d848ff4171	844	807	LT0027_44	30	74	1	LT0027_44_30	LT0027_44/LT0027_44_30_74.tif	ECT2	1	-1	350	4250	0.5585085814477243	1.999996e-06	True	5.698971	cp
Polylobed	37c638ec-bb56-4154-8b24-322d3113c98a	827	285	LT0027_44	30	74	1	LT0027_44_30	LT0027_44/LT0027_44_30_74.tif	ECT2	1	-1	350	4250	0.16903500341817349	1.999996e-06	True	5.698971	cp
Polylobed	0a529785-48d4-4b68-9f73-0d3e01ef333a	729	677	LT0027_44	30	74	1	LT0027_44_30	LT0027_44/LT0027_44_30_74.tif	ECT2	1	-1	350	4250	0.3174105156275395	1.999996e-06	True	5.698971	cp
Polylobed	98913712-c74d-4610-a337-2d8d934a85d9	254	433	LT0027_44	30	86	1	LT0027_44_30	LT0027_44/LT0027_44_30_86.tif	ECT2	1	-1	350	4250	0.4400514936413071	1.999996e-06	True	5.698971	cp
Polylobed	42bb2c21-eed9-469b-b0e0-f469233114cd	284	573	LT0027_44	30	86	1	LT0027_44_30	LT0027_44/LT0027_44_30_86.tif	ECT2	1	-1	350	4250	0.6288402057011967	1.999996e-06	True	5.698971	cp
Polylobed	66810533-1e62-4f19-81ca-21b820af0c0b	776	180	LT0027_44	30	86	1	LT0027_44_30	LT0027_44/LT0027_44_30_86.tif	ECT2	1	-1	350	4250	0.6117872425130465	1.999996e-06	True	5.698971	cp
Polylobed	7f9cae09-c92f-4a72-b1a2-9242e85e3e60	643	649	LT0027_44	30	86	1	LT0027_44_30	LT0027_44/LT0027_44_30_86.tif	ECT2	1	-1	350	4250	0.3708794399119776	1.999996e-06	True	5.698971	cp
Polylobed	31d2d8e7-3da0-4c88-85f4-4ba3856ba8e0	977	428	LT0027_44	30	86	1	LT0027_44_30	LT0027_44/LT0027_44_30_86.tif	ECT2	1	-1	350	4250	0.5170338183431694	1.999996e-06	True	5.698971	cp
Polylobed	bd202597-a0ad-43e3-8de5-555de9db0eaa	727	378	LT0027_44	30	86	1	LT0027_44_30	LT0027_44/LT0027_44_30_86.tif	ECT2	1	-1	350	4250	0.5958344443817882	1.999996e-06	True	5.698971	cp
Polylobed	f22d7a4e-4a1f-4137-98a4-92fe65f45835	881	397	LT0027_44	30	86	1	LT0027_44_30	LT0027_44/LT0027_44_30_86.tif	ECT2	1	-1	350	4250	0.5724884380146356	1.999996e-06	True	5.698971	cp
Polylobed	7006321c-05c8-499c-b37c-cb61efd0f87f	951	878	LT0027_44	30	86	1	LT0027_44_30	LT0027_44/LT0027_44_30_86.tif	ECT2	1	-1	350	4250	0.5665775987239374	1.999996e-06	True	5.698971	cp
Polylobed	d056aa94-6f23-400f-b502-7da13d315b8a	839	434	LT0027_44	30	86	1	LT0027_44_30	LT0027_44/LT0027_44_30_86.tif	ECT2	1	-1	350	4250	0.4769789514230646	1.999996e-06	True	5.698971	cp
Polylobed	ae8a0d6e-1068-4f5d-9498-91a2b7b8685f	850	811	LT0027_44	30	86	1	LT0027_44_30	LT0027_44/LT0027_44_30_86.tif	ECT2	1	-1	350	4250	0.5510843350644391	1.999996e-06	True	5.698971	cp
Polylobed	1cd1ff7f-97d8-4484-8670-317e24b0e3ea	951	854	LT0027_44	30	95	1	LT0027_44_30	LT0027_44/LT0027_44_30_95.tif	ECT2	1	-1	350	4250	0.612157329128016	1.999996e-06	True	5.698971	cp
Polylobed	480edd3e-e445-4693-a75d-a7b9c68b247f	287	579	LT0027_44	30	95	1	LT0027_44_30	LT0027_44/LT0027_44_30_95.tif	ECT2	1	-1	350	4250	0.5749563147330085	1.999996e-06	True	5.698971	cp
Polylobed	b6dbd7ea-0753-4aac-a06f-4d51498f19fc	642	654	LT0027_44	30	95	1	LT0027_44_30	LT0027_44/LT0027_44_30_95.tif	ECT2	1	-1	350	4250	0.49630403479510726	1.999996e-06	True	5.698971	cp
Polylobed	97a4897c-d33b-4b21-b1bc-3fc9e559f967	1162	815	LT0027_44	30	95	1	LT0027_44_30	LT0027_44/LT0027_44_30_95.tif	ECT2	1	-1	350	4250	0.5506966703065027	1.999996e-06	True	5.698971	cp
Polylobed	927af316-68f6-4ecd-aa24-b78efdcd0bc9	705	370	LT0027_44	30	95	1	LT0027_44_30	LT0027_44/LT0027_44_30_95.tif	ECT2	1	-1	350	4250	0.2302794250859339	1.999996e-06	True	5.698971	cp
Polylobed	d1e34b6c-5fc8-44da-b8d1-01375e153022	841	819	LT0027_44	30	95	1	LT0027_44_30	LT0027_44/LT0027_44_30_95.tif	ECT2	1	-1	350	4250	0.1561112356533226	1.999996e-06	True	5.698971	cp
Polylobed	b71271df-0a0e-4832-8548-d97329f9ea68	830	324	LT0027_44	30	95	1	LT0027_44_30	LT0027_44/LT0027_44_30_95.tif	ECT2	1	-1	350	4250	0.4021489289264591	1.999996e-06	True	5.698971	cp
Polylobed	8ee3f4f2-85dc-40e2-9546-54c158289fcb	989	432	LT0027_44	30	95	1	LT0027_44_30	LT0027_44/LT0027_44_30_95.tif	ECT2	1	-1	350	4250	0.5068085390281442	1.999996e-06	True	5.698971	cp
Polylobed	f4959e24-a977-43a3-953d-ba2c98678349	931	294	LT0027_44	30	95	1	LT0027_44_30	LT0027_44/LT0027_44_30_95.tif	ECT2	1	-1	350	4250	0.5652351883309579	1.999996e-06	True	5.698971	cp
Polylobed	31d296ae-89b4-4064-bd68-c25eadd806bd	82	947	LT0027_44	30	95	1	LT0027_44_30	LT0027_44/LT0027_44_30_95.tif	ECT2	1	-1	350	4250	0.5847782791385894	1.999996e-06	True	5.698971	cp
Polylobed	8b7186f4-2090-4639-aec3-1a480eac1328	1072	396	LT0027_44	30	95	1	LT0027_44_30	LT0027_44/LT0027_44_30_95.tif	ECT2	1	-1	350	4250	0.34786038287113635	1.999996e-06	True	5.698971	cp
Polylobed	00d7094f-c423-4dc0-8915-00c20385a1ce	876	170	LT0027_44	30	95	1	LT0027_44_30	LT0027_44/LT0027_44_30_95.tif	ECT2	1	-1	350	4250	0.6264575713778662	1.999996e-06	True	5.698971	cp
Polylobed	7f4aa1f9-e650-41de-a7cf-70d6db646023	822	443	LT0027_44	30	95	1	LT0027_44_30	LT0027_44/LT0027_44_30_95.tif	ECT2	1	-1	350	4250	0.6207593793973947	1.999996e-06	True	5.698971	cp
Polylobed	45dc3f06-ebaf-4181-a123-2c161129a1d3	254	230	LT0027_44	30	95	1	LT0027_44_30	LT0027_44/LT0027_44_30_95.tif	ECT2	1	-1	350	4250	0.560473994857752	1.999996e-06	True	5.698971	cp
Polylobed	f97ad5e8-086b-4386-9ae2-f07b7be2acb5	688	253	LT0028_14	129	55	1	LT0028_14_129	LT0028_14/LT0028_14_129_55.tif	CDKL5	1	-1	350	4250	0.5257075883025004	1.999996e-06	True	5.698971	cp
Polylobed	e32e3f63-6d49-47e8-850d-65e85adb8edc	797	231	LT0028_14	129	55	1	LT0028_14_129	LT0028_14/LT0028_14_129_55.tif	CDKL5	1	-1	350	4250	0.4028206171366599	1.999996e-06	True	5.698971	cp
Polylobed	24d66d81-fd24-4f1a-889b-be1b6732cbb0	811	281	LT0028_14	129	66	1	LT0028_14_129	LT0028_14/LT0028_14_129_66.tif	CDKL5	1	-1	350	4250	0.4988684237426459	1.999996e-06	True	5.698971	cp
Polylobed	4fa82c21-58df-4865-9d00-9d26f78590d5	682	249	LT0028_14	129	66	1	LT0028_14_129	LT0028_14/LT0028_14_129_66.tif	CDKL5	1	-1	350	4250	0.4892623064663557	1.999996e-06	True	5.698971	cp
Polylobed	ab83efb0-ecb3-4d43-b94e-2ab401b0f986	705	152	LT0028_14	129	66	1	LT0028_14_129	LT0028_14/LT0028_14_129_66.tif	CDKL5	1	-1	350	4250	0.34053874740650036	1.999996e-06	True	5.698971	cp
Polylobed	30f3cac3-470a-442d-8c6e-6c2c5d4c864d	906	32	LT0028_14	129	66	1	LT0028_14_129	LT0028_14/LT0028_14_129_66.tif	CDKL5	1	-1	350	4250	0.5370360287410808	1.999996e-06	True	5.698971	cp
Polylobed	9fbc46bd-8b21-4785-abb9-98034eba3e43	325	84	LT0028_14	129	91	1	LT0028_14_129	LT0028_14/LT0028_14_129_91.tif	CDKL5	1	-1	350	4250	0.3975384607937372	1.999996e-06	True	5.698971	cp
Polylobed	a1bab766-be7f-4ed2-abb4-38a2107744cc	1230	152	LT0028_14	129	91	1	LT0028_14_129	LT0028_14/LT0028_14_129_91.tif	CDKL5	1	-1	350	4250	0.4212061289445334	1.999996e-06	True	5.698971	cp
Polylobed	06e52423-83bc-4253-8a1b-a27e1b5587d7	1045	326	LT0028_14	129	91	1	LT0028_14_129	LT0028_14/LT0028_14_129_91.tif	CDKL5	1	-1	350	4250	0.5103132137476275	1.999996e-06	True	5.698971	cp
Polylobed	fa0c8241-f5c2-4c1e-aca7-cffbbb36815f	815	294	LT0028_14	129	91	1	LT0028_14_129	LT0028_14/LT0028_14_129_91.tif	CDKL5	1	-1	350	4250	0.4332663194913267	1.999996e-06	True	5.698971	cp
Polylobed	02997e7e-d008-45e6-bd83-bb93a4a514b5	647	218	LT0028_14	129	91	1	LT0028_14_129	LT0028_14/LT0028_14_129_91.tif	CDKL5	1	-1	350	4250	0.5307345384107358	1.999996e-06	True	5.698971	cp
Polylobed	e47d52ae-2da0-497f-b153-ed357510e361	275	245	LT0028_14	129	91	1	LT0028_14_129	LT0028_14/LT0028_14_129_91.tif	CDKL5	1	-1	350	4250	0.561504851122937	1.999996e-06	True	5.698971	cp
Polylobed	47f3b6a6-1286-444c-9f05-49fedf889cca	1230	887	LT0038_08	250	54	1	LT0038_08_250	LT0038_08/LT0038_08_250_54.tif	BUB1B	1	-1	350	4250	0.5923634310667307	1.999996e-06	True	5.698971	cp
Polylobed	3677123c-c30c-4488-b283-0f9efd8804c6	780	325	LT0038_08	250	80	1	LT0038_08_250	LT0038_08/LT0038_08_250_80.tif	BUB1B	1	-1	350	4250	0.5646509882728906	1.999996e-06	True	5.698971	cp
Polylobed	78a9f117-80d8-42d2-b328-67f9427f7b58	844	670	LT0039_45	281	26	1	LT0039_45_281	LT0039_45/LT0039_45_281_26.tif	BBOX1	1	-1	350	4250	0.24437555711587425	1.999996e-06	True	5.698971	cp
Polylobed	593591e7-352a-4b4d-8fd3-821690e1b08d	1117	645	LT0039_45	281	26	1	LT0039_45_281	LT0039_45/LT0039_45_281_26.tif	BBOX1	1	-1	350	4250	0.4333008195262224	1.999996e-06	True	5.698971	cp
Polylobed	af6dfa8e-8b0c-42b0-8408-bca471201b8b	884	626	LT0039_45	281	26	1	LT0039_45_281	LT0039_45/LT0039_45_281_26.tif	BBOX1	1	-1	350	4250	0.3380185648745618	1.999996e-06	True	5.698971	cp
Polylobed	19e6cfd9-a486-4d7b-904a-1aa5b924eb07	1029	146	LT0039_45	281	26	1	LT0039_45_281	LT0039_45/LT0039_45_281_26.tif	BBOX1	1	-1	350	4250	0.21959313906160982	1.999996e-06	True	5.698971	cp
Polylobed	29da71b6-2d0f-48ed-a7f3-4be1aa0ec660	1083	549	LT0039_45	281	26	1	LT0039_45_281	LT0039_45/LT0039_45_281_26.tif	BBOX1	1	-1	350	4250	0.48844042567592777	1.999996e-06	True	5.698971	cp
Polylobed	62e2dec2-799a-4ce1-b168-859547e5b7d2	1128	685	LT0039_45	281	26	1	LT0039_45_281	LT0039_45/LT0039_45_281_26.tif	BBOX1	1	-1	350	4250	0.2164613368238806	1.999996e-06	True	5.698971	cp
Polylobed	229de507-a780-4d47-8fca-707268b7a4d0	805	666	LT0039_45	281	32	1	LT0039_45_281	LT0039_45/LT0039_45_281_32.tif	BBOX1	1	-1	350	4250	0.2383598781671956	1.999996e-06	True	5.698971	cp
Polylobed	b9291221-9571-4fe7-b93a-22cd7f7a7410	886	629	LT0039_45	281	32	1	LT0039_45_281	LT0039_45/LT0039_45_281_32.tif	BBOX1	1	-1	350	4250	0.39094576021739363	1.999996e-06	True	5.698971	cp
Polylobed	b2a06f41-a4ca-4e2a-89b5-abc553de753b	254	857	LT0042_10	144	88	1	LT0042_10_144	LT0042_10/LT0042_10_144_88.tif	POLG	1	-1	350	4250	0.6560262838853845	1.999996e-06	True	5.698971	cp
Polylobed	a597bd5d-f322-4aaa-a89d-67231410925b	250	951	LT0042_10	144	88	1	LT0042_10_144	LT0042_10/LT0042_10_144_88.tif	POLG	1	-1	350	4250	0.5981365966373176	1.999996e-06	True	5.698971	cp
Polylobed	5be9d6be-b960-4197-8c58-119cc71ce162	224	102	LT0042_10	144	88	1	LT0042_10_144	LT0042_10/LT0042_10_144_88.tif	POLG	1	-1	350	4250	0.6024627866443067	1.999996e-06	True	5.698971	cp
Polylobed	d16cc1fc-7b4d-4971-8e93-a77129216065	227	412	LT0042_10	144	88	1	LT0042_10_144	LT0042_10/LT0042_10_144_88.tif	POLG	1	-1	350	4250	0.551949295996908	1.999996e-06	True	5.698971	cp
Polylobed	575a7ba9-17b5-45d3-9a96-d5884ea34fdf	625	724	LT0043_48	166	36	1	LT0043_48_166	LT0043_48/LT0043_48_166_36.tif	OGG1	1	-1	350	4250	0.18495279152163252	1.999996e-06	True	5.698971	cp
Polylobed	b13fa1cb-0778-478b-b007-56c0f996c034	61	743	LT0043_48	166	44	1	LT0043_48_166	LT0043_48/LT0043_48_166_44.tif	OGG1	1	-1	350	4250	0.33281796067613006	1.999996e-06	True	5.698971	cp
Polylobed	94749d69-b6d9-4b7f-a590-4017b1c7236c	144	408	LT0043_48	166	44	1	LT0043_48_166	LT0043_48/LT0043_48_166_44.tif	OGG1	1	-1	350	4250	0.45226872585909567	1.999996e-06	True	5.698971	cp
Polylobed	80ac25a9-3131-4067-af0f-36d4ad595553	133	432	LT0043_48	166	47	1	LT0043_48_166	LT0043_48/LT0043_48_166_47.tif	OGG1	1	-1	350	4250	0.5032271970443878	1.999996e-06	True	5.698971	cp
Polylobed	75e29a7b-d42c-4e17-9ff3-eb8b5cff5cb1	443	334	LT0043_48	166	55	1	LT0043_48_166	LT0043_48/LT0043_48_166_55.tif	OGG1	1	-1	350	4250	0.5795939278961992	1.999996e-06	True	5.698971	cp
Polylobed	c868a1a2-6ed3-41d7-8eca-b531a0b6cc44	475	605	LT0043_48	166	55	1	LT0043_48_166	LT0043_48/LT0043_48_166_55.tif	OGG1	1	-1	350	4250	0.48102383065489335	1.999996e-06	True	5.698971	cp
Polylobed	3c0f1616-9043-4273-b3b2-dac4ee286f8a	429	369	LT0043_48	166	56	1	LT0043_48_166	LT0043_48/LT0043_48_166_56.tif	OGG1	1	-1	350	4250	0.4106464312670976	1.999996e-06	True	5.698971	cp
Polylobed	79a62143-a68d-4f94-9adf-f01191397b3b	443	334	LT0043_48	166	56	1	LT0043_48_166	LT0043_48/LT0043_48_166_56.tif	OGG1	1	-1	350	4250	0.531370174529772	1.999996e-06	True	5.698971	cp
Polylobed	34cebf57-51c1-4e40-849e-338966adfce1	234	296	LT0043_48	166	56	1	LT0043_48_166	LT0043_48/LT0043_48_166_56.tif	OGG1	1	-1	350	4250	0.47175662102484717	1.999996e-06	True	5.698971	cp
Polylobed	d602b1a6-2e02-4d17-ad23-921127d0ef2d	292	301	LT0043_48	166	57	1	LT0043_48_166	LT0043_48/LT0043_48_166_57.tif	OGG1	1	-1	350	4250	0.6136302124343782	1.999996e-06	True	5.698971	cp
Polylobed	f84cd5be-c1e3-4f72-9956-dc87138350a0	922	324	LT0043_48	166	57	1	LT0043_48_166	LT0043_48/LT0043_48_166_57.tif	OGG1	1	-1	350	4250	0.6110516058838728	1.999996e-06	True	5.698971	cp
Polylobed	221d45f9-a39c-4aa7-b41d-b584bd63a6d5	297	861	LT0043_48	166	64	1	LT0043_48_166	LT0043_48/LT0043_48_166_64.tif	OGG1	1	-1	350	4250	0.500752000509293	1.999996e-06	True	5.698971	cp
Polylobed	8f66fc83-ff7d-4fa2-995e-75923d3e9210	57	675	LT0043_48	166	71	1	LT0043_48_166	LT0043_48/LT0043_48_166_71.tif	OGG1	1	-1	350	4250	0.49299389260010246	1.999996e-06	True	5.698971	cp
Polylobed	b3bbbadb-9068-4d22-a317-0bf6f48ba63e	62	107	LT0043_48	166	71	1	LT0043_48_166	LT0043_48/LT0043_48_166_71.tif	OGG1	1	-1	350	4250	0.5784086658413722	1.999996e-06	True	5.698971	cp
Polylobed	83e979a6-fdca-405f-bfbe-481f129e3a36	291	275	LT0043_48	166	71	1	LT0043_48_166	LT0043_48/LT0043_48_166_71.tif	OGG1	1	-1	350	4250	0.5166462495804116	1.999996e-06	True	5.698971	cp
Polylobed	84d74103-5afd-47b7-8907-73b1848bb04c	459	408	LT0043_48	166	71	1	LT0043_48_166	LT0043_48/LT0043_48_166_71.tif	OGG1	1	-1	350	4250	0.6028433686275193	1.999996e-06	True	5.698971	cp
Polylobed	a3f21f8f-a618-4f36-bcc4-8ce738014fd7	301	852	LT0043_48	166	71	1	LT0043_48_166	LT0043_48/LT0043_48_166_71.tif	OGG1	1	-1	350	4250	0.5207622245037854	1.999996e-06	True	5.698971	cp
Polylobed	76b564e9-6b06-42e0-b8cb-b21a8e172882	469	597	LT0043_48	166	71	1	LT0043_48_166	LT0043_48/LT0043_48_166_71.tif	OGG1	1	-1	350	4250	0.4979456536702689	1.999996e-06	True	5.698971	cp
Polylobed	6dce860f-c8ca-4fd1-917e-83bc775f84ce	452	413	LT0043_48	166	74	1	LT0043_48_166	LT0043_48/LT0043_48_166_74.tif	OGG1	1	-1	350	4250	0.40243918269911383	1.999996e-06	True	5.698971	cp
Polylobed	638a5664-7bf2-4597-a5a0-82c653cb25ca	365	76	LT0043_48	166	74	1	LT0043_48_166	LT0043_48/LT0043_48_166_74.tif	OGG1	1	-1	350	4250	0.24104948143106636	1.999996e-06	True	5.698971	cp
Polylobed	4d63ef7f-f3af-44e4-ac5d-76e039d73156	286	276	LT0043_48	166	79	1	LT0043_48_166	LT0043_48/LT0043_48_166_79.tif	OGG1	1	-1	350	4250	0.5802420448250596	1.999996e-06	True	5.698971	cp
Polylobed	fc21474f-7cff-438f-889d-9b98db9edc7e	447	415	LT0043_48	166	79	1	LT0043_48_166	LT0043_48/LT0043_48_166_79.tif	OGG1	1	-1	350	4250	0.4783292923147003	1.999996e-06	True	5.698971	cp
Polylobed	60540f94-462c-4cb7-92df-508a3ada35d9	47	111	LT0043_48	166	84	1	LT0043_48_166	LT0043_48/LT0043_48_166_84.tif	OGG1	1	-1	350	4250	0.5916991681989229	1.999996e-06	True	5.698971	cp
Polylobed	c7107d62-c0ef-4c0b-ad97-8c136cb5630b	296	276	LT0043_48	166	84	1	LT0043_48_166	LT0043_48/LT0043_48_166_84.tif	OGG1	1	-1	350	4250	0.5535729571642467	1.999996e-06	True	5.698971	cp
Polylobed	7c283c2b-f677-49a6-9ed8-92370e55ce56	485	351	LT0043_48	166	84	1	LT0043_48_166	LT0043_48/LT0043_48_166_84.tif	OGG1	1	-1	350	4250	0.6218180899199678	1.999996e-06	True	5.698971	cp
Polylobed	0da10c51-fc70-41b3-ab11-834e437285e6	372	82	LT0043_48	166	84	1	LT0043_48_166	LT0043_48/LT0043_48_166_84.tif	OGG1	1	-1	350	4250	0.1908651133254911	1.999996e-06	True	5.698971	cp
Polylobed	2e7ccbfb-ec49-402a-955a-b5a5da6339b6	449	415	LT0043_48	166	84	1	LT0043_48_166	LT0043_48/LT0043_48_166_84.tif	OGG1	1	-1	350	4250	0.42791483191224505	1.999996e-06	True	5.698971	cp
Polylobed	c1baab2a-f2ae-4213-be8f-50ee58447687	82	684	LT0043_48	166	84	1	LT0043_48_166	LT0043_48/LT0043_48_166_84.tif	OGG1	1	-1	350	4250	0.5930690976747254	1.999996e-06	True	5.698971	cp
Polylobed	5bd3d2cb-058d-4900-bb4f-247872d66086	110	906	LT0046_19	356	57	1	LT0046_19_356	LT0046_19/LT0046_19_356_57.tif	RAB8A	1	-1	350	4250	0.45308169635569323	1.999996e-06	True	5.698971	cp
Polylobed	bc18f6f5-c8ad-4008-8e33-0c0ef23b6c12	277	287	LT0046_19	356	57	1	LT0046_19_356	LT0046_19/LT0046_19_356_57.tif	RAB8A	1	-1	350	4250	0.5012355885849832	1.999996e-06	True	5.698971	cp
Polylobed	f21c8b0c-66f3-4569-ae0e-c285030beaf1	276	287	LT0046_19	356	67	1	LT0046_19_356	LT0046_19/LT0046_19_356_67.tif	RAB8A	1	-1	350	4250	0.5584211448286873	1.999996e-06	True	5.698971	cp
Polylobed	ddad86d6-410a-41c0-8f11-1c1040342447	625	239	LT0046_19	356	92	1	LT0046_19_356	LT0046_19/LT0046_19_356_92.tif	RAB8A	1	-1	350	4250	0.44993125128162503	1.999996e-06	True	5.698971	cp
Polylobed	fdf7ee75-6f39-4d33-a705-60a1facbd1e3	737	199	LT0046_19	356	92	1	LT0046_19_356	LT0046_19/LT0046_19_356_92.tif	RAB8A	1	-1	350	4250	0.4136181657799262	1.999996e-06	True	5.698971	cp
Polylobed	68bad444-21fc-4468-917c-5ea450ffc2a5	285	295	LT0046_19	356	92	1	LT0046_19_356	LT0046_19/LT0046_19_356_92.tif	RAB8A	1	-1	350	4250	0.5696833731381024	1.999996e-06	True	5.698971	cp
Polylobed	b71063c7-abdf-47d2-9541-257c9457d216	230	338	LT0047_27	140	68	1	LT0047_27_140	LT0047_27/LT0047_27_140_68.tif	DNCH1	1	-1	350	4250	0.6024223857327986	1.999996e-06	True	5.698971	cp
Polylobed	fb724e57-2bf1-4706-8561-178451d6d919	817	901	LT0047_27	140	68	1	LT0047_27_140	LT0047_27/LT0047_27_140_68.tif	DNCH1	1	-1	350	4250	0.32826141898521183	1.999996e-06	True	5.698971	cp
Polylobed	16eb24b3-8696-4307-9eae-f0423ae0b2ac	228	347	LT0047_27	140	75	1	LT0047_27_140	LT0047_27/LT0047_27_140_75.tif	DNCH1	1	-1	350	4250	0.5337812910977294	1.999996e-06	True	5.698971	cp
Polylobed	82a3a2ab-de62-4f4e-a94e-b304b662f6e7	482	779	LT0047_27	140	75	1	LT0047_27_140	LT0047_27/LT0047_27_140_75.tif	DNCH1	1	-1	350	4250	0.5080618229425502	1.999996e-06	True	5.698971	cp
Polylobed	0bedbdf5-9854-48f3-b151-fccc556323a5	474	216	LT0047_27	140	84	1	LT0047_27_140	LT0047_27/LT0047_27_140_84.tif	DNCH1	1	-1	350	4250	0.23010880164583072	1.999996e-06	True	5.698971	cp
Polylobed	ca7855b2-f23f-4b43-90a8-b2e5e0fde5fb	988	103	LT0048_13	69	72	1	LT0048_13_69	LT0048_13/LT0048_13_69_72.tif	TOP1	1	-1	350	4250	0.5585437399104256	1.999996e-06	True	5.698971	cp
Polylobed	49387c79-33e7-4520-a871-a84b41c15c8a	757	145	LT0048_13	69	72	1	LT0048_13_69	LT0048_13/LT0048_13_69_72.tif	TOP1	1	-1	350	4250	0.22779467919608545	1.999996e-06	True	5.698971	cp
Polylobed	eb6d8f98-649c-4251-b1fe-9e02dbd99d98	954	130	LT0048_13	69	72	1	LT0048_13_69	LT0048_13/LT0048_13_69_72.tif	TOP1	1	-1	350	4250	0.13961489891344678	1.999996e-06	True	5.698971	cp
Polylobed	47141256-e5cb-4807-87df-ed6bbfa3cf87	353	640	LT0048_13	69	72	1	LT0048_13_69	LT0048_13/LT0048_13_69_72.tif	TOP1	1	-1	350	4250	0.15834659049280797	1.999996e-06	True	5.698971	cp
Polylobed	dd973b50-8780-4d19-9228-eaf4a960dcfc	979	143	LT0048_13	69	72	1	LT0048_13_69	LT0048_13/LT0048_13_69_72.tif	TOP1	1	-1	350	4250	0.45808646611072845	1.999996e-06	True	5.698971	cp
Polylobed	12ddc013-fb51-4f33-8332-77fd10babdaa	794	467	LT0065_04	20	49	1	LT0065_04_20	LT0065_04/LT0065_04_20_49.tif	CDCA8	1	-1	350	4250	0.4779689858674807	1.999996e-06	True	5.698971	cp
Polylobed	58a29e41-5804-4cdb-ae1f-a86176d15374	985	371	LT0065_04	20	57	1	LT0065_04_20	LT0065_04/LT0065_04_20_57.tif	CDCA8	1	-1	350	4250	0.10782091612209684	6.399987e-05	True	4.193821	cp
Polylobed	6ffcd745-68b3-4c07-b4d4-de7e9a07e790	800	467	LT0065_04	20	72	1	LT0065_04_20	LT0065_04/LT0065_04_20_72.tif	CDCA8	1	-1	350	4250	0.17038020639844986	1.999996e-06	True	5.698971	cp
Polylobed	50d91734-a396-41e3-947c-824499bb3f02	145	483	LT0065_04	20	72	1	LT0065_04_20	LT0065_04/LT0065_04_20_72.tif	CDCA8	1	-1	350	4250	0.6100994836809607	1.999996e-06	True	5.698971	cp
Polylobed	ceede902-8c81-49dd-aa7f-675560df296f	856	202	LT0065_04	20	72	1	LT0065_04_20	LT0065_04/LT0065_04_20_72.tif	CDCA8	1	-1	350	4250	0.5291812413604985	1.999996e-06	True	5.698971	cp
Polylobed	17c9c0e8-9441-4235-84a9-718e33e89a95	834	368	LT0065_04	20	72	1	LT0065_04_20	LT0065_04/LT0065_04_20_72.tif	CDCA8	1	-1	350	4250	0.40474184328759794	1.999996e-06	True	5.698971	cp
Polylobed	5f32bb10-985b-4a57-92d4-6523676da5fe	750	507	LT0065_04	20	72	1	LT0065_04_20	LT0065_04/LT0065_04_20_72.tif	CDCA8	1	-1	350	4250	0.6000219086515047	1.999996e-06	True	5.698971	cp
Polylobed	6832fa78-805b-4e9e-9e32-fb0a4abe3c7c	882	125	LT0065_04	20	92	1	LT0065_04_20	LT0065_04/LT0065_04_20_92.tif	CDCA8	1	-1	350	4250	0.504898148180319	1.999996e-06	True	5.698971	cp
Polylobed	d943f0ae-5e78-4687-8be4-bb78f207540b	176	487	LT0065_04	20	92	1	LT0065_04_20	LT0065_04/LT0065_04_20_92.tif	CDCA8	1	-1	350	4250	0.5850832535044109	1.999996e-06	True	5.698971	cp
Polylobed	12913573-ecf7-4070-a442-4618e849adb3	841	445	LT0065_04	20	92	1	LT0065_04_20	LT0065_04/LT0065_04_20_92.tif	CDCA8	1	-1	350	4250	0.5782703989719125	1.999996e-06	True	5.698971	cp
Polylobed	b08d666c-f557-45fd-98bd-94d09ade0184	819	344	LT0065_04	20	92	1	LT0065_04_20	LT0065_04/LT0065_04_20_92.tif	CDCA8	1	-1	350	4250	0.5663372678803438	1.999996e-06	True	5.698971	cp
Polylobed	4469dc38-aaa3-47f1-b4c8-d80ba204a147	979	346	LT0065_04	20	92	1	LT0065_04_20	LT0065_04/LT0065_04_20_92.tif	CDCA8	1	-1	350	4250	0.4321787217833132	1.999996e-06	True	5.698971	cp
Polylobed	ed89e999-2a5f-442f-92b3-80d7e70514e6	154	269	LT0065_06	54	93	1	LT0065_06_54	LT0065_06/LT0065_06_54_93.tif	CENPE	1	-1	350	4250	0.4362046772684583	1.999996e-06	True	5.698971	cp
Polylobed	b9f65878-6925-4ac3-8867-1390fa3e5725	779	970	LT0065_06	54	93	1	LT0065_06_54	LT0065_06/LT0065_06_54_93.tif	CENPE	1	-1	350	4250	0.4897660737469588	1.999996e-06	True	5.698971	cp
Polylobed	e8044780-09b4-4607-90f7-f25fc6bdc0d7	624	444	LT0065_06	54	93	1	LT0065_06_54	LT0065_06/LT0065_06_54_93.tif	CENPE	1	-1	350	4250	0.18514311869036812	1.999996e-06	True	5.698971	cp
Polylobed	4e195d33-09ba-45e1-9d1a-6fbc7c090a09	478	916	LT0066_19	287	75	1	LT0066_19_287	LT0066_19/LT0066_19_287_75.tif	ch-TOG	1	-1	350	4250	0.49734978985081163	1.999996e-06	True	5.698971	cp
Polylobed	533e9815-3dbe-4eaa-8f78-11c267048e87	616	551	LT0066_19	287	93	1	LT0066_19_287	LT0066_19/LT0066_19_287_93.tif	ch-TOG	1	-1	350	4250	0.5413658338127819	1.999996e-06	True	5.698971	cp
Polylobed	8f022aae-c41e-4ecf-9379-046522b0e3c5	499	803	LT0067_02	99	37	1	LT0067_02_99	LT0067_02/LT0067_02_99_37.tif	ANLN	1	-1	350	4250	0.43529695391708834	1.999996e-06	True	5.698971	cp
Polylobed	db92671d-e4a8-46a6-a427-8a7b604079cf	1221	162	LT0067_02	99	77	1	LT0067_02_99	LT0067_02/LT0067_02_99_77.tif	ANLN	1	-1	350	4250	0.6014478500970711	1.999996e-06	True	5.698971	cp
Polylobed	9500c206-b4b8-462e-bb2e-cf8f778ad46d	1148	388	LT0067_02	99	77	1	LT0067_02_99	LT0067_02/LT0067_02_99_77.tif	ANLN	1	-1	350	4250	0.5565495154500828	1.999996e-06	True	5.698971	cp
Polylobed	3d29f61a-70af-4c55-abeb-47b51fb9dc6b	1136	826	LT0067_02	99	77	1	LT0067_02_99	LT0067_02/LT0067_02_99_77.tif	ANLN	1	-1	350	4250	0.3978275087139397	1.999996e-06	True	5.698971	cp
Polylobed	0003588c-7dda-470c-91da-a88479654936	364	103	LT0067_02	99	77	1	LT0067_02_99	LT0067_02/LT0067_02_99_77.tif	ANLN	1	-1	350	4250	0.475595380456835	1.999996e-06	True	5.698971	cp
Polylobed	2472a472-aecf-4f52-82ea-da29dfd3eaf9	240	109	LT0067_02	99	77	1	LT0067_02_99	LT0067_02/LT0067_02_99_77.tif	ANLN	1	-1	350	4250	0.3929255743369338	1.999996e-06	True	5.698971	cp
Polylobed	aec81dba-34a9-4570-b7a4-b74a9f11c0a7	354	234	LT0067_02	99	77	1	LT0067_02_99	LT0067_02/LT0067_02_99_77.tif	ANLN	1	-1	350	4250	0.5000662426979625	1.999996e-06	True	5.698971	cp
Polylobed	264d6c96-6505-4447-8a66-5fe2c9b84c5a	794	692	LT0067_02	99	77	1	LT0067_02_99	LT0067_02/LT0067_02_99_77.tif	ANLN	1	-1	350	4250	0.5348880383818687	1.999996e-06	True	5.698971	cp
Polylobed	393a1f5a-6725-486e-a0ad-13ba6db2eaaf	511	818	LT0067_02	99	77	1	LT0067_02_99	LT0067_02/LT0067_02_99_77.tif	ANLN	1	-1	350	4250	0.6395979517361469	1.999996e-06	True	5.698971	cp
Polylobed	77f9080c-4d58-458e-90a3-367510becf00	737	716	LT0067_02	99	92	1	LT0067_02_99	LT0067_02/LT0067_02_99_92.tif	ANLN	1	-1	350	4250	0.5341853776456152	1.999996e-06	True	5.698971	cp
Polylobed	a3971e50-852c-4d39-bdcc-3c42056f05e4	1273	140	LT0067_02	99	92	1	LT0067_02_99	LT0067_02/LT0067_02_99_92.tif	ANLN	1	-1	350	4250	0.4763249575674412	1.999996e-06	True	5.698971	cp
Polylobed	a7a0eb08-169c-49e7-8408-c58c13032290	365	98	LT0067_02	99	92	1	LT0067_02_99	LT0067_02/LT0067_02_99_92.tif	ANLN	1	-1	350	4250	0.5212442890707006	1.999996e-06	True	5.698971	cp
Polylobed	779ea26e-3c77-41bb-8768-92f1094eb037	1144	414	LT0067_02	99	92	1	LT0067_02_99	LT0067_02/LT0067_02_99_92.tif	ANLN	1	-1	350	4250	0.5942861571441419	1.999996e-06	True	5.698971	cp
Polylobed	b5f4a4f2-2776-4886-ba39-0f77a7a4b17e	1222	214	LT0067_02	99	92	1	LT0067_02_99	LT0067_02/LT0067_02_99_92.tif	ANLN	1	-1	350	4250	0.5735410073985373	1.999996e-06	True	5.698971	cp
Polylobed	7025d803-7c55-406e-9f79-1828123cba34	1167	58	LT0067_02	99	92	1	LT0067_02_99	LT0067_02/LT0067_02_99_92.tif	ANLN	1	-1	350	4250	0.6146197475075694	1.999996e-06	True	5.698971	cp
Polylobed	0b25469c-85ec-4122-9f4b-454dbb205c1c	773	759	LT0067_02	99	92	1	LT0067_02_99	LT0067_02/LT0067_02_99_92.tif	ANLN	1	-1	350	4250	0.4304191566305827	1.999996e-06	True	5.698971	cp
Polylobed	32c9539f-8583-4777-8054-69fea3982f17	217	91	LT0084_46	3	46	1	LT0084_46_3	LT0084_46/LT0084_46_3_46.tif	ENSG00000138180	1	-1	350	4250	0.5017916470387414	1.999996e-06	True	5.698971	cp
Polylobed	4cedfd31-7256-4a95-820f-dd400c60aaee	156	553	LT0084_46	3	46	1	LT0084_46_3	LT0084_46/LT0084_46_3_46.tif	ENSG00000138180	1	-1	350	4250	0.5126556972194267	1.999996e-06	True	5.698971	cp
Polylobed	ce92358d-41e2-4d19-811d-cceb4080c212	340	398	LT0084_46	3	46	1	LT0084_46_3	LT0084_46/LT0084_46_3_46.tif	ENSG00000138180	1	-1	350	4250	0.3587351110574809	1.999996e-06	True	5.698971	cp
Polylobed	4df1bbe8-a413-4753-9ece-b573adc8af8b	151	141	LT0084_46	3	46	1	LT0084_46_3	LT0084_46/LT0084_46_3_46.tif	ENSG00000138180	1	-1	350	4250	0.34931582096453434	1.999996e-06	True	5.698971	cp
Polylobed	7a5f4ed8-2a20-4004-af11-fd815d5d95cd	529	693	LT0084_46	3	46	1	LT0084_46_3	LT0084_46/LT0084_46_3_46.tif	ENSG00000138180	1	-1	350	4250	0.5865535853486477	1.999996e-06	True	5.698971	cp
Polylobed	082d40da-6fca-4f65-ad85-714135308e2e	164	560	LT0084_46	3	56	1	LT0084_46_3	LT0084_46/LT0084_46_3_56.tif	ENSG00000138180	1	-1	350	4250	0.4949350688555085	1.999996e-06	True	5.698971	cp
Polylobed	69aa1615-1155-4f14-b3f8-0fb756396593	540	706	LT0084_46	3	56	1	LT0084_46_3	LT0084_46/LT0084_46_3_56.tif	ENSG00000138180	1	-1	350	4250	0.5098417463962215	1.999996e-06	True	5.698971	cp
Polylobed	50f8e9ca-98c4-4e2d-96ad-a725e78e9317	391	33	LT0084_46	3	56	1	LT0084_46_3	LT0084_46/LT0084_46_3_56.tif	ENSG00000138180	1	-1	350	4250	0.4798916301373874	1.999996e-06	True	5.698971	cp
Polylobed	558a16bd-9fb4-434c-a5f6-c2ee03d8eb6a	659	828	LT0084_46	3	56	1	LT0084_46_3	LT0084_46/LT0084_46_3_56.tif	ENSG00000138180	1	-1	350	4250	0.1525969144898101	1.999996e-06	True	5.698971	cp
Polylobed	14ef1805-a8e3-4309-a700-ba9160296a7d	1021	862	LT0084_46	3	56	1	LT0084_46_3	LT0084_46/LT0084_46_3_56.tif	ENSG00000138180	1	-1	350	4250	0.24151519064772536	1.999996e-06	True	5.698971	cp
Polylobed	6ebd86a2-8d31-4464-8e78-b27a31f8f6da	221	121	LT0084_46	3	56	1	LT0084_46_3	LT0084_46/LT0084_46_3_56.tif	ENSG00000138180	1	-1	350	4250	0.433913685462513	1.999996e-06	True	5.698971	cp
Polylobed	17a46632-ab8e-42b4-ae56-5c1860809328	653	680	LT0084_46	3	80	1	LT0084_46_3	LT0084_46/LT0084_46_3_80.tif	ENSG00000138180	1	-1	350	4250	0.6280227582894294	1.999996e-06	True	5.698971	cp
Polylobed	62703872-e0ac-4bd6-af3a-2f228889dd15	803	635	LT0084_46	3	80	1	LT0084_46_3	LT0084_46/LT0084_46_3_80.tif	ENSG00000138180	1	-1	350	4250	0.5741652579345083	1.999996e-06	True	5.698971	cp
Polylobed	d0bd2d67-ccd3-48eb-9175-104be5f3c50f	942	457	LT0084_46	3	80	1	LT0084_46_3	LT0084_46/LT0084_46_3_80.tif	ENSG00000138180	1	-1	350	4250	0.5403835970386122	1.999996e-06	True	5.698971	cp
Polylobed	fba4e565-d696-4df5-a386-101665fc3bf6	634	884	LT0084_46	3	80	1	LT0084_46_3	LT0084_46/LT0084_46_3_80.tif	ENSG00000138180	1	-1	350	4250	0.3117278200415082	1.999996e-06	True	5.698971	cp
Polylobed	b6880ab7-0799-46ec-973c-0b0efcffd9cd	449	655	LT0084_46	3	80	1	LT0084_46_3	LT0084_46/LT0084_46_3_80.tif	ENSG00000138180	1	-1	350	4250	0.40715810891522874	1.999996e-06	True	5.698971	cp
Polylobed	5b1607c6-16f5-446c-b50a-f8e05513261b	387	129	LT0084_46	3	80	1	LT0084_46_3	LT0084_46/LT0084_46_3_80.tif	ENSG00000138180	1	-1	350	4250	0.10436397518632491	0.0002999994	True	3.5228796	cp
Polylobed	f458c603-b79c-419c-bbd8-fbe7ca6efe4e	216	124	LT0084_46	3	80	1	LT0084_46_3	LT0084_46/LT0084_46_3_80.tif	ENSG00000138180	1	-1	350	4250	0.465150855230549	1.999996e-06	True	5.698971	cp
Polylobed	56394879-cfd8-459b-8b66-beb6b0353717	102	362	LT0084_46	3	80	1	LT0084_46_3	LT0084_46/LT0084_46_3_80.tif	ENSG00000138180	1	-1	350	4250	0.5906745237992153	1.999996e-06	True	5.698971	cp
Polylobed	82cd7b68-4bac-4b5e-a99a-fa4f65a90329	548	707	LT0084_46	3	80	1	LT0084_46_3	LT0084_46/LT0084_46_3_80.tif	ENSG00000138180	1	-1	350	4250	0.3987718435337541	1.999996e-06	True	5.698971	cp
Polylobed	419e5a50-668c-4c27-be25-ca638d8a28fe	163	574	LT0084_46	3	80	1	LT0084_46_3	LT0084_46/LT0084_46_3_80.tif	ENSG00000138180	1	-1	350	4250	0.5352503358506088	1.999996e-06	True	5.698971	cp
Polylobed	41f97c98-5552-49e0-aced-277595f936d9	929	337	LT0084_46	3	80	1	LT0084_46_3	LT0084_46/LT0084_46_3_80.tif	ENSG00000138180	1	-1	350	4250	0.5393719014403278	1.999996e-06	True	5.698971	cp
Polylobed	c96bf650-5660-4f5a-bc01-6af32dfa28f2	317	132	LT0084_46	3	91	1	LT0084_46_3	LT0084_46/LT0084_46_3_91.tif	ENSG00000138180	1	-1	350	4250	0.5928180494452756	1.999996e-06	True	5.698971	cp
Polylobed	b123fe84-b173-4e58-9729-a25d7e3ddb84	1183	659	LT0084_46	3	91	1	LT0084_46_3	LT0084_46/LT0084_46_3_91.tif	ENSG00000138180	1	-1	350	4250	0.5146100241229737	1.999996e-06	True	5.698971	cp
Polylobed	fb4a3543-38f6-4c7d-8635-1715aa3556e5	1058	540	LT0084_46	3	91	1	LT0084_46_3	LT0084_46/LT0084_46_3_91.tif	ENSG00000138180	1	-1	350	4250	0.5740340798146126	1.999996e-06	True	5.698971	cp
Polylobed	753d37a2-c99c-4282-9ac4-63e34d1f507a	998	362	LT0084_46	3	91	1	LT0084_46_3	LT0084_46/LT0084_46_3_91.tif	ENSG00000138180	1	-1	350	4250	0.4549356621977701	1.999996e-06	True	5.698971	cp
Polylobed	d8eed82f-accb-43a1-be18-654330dbb8ad	1267	576	LT0084_46	3	91	1	LT0084_46_3	LT0084_46/LT0084_46_3_91.tif	ENSG00000138180	1	-1	350	4250	0.619017381142116	1.999996e-06	True	5.698971	cp
Polylobed	2dbf5281-58f3-4a2c-9f62-51bc346617db	206	306	LT0084_46	3	91	1	LT0084_46_3	LT0084_46/LT0084_46_3_91.tif	ENSG00000138180	1	-1	350	4250	0.5620526987644953	1.999996e-06	True	5.698971	cp
Polylobed	61234b92-ae89-46da-9e15-3a1ecceb75ce	448	656	LT0084_46	3	91	1	LT0084_46_3	LT0084_46/LT0084_46_3_91.tif	ENSG00000138180	1	-1	350	4250	0.44150266298462343	1.999996e-06	True	5.698971	cp
Polylobed	f9d5b8ad-e351-4c8e-acd2-775c90fad762	94	375	LT0084_46	3	91	1	LT0084_46_3	LT0084_46/LT0084_46_3_91.tif	ENSG00000138180	1	-1	350	4250	0.2275918609639973	1.999996e-06	True	5.698971	cp
Polylobed	ee4bef22-bd8d-453f-a1c9-cdeb84e64a2b	658	709	LT0084_46	3	91	1	LT0084_46_3	LT0084_46/LT0084_46_3_91.tif	ENSG00000138180	1	-1	350	4250	0.620777118029427	1.999996e-06	True	5.698971	cp
Polylobed	b5ce9c12-6b20-42ee-b97c-b16567f65047	883	864	LT0084_46	3	91	1	LT0084_46_3	LT0084_46/LT0084_46_3_91.tif	ENSG00000138180	1	-1	350	4250	0.5954607044511382	1.999996e-06	True	5.698971	cp
Polylobed	c38761a5-e503-4ac0-96e1-89814def4c37	350	26	LT0089_01	175	39	1	LT0089_01_175	LT0089_01/LT0089_01_175_39.tif	ENSG00000159763	1	-1	350	4250	0.5811732601559194	1.999996e-06	True	5.698971	cp
Polylobed	46d0be1a-10ef-4c1f-8688-2b531459f19b	125	279	LT0089_01	175	39	1	LT0089_01_175	LT0089_01/LT0089_01_175_39.tif	ENSG00000159763	1	-1	350	4250	0.2691034887408605	1.999996e-06	True	5.698971	cp
Polylobed	fb41661e-716b-41ce-ae47-5327ffd70839	402	591	LT0089_01	175	39	1	LT0089_01_175	LT0089_01/LT0089_01_175_39.tif	ENSG00000159763	1	-1	350	4250	0.43009527558310723	1.999996e-06	True	5.698971	cp
Polylobed	45f2c861-004c-4654-a76c-6ceac24a1c3c	27	306	LT0089_01	175	39	1	LT0089_01_175	LT0089_01/LT0089_01_175_39.tif	ENSG00000159763	1	-1	350	4250	0.4532715291968303	1.999996e-06	True	5.698971	cp
Polylobed	51fcae8d-6ae7-4e96-8281-ef4a4d4d7c85	1129	607	LT0089_01	175	44	1	LT0089_01_175	LT0089_01/LT0089_01_175_44.tif	ENSG00000159763	1	-1	350	4250	0.3432171274024169	1.999996e-06	True	5.698971	cp
Polylobed	6727ba57-b725-4888-8412-d4bf2e68ba19	1312	702	LT0089_01	175	44	1	LT0089_01_175	LT0089_01/LT0089_01_175_44.tif	ENSG00000159763	1	-1	350	4250	0.0501042878579224	1.0	False	-0.0	cp
Polylobed	c27127c3-a910-4caf-8230-f11c2fccea94	401	585	LT0089_01	175	44	1	LT0089_01_175	LT0089_01/LT0089_01_175_44.tif	ENSG00000159763	1	-1	350	4250	0.38098710543067327	1.999996e-06	True	5.698971	cp
Polylobed	cdd06429-f58b-4935-8561-d1334f61db9b	1022	740	LT0089_01	175	44	1	LT0089_01_175	LT0089_01/LT0089_01_175_44.tif	ENSG00000159763	1	-1	350	4250	0.2663590938122391	1.999996e-06	True	5.698971	cp
Polylobed	c30a78d3-2c50-4f12-90f6-f8cd6e0d1945	713	234	LT0089_01	175	44	1	LT0089_01_175	LT0089_01/LT0089_01_175_44.tif	ENSG00000159763	1	-1	350	4250	0.08755297595589158	0.21309157	False	0.67143375	cp
Polylobed	b9b3fdb2-2017-49c6-9551-53290ffb45d0	870	633	LT0089_01	175	44	1	LT0089_01_175	LT0089_01/LT0089_01_175_44.tif	ENSG00000159763	1	-1	350	4250	0.34135001550727245	1.999996e-06	True	5.698971	cp
Polylobed	35b12efb-b73c-4a81-b24b-fa81873893a6	1207	302	LT0089_01	175	44	1	LT0089_01_175	LT0089_01/LT0089_01_175_44.tif	ENSG00000159763	1	-1	350	4250	0.42763931930098215	1.999996e-06	True	5.698971	cp
Polylobed	437adf75-675e-44bf-9be3-e19735a67580	1126	893	LT0089_01	175	44	1	LT0089_01_175	LT0089_01/LT0089_01_175_44.tif	ENSG00000159763	1	-1	350	4250	0.46004038659096336	1.999996e-06	True	5.698971	cp
Polylobed	30b67707-8cd3-4f47-aa48-e84ce465ef22	344	31	LT0089_01	175	60	1	LT0089_01_175	LT0089_01/LT0089_01_175_60.tif	ENSG00000159763	1	-1	350	4250	0.5469595366682157	1.999996e-06	True	5.698971	cp
Polylobed	291e3661-a400-457b-9968-6108972b4875	888	340	LT0089_01	175	60	1	LT0089_01_175	LT0089_01/LT0089_01_175_60.tif	ENSG00000159763	1	-1	350	4250	0.4506138788386115	1.999996e-06	True	5.698971	cp
Polylobed	b6353b4e-337e-4320-b12c-327ea4cd98db	381	564	LT0089_01	175	60	1	LT0089_01_175	LT0089_01/LT0089_01_175_60.tif	ENSG00000159763	1	-1	350	4250	0.3887533180307884	1.999996e-06	True	5.698971	cp
Polylobed	0beef697-5c64-499b-82f8-b366c7fe1068	1174	923	LT0089_01	175	60	1	LT0089_01_175	LT0089_01/LT0089_01_175_60.tif	ENSG00000159763	1	-1	350	4250	0.4154641035323354	1.999996e-06	True	5.698971	cp
Polylobed	b8d8fea6-c0b5-46a2-a46f-ee7759a45217	265	405	LT0089_01	175	71	1	LT0089_01_175	LT0089_01/LT0089_01_175_71.tif	ENSG00000159763	1	-1	350	4250	0.5677173322381177	1.999996e-06	True	5.698971	cp
Polylobed	40ac173b-40a4-4d80-b7f1-a8dcad41ee79	1006	758	LT0089_01	175	71	1	LT0089_01_175	LT0089_01/LT0089_01_175_71.tif	ENSG00000159763	1	-1	350	4250	0.5251350114478301	1.999996e-06	True	5.698971	cp
Polylobed	b1dd931e-a374-4ac6-8192-d1e22a1a45b8	344	32	LT0089_01	175	71	1	LT0089_01_175	LT0089_01/LT0089_01_175_71.tif	ENSG00000159763	1	-1	350	4250	0.5262101335750272	1.999996e-06	True	5.698971	cp
Polylobed	fd6b5f2e-a2ec-4e15-b306-1456c9283b21	1214	301	LT0089_01	175	93	1	LT0089_01_175	LT0089_01/LT0089_01_175_93.tif	ENSG00000159763	1	-1	350	4250	0.46801951245235013	1.999996e-06	True	5.698971	cp
Polylobed	821c23b5-ad57-4050-8a7f-82f20e447825	360	42	LT0089_01	175	93	1	LT0089_01_175	LT0089_01/LT0089_01_175_93.tif	ENSG00000159763	1	-1	350	4250	0.2104030697958787	1.999996e-06	True	5.698971	cp
Polylobed	f96c7a76-905d-414a-8aa4-3268664055fe	901	360	LT0089_01	175	93	1	LT0089_01_175	LT0089_01/LT0089_01_175_93.tif	ENSG00000159763	1	-1	350	4250	0.4902835947027746	1.999996e-06	True	5.698971	cp
Polylobed	bf737359-1ddc-4b24-887c-63418c111935	311	53	LT0089_01	175	93	1	LT0089_01_175	LT0089_01/LT0089_01_175_93.tif	ENSG00000159763	1	-1	350	4250	0.38282538352258844	1.999996e-06	True	5.698971	cp
Polylobed	13809696-fe7b-4e86-88d3-42f66f486ba0	54	802	LT0093_13	147	69	1	LT0093_13_147	LT0093_13/LT0093_13_147_69.tif	ENSG00000173227	1	-1	350	4250	0.5392037561425309	1.999996e-06	True	5.698971	cp
Polylobed	ecb76322-bc75-4b5d-9f04-5033444f0de5	84	835	LT0093_13	147	69	1	LT0093_13_147	LT0093_13/LT0093_13_147_69.tif	ENSG00000173227	1	-1	350	4250	0.4387355593945277	1.999996e-06	True	5.698971	cp
Polylobed	867d5be6-d005-4149-9637-eae9e5d5d5e8	122	250	LT0093_13	147	69	1	LT0093_13_147	LT0093_13/LT0093_13_147_69.tif	ENSG00000173227	1	-1	350	4250	0.4930855825608495	1.999996e-06	True	5.698971	cp
Polylobed	28b88fa9-5c43-419a-b68c-a6c8f2059040	381	854	LT0093_13	147	69	1	LT0093_13_147	LT0093_13/LT0093_13_147_69.tif	ENSG00000173227	1	-1	350	4250	0.5809192336150666	1.999996e-06	True	5.698971	cp
Polylobed	0e7e5f40-b3d5-48cf-b4ad-07accf52d091	1108	919	LT0094_04	319	61	1	LT0094_04_319	LT0094_04/LT0094_04_319_61.tif	ENSG00000177426	1	-1	350	4250	0.3574444550896862	1.999996e-06	True	5.698971	cp
Polylobed	6b5486ab-eb73-4816-aa1a-55607771756d	899	411	LT0094_04	319	66	1	LT0094_04_319	LT0094_04/LT0094_04_319_66.tif	ENSG00000177426	1	-1	350	4250	0.5325151950185785	1.999996e-06	True	5.698971	cp
Polylobed	0aa5972b-fd37-4349-92d9-cb0e600a1875	899	420	LT0094_04	319	93	1	LT0094_04_319	LT0094_04/LT0094_04_319_93.tif	ENSG00000177426	1	-1	350	4250	0.4941831083185304	1.999996e-06	True	5.698971	cp
Polylobed	b1d18f27-81d4-4be8-886f-33e804918fbf	967	466	LT0094_04	319	93	1	LT0094_04_319	LT0094_04/LT0094_04_319_93.tif	ENSG00000177426	1	-1	350	4250	0.44994244430033553	1.999996e-06	True	5.698971	cp
Polylobed	becc482d-2e1d-4b82-b002-37fb7bae1022	224	50	LT0098_13	21	21	1	LT0098_13_21	LT0098_13/LT0098_13_21_21.tif	ENSG00000110675	1	-1	350	4250	0.1253542543447163	1.999996e-06	True	5.698971	cp
Polylobed	1e3e6f2c-53c7-41ee-894f-a858ca003a46	550	262	LT0098_13	21	27	1	LT0098_13_21	LT0098_13/LT0098_13_21_27.tif	ENSG00000110675	1	-1	350	4250	0.18942180039299708	1.999996e-06	True	5.698971	cp
Polylobed	f457d5cd-0c6a-456e-aa42-76b85e42d33b	511	268	LT0098_13	21	27	1	LT0098_13_21	LT0098_13/LT0098_13_21_27.tif	ENSG00000110675	1	-1	350	4250	0.16749436829284847	1.999996e-06	True	5.698971	cp
Polylobed	60d16149-c9a3-4590-9455-1353666b8d42	1248	603	LT0098_13	21	27	1	LT0098_13_21	LT0098_13/LT0098_13_21_27.tif	ENSG00000110675	1	-1	350	4250	0.0977838401877483	0.0054439893	True	2.2640827	cp
Polylobed	c3ef533c-4232-4629-aa00-75979a2cfcc1	668	327	LT0098_13	21	33	1	LT0098_13_21	LT0098_13/LT0098_13_21_33.tif	ENSG00000110675	1	-1	350	4250	0.3235005767330225	1.999996e-06	True	5.698971	cp
Polylobed	0a915b0c-068e-48f7-b9ac-146be59a5872	555	264	LT0098_13	21	33	1	LT0098_13_21	LT0098_13/LT0098_13_21_33.tif	ENSG00000110675	1	-1	350	4250	0.25763669962778996	1.999996e-06	True	5.698971	cp
Polylobed	4f3b01e0-96d5-4bd8-949f-71599d0deea9	620	377	LT0098_13	21	33	1	LT0098_13_21	LT0098_13/LT0098_13_21_33.tif	ENSG00000110675	1	-1	350	4250	0.4602409543352395	1.999996e-06	True	5.698971	cp
Polylobed	a176efd5-4549-44c0-8354-caf1ecd3b820	514	264	LT0098_13	21	33	1	LT0098_13_21	LT0098_13/LT0098_13_21_33.tif	ENSG00000110675	1	-1	350	4250	0.3479969857088052	1.999996e-06	True	5.698971	cp
Polylobed	66f56c9c-2d44-4521-8e2f-3b49516dd632	987	619	LT0098_13	21	33	1	LT0098_13_21	LT0098_13/LT0098_13_21_33.tif	ENSG00000110675	1	-1	350	4250	0.478090061083642	1.999996e-06	True	5.698971	cp
Polylobed	e5506241-d2c2-4076-b888-ea0b623d0969	440	503	LT0098_13	21	77	1	LT0098_13_21	LT0098_13/LT0098_13_21_77.tif	ENSG00000110675	1	-1	350	4250	0.09246186987255009	0.04513991	True	1.3454393	cp
Polylobed	318c895a-ad21-4a56-991e-36bcb97a85b4	776	319	LT0098_13	21	77	1	LT0098_13_21	LT0098_13/LT0098_13_21_77.tif	ENSG00000110675	1	-1	350	4250	0.5881574485507057	1.999996e-06	True	5.698971	cp
Polylobed	781a012a-9153-4eb2-8a01-07cfaea2ba27	536	279	LT0098_13	21	77	1	LT0098_13_21	LT0098_13/LT0098_13_21_77.tif	ENSG00000110675	1	-1	350	4250	0.5051169720231355	1.999996e-06	True	5.698971	cp
Polylobed	f30cf4b7-ba77-43a5-9d56-e3a6391a4840	660	745	LT0100_03	93	37	1	LT0100_03_93	LT0100_03/LT0100_03_93_37.tif	ENSG00000148826	1	-1	350	4250	0.1510787849238956	1.999996e-06	True	5.698971	cp
Polylobed	fe8d3322-a0fa-45ad-acc1-4b825a4858e2	55	247	LT0100_03	93	37	1	LT0100_03_93	LT0100_03/LT0100_03_93_37.tif	ENSG00000148826	1	-1	350	4250	0.23632163565656916	1.999996e-06	True	5.698971	cp
Polylobed	59a7a1e4-ddcc-420d-b1b8-0b98518b93f7	631	836	LT0100_03	93	37	1	LT0100_03_93	LT0100_03/LT0100_03_93_37.tif	ENSG00000148826	1	-1	350	4250	0.26351150624228875	1.999996e-06	True	5.698971	cp
Polylobed	427e6855-f705-4b7e-9d96-d2f404f378af	1064	645	LT0100_03	93	37	1	LT0100_03_93	LT0100_03/LT0100_03_93_37.tif	ENSG00000148826	1	-1	350	4250	0.3822746471921422	1.999996e-06	True	5.698971	cp
Polylobed	b7d9f42d-9e9d-4ce3-9466-520e245a23a4	53	480	LT0100_03	93	37	1	LT0100_03_93	LT0100_03/LT0100_03_93_37.tif	ENSG00000148826	1	-1	350	4250	0.5791281389502236	1.999996e-06	True	5.698971	cp
Polylobed	3c0034aa-78e3-4b48-be36-fdeda35c3274	739	672	LT0100_03	93	37	1	LT0100_03_93	LT0100_03/LT0100_03_93_37.tif	ENSG00000148826	1	-1	350	4250	0.35415775977169134	1.999996e-06	True	5.698971	cp
Polylobed	7ddbb896-9385-4f68-94e9-a0c85aaadf29	46	534	LT0100_03	93	37	1	LT0100_03_93	LT0100_03/LT0100_03_93_37.tif	ENSG00000148826	1	-1	350	4250	0.3561742860495608	1.999996e-06	True	5.698971	cp
Polylobed	57b4af38-4db1-424e-9d00-198a3473b4d9	77	475	LT0100_03	93	56	1	LT0100_03_93	LT0100_03/LT0100_03_93_56.tif	ENSG00000148826	1	-1	350	4250	0.5725215489992802	1.999996e-06	True	5.698971	cp
Polylobed	3adf7186-bb31-4b52-b65c-f6ce6dd8df72	643	744	LT0100_03	93	56	1	LT0100_03_93	LT0100_03/LT0100_03_93_56.tif	ENSG00000148826	1	-1	350	4250	0.36845541836673995	1.999996e-06	True	5.698971	cp
Polylobed	51dfc9aa-71dd-4822-a29f-5f35794c9543	1023	258	LT0100_03	93	56	1	LT0100_03_93	LT0100_03/LT0100_03_93_56.tif	ENSG00000148826	1	-1	350	4250	0.3391278667506523	1.999996e-06	True	5.698971	cp
Polylobed	a9bea0b1-f05d-42a2-8aa5-d368e66a0851	791	715	LT0100_03	93	56	1	LT0100_03_93	LT0100_03/LT0100_03_93_56.tif	ENSG00000148826	1	-1	350	4250	0.1014601278485982	0.0011079977	True	2.955461	cp
Polylobed	7599d1ae-3722-4870-bce6-493e4a53bda5	737	883	LT0100_03	93	56	1	LT0100_03_93	LT0100_03/LT0100_03_93_56.tif	ENSG00000148826	1	-1	350	4250	0.0990266231055125	0.0031579938	True	2.5005887	cp
Polylobed	05715e44-bb67-4b6c-b57f-6fa5a17e5322	1285	279	LT0100_03	93	56	1	LT0100_03_93	LT0100_03/LT0100_03_93_56.tif	ENSG00000148826	1	-1	350	4250	0.3060733862090068	1.999996e-06	True	5.698971	cp
Polylobed	2f74ca91-4033-4c3f-abec-4ef984e2b54c	1246	297	LT0100_03	93	84	1	LT0100_03_93	LT0100_03/LT0100_03_93_84.tif	ENSG00000148826	1	-1	350	4250	0.30956299433123907	1.999996e-06	True	5.698971	cp
Polylobed	a87018d2-4f7f-4d23-ae8f-27390e7aa6bf	485	70	LT0100_03	93	84	1	LT0100_03_93	LT0100_03/LT0100_03_93_84.tif	ENSG00000148826	1	-1	350	4250	0.29059003229117375	1.999996e-06	True	5.698971	cp
Polylobed	39ed27f4-9e40-428e-a470-04f1509dd9b2	1260	226	LT0100_03	93	84	1	LT0100_03_93	LT0100_03/LT0100_03_93_84.tif	ENSG00000148826	1	-1	350	4250	0.49701531414803324	1.999996e-06	True	5.698971	cp
Polylobed	2a8bff09-ee45-4020-a0e6-8d9e72823351	860	629	LT0109_38	381	66	1	LT0109_38_381	LT0109_38/LT0109_38_381_66.tif	COPB	1	-1	350	4250	0.4502428386839302	1.999996e-06	True	5.698971	cp
Polylobed	24b9c4af-7d90-4429-bd4e-af78ffd5e6fa	863	589	LT0109_38	381	66	1	LT0109_38_381	LT0109_38/LT0109_38_381_66.tif	COPB	1	-1	350	4250	0.5216618836721623	1.999996e-06	True	5.698971	cp
Polylobed	b8a21d52-de91-4a67-8f44-be36e70868d7	210	204	LT0109_38	349	69	1	LT0109_38_349	LT0109_38/LT0109_38_349_69.tif	Eg5	1	-1	350	4250	0.41497003311749403	1.999996e-06	True	5.698971	cp
Polylobed	e73e93c5-4429-4785-835c-08eb0adcbcce	657	613	LT0109_38	349	69	1	LT0109_38_349	LT0109_38/LT0109_38_349_69.tif	Eg5	1	-1	350	4250	0.4956049332456706	1.999996e-06	True	5.698971	cp
Polylobed	6a7f4bdf-6e52-47a4-bf24-30af918ac9d5	644	520	LT0109_38	349	69	1	LT0109_38_349	LT0109_38/LT0109_38_349_69.tif	Eg5	1	-1	350	4250	0.5800150074307173	1.999996e-06	True	5.698971	cp
Polylobed	c1addae4-3b71-4e79-8715-725425ec178f	279	788	LT0109_38	338	27	1	LT0109_38_338	LT0109_38/LT0109_38_338_27.tif	Eg5	1	-1	350	4250	0.4759461672182157	1.999996e-06	True	5.698971	cp
Polylobed	f6f342e7-c786-4594-82e4-917711a22f82	935	859	LT0109_38	338	80	1	LT0109_38_338	LT0109_38/LT0109_38_338_80.tif	Eg5	1	-1	350	4250	0.5401903899707157	1.999996e-06	True	5.698971	cp
Polylobed	20a7625e-969b-4667-a508-c0c0b50b5b70	786	707	LT0132_31	53	51	1	LT0132_31_53	LT0132_31/LT0132_31_53_51.tif	ENSG00000123416	1	-1	350	4250	0.6269676288411608	1.999996e-06	True	5.698971	cp
Polylobed	628e5891-a6ca-4316-a871-ce17a5346cf5	1072	739	LT0132_31	53	51	1	LT0132_31_53	LT0132_31/LT0132_31_53_51.tif	ENSG00000123416	1	-1	350	4250	0.46134984643839855	1.999996e-06	True	5.698971	cp
Polylobed	ab09a70b-f21e-41fe-92b4-5c57ecb52207	518	139	LT0132_31	53	51	1	LT0132_31_53	LT0132_31/LT0132_31_53_51.tif	ENSG00000123416	1	-1	350	4250	0.6169111403963298	1.999996e-06	True	5.698971	cp
Polylobed	83caddc7-cb05-4222-9376-5eaf3c42ad55	1302	670	LT0132_31	53	51	1	LT0132_31_53	LT0132_31/LT0132_31_53_51.tif	ENSG00000123416	1	-1	350	4250	0.32609922585410717	1.999996e-06	True	5.698971	cp
Polylobed	02c5984f-f4c5-4786-b396-d63c78dd8a74	768	703	LT0132_31	53	75	1	LT0132_31_53	LT0132_31/LT0132_31_53_75.tif	ENSG00000123416	1	-1	350	4250	0.517136765272255	1.999996e-06	True	5.698971	cp
Polylobed	20fa2466-10b5-4401-b074-2537313a6bc4	1314	658	LT0132_31	53	75	1	LT0132_31_53	LT0132_31/LT0132_31_53_75.tif	ENSG00000123416	1	-1	350	4250	0.5703680127223584	1.999996e-06	True	5.698971	cp
Polylobed	38107a31-0a69-4fa9-b6b9-e7627f98fca0	637	671	LT0138_03	127	35	1	LT0138_03_127	LT0138_03/LT0138_03_127_35.tif	ENSG00000116641	1	-1	350	4250	0.2710788346234277	1.999996e-06	True	5.698971	cp
Polylobed	3196f4c0-d0bc-4273-8892-de51c84cd343	709	565	LT0157_04	5	2	1	LT0157_04_5	LT0157_04/LT0157_04_5_2.tif	ENSG00000175216	1	-1	350	4250	0.16072338031851474	1.999996e-06	True	5.698971	cp
Polylobed	c6a8c2ab-4a3c-4530-86b0-6ac146b1fc4b	279	690	LT0157_04	5	17	1	LT0157_04_5	LT0157_04/LT0157_04_5_17.tif	ENSG00000175216	1	-1	350	4250	0.4764186912226343	1.999996e-06	True	5.698971	cp
Polylobed	4d51d39d-ad14-49b8-9dac-7920c2d304b5	832	83	LT0157_04	5	17	1	LT0157_04_5	LT0157_04/LT0157_04_5_17.tif	ENSG00000175216	1	-1	350	4250	0.11737189198047515	5.999988e-06	True	5.2218494	cp
Polylobed	0f8f9ac7-b270-40ef-ae9d-c77369e13d73	423	686	LT0157_04	5	17	1	LT0157_04_5	LT0157_04/LT0157_04_5_17.tif	ENSG00000175216	1	-1	350	4250	0.394054375139038	1.999996e-06	True	5.698971	cp
Polylobed	e2d2e725-c68c-443b-938d-97118400ea54	75	419	LT0157_04	5	17	1	LT0157_04_5	LT0157_04/LT0157_04_5_17.tif	ENSG00000175216	1	-1	350	4250	0.3804090263016038	1.999996e-06	True	5.698971	cp
Polylobed	93fd42cf-0704-4263-a178-c11ee4535733	288	549	LT0157_04	5	17	1	LT0157_04_5	LT0157_04/LT0157_04_5_17.tif	ENSG00000175216	1	-1	350	4250	0.1399678196787652	1.999996e-06	True	5.698971	cp
Polylobed	e5ea4171-afe8-4f26-8963-ab562f47b654	1034	20	LT0157_04	5	47	1	LT0157_04_5	LT0157_04/LT0157_04_5_47.tif	ENSG00000175216	1	-1	350	4250	0.22260163401080546	1.999996e-06	True	5.698971	cp
Polylobed	372bb013-375f-44ad-b87f-05d8b0499ad5	281	597	LT0157_04	5	47	1	LT0157_04_5	LT0157_04/LT0157_04_5_47.tif	ENSG00000175216	1	-1	350	4250	0.21845863860853063	1.999996e-06	True	5.698971	cp
Polylobed	3dcdb24d-ffdb-4994-904c-747b3172208b	329	356	LT0157_04	5	47	1	LT0157_04_5	LT0157_04/LT0157_04_5_47.tif	ENSG00000175216	1	-1	350	4250	0.5039748780670735	1.999996e-06	True	5.698971	cp
Polylobed	7cf755df-902d-42c6-be1b-c22dac56220a	968	385	LT0157_04	5	47	1	LT0157_04_5	LT0157_04/LT0157_04_5_47.tif	ENSG00000175216	1	-1	350	4250	0.11483531511584534	5.999988e-06	True	5.2218494	cp
Polylobed	cb439404-d84d-4202-869d-199857546651	401	577	LT0157_04	5	61	1	LT0157_04_5	LT0157_04/LT0157_04_5_61.tif	ENSG00000175216	1	-1	350	4250	0.4847478498412541	1.999996e-06	True	5.698971	cp
Polylobed	1bddb426-c1d7-4c9e-bf62-153d01c5e32d	415	668	LT0157_04	5	61	1	LT0157_04_5	LT0157_04/LT0157_04_5_61.tif	ENSG00000175216	1	-1	350	4250	0.4945539391170424	1.999996e-06	True	5.698971	cp
Polylobed	276bf63f-0229-4c4d-9c99-c4a0ae3cd329	204	655	LT0157_04	5	61	1	LT0157_04_5	LT0157_04/LT0157_04_5_61.tif	ENSG00000175216	1	-1	350	4250	0.3795868338594726	1.999996e-06	True	5.698971	cp
Polylobed	fa738ac1-003f-4e31-b83d-7da1c079c9d5	322	349	LT0157_04	5	61	1	LT0157_04_5	LT0157_04/LT0157_04_5_61.tif	ENSG00000175216	1	-1	350	4250	0.5089011185960909	1.999996e-06	True	5.698971	cp
Polylobed	90387ca0-7c56-4441-abf2-91da2fb5aa3e	413	924	LT0157_04	5	61	1	LT0157_04_5	LT0157_04/LT0157_04_5_61.tif	ENSG00000175216	1	-1	350	4250	0.37660190306019276	1.999996e-06	True	5.698971	cp
Polylobed	f58b48b1-20a7-42d6-b99f-5d9807694740	763	201	LT0157_04	5	61	1	LT0157_04_5	LT0157_04/LT0157_04_5_61.tif	ENSG00000175216	1	-1	350	4250	0.5377247824121347	1.999996e-06	True	5.698971	cp
Polylobed	10e363a7-e03a-4e0f-8645-097d1663fa2b	780	213	LT0157_04	5	78	1	LT0157_04_5	LT0157_04/LT0157_04_5_78.tif	ENSG00000175216	1	-1	350	4250	0.49873384073693255	1.999996e-06	True	5.698971	cp
Polylobed	98818d30-80e8-4151-9faa-1c520d592068	398	572	LT0157_04	5	78	1	LT0157_04_5	LT0157_04/LT0157_04_5_78.tif	ENSG00000175216	1	-1	350	4250	0.44684577401721776	1.999996e-06	True	5.698971	cp
Polylobed	b8ef2d8c-283d-4d89-84c8-57f5cf2ab83b	749	930	LT0157_04	5	78	1	LT0157_04_5	LT0157_04/LT0157_04_5_78.tif	ENSG00000175216	1	-1	350	4250	0.31939733993944436	1.999996e-06	True	5.698971	cp
Polylobed	aa0a9c04-4681-4c02-b186-0cb6ce4ca938	1193	931	LT0157_04	5	78	1	LT0157_04_5	LT0157_04/LT0157_04_5_78.tif	ENSG00000175216	1	-1	350	4250	0.36638501205103	1.999996e-06	True	5.698971	cp
Polylobed	af37b400-7c73-47d9-af52-5eeb89bbd626	549	709	LT0157_04	5	78	1	LT0157_04_5	LT0157_04/LT0157_04_5_78.tif	ENSG00000175216	1	-1	350	4250	0.4297005685236986	1.999996e-06	True	5.698971	cp
Polylobed	7b80046f-0bb0-4cba-8850-83f014e14eac	423	884	LT0157_04	5	78	1	LT0157_04_5	LT0157_04/LT0157_04_5_78.tif	ENSG00000175216	1	-1	350	4250	0.2757875598465652	1.999996e-06	True	5.698971	cp
Polylobed	fee277a3-2afe-4625-93c9-19bdd6e82a90	223	635	LT0602_04	59	49	1	LT0602_04_59	LT0602_04/LT0602_04_59_49.tif	PRC1	1	-1	350	4250	0.35698073539680775	1.999996e-06	True	5.698971	cp
Metaphase	b1aa0998-2519-47b3-82ee-ca938033e9fa	893	89	LT0013_42	107	23	1	LT0013_42_107	LT0013_42/LT0013_42_107_23.tif	TUBB2	1	-1	64	3964	0.1789234026237744	1.999996e-06	True	5.698971	cp
Metaphase	abde2101-84bd-482b-baa4-2eafc8a1dd26	151	628	LT0013_42	107	28	1	LT0013_42_107	LT0013_42/LT0013_42_107_28.tif	TUBB2	1	-1	64	3964	0.38887738458773996	1.999996e-06	True	5.698971	cp
Metaphase	e0627329-3aab-42c8-8204-ce2bddb3c429	412	224	LT0023_04	5	7	1	LT0023_04_5	LT0023_04/LT0023_04_5_7.tif	MYST1	1	-1	64	3964	0.4557288238280645	1.999996e-06	True	5.698971	cp
Metaphase	86dc78e2-488c-4413-a466-9ac87dc64bcb	544	858	LT0023_04	5	30	1	LT0023_04_5	LT0023_04/LT0023_04_5_30.tif	MYST1	1	-1	64	3964	0.39313633201204146	1.999996e-06	True	5.698971	cp
Metaphase	86cffd95-7ba1-41fc-a682-9cfabc69b2bc	1053	476	LT0023_04	5	64	1	LT0023_04_5	LT0023_04/LT0023_04_5_64.tif	MYST1	1	-1	64	3964	0.5192111587098237	1.999996e-06	True	5.698971	cp
Metaphase	b9984c9c-4997-4203-abdb-6851a753b160	1290	974	LT0023_04	5	64	1	LT0023_04_5	LT0023_04/LT0023_04_5_64.tif	MYST1	1	-1	64	3964	0.5045176808847671	1.999996e-06	True	5.698971	cp
Metaphase	f96c72df-5439-44a2-8dec-a9deb5aaf121	486	770	LT0023_04	5	87	1	LT0023_04_5	LT0023_04/LT0023_04_5_87.tif	MYST1	1	-1	64	3964	0.44609217534398427	1.999996e-06	True	5.698971	cp
Metaphase	505f27b0-0b7a-44b7-911a-d61ef2adeb8b	799	661	LT0023_04	5	87	1	LT0023_04_5	LT0023_04/LT0023_04_5_87.tif	MYST1	1	-1	64	3964	0.41694690051193595	1.999996e-06	True	5.698971	cp
Metaphase	5c3296bb-e2b5-4c48-9730-0ec10216619f	269	602	LT0023_04	5	87	1	LT0023_04_5	LT0023_04/LT0023_04_5_87.tif	MYST1	1	-1	64	3964	0.58434676909057	1.999996e-06	True	5.698971	cp
Metaphase	f646b974-d886-40e0-9242-7eb518256b69	1191	766	LT0027_44	292	95	1	LT0027_44_292	LT0027_44/LT0027_44_292_95.tif	CDK4	1	-1	64	3964	0.4547992265461969	1.999996e-06	True	5.698971	cp
Metaphase	b64cddd5-3d6c-441c-9755-b4f68da99a4e	1060	351	LT0027_44	30	58	1	LT0027_44_30	LT0027_44/LT0027_44_30_58.tif	ECT2	1	-1	64	3964	0.5668112362738211	1.999996e-06	True	5.698971	cp
Metaphase	4fab1109-fc41-447e-b8f8-0dd9ededf958	1052	405	LT0027_44	30	58	1	LT0027_44_30	LT0027_44/LT0027_44_30_58.tif	ECT2	1	-1	64	3964	0.632286300110422	1.999996e-06	True	5.698971	cp
Metaphase	9a123636-990d-419a-b245-526e38531036	989	512	LT0027_44	30	58	1	LT0027_44_30	LT0027_44/LT0027_44_30_58.tif	ECT2	1	-1	64	3964	0.3241728135271558	1.999996e-06	True	5.698971	cp
Metaphase	d8c7e144-ce9a-4d76-998a-d7d15a7b7b3e	860	730	LT0027_44	30	86	1	LT0027_44_30	LT0027_44/LT0027_44_30_86.tif	ECT2	1	-1	64	3964	0.5605395173800363	1.999996e-06	True	5.698971	cp
Metaphase	ed67184b-43c0-45ad-ae40-442a4abffa94	940	264	LT0028_14	129	13	1	LT0028_14_129	LT0028_14/LT0028_14_129_13.tif	CDKL5	1	-1	64	3964	0.4684929459283753	1.999996e-06	True	5.698971	cp
Metaphase	eb433046-edda-4175-9d33-0bbecc992ec5	1133	775	LT0028_14	129	14	1	LT0028_14_129	LT0028_14/LT0028_14_129_14.tif	CDKL5	1	-1	64	3964	0.6692253030592934	1.999996e-06	True	5.698971	cp
Metaphase	6f96ad29-df7d-4e9f-9fa8-d400d3ccc816	1102	106	LT0028_14	129	15	1	LT0028_14_129	LT0028_14/LT0028_14_129_15.tif	CDKL5	1	-1	64	3964	0.34057719250899365	1.999996e-06	True	5.698971	cp
Metaphase	e0c8b92d-7259-41fe-9c31-1bb183a16b0d	784	762	LT0028_14	129	17	1	LT0028_14_129	LT0028_14/LT0028_14_129_17.tif	CDKL5	1	-1	64	3964	0.3758807367101936	1.999996e-06	True	5.698971	cp
Metaphase	e629d826-76ad-4856-96d1-8df39d06116d	788	798	LT0028_14	129	17	1	LT0028_14_129	LT0028_14/LT0028_14_129_17.tif	CDKL5	1	-1	64	3964	0.6090362729981845	1.999996e-06	True	5.698971	cp
Metaphase	6ffaba68-3743-4a6d-9a8c-4b05be5626af	112	155	LT0030_17	58	33	1	LT0030_17_58	LT0030_17/LT0030_17_58_33.tif	OR2H1	1	-1	64	3964	0.4549903014909294	1.999996e-06	True	5.698971	cp
Metaphase	32acfdc6-4425-49d1-8589-e098ab05a01c	240	354	LT0030_17	58	33	1	LT0030_17_58	LT0030_17/LT0030_17_58_33.tif	OR2H1	1	-1	64	3964	0.4187824932444028	1.999996e-06	True	5.698971	cp
Metaphase	2f0ecdb8-b87f-4ed8-aeab-146e7d3a0121	849	682	LT0030_17	58	46	1	LT0030_17_58	LT0030_17/LT0030_17_58_46.tif	OR2H1	1	-1	64	3964	0.5301891838256315	1.999996e-06	True	5.698971	cp
Metaphase	c37b9e07-900b-4ab9-afd9-ee6e8586c94a	976	804	LT0030_17	58	46	1	LT0030_17_58	LT0030_17/LT0030_17_58_46.tif	OR2H1	1	-1	64	3964	0.5582517296756977	1.999996e-06	True	5.698971	cp
Metaphase	cdbc432b-73ad-4110-a245-885fcdbadaa8	1272	439	LT0030_18	34	62	1	LT0030_18_34	LT0030_18/LT0030_18_34_62.tif	VIPR1	1	-1	64	3964	0.49721602499714446	1.999996e-06	True	5.698971	cp
Metaphase	f9c22a31-ddba-4e00-9856-a878fc280181	108	326	LT0035_06	274	21	1	LT0035_06_274	LT0035_06/LT0035_06_274_21.tif	PAPPA	1	-1	64	3964	0.5208636601933269	1.999996e-06	True	5.698971	cp
Metaphase	92768d43-5e28-44f4-a6d5-8ed58fbf4dff	96	364	LT0035_06	274	21	1	LT0035_06_274	LT0035_06/LT0035_06_274_21.tif	PAPPA	1	-1	64	3964	0.4427614523316013	1.999996e-06	True	5.698971	cp
Metaphase	c9acda0f-0015-4931-a3e7-a08e84c890cb	1306	609	LT0038_01	245	72	1	LT0038_01_245	LT0038_01/LT0038_01_245_72.tif	ZADH1	1	-1	64	3964	0.5059345254421965	1.999996e-06	True	5.698971	cp
Metaphase	5bbc632f-87a3-4a86-8dbd-c658cfe99022	413	852	LT0042_10	144	36	1	LT0042_10_144	LT0042_10/LT0042_10_144_36.tif	POLG	1	-1	64	3964	0.502303771919415	1.999996e-06	True	5.698971	cp
Metaphase	4fac4425-6c78-44b2-ac2e-31a65917e185	140	101	LT0042_10	144	50	1	LT0042_10_144	LT0042_10/LT0042_10_144_50.tif	POLG	1	-1	64	3964	0.1903549238585297	1.999996e-06	True	5.698971	cp
Metaphase	fa8161ff-f88d-48a1-898c-a7add7d084ad	566	535	LT0042_10	144	50	1	LT0042_10_144	LT0042_10/LT0042_10_144_50.tif	POLG	1	-1	64	3964	0.45329857942521923	1.999996e-06	True	5.698971	cp
Metaphase	73da5927-8246-4427-921d-72d09680da07	771	109	LT0043_48	166	44	1	LT0043_48_166	LT0043_48/LT0043_48_166_44.tif	OGG1	1	-1	64	3964	0.18250608035974764	1.999996e-06	True	5.698971	cp
Metaphase	910b24ea-f28b-444a-8ded-26bcfd95a59c	886	63	LT0043_48	166	44	1	LT0043_48_166	LT0043_48/LT0043_48_166_44.tif	OGG1	1	-1	64	3964	0.09200525361163846	1.999996e-06	True	5.698971	cp
Metaphase	e215f993-5068-4149-904f-f33479aecd21	555	120	LT0043_48	166	44	1	LT0043_48_166	LT0043_48/LT0043_48_166_44.tif	OGG1	1	-1	64	3964	0.04638507084579403	0.00052599894	True	3.279015	cp
Metaphase	b0addf0c-7c9a-4d44-b402-9927d9c841c7	363	432	LT0043_48	166	44	1	LT0043_48_166	LT0043_48/LT0043_48_166_44.tif	OGG1	1	-1	64	3964	0.616603544878144	1.999996e-06	True	5.698971	cp
Metaphase	98ed617d-39a0-4d46-acf4-f7cedd31871b	561	739	LT0043_48	166	52	1	LT0043_48_166	LT0043_48/LT0043_48_166_52.tif	OGG1	1	-1	64	3964	0.5042900865806317	1.999996e-06	True	5.698971	cp
Metaphase	e81576f0-f8c9-40c2-aa95-70e294c80c03	808	641	LT0043_48	166	56	1	LT0043_48_166	LT0043_48/LT0043_48_166_56.tif	OGG1	1	-1	64	3964	0.5221662979546315	1.999996e-06	True	5.698971	cp
Metaphase	1cf84bb0-1eb2-42e2-8620-914ed271b84e	571	692	LT0043_48	166	56	1	LT0043_48_166	LT0043_48/LT0043_48_166_56.tif	OGG1	1	-1	64	3964	0.5174303403563866	1.999996e-06	True	5.698971	cp
Metaphase	e29deed5-2ac5-4c42-8c32-3545c6c70080	267	126	LT0043_48	166	65	1	LT0043_48_166	LT0043_48/LT0043_48_166_65.tif	OGG1	1	-1	64	3964	0.5542276545523416	1.999996e-06	True	5.698971	cp
Metaphase	47f236c0-9e63-4403-9b22-880c7444cea8	150	461	LT0043_48	166	65	1	LT0043_48_166	LT0043_48/LT0043_48_166_65.tif	OGG1	1	-1	64	3964	0.46189990498758693	1.999996e-06	True	5.698971	cp
Metaphase	4d48693e-88f1-48df-b4bf-669cae3f2d4e	726	56	LT0043_48	166	71	1	LT0043_48_166	LT0043_48/LT0043_48_166_71.tif	OGG1	1	-1	64	3964	0.6343713286007652	1.999996e-06	True	5.698971	cp
Metaphase	fa8b0bab-d30c-44c7-a06d-ae4b971742ff	692	56	LT0043_48	166	71	1	LT0043_48_166	LT0043_48/LT0043_48_166_71.tif	OGG1	1	-1	64	3964	0.6239928076427281	1.999996e-06	True	5.698971	cp
Metaphase	150474e2-cf8f-4047-9c28-65cde2bf3118	1166	185	LT0043_48	166	84	1	LT0043_48_166	LT0043_48/LT0043_48_166_84.tif	OGG1	1	-1	64	3964	0.5607745648665161	1.999996e-06	True	5.698971	cp
Metaphase	f6dc280e-62ad-4fa7-b8e6-7ab50c71170b	515	152	LT0043_48	166	84	1	LT0043_48_166	LT0043_48/LT0043_48_166_84.tif	OGG1	1	-1	64	3964	0.48483068603094787	1.999996e-06	True	5.698971	cp
Metaphase	fc23e2d8-52ec-4cca-b927-41ac566f9527	816	311	LT0048_13	69	72	1	LT0048_13_69	LT0048_13/LT0048_13_69_72.tif	TOP1	1	-1	64	3964	0.6179381055622993	1.999996e-06	True	5.698971	cp
Metaphase	08e02f8f-80cd-4c34-b70d-ac152abcd2c9	1053	474	LT0048_13	69	73	1	LT0048_13_69	LT0048_13/LT0048_13_69_73.tif	TOP1	1	-1	64	3964	0.5510616775375142	1.999996e-06	True	5.698971	cp
Metaphase	dc617ab4-9771-4f5e-b198-4431b179228c	476	497	LT0048_13	69	73	1	LT0048_13_69	LT0048_13/LT0048_13_69_73.tif	TOP1	1	-1	64	3964	0.6062752912478218	1.999996e-06	True	5.698971	cp
Metaphase	2f03c117-61a7-49dc-890b-2326167e6ead	1189	813	LT0048_13	69	73	1	LT0048_13_69	LT0048_13/LT0048_13_69_73.tif	TOP1	1	-1	64	3964	0.5167415451599564	1.999996e-06	True	5.698971	cp
Metaphase	8c3725e0-82d3-49f0-af62-73302db12f1a	66	143	LT0048_13	69	74	1	LT0048_13_69	LT0048_13/LT0048_13_69_74.tif	TOP1	1	-1	64	3964	0.33138559991959904	1.999996e-06	True	5.698971	cp
Metaphase	771f4406-8968-4947-be41-cbe2690c65ea	479	550	LT0048_14	335	1	1	LT0048_14_335	LT0048_14/LT0048_14_335_1.tif	PLK1	1	-1	64	3964	0.39317270450961533	1.999996e-06	True	5.698971	cp
Metaphase	33755483-25ad-46a0-adde-cd564692b494	405	906	LT0048_14	335	13	1	LT0048_14_335	LT0048_14/LT0048_14_335_13.tif	PLK1	1	-1	64	3964	0.46681537693331315	1.999996e-06	True	5.698971	cp
Metaphase	4e460043-a2c4-4cd9-a087-d1ce1775a185	1295	366	LT0048_14	335	29	1	LT0048_14_335	LT0048_14/LT0048_14_335_29.tif	PLK1	1	-1	64	3964	0.4553417589122859	1.999996e-06	True	5.698971	cp
Metaphase	a4d8abce-c03e-449e-8ceb-c1680dd48d2d	536	849	LT0048_14	335	29	1	LT0048_14_335	LT0048_14/LT0048_14_335_29.tif	PLK1	1	-1	64	3964	0.5849685969889191	1.999996e-06	True	5.698971	cp
Metaphase	0f334ee7-2a3d-4f2a-9412-b84e6cae1e52	1245	336	LT0048_14	335	29	1	LT0048_14_335	LT0048_14/LT0048_14_335_29.tif	PLK1	1	-1	64	3964	0.5587893468362127	1.999996e-06	True	5.698971	cp
Metaphase	0663c995-79f9-4cd8-a242-b063c20f36c2	842	778	LT0066_19	287	22	1	LT0066_19_287	LT0066_19/LT0066_19_287_22.tif	ch-TOG	1	-1	64	3964	0.5354951023865782	1.999996e-06	True	5.698971	cp
Metaphase	26cadfe9-1ac8-41b9-a2c2-1683470e4b38	1240	607	LT0098_13	21	21	1	LT0098_13_21	LT0098_13/LT0098_13_21_21.tif	ENSG00000110675	1	-1	64	3964	0.567231461403964	1.999996e-06	True	5.698971	cp
Metaphase	50a9fc82-9f09-4072-9cf6-ac5ea6b86709	301	554	LT0098_13	21	21	1	LT0098_13_21	LT0098_13/LT0098_13_21_21.tif	ENSG00000110675	1	-1	64	3964	0.5639829345577222	1.999996e-06	True	5.698971	cp
Metaphase	0805d5a5-05fb-4ab2-90e0-76e2abafbc04	1099	145	LT0100_03	93	37	1	LT0100_03_93	LT0100_03/LT0100_03_93_37.tif	ENSG00000148826	1	-1	64	3964	0.5849926613519489	1.999996e-06	True	5.698971	cp
Metaphase	e38871b7-e6df-4429-bca5-f6b7b179ffe6	1040	428	LT0157_04	5	61	1	LT0157_04_5	LT0157_04/LT0157_04_5_61.tif	ENSG00000175216	1	-1	64	3964	0.49972606377579604	1.999996e-06	True	5.698971	cp
Metaphase	ddf7177c-0905-4f4f-9ac1-dc2c3693134d	393	509	LT0603_05	160	49	1	LT0603_05_160	LT0603_05/LT0603_05_160_49.tif	ENSG00000164754	1	-1	64	3964	0.6449686809562842	1.999996e-06	True	5.698971	cp
Metaphase	23b14078-885b-4e16-a6e7-b95949c075ef	393	555	LT0603_05	160	49	1	LT0603_05_160	LT0603_05/LT0603_05_160_49.tif	ENSG00000164754	1	-1	64	3964	0.520694581691118	1.999996e-06	True	5.698971	cp
Metaphase	a10cca4c-f78f-4db0-a83a-d4956c4bf126	1222	643	LT0603_05	160	49	1	LT0603_05_160	LT0603_05/LT0603_05_160_49.tif	ENSG00000164754	1	-1	64	3964	0.6657239694641179	1.999996e-06	True	5.698971	cp
Metaphase	f13d3a71-1f61-4f1a-8b3d-06bbc0c8faf1	1100	797	LT0603_05	160	49	1	LT0603_05_160	LT0603_05/LT0603_05_160_49.tif	ENSG00000164754	1	-1	64	3964	0.6895993242155268	1.999996e-06	True	5.698971	cp
Metaphase	6a3eab9b-69f7-42ae-a034-ff3096776665	159	231	LT0603_05	160	49	1	LT0603_05_160	LT0603_05/LT0603_05_160_49.tif	ENSG00000164754	1	-1	64	3964	0.297535470925641	1.999996e-06	True	5.698971	cp
Metaphase	2aecf3ca-c4dd-42f8-8008-d34d0e408b54	638	663	LT0603_05	160	49	1	LT0603_05_160	LT0603_05/LT0603_05_160_49.tif	ENSG00000164754	1	-1	64	3964	0.5353308624263317	1.999996e-06	True	5.698971	cp
Metaphase	809c3675-ded4-4c89-927e-9dcf02157d39	479	471	LT0603_05	160	49	1	LT0603_05_160	LT0603_05/LT0603_05_160_49.tif	ENSG00000164754	1	-1	64	3964	0.5574880403287251	1.999996e-06	True	5.698971	cp
Binuclear	c8ad7a9d-6703-4d16-8bc3-64322c0f46f8	1045	694	LT0013_38	42	47	1	LT0013_38_42	LT0013_38/LT0013_38_42_47.tif	KIF14	1	-1	171	4071	0.05049584268943991	0.05967188	False	1.2242303	cp
Binuclear	4ddd1c75-531c-449f-b625-9403fd60a453	1108	180	LT0013_38	42	47	1	LT0013_38_42	LT0013_38/LT0013_38_42_47.tif	KIF14	1	-1	171	4071	0.2405305258359902	1.999996e-06	True	5.698971	cp
Binuclear	1c102450-2e50-4dd0-99bf-e29fd8f47832	388	853	LT0013_38	42	47	1	LT0013_38_42	LT0013_38/LT0013_38_42_47.tif	KIF14	1	-1	171	4071	0.24211123689984554	1.999996e-06	True	5.698971	cp
Binuclear	06cbe734-092b-4d93-8d54-c95f8613050c	481	163	LT0013_38	42	47	1	LT0013_38_42	LT0013_38/LT0013_38_42_47.tif	KIF14	1	-1	171	4071	0.031729060565083844	0.999998	False	8.801238e-07	cp
Binuclear	84acf0e2-a768-486b-9a20-5d7b9c0dd380	739	540	LT0013_38	42	75	1	LT0013_38_42	LT0013_38/LT0013_38_42_75.tif	KIF14	1	-1	171	4071	0.09941004800210151	1.999996e-06	True	5.698971	cp
Binuclear	08a189e4-1aba-4740-9f5f-de16ac794519	337	384	LT0013_38	42	75	1	LT0013_38_42	LT0013_38/LT0013_38_42_75.tif	KIF14	1	-1	171	4071	0.09990602638379804	1.999996e-06	True	5.698971	cp
Binuclear	df515a8e-e88e-444c-990b-9a5ce1b373c4	340	429	LT0013_38	42	75	1	LT0013_38_42	LT0013_38/LT0013_38_42_75.tif	KIF14	1	-1	171	4071	0.14870687526858495	1.999996e-06	True	5.698971	cp
Binuclear	0e017a7f-b6cf-4c61-9f0d-9bd24087fb48	1148	187	LT0013_38	42	75	1	LT0013_38_42	LT0013_38/LT0013_38_42_75.tif	KIF14	1	-1	171	4071	0.23571792249480453	1.999996e-06	True	5.698971	cp
Binuclear	ec5e25b6-9569-4122-a0b8-47f164fcc2bc	388	759	LT0013_38	42	75	1	LT0013_38_42	LT0013_38/LT0013_38_42_75.tif	KIF14	1	-1	171	4071	0.1928156931245986	1.999996e-06	True	5.698971	cp
Binuclear	c959c27e-4ef5-4e70-ac66-66b018a28de1	673	959	LT0013_38	42	75	1	LT0013_38_42	LT0013_38/LT0013_38_42_75.tif	KIF14	1	-1	171	4071	0.15470084461433078	1.999996e-06	True	5.698971	cp
Binuclear	0aad33b0-396d-4c29-bfc9-a3c6c31b4710	141	381	LT0013_38	42	75	1	LT0013_38_42	LT0013_38/LT0013_38_42_75.tif	KIF14	1	-1	171	4071	0.10688093125672399	1.999996e-06	True	5.698971	cp
Binuclear	dc8b04b4-b4dc-4fd3-be7d-3c16f3b85d3d	1218	906	LT0013_38	42	75	1	LT0013_38_42	LT0013_38/LT0013_38_42_75.tif	KIF14	1	-1	171	4071	0.1080417949001573	1.999996e-06	True	5.698971	cp
Binuclear	b90efea2-05ae-4552-b9a6-ed3a264e828c	271	59	LT0013_38	42	95	1	LT0013_38_42	LT0013_38/LT0013_38_42_95.tif	KIF14	1	-1	171	4071	0.04765578571944329	0.15324369	False	0.8146174	cp
Binuclear	29beafe6-e653-466b-be19-f5dec0798000	707	551	LT0013_38	42	95	1	LT0013_38_42	LT0013_38/LT0013_38_42_95.tif	KIF14	1	-1	171	4071	0.3567768741098728	1.999996e-06	True	5.698971	cp
Binuclear	4f5508f7-97f8-40b6-b9bc-dcdcf6a4ae29	1233	839	LT0013_38	42	95	1	LT0013_38_42	LT0013_38/LT0013_38_42_95.tif	KIF14	1	-1	171	4071	0.19534895183416165	1.999996e-06	True	5.698971	cp
Binuclear	f23fc330-fc77-457f-8057-a018fe840e48	1112	277	LT0013_38	42	95	1	LT0013_38_42	LT0013_38/LT0013_38_42_95.tif	KIF14	1	-1	171	4071	0.2702031267484897	1.999996e-06	True	5.698971	cp
Binuclear	b4e6287e-79b0-47d9-89c0-f5aba26a3fe6	1168	906	LT0013_38	42	95	1	LT0013_38_42	LT0013_38/LT0013_38_42_95.tif	KIF14	1	-1	171	4071	0.15217841810477672	1.999996e-06	True	5.698971	cp
Binuclear	b51bb25a-2a6e-4b18-a600-7c9248b29a0e	1141	188	LT0013_38	42	95	1	LT0013_38_42	LT0013_38/LT0013_38_42_95.tif	KIF14	1	-1	171	4071	0.2682443397392027	1.999996e-06	True	5.698971	cp
Binuclear	c78e8a10-9cd6-4c44-b0e4-0cd4cf799f32	1196	501	LT0013_38	42	95	1	LT0013_38_42	LT0013_38/LT0013_38_42_95.tif	KIF14	1	-1	171	4071	0.26809357437232473	1.999996e-06	True	5.698971	cp
Binuclear	7d7b83b6-e966-4611-a82e-743b67f6bcaf	212	859	LT0013_38	42	95	1	LT0013_38_42	LT0013_38/LT0013_38_42_95.tif	KIF14	1	-1	171	4071	0.12720659121843514	1.999996e-06	True	5.698971	cp
Binuclear	9bc6c0d3-23cf-44b5-b36f-d36e943ab304	346	567	LT0013_38	42	95	1	LT0013_38_42	LT0013_38/LT0013_38_42_95.tif	KIF14	1	-1	171	4071	0.14383527764988618	1.999996e-06	True	5.698971	cp
Binuclear	87d1bf7d-64f2-4656-937a-6c36d2c21080	560	132	LT0013_38	42	95	1	LT0013_38_42	LT0013_38/LT0013_38_42_95.tif	KIF14	1	-1	171	4071	0.11632574273098457	1.999996e-06	True	5.698971	cp
Binuclear	af7908ac-3c86-41f5-a4b2-18c344e77897	467	43	LT0013_38	42	95	1	LT0013_38_42	LT0013_38/LT0013_38_42_95.tif	KIF14	1	-1	171	4071	0.19736251671170935	1.999996e-06	True	5.698971	cp
Binuclear	5dd8861f-b679-4daf-be66-49124c8dd169	692	970	LT0013_38	42	95	1	LT0013_38_42	LT0013_38/LT0013_38_42_95.tif	KIF14	1	-1	171	4071	0.07726911090714547	1.999996e-06	True	5.698971	cp
Binuclear	cca37230-3d5b-4234-9355-e0c8d55f784a	982	138	LT0013_42	107	28	1	LT0013_42_107	LT0013_42/LT0013_42_107_28.tif	TUBB2	1	-1	171	4071	0.10771277562372013	1.999996e-06	True	5.698971	cp
Binuclear	3683e70a-fca9-4ee0-a343-f1ef9b0d3a3f	411	596	LT0013_42	107	28	1	LT0013_42_107	LT0013_42/LT0013_42_107_28.tif	TUBB2	1	-1	171	4071	0.1610294748407804	1.999996e-06	True	5.698971	cp
Binuclear	5ca40fea-e1f9-4a65-a105-e3e8bb8ff422	288	68	LT0013_42	107	39	1	LT0013_42_107	LT0013_42/LT0013_42_107_39.tif	TUBB2	1	-1	171	4071	0.1584811732747963	1.999996e-06	True	5.698971	cp
Binuclear	eb3a59a5-12c2-4776-9896-09888acc833e	834	429	LT0013_42	107	52	1	LT0013_42_107	LT0013_42/LT0013_42_107_52.tif	TUBB2	1	-1	171	4071	0.1290689332357751	1.999996e-06	True	5.698971	cp
Binuclear	8f33ee2f-68e6-45d7-a3ca-2372f700d359	842	995	LT0013_42	107	52	1	LT0013_42_107	LT0013_42/LT0013_42_107_52.tif	TUBB2	1	-1	171	4071	0.2249827464616826	1.999996e-06	True	5.698971	cp
Binuclear	24f2ea98-4d61-42fa-8c49-8199c8667b28	846	996	LT0013_42	107	63	1	LT0013_42_107	LT0013_42/LT0013_42_107_63.tif	TUBB2	1	-1	171	4071	0.19634008688796942	1.999996e-06	True	5.698971	cp
Binuclear	b8523bb1-456e-4d05-959f-4047b68bd929	315	1001	LT0013_42	107	76	1	LT0013_42_107	LT0013_42/LT0013_42_107_76.tif	TUBB2	1	-1	171	4071	0.25115544929624795	1.999996e-06	True	5.698971	cp
Binuclear	7fc37b04-2967-4353-901d-15e0661b9f37	87	310	LT0013_42	107	76	1	LT0013_42_107	LT0013_42/LT0013_42_107_76.tif	TUBB2	1	-1	171	4071	0.30498689157677894	1.999996e-06	True	5.698971	cp
Binuclear	18f5572f-dd11-495a-b09a-db89345aa6a2	786	929	LT0017_19	365	65	1	LT0017_19_365	LT0017_19/LT0017_19_365_65.tif	KIF20A	1	-1	171	4071	0.05778381984612341	0.0042139916	True	2.3753064	cp
Binuclear	3facf141-5971-4102-9eef-3ad9dd7af10f	576	895	LT0017_19	365	65	1	LT0017_19_365	LT0017_19/LT0017_19_365_65.tif	KIF20A	1	-1	171	4071	0.033678017343160206	0.999934	False	2.8656712e-05	cp
Binuclear	bcd6f56d-15f0-47b3-a1f3-0711a2ac1e71	821	131	LT0017_19	365	65	1	LT0017_19_365	LT0017_19/LT0017_19_365_65.tif	KIF20A	1	-1	171	4071	0.2086468698972087	1.999996e-06	True	5.698971	cp
Binuclear	8feccab5-30da-48b3-a026-1d202346a721	434	191	LT0017_19	365	65	1	LT0017_19_365	LT0017_19/LT0017_19_365_65.tif	KIF20A	1	-1	171	4071	0.041905614877837456	0.6663307	False	0.17631018	cp
Binuclear	85d09812-eda9-4584-a81c-1933bd55cb44	361	412	LT0017_19	365	83	1	LT0017_19_365	LT0017_19/LT0017_19_365_83.tif	KIF20A	1	-1	171	4071	0.29679647687530514	1.999996e-06	True	5.698971	cp
Binuclear	c8d236ac-310a-42c8-b923-60b9394a50f5	192	449	LT0017_19	365	83	1	LT0017_19_365	LT0017_19/LT0017_19_365_83.tif	KIF20A	1	-1	171	4071	0.28710860420600476	1.999996e-06	True	5.698971	cp
Binuclear	3f7dab85-9208-4ac0-9cbd-66150b5d5cbd	565	721	LT0017_19	365	93	1	LT0017_19_365	LT0017_19/LT0017_19_365_93.tif	KIF20A	1	-1	171	4071	0.3642599354833097	1.999996e-06	True	5.698971	cp
Binuclear	9b8d23cb-1650-4fe5-b1d5-c9491d2793c6	197	111	LT0019_06	140	70	1	LT0019_06_140	LT0019_06/LT0019_06_140_70.tif	DDOST	1	-1	171	4071	0.07764107803578414	1.999996e-06	True	5.698971	cp
Binuclear	3ea1eed6-16b9-4728-bf31-252baece0fd5	310	638	LT0023_04	5	30	1	LT0023_04_5	LT0023_04/LT0023_04_5_30.tif	MYST1	1	-1	171	4071	0.07639636499369148	1.999996e-06	True	5.698971	cp
Binuclear	adb23dfc-46bc-49c1-a7d4-d947390e1788	715	470	LT0023_04	5	30	1	LT0023_04_5	LT0023_04/LT0023_04_5_30.tif	MYST1	1	-1	171	4071	0.1642605250758609	1.999996e-06	True	5.698971	cp
Binuclear	f1a2479f-a5de-4cae-ac67-8e6a93fa0bdc	397	262	LT0023_04	5	87	1	LT0023_04_5	LT0023_04/LT0023_04_5_87.tif	MYST1	1	-1	171	4071	0.09972122496408005	1.999996e-06	True	5.698971	cp
Binuclear	0cb32d34-ddcc-4b0c-87df-1d1c6200e47c	966	726	LT0023_04	5	87	1	LT0023_04_5	LT0023_04/LT0023_04_5_87.tif	MYST1	1	-1	171	4071	0.15406093306759322	1.999996e-06	True	5.698971	cp
Binuclear	13c31329-e343-4d80-99e5-63572f3261b8	343	280	LT0023_04	5	87	1	LT0023_04_5	LT0023_04/LT0023_04_5_87.tif	MYST1	1	-1	171	4071	0.03299925524229539	0.999988	False	5.203111e-06	cp
Binuclear	c0709ac9-6f4a-45f5-90c7-f34b007d6c34	1092	729	LT0026_22	258	37	1	LT0026_22_258	LT0026_22/LT0026_22_258_37.tif	LCK	1	-1	171	4071	0.3590795095149365	1.999996e-06	True	5.698971	cp
Binuclear	824e2a22-4283-4f03-a98d-41003a2e41db	1135	45	LT0026_22	258	37	1	LT0026_22_258	LT0026_22/LT0026_22_258_37.tif	LCK	1	-1	171	4071	0.14985769022052753	1.999996e-06	True	5.698971	cp
Binuclear	a09537bf-6d9e-4b21-9ddb-52cf3d6588a8	932	89	LT0026_22	258	67	1	LT0026_22_258	LT0026_22/LT0026_22_258_67.tif	LCK	1	-1	171	4071	0.1938652575766481	1.999996e-06	True	5.698971	cp
Binuclear	0ca4f7a5-78fc-4edc-8640-c0d2429905f4	922	98	LT0026_22	258	85	1	LT0026_22_258	LT0026_22/LT0026_22_258_85.tif	LCK	1	-1	171	4071	0.24512966441305817	1.999996e-06	True	5.698971	cp
Binuclear	9ddbb58f-0319-46ec-8470-f0aff24a08cd	498	896	LT0026_22	258	85	1	LT0026_22_258	LT0026_22/LT0026_22_258_85.tif	LCK	1	-1	171	4071	0.17945968610556426	1.999996e-06	True	5.698971	cp
Binuclear	4ae235ac-ed75-405d-9984-e37a8c171054	918	94	LT0026_22	258	95	1	LT0026_22_258	LT0026_22/LT0026_22_258_95.tif	LCK	1	-1	171	4071	0.24903875725782168	1.999996e-06	True	5.698971	cp
Binuclear	a835ab14-2265-4455-a3bf-177af49b411f	934	841	LT0027_44	30	58	1	LT0027_44_30	LT0027_44/LT0027_44_30_58.tif	ECT2	1	-1	171	4071	0.17382959894659378	1.999996e-06	True	5.698971	cp
Binuclear	825bb586-1967-413e-8004-9a666082a50f	251	193	LT0027_44	30	58	1	LT0027_44_30	LT0027_44/LT0027_44_30_58.tif	ECT2	1	-1	171	4071	0.19988414172890673	1.999996e-06	True	5.698971	cp
Binuclear	683152f7-6e20-4a32-8419-e62e71c888cd	96	997	LT0027_44	30	58	1	LT0027_44_30	LT0027_44/LT0027_44_30_58.tif	ECT2	1	-1	171	4071	0.08488177110958668	1.999996e-06	True	5.698971	cp
Binuclear	bc2b850f-aa5b-443d-afbd-7d8a27d29eb8	821	646	LT0027_44	30	86	1	LT0027_44_30	LT0027_44/LT0027_44_30_86.tif	ECT2	1	-1	171	4071	0.09590939423233816	1.999996e-06	True	5.698971	cp
Binuclear	1acac782-f0fe-46c7-b079-a8c93083f75b	256	194	LT0027_44	30	86	1	LT0027_44_30	LT0027_44/LT0027_44_30_86.tif	ECT2	1	-1	171	4071	0.3151473045024673	1.999996e-06	True	5.698971	cp
Binuclear	bbab33a6-1b22-4b8f-9e9b-b16530153de6	805	115	LT0027_44	30	95	1	LT0027_44_30	LT0027_44/LT0027_44_30_95.tif	ECT2	1	-1	171	4071	0.19505057764389347	1.999996e-06	True	5.698971	cp
Binuclear	160361e7-8b76-4544-bb7a-8b4622771c1e	1099	388	LT0028_14	129	17	1	LT0028_14_129	LT0028_14/LT0028_14_129_17.tif	CDKL5	1	-1	171	4071	0.340992905855169	1.999996e-06	True	5.698971	cp
Binuclear	03e946f8-29d7-4aa5-bd35-62daad733d2a	1115	453	LT0028_14	129	55	1	LT0028_14_129	LT0028_14/LT0028_14_129_55.tif	CDKL5	1	-1	171	4071	0.1580946079216968	1.999996e-06	True	5.698971	cp
Binuclear	d846a329-8afd-4348-abe5-a99b144248f3	702	102	LT0028_14	129	66	1	LT0028_14_129	LT0028_14/LT0028_14_129_66.tif	CDKL5	1	-1	171	4071	0.2674680893815048	1.999996e-06	True	5.698971	cp
Binuclear	17dc590c-c30e-4073-a9b7-0f0e019a2782	1025	163	LT0028_14	129	66	1	LT0028_14_129	LT0028_14/LT0028_14_129_66.tif	CDKL5	1	-1	171	4071	0.086388279653885	1.999996e-06	True	5.698971	cp
Binuclear	9b1df7cf-9cb4-441e-baac-845f69a4235a	318	499	LT0028_14	129	66	1	LT0028_14_129	LT0028_14/LT0028_14_129_66.tif	CDKL5	1	-1	171	4071	0.2723825718149269	1.999996e-06	True	5.698971	cp
Binuclear	8dcc015f-2363-4313-864c-82c8188225e8	817	534	LT0028_14	129	91	1	LT0028_14_129	LT0028_14/LT0028_14_129_91.tif	CDKL5	1	-1	171	4071	0.3410774693347295	1.999996e-06	True	5.698971	cp
Binuclear	eeb53adc-a1de-4408-b14b-82743bdbb8de	718	184	LT0028_14	129	91	1	LT0028_14_129	LT0028_14/LT0028_14_129_91.tif	CDKL5	1	-1	171	4071	0.2227403768682423	1.999996e-06	True	5.698971	cp
Binuclear	53b0fc6e-02f4-4fa7-9308-bc20d0fc5472	823	773	LT0028_14	129	91	1	LT0028_14_129	LT0028_14/LT0028_14_129_91.tif	CDKL5	1	-1	171	4071	0.23343353192290459	1.999996e-06	True	5.698971	cp
Binuclear	68d34bdf-f615-47c2-8b2d-ce1054f9aef7	526	474	LT0028_14	129	91	1	LT0028_14_129	LT0028_14/LT0028_14_129_91.tif	CDKL5	1	-1	171	4071	0.26486971673884346	1.999996e-06	True	5.698971	cp
Binuclear	3684df6f-1b91-4807-9873-a6bde7af6aad	1049	168	LT0028_14	129	91	1	LT0028_14_129	LT0028_14/LT0028_14_129_91.tif	CDKL5	1	-1	171	4071	0.10901087391408322	1.999996e-06	True	5.698971	cp
Binuclear	ef673114-eba7-414e-a296-cd9d2e9bb195	435	176	LT0038_08	250	54	1	LT0038_08_250	LT0038_08/LT0038_08_250_54.tif	BUB1B	1	-1	171	4071	0.09400746265886735	1.999996e-06	True	5.698971	cp
Binuclear	380139b7-7e82-4466-a657-145440da909c	661	353	LT0039_45	281	27	1	LT0039_45_281	LT0039_45/LT0039_45_281_27.tif	BBOX1	1	-1	171	4071	0.07339076594108986	5.999988e-06	True	5.2218494	cp
Binuclear	d8be6b10-c62e-4742-bc3d-f1903ae1771f	743	445	LT0042_10	144	50	1	LT0042_10_144	LT0042_10/LT0042_10_144_50.tif	POLG	1	-1	171	4071	0.22270533337780016	1.999996e-06	True	5.698971	cp
Binuclear	7962a1c3-3f9b-4a44-b416-8d40d4cf3040	354	782	LT0042_10	144	50	1	LT0042_10_144	LT0042_10/LT0042_10_144_50.tif	POLG	1	-1	171	4071	0.32419106940348524	1.999996e-06	True	5.698971	cp
Binuclear	4884cff3-f77f-41ff-be13-f87d0da4ae15	973	234	LT0042_10	144	50	1	LT0042_10_144	LT0042_10/LT0042_10_144_50.tif	POLG	1	-1	171	4071	0.08301533975877337	1.999996e-06	True	5.698971	cp
Binuclear	59c53d6b-0d52-4717-ba71-2553a4ec9129	239	31	LT0043_48	166	36	1	LT0043_48_166	LT0043_48/LT0043_48_166_36.tif	OGG1	1	-1	171	4071	0.13630920219006779	1.999996e-06	True	5.698971	cp
Binuclear	6f3af31c-0d8b-454a-8836-8b6e3616afc5	218	672	LT0043_48	166	36	1	LT0043_48_166	LT0043_48/LT0043_48_166_36.tif	OGG1	1	-1	171	4071	0.18754912137785648	1.999996e-06	True	5.698971	cp
Binuclear	0992364c-9736-4971-8f75-e31ab62ea31c	794	494	LT0043_48	166	44	1	LT0043_48_166	LT0043_48/LT0043_48_166_44.tif	OGG1	1	-1	171	4071	0.03663851181700831	0.991556	False	0.0036827584	cp
Binuclear	79eb8aaf-cd72-45e9-9973-1ee55b3ac3f9	1153	708	LT0043_48	166	44	1	LT0043_48_166	LT0043_48/LT0043_48_166_44.tif	OGG1	1	-1	171	4071	0.14082259357383262	1.999996e-06	True	5.698971	cp
Binuclear	e00aac0e-a6a3-4c96-95c4-594e44be2e54	79	182	LT0043_48	166	44	1	LT0043_48_166	LT0043_48/LT0043_48_166_44.tif	OGG1	1	-1	171	4071	0.05121032929346295	0.046591908	True	1.3316895	cp
Binuclear	fc86b972-2ba1-45cb-aa7e-4fdb80fc4752	69	684	LT0043_48	166	44	1	LT0043_48_166	LT0043_48/LT0043_48_166_44.tif	OGG1	1	-1	171	4071	0.15497775209001965	1.999996e-06	True	5.698971	cp
Binuclear	a1bcbdf1-6033-41e4-8740-4da50fcfb5c0	849	291	LT0043_48	166	47	1	LT0043_48_166	LT0043_48/LT0043_48_166_47.tif	OGG1	1	-1	171	4071	0.09050711465504813	1.999996e-06	True	5.698971	cp
Binuclear	8eb51dad-99e5-42a1-8762-1bf91cd848c1	642	458	LT0043_48	166	55	1	LT0043_48_166	LT0043_48/LT0043_48_166_55.tif	OGG1	1	-1	171	4071	0.12812021602943846	1.999996e-06	True	5.698971	cp
Binuclear	261f4511-5b62-4375-b198-b792f4e74a25	212	677	LT0043_48	166	71	1	LT0043_48_166	LT0043_48/LT0043_48_166_71.tif	OGG1	1	-1	171	4071	0.19044651937314397	1.999996e-06	True	5.698971	cp
Binuclear	8086b661-41a9-4979-859d-6a0ed49e33fe	1122	301	LT0044_36	249	46	1	LT0044_36_249	LT0044_36/LT0044_36_249_46.tif	WEE1	1	-1	171	4071	0.06525409175522147	0.00024199951	True	3.6161854	cp
Binuclear	158bf38e-d15e-4b6f-aecd-7959df05d510	1275	977	LT0044_36	249	46	1	LT0044_36_249	LT0044_36/LT0044_36_249_46.tif	WEE1	1	-1	171	4071	0.11256386595189441	1.999996e-06	True	5.698971	cp
Binuclear	a5cecd44-9850-4c1c-b71a-d15529768082	606	634	LT0046_19	356	57	1	LT0046_19_356	LT0046_19/LT0046_19_356_57.tif	RAB8A	1	-1	171	4071	0.21013828364796666	1.999996e-06	True	5.698971	cp
Binuclear	45ceeacb-3e8f-4d49-9130-3d2f99a3008d	564	277	LT0046_19	356	57	1	LT0046_19_356	LT0046_19/LT0046_19_356_57.tif	RAB8A	1	-1	171	4071	0.04849870743938945	0.116551764	False	0.93348116	cp
Binuclear	99188073-420f-4fb6-b343-d0473266a294	114	265	LT0046_19	356	57	1	LT0046_19_356	LT0046_19/LT0046_19_356_57.tif	RAB8A	1	-1	171	4071	0.2533831618334225	1.999996e-06	True	5.698971	cp
Binuclear	d07b23f9-ea18-44dc-b96d-80dc86f24569	59	386	LT0046_19	356	57	1	LT0046_19_356	LT0046_19/LT0046_19_356_57.tif	RAB8A	1	-1	171	4071	0.16314786000111964	1.999996e-06	True	5.698971	cp
Binuclear	43083c91-3a02-4fa8-8168-f12d7540d35e	214	248	LT0046_19	356	57	1	LT0046_19_356	LT0046_19/LT0046_19_356_57.tif	RAB8A	1	-1	171	4071	0.21725204465697714	1.999996e-06	True	5.698971	cp
Binuclear	bab6f4c2-f1bb-47b0-9e0d-eee29ddc6797	958	112	LT0046_19	356	57	1	LT0046_19_356	LT0046_19/LT0046_19_356_57.tif	RAB8A	1	-1	171	4071	0.2605167956337229	1.999996e-06	True	5.698971	cp
Binuclear	dbc3ae1d-3984-4df4-8e3b-78cf4b01aac7	542	529	LT0046_19	356	57	1	LT0046_19_356	LT0046_19/LT0046_19_356_57.tif	RAB8A	1	-1	171	4071	0.3505429848024393	1.999996e-06	True	5.698971	cp
Binuclear	8ede3995-dfa5-4d6e-bb0d-be5b94ee23b9	373	652	LT0046_19	356	57	1	LT0046_19_356	LT0046_19/LT0046_19_356_57.tif	RAB8A	1	-1	171	4071	0.13141897259458485	1.999996e-06	True	5.698971	cp
Binuclear	2abb74b1-5c58-4cef-9c96-43dccf27179c	581	520	LT0046_19	356	57	1	LT0046_19_356	LT0046_19/LT0046_19_356_57.tif	RAB8A	1	-1	171	4071	0.18657627635381085	1.999996e-06	True	5.698971	cp
Binuclear	0176df1e-ee47-4a51-a607-36513ee73bcd	643	229	LT0046_19	356	57	1	LT0046_19_356	LT0046_19/LT0046_19_356_57.tif	RAB8A	1	-1	171	4071	0.29880743446566194	1.999996e-06	True	5.698971	cp
Binuclear	97119b41-1e32-4c6e-a934-894f6c5c68e2	630	430	LT0046_19	356	57	1	LT0046_19_356	LT0046_19/LT0046_19_356_57.tif	RAB8A	1	-1	171	4071	0.31291280389566656	1.999996e-06	True	5.698971	cp
Binuclear	b8db882d-4786-4154-ba96-564ab249cc84	408	436	LT0046_19	356	67	1	LT0046_19_356	LT0046_19/LT0046_19_356_67.tif	RAB8A	1	-1	171	4071	0.35158920079462097	1.999996e-06	True	5.698971	cp
Binuclear	a38aa58b-ddad-47f3-82a4-7f5d4efd642e	170	594	LT0046_19	356	67	1	LT0046_19_356	LT0046_19/LT0046_19_356_67.tif	RAB8A	1	-1	171	4071	0.3487346226132274	1.999996e-06	True	5.698971	cp
Binuclear	99b430d3-42b1-49fb-bee9-e311c9797923	878	192	LT0046_19	356	67	1	LT0046_19_356	LT0046_19/LT0046_19_356_67.tif	RAB8A	1	-1	171	4071	0.06494300356920096	0.00026799945	True	3.571866	cp
Binuclear	560e1e56-df06-49c4-a8b3-641062032589	206	525	LT0046_19	356	67	1	LT0046_19_356	LT0046_19/LT0046_19_356_67.tif	RAB8A	1	-1	171	4071	0.07295104491742523	5.999988e-06	True	5.2218494	cp
Binuclear	746a6ea4-2832-4168-86f9-d939a1a139bb	634	233	LT0046_19	356	67	1	LT0046_19_356	LT0046_19/LT0046_19_356_67.tif	RAB8A	1	-1	171	4071	0.3607157751319761	1.999996e-06	True	5.698971	cp
Binuclear	a34b65dc-d131-47cc-8312-e70b7a51f1c9	734	282	LT0046_19	356	67	1	LT0046_19_356	LT0046_19/LT0046_19_356_67.tif	RAB8A	1	-1	171	4071	0.03878976916093205	0.93333215	False	0.029963776	cp
Binuclear	494caf5c-0296-431c-bc82-ca0a3f5afb16	96	608	LT0046_19	356	67	1	LT0046_19_356	LT0046_19/LT0046_19_356_67.tif	RAB8A	1	-1	171	4071	0.07504453100201021	3.999992e-06	True	5.397941	cp
Binuclear	e4c9605b-66ec-4c88-a40b-7a57dfbd22fe	168	41	LT0046_19	356	67	1	LT0046_19_356	LT0046_19/LT0046_19_356_67.tif	RAB8A	1	-1	171	4071	0.23486787746099824	1.999996e-06	True	5.698971	cp
Binuclear	73f45352-d1aa-4345-8a36-9877e5480720	1107	383	LT0046_19	356	67	1	LT0046_19_356	LT0046_19/LT0046_19_356_67.tif	RAB8A	1	-1	171	4071	0.31909491038595306	1.999996e-06	True	5.698971	cp
Binuclear	92680c2b-5da7-4911-9a10-885ea851bb9a	558	437	LT0047_27	140	68	1	LT0047_27_140	LT0047_27/LT0047_27_140_68.tif	DNCH1	1	-1	171	4071	0.09797892826912055	1.999996e-06	True	5.698971	cp
Binuclear	2e1949bd-87f5-4699-8d0f-e73113042a7b	387	918	LT0047_27	140	68	1	LT0047_27_140	LT0047_27/LT0047_27_140_68.tif	DNCH1	1	-1	171	4071	0.24439739527220186	1.999996e-06	True	5.698971	cp
Binuclear	f563eedf-6016-4f3c-a911-3f918ca0c2c3	690	532	LT0047_27	140	68	1	LT0047_27_140	LT0047_27/LT0047_27_140_68.tif	DNCH1	1	-1	171	4071	0.2813174615002892	1.999996e-06	True	5.698971	cp
Binuclear	731b7ec4-1f9d-4841-ae20-be67dc472160	826	850	LT0047_27	140	75	1	LT0047_27_140	LT0047_27/LT0047_27_140_75.tif	DNCH1	1	-1	171	4071	0.2190045197242975	1.999996e-06	True	5.698971	cp
Binuclear	b77c3fd3-124a-4e87-a476-466de6bbf140	558	441	LT0047_27	140	75	1	LT0047_27_140	LT0047_27/LT0047_27_140_75.tif	DNCH1	1	-1	171	4071	0.1635898574822797	1.999996e-06	True	5.698971	cp
Binuclear	e67c92d1-fcd0-41be-ab5c-599052e958a9	932	598	LT0048_13	69	14	1	LT0048_13_69	LT0048_13/LT0048_13_69_14.tif	TOP1	1	-1	171	4071	0.1177337202044926	1.999996e-06	True	5.698971	cp
Binuclear	8a14d5bc-c246-48ad-9328-76a72be7a0aa	1213	170	LT0048_13	69	72	1	LT0048_13_69	LT0048_13/LT0048_13_69_72.tif	TOP1	1	-1	171	4071	0.06736089958847809	9.399981e-05	True	4.026873	cp
Binuclear	40b33063-c52b-4ebc-842e-a691b4367287	59	247	LT0048_13	69	72	1	LT0048_13_69	LT0048_13/LT0048_13_69_72.tif	TOP1	1	-1	171	4071	0.17795264805162286	1.999996e-06	True	5.698971	cp
Binuclear	34626e30-4cc3-4267-b430-2ac271280cdc	977	804	LT0065_04	20	49	1	LT0065_04_20	LT0065_04/LT0065_04_20_49.tif	CDCA8	1	-1	171	4071	0.2683018534800236	1.999996e-06	True	5.698971	cp
Binuclear	7071580e-2bfa-49f7-894c-dacd566dbc10	1016	795	LT0065_04	20	49	1	LT0065_04_20	LT0065_04/LT0065_04_20_49.tif	CDCA8	1	-1	171	4071	0.19094163651344312	1.999996e-06	True	5.698971	cp
Binuclear	e4480289-9256-4947-9432-d62e8b774bfb	882	222	LT0065_04	20	57	1	LT0065_04_20	LT0065_04/LT0065_04_20_57.tif	CDCA8	1	-1	171	4071	0.24675705442868695	1.999996e-06	True	5.698971	cp
Binuclear	c8b176d2-909d-4346-b994-7f85cf9c2c12	976	800	LT0065_04	20	57	1	LT0065_04_20	LT0065_04/LT0065_04_20_57.tif	CDCA8	1	-1	171	4071	0.26338656409641814	1.999996e-06	True	5.698971	cp
Binuclear	d896032d-2233-462c-b931-c62d35d0ad84	242	292	LT0065_04	20	72	1	LT0065_04_20	LT0065_04/LT0065_04_20_72.tif	CDCA8	1	-1	171	4071	0.153680525712717	1.999996e-06	True	5.698971	cp
Binuclear	249718d6-d751-40c7-9ee1-e98be3c655c6	356	130	LT0065_04	20	72	1	LT0065_04_20	LT0065_04/LT0065_04_20_72.tif	CDCA8	1	-1	171	4071	0.26610041183498107	1.999996e-06	True	5.698971	cp
Binuclear	b2feb3a8-591c-4d90-97b2-0267e017e1bb	215	654	LT0065_04	20	72	1	LT0065_04_20	LT0065_04/LT0065_04_20_72.tif	CDCA8	1	-1	171	4071	0.1526596737066578	1.999996e-06	True	5.698971	cp
Binuclear	51bddfbc-37ea-41ce-b413-4c5b30695f97	774	368	LT0067_02	99	19	1	LT0067_02_99	LT0067_02/LT0067_02_99_19.tif	ANLN	1	-1	171	4071	0.12419286730909378	1.999996e-06	True	5.698971	cp
Binuclear	b1dd29e2-4aa9-4ce6-8f7c-77dcba074dc8	588	402	LT0067_02	99	19	1	LT0067_02_99	LT0067_02/LT0067_02_99_19.tif	ANLN	1	-1	171	4071	0.15110626492230222	1.999996e-06	True	5.698971	cp
Binuclear	fffe2a1d-9180-4523-b6a8-316712d954e3	596	650	LT0067_02	99	19	1	LT0067_02_99	LT0067_02/LT0067_02_99_19.tif	ANLN	1	-1	171	4071	0.03286897591751027	0.99999	False	4.3488644e-06	cp
Binuclear	8a25c29b-fcc8-4834-ba8c-efd84f7d6875	726	197	LT0067_02	99	19	1	LT0067_02_99	LT0067_02/LT0067_02_99_19.tif	ANLN	1	-1	171	4071	0.09451325794547036	1.999996e-06	True	5.698971	cp
Binuclear	b3cf0456-a619-4edb-9efb-7f8c4f925e89	382	157	LT0067_02	99	37	1	LT0067_02_99	LT0067_02/LT0067_02_99_37.tif	ANLN	1	-1	171	4071	0.14238709226127735	1.999996e-06	True	5.698971	cp
Binuclear	debe3fe1-a783-4b01-96b2-60c96a6a176b	319	208	LT0067_02	99	37	1	LT0067_02_99	LT0067_02/LT0067_02_99_37.tif	ANLN	1	-1	171	4071	0.1767718906621369	1.999996e-06	True	5.698971	cp
Binuclear	cdb1b2cc-2ba7-455f-b29f-a47c05bcbc93	758	904	LT0067_02	99	37	1	LT0067_02_99	LT0067_02/LT0067_02_99_37.tif	ANLN	1	-1	171	4071	0.06519275300135378	0.00024599952	True	3.6090658	cp
Binuclear	80300317-ff89-4993-9d44-e9e59a55ac93	1025	237	LT0067_02	99	37	1	LT0067_02_99	LT0067_02/LT0067_02_99_37.tif	ANLN	1	-1	171	4071	0.04621913134508849	0.23811753	False	0.62320864	cp
Binuclear	e92dbf3a-a8cb-47cb-ae84-4c7532ee1035	936	204	LT0067_02	99	37	1	LT0067_02_99	LT0067_02/LT0067_02_99_37.tif	ANLN	1	-1	171	4071	0.06192687694997658	0.00090599817	True	3.0428727	cp
Binuclear	70047c16-20f0-4953-b61d-5fae13869484	1206	111	LT0067_02	99	37	1	LT0067_02_99	LT0067_02/LT0067_02_99_37.tif	ANLN	1	-1	171	4071	0.17877158613536856	1.999996e-06	True	5.698971	cp
Binuclear	8a81e0d1-e5ed-46f7-ae4b-4e14ee9da7cc	25	639	LT0067_02	99	37	1	LT0067_02_99	LT0067_02/LT0067_02_99_37.tif	ANLN	1	-1	171	4071	0.3000883925887478	1.999996e-06	True	5.698971	cp
Binuclear	6633c1f1-b25d-429c-80a1-74e8595fdebc	904	200	LT0067_02	99	37	1	LT0067_02_99	LT0067_02/LT0067_02_99_37.tif	ANLN	1	-1	171	4071	0.24334565086098747	1.999996e-06	True	5.698971	cp
Binuclear	a6cc1ed0-56da-4d44-8fc3-8f521771d38d	616	42	LT0067_02	99	37	1	LT0067_02_99	LT0067_02/LT0067_02_99_37.tif	ANLN	1	-1	171	4071	0.1944679049518868	1.999996e-06	True	5.698971	cp
Binuclear	27b122f0-5eef-45a6-9528-94111e619c36	340	962	LT0067_02	99	37	1	LT0067_02_99	LT0067_02/LT0067_02_99_37.tif	ANLN	1	-1	171	4071	0.14085268297847847	1.999996e-06	True	5.698971	cp
Binuclear	5cd0bf56-dceb-4527-a009-9bbc7c1533a4	559	946	LT0067_02	99	77	1	LT0067_02_99	LT0067_02/LT0067_02_99_77.tif	ANLN	1	-1	171	4071	0.11624159404825288	1.999996e-06	True	5.698971	cp
Binuclear	d88f0d42-2bd5-4f8d-b16e-a4333c53add1	709	640	LT0084_46	3	46	1	LT0084_46_3	LT0084_46/LT0084_46_3_46.tif	ENSG00000138180	1	-1	171	4071	0.20986970002841307	1.999996e-06	True	5.698971	cp
Binuclear	1594dcb8-6743-4538-936a-cf0aadc621cc	1095	587	LT0084_46	3	46	1	LT0084_46_3	LT0084_46/LT0084_46_3_46.tif	ENSG00000138180	1	-1	171	4071	0.3194553854039868	1.999996e-06	True	5.698971	cp
Binuclear	c26f10e5-4cb1-4926-bd22-65dba04c2040	772	678	LT0084_46	3	46	1	LT0084_46_3	LT0084_46/LT0084_46_3_46.tif	ENSG00000138180	1	-1	171	4071	0.22456509969551283	1.999996e-06	True	5.698971	cp
Binuclear	2e7e862c-d9d2-42a1-bba9-8bbfc928b765	656	828	LT0084_46	3	46	1	LT0084_46_3	LT0084_46/LT0084_46_3_46.tif	ENSG00000138180	1	-1	171	4071	0.1060800577941008	1.999996e-06	True	5.698971	cp
Binuclear	462d65f5-d97c-4750-a4c0-310a66f93b45	159	158	LT0089_01	175	44	1	LT0089_01_175	LT0089_01/LT0089_01_175_44.tif	ENSG00000159763	1	-1	171	4071	0.0323577298507334	0.999998	False	8.801238e-07	cp
Binuclear	81296f5d-67f9-4c8d-8896-c3deaa5dd020	180	397	LT0089_01	175	44	1	LT0089_01_175	LT0089_01/LT0089_01_175_44.tif	ENSG00000159763	1	-1	171	4071	0.29849820737342275	1.999996e-06	True	5.698971	cp
Binuclear	3d4faaec-9904-4080-afee-a31ce1cfbdd8	1206	293	LT0089_01	175	71	1	LT0089_01_175	LT0089_01/LT0089_01_175_71.tif	ENSG00000159763	1	-1	171	4071	0.09965937597301336	1.999996e-06	True	5.698971	cp
Binuclear	74fc240f-21df-4122-887e-bb595ad59386	656	830	LT0093_13	147	77	1	LT0093_13_147	LT0093_13/LT0093_13_147_77.tif	ENSG00000173227	1	-1	171	4071	0.2839176018574828	1.999996e-06	True	5.698971	cp
Binuclear	41407cda-343e-4b5a-bb02-460a970b35a0	1064	878	LT0093_13	147	77	1	LT0093_13_147	LT0093_13/LT0093_13_147_77.tif	ENSG00000173227	1	-1	171	4071	0.11179016967626364	1.999996e-06	True	5.698971	cp
Binuclear	6453cb93-30c9-4e14-abfa-7e77a0552399	1120	782	LT0094_04	319	93	1	LT0094_04_319	LT0094_04/LT0094_04_319_93.tif	ENSG00000177426	1	-1	171	4071	0.1723323001268045	1.999996e-06	True	5.698971	cp
Binuclear	65d5a7ce-d62e-4112-8f20-00a3358a35a7	956	395	LT0094_04	319	93	1	LT0094_04_319	LT0094_04/LT0094_04_319_93.tif	ENSG00000177426	1	-1	171	4071	0.1113438967821766	1.999996e-06	True	5.698971	cp
Binuclear	f10e8aab-7413-4667-b3a3-6dda3627b107	385	562	LT0098_13	21	33	1	LT0098_13_21	LT0098_13/LT0098_13_21_33.tif	ENSG00000110675	1	-1	171	4071	0.10310937014004759	1.999996e-06	True	5.698971	cp
Binuclear	061cebbd-3dda-453e-8f9d-eee083b1de69	394	388	LT0098_13	21	77	1	LT0098_13_21	LT0098_13/LT0098_13_21_77.tif	ENSG00000110675	1	-1	171	4071	0.14324790226932718	1.999996e-06	True	5.698971	cp
Binuclear	bc8593b2-13fa-4942-863e-e68fb01c639d	953	564	LT0098_13	21	77	1	LT0098_13_21	LT0098_13/LT0098_13_21_77.tif	ENSG00000110675	1	-1	171	4071	0.1643647578836247	1.999996e-06	True	5.698971	cp
Binuclear	e11e9698-1e86-49c1-80e2-773cb91a5827	1013	594	LT0098_13	21	77	1	LT0098_13_21	LT0098_13/LT0098_13_21_77.tif	ENSG00000110675	1	-1	171	4071	0.19311853622389943	1.999996e-06	True	5.698971	cp
Binuclear	c15660f1-d741-4c75-ae20-6d5ce8228cac	274	565	LT0098_13	21	77	1	LT0098_13_21	LT0098_13/LT0098_13_21_77.tif	ENSG00000110675	1	-1	171	4071	0.169872082468209	1.999996e-06	True	5.698971	cp
Binuclear	73dd6877-17e2-44db-aa40-bd781223113d	114	283	LT0100_03	93	37	1	LT0100_03_93	LT0100_03/LT0100_03_93_37.tif	ENSG00000148826	1	-1	171	4071	0.095724923661354	1.999996e-06	True	5.698971	cp
Binuclear	028e258c-d12d-4577-b983-b9312855287d	63	302	LT0100_03	93	56	1	LT0100_03_93	LT0100_03/LT0100_03_93_56.tif	ENSG00000148826	1	-1	171	4071	0.25516629342276076	1.999996e-06	True	5.698971	cp
Binuclear	45776a53-b83a-42eb-a023-06f8a8f969fa	1032	162	LT0109_38	381	66	1	LT0109_38_381	LT0109_38/LT0109_38_381_66.tif	COPB	1	-1	171	4071	0.06039727173257854	0.0015599969	True	2.8068762	cp
[truncated: 2,913 more rows]
