# Supplementary material for: A versatile information retrieval framework for evaluating profile strength and similarity
Source: Nat Commun. 2025 Jun 4;16:5181. doi: 10.1038/s41467-025-60306-2 (PMC12137819; doi:10.1038/s41467-025-60306-2)
Supplement: Supplementary file 4 — Source Data [file 41467_2025_60306_MOESM4_ESM.zip › source_file/2_cellhealth/channel_analysis.csv]

Metadata_pert_name	cell_type	channel	dropped	exclusive	channel_signal
SLC2A1-1	A549	Mito	0.5130153385304737	4.051152956741646	3.5381376182111723
EGLN1-8	HCC44	Mito	2.05989429715133	5.20412041695019	3.1442261197988595
EGLN1-8	ES2	Mito	2.0731437253445724	5.20412041695019	3.130976691605617
SLC2A1-1	HCC44	Mito	1.444006053073001	4.259637744800021	2.8156316917270203
COX5B-1	A549	Mito	0.2039509014717233	1.844664396829203	1.6407134953574796
SDHB-1	HCC44	Mito	1.7957512165587066	3.3685566652810928	1.5728054487223861
CSNK1A1-1	ES2	Mito	2.735487272456046	4.176091693349946	1.4406044208938997
KRAS-1	A549	AGP	1.8863141370300929	3.237643451093853	1.3513293140637603
BCL2-2	HCC44	Mito	1.1401285876044642	2.3850412160507455	1.2449126284462813
KRAS-1	A549	Mito	2.0637490261524953	3.285042324574116	1.2212932984216205
XBP-2	ES2	AGP	1.2872473837051908	2.4971183174301808	1.20987093372499
EGFR-2	HCC44	DNA	0.9307221163766041	2.1312036615018997	1.2004815451252955
XBP-2	ES2	Mito	1.357490949049059	2.556618900504302	1.199127951455243
MTOR-2	A549	Mito	1.0703403008637447	2.2050690037457383	1.1347287028819937
BRAF1-1	HCC44	DNA	1.0213369639473944	2.1312036615018997	1.1098666975545053
SDHB-1	ES2	Mito	1.1147639720935794	2.2112207573681286	1.0964567852745493
DOT1L-1	HCC44	RNA	1.3187008279270027	2.3979404429663025	1.0792396150392998
CTNNB1-1	ES2	Mito	2.942570438417502	3.9030904212862083	0.9605199828687061
TXN-1	ES2	DNA	1.096219398302999	2.0394617080025865	0.9432423096995874
ERBB3-1	HCC44	Mito	0.8945314256998864	1.8329645606589235	0.9384331349590371
PIK3CA-2	HCC44	AGP	2.4989826896408966	3.433938096237821	0.9349554065969246
MAPK1-2	A549	AGP	1.3482095076537153	2.2506506736967884	0.9024411660430731
SUZ12-1	ES2	AGP	1.2178747184313536	2.114365124962457	0.8964904065311035
SDHB-1	A549	Mito	0.4517876569780168	1.291332861574767	0.8395452045967502
CCNE1-2	ES2	ER	0.9260942967709446	1.7425961651230693	0.8165018683521247
SUZ12-1	ES2	DNA	1.1615485390421072	1.9565289959151637	0.7949804568730565
BCL2L2-1	HCC44	Mito	1.2566779159096262	2.041203852848821	0.784525936939195
SLC2A1-1	ES2	Mito	4.017729201254697	4.778151684677908	0.7604224834232118
SLC2A2-2	ES2	Mito	4.176091693349946	4.929419360008557	0.7533276666586115
EZH2-2	ES2	Mito	1.877584742591687	2.616970918695846	0.7393861761041589
ARID1B-1	ES2	Mito	1.182435064734484	1.8872579760464354	0.7048229113119515
JAK3-1	HCC44	Mito	1.277238896945321	1.964270596259998	0.687031699314677
STAT3-2	ES2	ER	0.5272741359408178	1.2138431917277652	0.6865690557869474
XBP-2	HCC44	Mito	1.0566344154841654	1.7385212833847996	0.6818868679006342
EGLN1-9	HCC44	Mito	4.54406847864454	5.20412041695019	0.6600519383056493
KIF11-1	A549	ER	3.565076859369057	4.221849183910622	0.6567723245415644
CDK4-1	HCC44	Mito	1.7395962110787697	2.3850412160507455	0.6454450049719758
COX5B-2	A549	Mito	0.8111758465421863	1.4558040460090838	0.6446281994668974
SLC2A2-2	HCC44	Mito	2.055929220708178	2.6835239601904814	0.6275947394823036
DOT1L-2	A549	Mito	0.5061521815819885	1.1089429532474755	0.602790771665487
KRAS-2B	HCC44	Mito	0.6153643960036532	1.2151682797652674	0.5998038837616142
KIF11-2	A549	ER	3.628389364344576	4.221849183910622	0.5934598195660454
CDK4-1	HCC44	ER	1.6559576582495052	2.2343757011872634	0.5784180429377581
MAPK1-1	A549	Mito	0.46071474325578987	1.025093014300367	0.564378271044577
ERBB2-1	HCC44	Mito	0.710376648183156	1.269719914900892	0.5593432667177359
RAC1-2	A549	Mito	0.3704025860157653	0.9111407026221863	0.5407381166064209
SUZ12-1	HCC44	Mito	1.7986033099738132	2.319513835652259	0.5209105256784459
CCNE1-1	ES2	ER	1.2203608753567239	1.7355761722377177	0.5152152968809938
CCND1-2	HCC44	AGP	1.3102191190788604	1.8253592416338162	0.5151401225549559
PIK3CA-2	ES2	Mito	0.7607786457160162	1.2703939142885492	0.509615268572533
GPX4-2	ES2	DNA	4.698970438630283	5.20412041695019	0.5051499783199063
MAPK1-2	A549	ER	1.128364397479564	1.630953333242143	0.502588935762579
MTOR-2	HCC44	ER	3.980695279098878	4.477121689013927	0.49642640991504905
PIK3CA-2	A549	DNA	1.1141839213163927	1.603250650519137	0.4890667292027444
EGFR-1	ES2	Mito	1.222886238418909	1.7013603256377055	0.4784740872187965
CSNK1A1-1	A549	ER	4.301030429958246	4.778151684677908	0.4771212547196626
SDHB-2	A549	Mito	1.0849625991573313	1.5576326689652928	0.47267006980796156
MAPK1-2	A549	Mito	1.0849625991573313	1.5576326689652928	0.47267006980796156
ARID1B-2	ES2	RNA	0.21365937297140664	0.6850751854415876	0.471415812470181
TXN-2	ES2	ER	0.7446574501627009	1.2138431917277652	0.4691857415650643
CDK4-3	A549	AGP	1.7487968995813743	2.2163690546430406	0.4675721550616663
ERBB2-2	HCC44	Mito	0.4001915696273435	0.8646845311918039	0.4644929615644604
RAC1-1	HCC44	Mito	1.925414939935789	2.3850412160507455	0.45962627611495654
EGFR-1	HCC44	AGP	1.4580150636233682	1.9095439777485677	0.45152891412519947
CSNK1A1-2	HCC44	ER	1.919185045283598	2.3698022839410364	0.4506172386574385
JAK3-1	HCC44	ER	1.6764670856625141	2.1251000505050355	0.44863296484252135
BCL2L2-2	ES2	Mito	1.1967026802377274	1.6345124494033652	0.43780976916563774
BCL2L2-2	HCC44	ER	0.7427774979154574	1.1753684717308501	0.4325909738153927
PIK3CA-1	ES2	Mito	0.4844729173888249	0.9131736322158834	0.4287007148270585
EZH2-2	ES2	DNA	1.9161907840645689	2.3369280104352956	0.42073722637072675
YAP1-2	HCC44	Mito	0.5303827695665811	0.9501685246546506	0.4197857550880695
GLS-1	HCC44	RNA	1.3095044741935156	1.725842585030585	0.4163381108370694
SUZ12-2	ES2	RNA	1.9668640056334774	2.3811092107751346	0.4142452051416572
STAT3-2	HCC44	AGP	0.8021890335421926	1.21616424705523	0.41397521351303745
SLC2A2-2	HCC44	AGP	2.52107337871134	2.934607472732273	0.4135340940209331
EGLN1-8	A549	Mito	0.6974844237907832	1.1089429532474755	0.41145852945669226
BCL2L2-4	ES2	AGP	0.3645227803178534	0.7732856474551177	0.40876286713726434
ATF4-1	ES2	Mito	3.4968657472096845	3.9030904212862083	0.40622467407652385
ERBB2-2	ES2	Mito	1.2303330423704366	1.6345124494033652	0.40417940703292854
RAC1-1	A549	Mito	0.6974844237907832	1.096450433277747	0.3989660094869637
BRCA1-2	A549	Mito	0.7157597272996732	1.1089429532474755	0.3931832259478023
BRAF1-1	A549	Mito	0.5750905793153822	0.9664729171339261	0.3913823378185439
CHEK2-1	A549	Mito	0.6764055393471473	1.062823313901824	0.38641777455467663
BCL2-1	HCC44	Mito	0.887942141563103	1.2722178002091034	0.38427565864600033
MCL1-5	HCC44	Mito	1.2136914715882954	1.5939789029662779	0.3802874313779825
CTNNB1-2	A549	Mito	0.7157597272996732	1.0907062168186692	0.374946489518996
AKT1-2	HCC44	Mito	0.9242648862811204	1.2963885006151241	0.37212361433400376
MTOR-1	A549	Mito	2.0731437253445724	2.4417972981875433	0.36865357284297096
GLS-1	A549	Mito	0.6974844237907832	1.062823313901824	0.3653388901110407
STAT3-2	ES2	Mito	0.5038704849895882	0.8662551760343249	0.3623846910447367
MCL1-5	A549	Mito	0.5750905793153822	0.935335740588436	0.36024516127305384
STAT3-1	ES2	Mito	0.26868248255336424	0.6278532001423315	0.35917071758896724
BRD4-1	A549	Mito	0.6782913739819523	1.0345383422050336	0.35624696822308133
AKT1-2	A549	Mito	0.6974844237907832	1.053311689840607	0.35582726604982373
MCL1-2	HCC44	DNA	0.671886592374623	1.0235441262104086	0.3516575338357856
AURKB-2	HCC44	Mito	1.277238896945321	1.6284400349899768	0.3512011380446558
ARID1B-2	ES2	ER	0.19675642104372287	0.5390907723238206	0.34233435128009776
RAC1-1	ES2	Mito	0.8890126595067742	1.2283903433296066	0.3393776838228324
EGFR-1	A549	Mito	0.8101578535583602	1.1467205996841272	0.336562746125767
KIF11-1	ES2	DNA	4.210853799609158	4.54406847864454	0.3332146790353825
ERBB3-2	ES2	AGP	0.45071774944947157	0.7826334875169236	0.33191573806745206
GLS-2	HCC44	AGP	0.9015220756161273	1.2251856496053706	0.3236635739892433
SLC2A2-2	A549	Mito	0.7871968018402398	1.1089429532474755	0.3217461514072357
BCL2L2-1	ES2	Mito	0.8773477498675389	1.1978913215890252	0.3205435717214863
SDHB-2	ES2	Mito	1.2303330423704366	1.5482139987699746	0.31788095639953795
AKT1-2	A549	DNA	0.661756949719221	0.9793543429022789	0.3175973931830578
YAP1-2	A549	Mito	0.7871968018402398	1.1003415668270138	0.313144764986774
MAPK1-1	HCC44	Mito	0.9242648862811204	1.234153552510962	0.30988866622984157
ATF4-2	A549	AGP	4.477121689013927	4.778151684677908	0.30102999566398125
AKT1-1	A549	Mito	0.8089945165031778	1.1089429532474755	0.2999484367442977
RAF1-2	ES2	Mito	0.7691388025592347	1.0668844970298808	0.297745694470646
PIK3CA-1	ES2	DNA	0.5422054759895061	0.8399030612011632	0.2976975852116571
ARID1B-1	HCC44	RNA	0.9148193599614147	1.212359405934373	0.29754004597295824
BCL2L2-2	A549	Mito	0.46071474325578987	0.7554391604488064	0.29472441719301656
KRAS-2A	A549	Mito	3.9098238039451765	4.20412041695019	0.2942966130050131
BCL2-1	A549	ER	0.4344537781932522	0.7250693978974952	0.29061561970424304
BCL2-1	A549	RNA	0.36868507572739256	0.6532149221399218	0.28452984641252926
HIF1a-1	A549	Mito	0.827962141480732	1.1089429532474755	0.2809808117667435
BCL2-2	A549	Mito	0.827962141480732	1.1089429532474755	0.2809808117667435
JAK3-1	A549	Mito	0.827962141480732	1.1089429532474755	0.2809808117667435
ERBB2-2	HCC44	ER	0.4908826278176388	0.7662625739662008	0.275379946148562
PRDX1-2	HCC44	ER	0.540403885825234	0.8113563346564181	0.2709524488311841
BRAF-2	A549	Mito	0.6974844237907832	0.9664729171339261	0.2689884933431429
ARID1B-2	ES2	Mito	0.3392077566677858	0.6009255059344566	0.2617177492666708
JAK3-2	A549	Mito	0.6815373372114797	0.9409306698838584	0.25939333267237874
AKT1-1	ES2	AGP	0.609573431865442	0.8681261127005035	0.25855268083506155
ATP50-2	ES2	Mito	0.9407804479882613	1.1978913215890252	0.2571108736007639
CSNK1A1-2	A549	ER	1.8569856340401696	2.1135097091217827	0.2565240750816131
ATF4-1	A549	AGP	4.0000004342942646	4.255272939397571	0.25527250510330646
DOT1L-1	ES2	Mito	0.9217461075861153	1.1749531640018112	0.25320705641569585
CDK2-1	ES2	DNA	2.414836658289233	2.6649513513408527	0.2501146930516196
TXN-2	ES2	AGP	0.7172913985126662	0.9643738859181746	0.24708248740550842
RAF1-2	ES2	DNA	0.8907718211092677	1.1338957682842155	0.24312394717494779
PTK2-1	ES2	Mito	1.2303330423704366	1.4732763146267764	0.24294327225633983
GPX4-2	HCC44	RNA	1.3187008279270027	1.5612499604828918	0.24254913255588906
MCL1-5	ES2	Mito	1.0287182295775867	1.2703939142885492	0.24167568471096246
AKT1-2	A549	AGP	0.7297263908469267	0.9706582875985332	0.24093189675160653
YAP1-2	A549	AGP	0.7297263908469267	0.9706582875985332	0.24093189675160653
YAP1-1	ES2	RNA	2.4807757013249745	2.7212468333414357	0.2404711320164612
MAPK1-1	HCC44	AGP	0.8307925609475548	1.068633135242372	0.2378405742948171
CDK4-3	HCC44	Mito	1.0471528369080216	1.27762771010952	0.2304748732014983
EZH2-2	A549	Mito	0.7157597272996732	0.9425742737098989	0.2268145464102257
KIF11-2	ES2	DNA	4.977724039583112	5.20412041695019	0.2263963773670774
AKT1-1	ES2	DNA	0.5989966398749482	0.824172463807971	0.22517582393302282
JAK3-2	ES2	Mito	0.551598232077075	0.7755968765294259	0.22399864445235085
AKT1-1	HCC44	Mito	1.821887181979633	2.041203852848821	0.21931667086918827
GPX4-2	HCC44	ER	1.4045267083627104	1.6234234772377527	0.21889676887504228
RAF1-1	A549	Mito	0.7479400831186354	0.9664729171339261	0.21853283401529078
RAF1-1	HCC44	AGP	0.8823722610726858	1.1006940567220096	0.21832179564932375
ATP50-1	HCC44	AGP	3.04575792485494	3.2613577251942947	0.21559980033935489
KRAS-2A	A549	AGP	4.04139311945249	4.255272939397571	0.2138798199450811
COX5B-2	HCC44	Mito	2.3969545299846513	2.6090653271908857	0.21211079720623438
KRAS-2A	ES2	Mito	1.0600946579800052	1.2703939142885492	0.21029925630854396
AURKB-2	A549	DNA	0.28510930527358375	0.48617975427804483	0.20107044900446108
XBP-2	A549	Mito	0.6974844237907832	0.8962400630711922	0.19875563928040896
BCL2-2	ES2	ER	0.7446574501627009	0.939864182842164	0.1952067326794631
STAT3-2	A549	RNA	0.5556008898598267	0.7489099891743844	0.19330909931455775
ERBB3-2	A549	RNA	0.3926062176691976	0.5858418582104944	0.19323564054129677
BRCA1-2	ES2	AGP	0.5856777579670553	0.7772300523247168	0.1915522943576614
RAF1-2	A549	Mito	0.6097494019039036	0.8007488305024375	0.19099942859853392
BCL2L2-2	HCC44	RNA	0.8694937434470227	1.0604063097709866	0.19091256632396392
BCL2-1	HCC44	RNA	0.8694937434470227	1.0604063097709866	0.19091256632396392
PRDX1-2	A549	DNA	0.32529884333117315	0.5147359596832815	0.1894371163521083
PRDX1-1	A549	Mito	0.4854512059501729	0.6748720477024976	0.18942084175232476
ATP50-2	ES2	RNA	0.9763517483529975	1.161819805477371	0.18546805712437342
MAPK1-1	A549	AGP	0.5842233681055629	0.7682134931136909	0.18399012500812806
GPX4-2	A549	RNA	0.7071620832343732	0.8892601379834852	0.182098054749112
XBP-1	HCC44	AGP	0.9460505629440471	1.1279079259032294	0.1818573629591823
CDK2-1	A549	Mito	0.7639575871491138	0.9425742737098989	0.1786166865607851
GLS-2	ES2	Mito	0.9044998198682211	1.0817929342430097	0.17729311437478856
CDK2-1	HCC44	DNA	5.0000004342942646	5.176091693349946	0.17609125905568135
CCNE1-1	ES2	AGP	1.2533532637916873	1.4282609633461307	0.1749076995544434
AKT1-2	ES2	Mito	0.5081193439347934	0.6802155809211989	0.17209623698640553
AURKB-2	A549	AGP	0.2839002203870928	0.45481289421521454	0.17091267382812175
BCL2L2-4	ES2	Mito	0.3702383246834564	0.5376528676058431	0.16741454292238667
BCL2L2-4	A549	AGP	0.6779732170045686	0.843635410497111	0.1656621934925424
RAC1-1	HCC44	ER	1.960942398461452	2.1251000505050355	0.16415765204358346
COX5B-1	ES2	Mito	0.8833606886493882	1.046024027198337	0.16266333854894877
RHOA-2	A549	DNA	0.48914956750543276	0.6514466168882704	0.16229704938283768
PRDX1-1	HCC44	Mito	1.0586001655633581	1.2192332158858619	0.16063305032250375
EGLN1-8	A549	AGP	0.6860697177947728	0.843635410497111	0.15756569270233822
COX5B-1	ES2	ER	0.7830708063419352	0.939864182842164	0.15679337650022884
MTOR-1	HCC44	AGP	1.9961092680573542	2.1513148104671442	0.15520554240979
RAF1-1	ES2	ER	0.8510600870462082	1.0056758238128545	0.1546157367666463
PIK3CA-1	HCC44	ER	2.39191508516067	2.5461505219875904	0.1542354368269203
KRAS-1	ES2	AGP	1.0345889552699852	1.1871019255798163	0.15251297030983113
BCL2-1	ES2	DNA	0.41688700557175234	0.5666561600018026	0.1497691544300503
BRCA1-2	ES2	ER	0.6410956371442688	0.7905988543009718	0.149503217156703
BCL2-1	ES2	Mito	0.45232213393010123	0.6009255059344566	0.14860337200435536
PRDX1-2	HCC44	Mito	0.4924757433584531	0.6402705421631462	0.14779479880469304
XBP-1	HCC44	ER	0.9747129834322578	1.116933722548916	0.14222073911665822
BRCA1-1	A549	Mito	0.6097494019039036	0.7507055062141196	0.140956104310216
STAT3-2	A549	Mito	0.5143457011954253	0.6530061777934006	0.1386604765979753
PRDX1-2	HCC44	RNA	0.5534228840605475	0.6917483892585634	0.1383255051980159
SMARCB1-1	A549	Mito	0.4854512059501729	0.6203906414017415	0.1349394354515686
BCL2-2	ES2	AGP	0.7372730251980351	0.8719019655128899	0.13462894031485484
ERBB3-2	A549	Mito	0.4009889400645368	0.5354724273431745	0.13448348727863768
CCNE1-2	ES2	AGP	1.0465452597701397	1.1800506748824564	0.13350541511231673
RAF1-1	HCC44	RNA	0.8402413103170244	0.972639339678577	0.13239802936155254
EZH2-1	ES2	AGP	2.4832215925369394	2.615443107173397	0.13222151463645737
STAT3-1	A549	AGP	0.8401819340045024	0.9706582875985332	0.13047635359403087
RAF1-1	HCC44	Mito	0.8630897068128889	0.9934262069069915	0.13033650009410258
BCL2L2-4	A549	ER	0.7061196536941929	0.8364389216539748	0.13031926795978188
TXN-2	A549	Mito	0.4650849372588588	0.5943891509146346	0.12930421365577582
GLS-1	A549	AGP	0.8442394214163413	0.9706582875985332	0.1264188661821919
KRAS-2B	ES2	AGP	0.5025237131501437	0.6286062037974767	0.126082490647333
COX5B-1	A549	ER	0.37118335597580954	0.4961867880539217	0.12500343207811215
STAT3-1	ES2	DNA	0.27149650163561867	0.39525679742829334	0.12376029579267467
XBP-1	A549	Mito	0.6974844237907832	0.8192097301321555	0.12172530634137224
BCL2L2-4	ES2	DNA	0.35284608988357885	0.47114176540595365	0.1182956755223748
EGFR-2	ES2	AGP	1.0700558646369542	1.1871019255798163	0.11704606094286207
BRAF1-1	HCC44	Mito	1.1213527472110756	1.2372468693608907	0.1158941221498151
BRAF-2	A549	RNA	0.8588743060843176	0.971754617721791	0.11288031163747336
ATP50-1	A549	AGP	0.8579841923702469	0.9706582875985332	0.11267409522828631
YAP1-1	ES2	Mito	2.611640839450082	2.7242062620463567	0.11256542259627489
RAC1-1	ES2	AGP	0.9140323572481907	1.0239431092351423	0.10991075198695166
PRDX1-1	ES2	AGP	0.48939399274201856	0.5977628394228389	0.10836884668082036
TXN-2	A549	DNA	0.4785776561894901	0.581884736266002	0.1033070800765119
BRAF1-1	A549	ER	0.6968550621920981	0.7997084281938174	0.10285336600171924
GLS-2	HCC44	Mito	0.9242648862811204	1.0257760002524074	0.10151111397128709
HIF1a-1	HCC44	Mito	1.1963125564289958	1.2963885006151241	0.10007594418612831
CDK4-2	HCC44	Mito	1.1964652853185538	1.2963885006151241	0.09992321529657033
ERBB2-1	ES2	Mito	1.1714613709102655	1.2703939142885492	0.09893254337828372
EZH2-1	A549	Mito	0.974776519115954	1.0733251601676694	0.09854864105171546
PRDX1-2	A549	AGP	0.3239732076868682	0.41847068559791717	0.09449747791104895
RAC1-2	A549	AGP	0.41301148853043834	0.5052327077863202	0.09222121925588189
ARID1B-2	HCC44	Mito	0.9015759296706396	0.9934262069069915	0.09185027723635186
BRAF1-1	ES2	RNA	3.5485845798095044	3.639848986511627	0.09126440670212244
PRDX1-1	HCC44	ER	1.0848359011551019	1.1753684717308501	0.09053257057574826
KRAS-1	ES2	Mito	1.1079058316037842	1.1978913215890252	0.08998548998524103
MCL1-5	ES2	AGP	1.0908357369162571	1.1800506748824564	0.08921493796619928
ERBB3-2	HCC44	Mito	0.9742698904494056	1.061025510732222	0.08675562028281636
CHEK2-2	ES2	AGP	0.667112303879987	0.7520385803667807	0.08492627648679374
BCL2L2-4	HCC44	Mito	2.599075572072765	2.6835239601904814	0.08444838811771627
RAF1-2	A549	AGP	0.6537809678027123	0.7379396890974137	0.08415872129470137
EGFR-2	A549	Mito	1.9472067740878714	2.031111603017419	0.08390482892954787
PRDX1-1	HCC44	AGP	1.0447234420572538	1.1274497313745013	0.08272628931724757
ERBB2-2	ES2	RNA	1.2556317307491314	1.3378094434352574	0.08217771268612606
CCND1-1	HCC44	Mito	1.2200857863359984	1.2963885006151241	0.07630271427912572
JAK3-2	ES2	AGP	0.5821349256819868	0.6568784207668373	0.07474349508485056
CDK4-2	ES2	Mito	4.602060425622227	4.676694043919131	0.07463361829690385
MTOR-2	HCC44	Mito	4.185637011256176	4.259637744800021	0.07400073354384507
GLS-2	HCC44	DNA	1.0179286878535583	1.0911402612769883	0.07321157342342999
XBP-1	HCC44	Mito	0.9853539096102331	1.0581847542853922	0.0728308446751591
CCNE1-2	ES2	Mito	1.195693383250082	1.2669664736042103	0.07127309035412832
CCND1-1	HCC44	AGP	1.1500571527662078	1.218963495673133	0.06890634290692521
YAP1-2	HCC44	RNA	0.7138480176664314	0.7825193202914826	0.06867130262505128
EGLN1-9	A549	Mito	1.0063833560801587	1.0733251601676694	0.06694180408751071
RHOA-1	A549	Mito	0.858998849253392	0.9258457451014056	0.06684689584801362
RHOA-2	A549	ER	0.5022445919865467	0.5688910612149256	0.06664646922837891
PIK3CA-1	ES2	AGP	0.5865093370069356	0.6531092665396306	0.066599929532695
BRAF1-1	A549	AGP	0.7297263908469267	0.795252586151068	0.06552619530414128
BCL2L2-1	ES2	DNA	0.7594653677505891	0.824172463807971	0.0647070960573819
STAT3-1	A549	Mito	0.6782913739819523	0.7424787727280073	0.06418739874605506
TXN-1	ES2	AGP	1.0601196010354081	1.1234882718738293	0.06336867083842113
PTK2-2	ES2	Mito	2.4211444873328998	2.4818626698248276	0.06071818249192784
DOT1L-2	ES2	Mito	1.1315073940449953	1.1900369125802508	0.058529518535255454
PRDX1-2	A549	RNA	0.3678663935902007	0.4257968952854442	0.0579305016952435
RAF1-2	HCC44	AGP	1.0275881937932623	1.0820218128659311	0.05443361907266886
GPX4-2	ES2	RNA	4.698970438630283	4.753328100952876	0.05435766232259276
SMARCB1-1	HCC44	AGP	3.681937099331503	3.734685990896818	0.05274889156531515
RHOA-2	A549	Mito	0.4854512059501729	0.5377439877878217	0.05229278183764885
EZH2-1	ES2	Mito	2.43079378618019	2.4818626698248276	0.0510688836446378
AURKB-2	A549	Mito	0.3220655160677767	0.37223654539494505	0.050171029327168326
YAP1-1	A549	ER	0.6968550621920981	0.7464950181553416	0.04963995596324344
SUZ12-2	HCC44	AGP	3.927449767145653	3.9751768505692326	0.047727083423579675
COX5B-2	ES2	AGP	0.8795283517591757	0.9258819449612885	0.04635359320211285
GPX4-1	A549	Mito	0.5143457011954253	0.560284630195298	0.04593892899987262
STAT3-2	HCC44	RNA	0.8175382270299996	0.8634095696603374	0.045871342630337875
ARID1B-1	A549	Mito	0.6974844237907832	0.7424787727280073	0.04499434893722409
BRCA1-2	A549	DNA	0.7543181533235348	0.7993079786214008	0.04498982529786599
EGFR-2	ES2	Mito	1.1147639720935794	1.1594732828380674	0.04470931074448803
MCL1-2	A549	Mito	0.45722740615056817	0.5015099594974002	0.04428255334683201
HIF1a-2	A549	RNA	0.6636961277442573	0.7076879647191648	0.043991836974907494
ERBB2-2	HCC44	AGP	0.4495886152861909	0.4934125765850693	0.043823961298878444
HIF1a-2	A549	Mito	0.6097494019039036	0.6530061777934006	0.04325677588949706
BCL2L2-2	A549	ER	0.5421360594222633	0.5850042052359095	0.042868145813646175
GLS-1	ES2	Mito	1.2303330423704366	1.2703939142885492	0.040060871918112584
XBP-1	ES2	Mito	1.2303330423704366	1.2703939142885492	0.040060871918112584
CHEK2-1	ES2	Mito	1.2303330423704366	1.2703939142885492	0.040060871918112584
HIF1a-2	HCC44	Mito	1.2566779159096262	1.2963885006151241	0.03971058470549793
GLS-1	A549	DNA	0.7942152335660033	0.8331454415542758	0.038930207988272514
CDK4-2	A549	Mito	0.8737581244571364	0.9111407026221863	0.03738257816504986
XBP-2	A549	AGP	0.8068643952453464	0.843635410497111	0.03677101525176463
HIF1a-2	ES2	Mito	1.2303330423704366	1.2669664736042103	0.03663343123377372
CSNK1A1-2	ES2	Mito	1.2303330423704366	1.2669664736042103	0.03663343123377372
HIF1a-1	ES2	Mito	1.2303330423704366	1.2669664736042103	0.03663343123377372
BCL2-1	A549	DNA	0.4786202774633199	0.5147359596832815	0.03611568221996153
YAP1-1	HCC44	Mito	0.9242648862811204	0.9600188041248323	0.03575391784371196
AKT1-2	ES2	AGP	0.5865093370069356	0.6210856574039888	0.03457632039705316
GLS-1	A549	RNA	0.9009915855478423	0.934522574973836	0.03353098942599364
MAPK1-1	HCC44	ER	0.9496716780013825	0.9823860282785117	0.03271435027712921
ARID1B-2	A549	RNA	0.6303294579762356	0.6625121887996067	0.032182730823371086
RAC1-2	ES2	Mito	1.1967026802377274	1.2283903433296066	0.031687663091879203
ERBB3-2	A549	DNA	0.45458618287676533	0.48617975427804483	0.0315935714012795
BRCA1-1	ES2	Mito	1.2303330423704366	1.2616559741897717	0.0313229318193351
ATP50-1	ES2	AGP	0.8936270882311551	0.9243926516031397	0.03076556337198455
BCL2L2-2	HCC44	AGP	0.7563079194121864	0.7867212002795456	0.03041328086735917
RAC1-2	HCC44	Mito	1.2566779159096262	1.286455699225969	0.029777783316342843
HIF1a-2	ES2	DNA	1.156805420933836	1.1860443533043943	0.02923893237055819
DOT1L-1	HCC44	ER	1.5634994462564156	1.5917180594826594	0.02821861322624386
GPX4-2	ES2	ER	4.698970438630283	4.726999162230527	0.028028723600243666
TXN-1	HCC44	DNA	1.0658823800592208	1.0911402612769883	0.02525788121776751
ATF4-2	HCC44	Mito	1.2639768218563792	1.2889957633082154	0.025018941451836252
EGFR-2	ES2	DNA	1.110929537804344	1.1346505904082305	0.02372105260388646
COX5B-2	ES2	RNA	0.9034939534627873	0.9251733976118113	0.021679444149024008
ERBB2-1	HCC44	AGP	0.7563079194121864	0.7776084245430417	0.02130050513085524
PIK3CA-2	ES2	RNA	1.116020267999652	1.1373178698155335	0.021297601815881473
MCL1-2	ES2	AGP	0.8961333912587464	0.9170100146435507	0.020876623384804338
MAPK1-2	HCC44	Mito	1.277238896945321	1.2963885006151241	0.019149603669803117
JAK3-2	HCC44	Mito	1.277238896945321	1.2963885006151241	0.019149603669803117
PRDX1-2	ES2	DNA	0.9450536317295248	0.9632799363291781	0.018226304599653242
PRDX1-1	ES2	DNA	0.47592089774652535	0.49148535306483243	0.01556445531830708
TXN-1	A549	AGP	0.45085789935016507	0.4662471466894941	0.015389247339329004
MCL1-5	A549	DNA	0.664218432360186	0.6791830393185962	0.014964606958410287
PRDX1-1	HCC44	RNA	1.1165546369215935	1.1310234749690733	0.014468838047479782
BCL2L2-4	A549	RNA	0.8062179705063282	0.8206196481012049	0.01440167759487676
STAT3-1	ES2	ER	0.3244581561962739	0.337314162747548	0.012856006551274113
ERBB3-1	ES2	RNA	1.0775108905237125	1.0901634754588725	0.012652584935159972
CTNNB1-1	HCC44	Mito	1.277238896945321	1.2889957633082154	0.011756866362894414
SMARCB1-1	A549	ER	0.5431581080846783	0.5539417746015116	0.010783666516833268
ARID1B-2	A549	ER	0.6339468767449475	0.6446661608243364	0.010719284079388824
RAC1-1	ES2	DNA	1.0377195136249364	1.046232554736749	0.008513041111812614
ERBB3-1	ES2	Mito	1.0417817455672367	1.0493574534392778	0.007575707872041093
AURKB-2	HCC44	RNA	1.3187008279270027	1.3255868377401219	0.006886009813119154
TXN-1	ES2	Mito	1.222886238418909	1.2283903433296066	0.005504104910697638
CDK4-2	ES2	ER	4.623249724692165	4.628389364344576	0.005139639652410821
YAP1-1	A549	RNA	0.7159868462717263	0.7203334902458092	0.004346643974082909
JAK3-2	A549	ER	0.7757486313324822	0.7792387803191225	0.0034901489866403512
CHEK2-1	A549	AGP	0.8401819340045024	0.843635410497111	0.0034534764926086314
ARID1B-2	ES2	DNA	0.2793158666904692	0.28239968890068756	0.0030838222102183566
TXN-2	HCC44	RNA	0.8959700771422007	0.8965979677205271	0.0006278905783264621
MAPK1-1	HCC44	DNA	1.0906048883271593	1.0911402612769883	0.0005353729498289717
PRDX1-2	ES2	AGP	0.9744628202637732	0.9749063050533002	0.00044348478952704884
CHEK2-2	ES2	ER	0.7446574501627009	0.7449545511476706	0.0002971009849697115
MTOR-2	ES2	Mito	4.564271864732827	4.564271864732827	0.0
COX5B-2	A549	ER	0.903170606130927	0.9028378143389073	-0.00033279179201972653
BRAF-2	A549	AGP	0.8442394214163413	0.843635410497111	-0.0006040109192303467
KRAS-2B	A549	AGP	0.8442394214163413	0.843635410497111	-0.0006040109192303467
TXN-2	A549	ER	0.5553026887877743	0.5539417746015116	-0.0013609141862627183
COX5B-1	A549	DNA	0.3848440698911437	0.382913055514734	-0.0019310143764097454
SUZ12-1	ES2	Mito	1.2303330423704366	1.2283903433296066	-0.0019426990408299982
BRCA1-2	HCC44	Mito	0.8780242815331984	0.8760447444853445	-0.0019795370478539187
ARID1B-2	A549	AGP	0.8401819340045024	0.8373900779767889	-0.0027918560277134796
BCL2-1	HCC44	DNA	1.0179286878535583	1.0139161663497815	-0.004012521503776734
CHEK2-1	HCC44	Mito	1.0586001655633581	1.054179411371834	-0.004420754191524212
COX5B-1	HCC44	Mito	1.2752680768045157	1.269719914900892	-0.005548161903623727
AKT1-2	ES2	DNA	0.6551512938820322	0.648880824556593	-0.006270469325439176
CTNNB1-2	A549	ER	0.8061722334001382	0.7997084281938174	-0.0064638052063208384
STAT3-1	A549	ER	0.8061722334001382	0.7997084281938174	-0.0064638052063208384
ERBB2-1	ES2	ER	1.2203608753567239	1.2138431917277652	-0.006517683628958659
BCL2L2-2	A549	DNA	0.5215686245386549	0.5147359596832815	-0.0068326648553734826
CDK4-3	HCC44	DNA	1.0982662959338918	1.0911402612769883	-0.007126034656903535
ARID1B-2	A549	Mito	0.6097494019039036	0.6021932889615326	-0.007556112942371018
COX5B-1	A549	AGP	0.4404084416553	0.4322350771796926	-0.008173364475607403
YAP1-1	HCC44	ER	0.9986011043543095	0.9900486095223153	-0.008552494831994162
ERBB2-1	ES2	RNA	1.1838254438654632	1.1734431969848629	-0.010382246880600299
RAF1-2	ES2	AGP	0.9696741346154365	0.9592067497342611	-0.010467384881175379
PIK3CA-2	A549	Mito	1.0849625991573313	1.0733251601676694	-0.011637438989661852
RAF1-2	HCC44	DNA	1.0658823800592208	1.0539552039892928	-0.011927176069927992
MCL1-2	HCC44	RNA	0.875772182970955	0.8636498618505943	-0.012122321120360713
COX5B-2	ES2	DNA	0.8771603149146523	0.8625866888269842	-0.014573626087668101
RAF1-2	HCC44	Mito	1.0586001655633581	1.043030101290816	-0.015570064272542039
ERBB3-2	ES2	RNA	0.7859222782147244	0.7694074270374864	-0.016514851177237944
AKT1-1	A549	ER	0.8187893541109778	0.7997084281938174	-0.019080925917160374
ERBB3-1	A549	Mito	0.5866285095870023	0.5665961199187468	-0.02003238966825549
AKT1-1	A549	DNA	0.816087209591284	0.7949401139962068	-0.021147095595077214
XBP-2	HCC44	AGP	1.2015924479688302	1.1797872423519653	-0.021805205616864942
TXN-2	ES2	Mito	0.820945669484858	0.7990609802523281	-0.021884689232529952
DOT1L-1	ES2	AGP	1.0465452597701397	1.0239431092351423	-0.022602150534997367
ERBB3-2	HCC44	AGP	1.0052235097428899	0.9816338838333016	-0.02358962590958824
TXN-2	A549	AGP	0.4901449156396043	0.4662471466894941	-0.0238977689501102
ITGAV-1	HCC44	Mito	5.230449355672539	5.20412041695019	-0.026328938722349093
ITGAV-2	ES2	DNA	5.230449355672539	5.20412041695019	-0.026328938722349093
YAP1-2	ES2	DNA	5.230449355672539	5.20412041695019	-0.026328938722349093
MYC-2	HCC44	Mito	5.230449355672539	5.20412041695019	-0.026328938722349093
CDK4-1	ES2	DNA	5.230449355672539	5.20412041695019	-0.026328938722349093
BRAF-2	ES2	DNA	5.230449355672539	5.20412041695019	-0.026328938722349093
EGLN1-9	ES2	DNA	5.230449355672539	5.20412041695019	-0.026328938722349093
RHOA-1	HCC44	Mito	5.230449355672539	5.20412041695019	-0.026328938722349093
ITGAV-2	HCC44	Mito	5.230449355672539	5.20412041695019	-0.026328938722349093
ITGAV-1	ES2	DNA	5.230449355672539	5.20412041695019	-0.026328938722349093
PTK2-2	HCC44	Mito	5.230449355672539	5.20412041695019	-0.026328938722349093
MAPK1-1	ES2	DNA	5.230449355672539	5.20412041695019	-0.026328938722349093
BRD4-1	HCC44	Mito	5.230449355672539	5.20412041695019	-0.026328938722349093
ATF4-1	HCC44	Mito	5.230449355672539	5.20412041695019	-0.026328938722349093
CCND1-1	ES2	DNA	5.230449355672539	5.20412041695019	-0.026328938722349093
BRD4-2	HCC44	Mito	5.230449355672539	5.20412041695019	-0.026328938722349093
KIF11-2	HCC44	Mito	5.230449355672539	5.20412041695019	-0.026328938722349093
KIF11-1	HCC44	Mito	5.230449355672539	5.20412041695019	-0.026328938722349093
MYC-2	ES2	DNA	5.230449355672539	5.20412041695019	-0.026328938722349093
MYC-1	HCC44	Mito	5.230449355672539	5.20412041695019	-0.026328938722349093
GPX4-1	ES2	DNA	5.230449355672539	5.20412041695019	-0.026328938722349093
CDK2-2	ES2	DNA	5.230449355672539	5.20412041695019	-0.026328938722349093
CDK2-2	HCC44	Mito	5.230449355672539	5.20412041695019	-0.026328938722349093
RHOA-2	HCC44	Mito	5.230449355672539	5.20412041695019	-0.026328938722349093
MYC-1	ES2	DNA	5.230449355672539	5.20412041695019	-0.026328938722349093
MAPK1-2	ES2	DNA	5.230449355672539	5.20412041695019	-0.026328938722349093
CCND1-2	ES2	DNA	5.230449355672539	5.20412041695019	-0.026328938722349093
CCNE1-1	HCC44	Mito	5.230449355672539	5.20412041695019	-0.026328938722349093
SMARCB1-2	A549	Mito	1.0622115485816763	1.0345383422050336	-0.027673206376642723
RAF1-1	A549	ER	0.8273882376413002	0.7997084281938174	-0.027679809447482828
MCL1-2	A549	AGP	0.479892162780604	0.4517766356952613	-0.028115527085342706
COX5B-2	ES2	Mito	0.8946164245635	0.8662551760343249	-0.028361248529175098
BCL2L2-1	A549	Mito	0.4854512059501729	0.4569676573755943	-0.028483548574578577
DOT1L-1	A549	DNA	0.8169609911233114	0.7850400838425093	-0.0319209072808021
KRAS-2B	A549	ER	0.8308079713439905	0.7973358581028225	-0.033472113241168056
PRDX1-1	A549	ER	0.6782972174857501	0.6446661608243364	-0.03363105666141375
KRAS-2B	ES2	DNA	0.48083035368838245	0.4457153510562813	-0.035115002632101155
BCL2L2-2	A549	AGP	0.5017183548513358	0.4662471466894941	-0.03547120816184168
PRDX1-1	ES2	Mito	0.4871265354113916	0.4515018249273817	-0.03562471048400989
XBP-2	A549	ER	0.8362378616973314	0.7997084281938174	-0.03652943350351401
TXN-1	A549	DNA	0.4786202774633199	0.4409184787108118	-0.03770179875250812
BCL2L2-4	ES2	RNA	0.43595910390072123	0.3981033339409831	-0.03785576995973816
GPX4-1	HCC44	Mito	1.2752680768045157	1.2372468693608907	-0.03802120744362503
AKT1-2	HCC44	DNA	1.1293347620484107	1.0911402612769883	-0.03819450077142239
BCL2L2-1	A549	DNA	0.4930436649738778	0.4546364339118063	-0.0384072310620715
ATP50-1	A549	DNA	1.0184451987201113	0.9793543429022789	-0.03909085581783245
CDK2-1	A549	RNA	0.8588743060843176	0.8174755490731066	-0.041398757011210985
YAP1-1	A549	Mito	0.7157597272996732	0.67429496251157	-0.04146476478810324
PIK3CA-1	ES2	ER	0.5693931497345195	0.5274926422154556	-0.041900507519063934
KRAS-2B	A549	DNA	0.8281579428916851	0.7850400838425093	-0.043117859049175755
RAF1-1	A549	AGP	0.8401819340045024	0.7965518734141346	-0.04363006059036778
GPX4-1	A549	ER	0.7113220462726613	0.66611002267814	-0.045212023594521256
GPX4-1	HCC44	DNA	1.2499440907602921	1.2036523864886297	-0.046291704271662404
BCL2L2-1	A549	AGP	0.479892162780604	0.4330504513824898	-0.04684171139811416
BRAF-2	HCC44	AGP	1.2015924479688302	1.1547163079462732	-0.04687614002255702
BCL2L2-1	ES2	AGP	0.9200079641619848	0.8719019655128899	-0.04810599864909493
PRDX1-1	A549	DNA	0.629657701209423	0.5814229620546215	-0.048234739154801476
CDK4-3	ES2	DNA	4.977724039583112	4.929419360008557	-0.048304679574554754
ARID1B-1	HCC44	AGP	1.0301243987979494	0.9816338838333016	-0.048490514964647735
JAK3-2	ES2	DNA	0.697765737491913	0.648880824556593	-0.048884912935319935
ERBB2-2	ES2	ER	1.2644659212593958	1.2138431917277652	-0.050622729531630606
CDK2-1	A549	DNA	0.8504369043827431	0.7993079786214008	-0.051128925761342314
RHOA-1	HCC44	ER	5.255272939397571	5.20412041695019	-0.05115252244738144
MYC-2	HCC44	ER	5.255272939397571	5.20412041695019	-0.05115252244738144
MYC-1	HCC44	ER	5.255272939397571	5.20412041695019	-0.05115252244738144
KIF11-1	HCC44	ER	5.255272939397571	5.20412041695019	-0.05115252244738144
KIF11-2	HCC44	ER	5.255272939397571	5.20412041695019	-0.05115252244738144
RHOA-2	HCC44	ER	5.255272939397571	5.20412041695019	-0.05115252244738144
YAP1-2	ES2	Mito	5.255272939397571	5.20412041695019	-0.05115252244738144
CSNK1A1-1	HCC44	ER	5.255272939397571	5.20412041695019	-0.05115252244738144
GPX4-1	ES2	Mito	5.255272939397571	5.20412041695019	-0.05115252244738144
CDK2-2	ES2	Mito	5.255272939397571	5.20412041695019	-0.05115252244738144
ITGAV-1	ES2	Mito	5.255272939397571	5.20412041695019	-0.05115252244738144
CDK2-2	HCC44	ER	5.255272939397571	5.20412041695019	-0.05115252244738144
CCND1-2	ES2	Mito	5.255272939397571	5.20412041695019	-0.05115252244738144
CDK4-1	ES2	Mito	5.255272939397571	5.20412041695019	-0.05115252244738144
MAPK1-2	ES2	Mito	5.255272939397571	5.20412041695019	-0.05115252244738144
CCNE1-1	HCC44	ER	5.255272939397571	5.20412041695019	-0.05115252244738144
BRAF-2	ES2	Mito	5.255272939397571	5.20412041695019	-0.05115252244738144
MYC-2	ES2	Mito	5.255272939397571	5.20412041695019	-0.05115252244738144
RHOA-2	ES2	Mito	5.255272939397571	5.20412041695019	-0.05115252244738144
EGLN1-9	ES2	Mito	5.255272939397571	5.20412041695019	-0.05115252244738144
MYC-1	ES2	Mito	5.255272939397571	5.20412041695019	-0.05115252244738144
EGLN1-9	HCC44	ER	5.255272939397571	5.20412041695019	-0.05115252244738144
ITGAV-1	HCC44	ER	5.255272939397571	5.20412041695019	-0.05115252244738144
ITGAV-2	ES2	Mito	5.255272939397571	5.20412041695019	-0.05115252244738144
CCND1-1	ES2	Mito	5.255272939397571	5.20412041695019	-0.05115252244738144
MAPK1-1	ES2	Mito	5.255272939397571	5.20412041695019	-0.05115252244738144
BRD4-2	HCC44	ER	5.255272939397571	5.20412041695019	-0.05115252244738144
BRD4-1	HCC44	ER	5.255272939397571	5.20412041695019	-0.05115252244738144
ATF4-1	HCC44	ER	5.255272939397571	5.20412041695019	-0.05115252244738144
ITGAV-2	HCC44	ER	5.255272939397571	5.20412041695019	-0.05115252244738144
PTK2-2	HCC44	ER	5.255272939397571	5.20412041695019	-0.05115252244738144
BCL2L2-2	ES2	DNA	1.239894252645013	1.1860443533043943	-0.05384989934061868
SMARCB1-1	A549	RNA	0.6081458999151976	0.5541689433667965	-0.05397695654840118
ERBB3-1	A549	ER	0.6037028643150713	0.5496068513628128	-0.05409601295225841
CHEK2-2	ES2	RNA	0.7395194298882017	0.6829722466863938	-0.05654718320180796
CTNNB1-2	ES2	Mito	1.6913852112001333	1.6345124494033652	-0.056872761796768145
CTNNB1-2	A549	AGP	0.8401819340045024	0.7828032943215734	-0.057378639682929
MTOR-2	ES2	DNA	4.602060425622227	4.54406847864454	-0.05799194697768684
CHEK2-2	ES2	DNA	0.6834540860977972	0.624713461795792	-0.05874062430200522
HIF1a-1	A549	DNA	0.9665504540869241	0.9063134987225728	-0.06023695536435125
EZH2-2	HCC44	ER	1.1121837922040487	1.051098673324051	-0.06108511887999768
XBP-1	ES2	ER	1.2750924874052767	1.2138431917277652	-0.06124929567751147
ARID1B-1	A549	RNA	0.7153723387186035	0.6532149221399218	-0.06215741657868168
ATP50-1	ES2	DNA	0.8920319602920826	0.8285507146518829	-0.06348124564019975
MCL1-2	A549	DNA	0.4785776561894901	0.41482548657998736	-0.06375216960950275
ATP50-1	A549	Mito	1.0063833560801587	0.9425742737098989	-0.06380908237025984
GLS-2	HCC44	ER	1.0848359011551019	1.0209568027199922	-0.06387909843510964
HIF1a-2	ES2	ER	1.273853648196317	1.2082115714570896	-0.0656420767392274
TXN-1	HCC44	AGP	1.0626992916324887	0.9966338150419064	-0.06606547659058226
ITGAV-2	A549	ER	4.8450984743085215	4.778151684677908	-0.06694678963061307
CCND1-2	A549	ER	4.8450984743085215	4.778151684677908	-0.06694678963061307
ITGAV-1	A549	ER	4.8450984743085215	4.778151684677908	-0.06694678963061307
MYC-1	A549	ER	4.8450984743085215	4.778151684677908	-0.06694678963061307
CDK4-2	ES2	AGP	4.623249724692165	4.556302935061552	-0.06694678963061307
MYC-2	A549	ER	4.8450984743085215	4.778151684677908	-0.06694678963061307
CDK4-2	ES2	RNA	4.623249724692165	4.556302935061552	-0.06694678963061307
ARID1B-1	HCC44	Mito	0.9524264185969512	0.8853227432833868	-0.06710367531356443
ATF4-2	ES2	Mito	1.9555812945058517	1.8872579760464354	-0.0683233184594163
CSNK1A1-2	ES2	ER	1.273853648196317	1.2042703169909295	-0.06958333120538751
ARID1B-1	HCC44	ER	1.0848359011551019	1.0141191737190938	-0.0707167274360081
AURKB-2	A549	RNA	0.3569714014878037	0.2860977873229934	-0.0708736141648103
KRAS-1	HCC44	DNA	3.735182611284728	3.6642083323710715	-0.07097427891365671
COX5B-2	HCC44	ER	2.386628501002745	2.3150989948549645	-0.07152950614778053
ERBB3-1	A549	AGP	0.5812077248071912	0.5083245869621751	-0.0728831378450161
KIF11-1	HCC44	AGP	5.278754035247093	5.20412041695019	-0.07463361829690385
KIF11-2	ES2	RNA	4.977724039583112	4.903090421286208	-0.07463361829690385
MYC-1	HCC44	AGP	5.278754035247093	5.20412041695019	-0.07463361829690385
RHOA-1	HCC44	AGP	5.278754035247093	5.20412041695019	-0.07463361829690385
CSNK1A1-1	HCC44	AGP	5.278754035247093	5.20412041695019	-0.07463361829690385
RHOA-2	HCC44	AGP	5.278754035247093	5.20412041695019	-0.07463361829690385
MYC-2	HCC44	AGP	5.278754035247093	5.20412041695019	-0.07463361829690385
KIF11-2	HCC44	AGP	5.278754035247093	5.20412041695019	-0.07463361829690385
KRAS-2A	HCC44	AGP	5.278754035247093	5.20412041695019	-0.07463361829690385
ATF4-1	HCC44	AGP	5.278754035247093	5.20412041695019	-0.07463361829690385
BRD4-1	HCC44	AGP	5.278754035247093	5.20412041695019	-0.07463361829690385
CCNE1-1	HCC44	AGP	5.278754035247093	5.20412041695019	-0.07463361829690385
CDK2-2	HCC44	AGP	5.278754035247093	5.20412041695019	-0.07463361829690385
BRD4-2	HCC44	AGP	5.278754035247093	5.20412041695019	-0.07463361829690385
ITGAV-1	HCC44	AGP	5.278754035247093	5.20412041695019	-0.07463361829690385
ITGAV-2	HCC44	AGP	5.278754035247093	5.20412041695019	-0.07463361829690385
PTK2-2	HCC44	AGP	5.278754035247093	5.20412041695019	-0.07463361829690385
ARID1B-2	HCC44	RNA	0.8792181794459961	0.8043075366620283	-0.07491064278396786
HIF1a-1	ES2	DNA	1.257404066771909	1.1822896632234565	-0.07511440354845256
CTNNB1-1	A549	Mito	1.1841129023553623	1.1089429532474755	-0.07516994910788677
JAK3-1	HCC44	AGP	1.3102191190788604	1.2347305136282403	-0.07548860545062008
DOT1L-2	ES2	AGP	1.1376947113843805	1.0621453040293793	-0.07554940735500115
ATF4-2	HCC44	AGP	1.301098293773042	1.2251856496053706	-0.0759126441676714
CDK4-2	A549	AGP	0.9201486608490989	0.843635410497111	-0.07651325035198786
BRCA1-2	A549	ER	0.8016063460156619	0.7250693978974952	-0.07653694811816669
EGLN1-8	A549	RNA	0.8272637524204811	0.750322590813151	-0.07694116160733011
BCL2L2-4	A549	Mito	0.6974844237907832	0.6203906414017415	-0.07709378238904174
BCL2L2-1	ES2	ER	0.9577789330929449	0.8790796027021582	-0.07869933039078669
BRD4-1	HCC44	DNA	5.255272939397571	5.176091693349946	-0.07918124604762511
ITGAV-1	HCC44	DNA	5.255272939397571	5.176091693349946	-0.07918124604762511
ITGAV-2	HCC44	DNA	5.255272939397571	5.176091693349946	-0.07918124604762511
KIF11-1	HCC44	DNA	5.255272939397571	5.176091693349946	-0.07918124604762511
PTK2-2	HCC44	DNA	5.255272939397571	5.176091693349946	-0.07918124604762511
CDK2-2	HCC44	DNA	5.255272939397571	5.176091693349946	-0.07918124604762511
RHOA-1	HCC44	DNA	5.255272939397571	5.176091693349946	-0.07918124604762511
MYC-2	HCC44	DNA	5.255272939397571	5.176091693349946	-0.07918124604762511
MYC-1	HCC44	DNA	5.255272939397571	5.176091693349946	-0.07918124604762511
RHOA-2	HCC44	DNA	5.255272939397571	5.176091693349946	-0.07918124604762511
CCNE1-1	HCC44	DNA	5.255272939397571	5.176091693349946	-0.07918124604762511
BRD4-2	HCC44	DNA	5.255272939397571	5.176091693349946	-0.07918124604762511
KIF11-2	HCC44	DNA	5.255272939397571	5.176091693349946	-0.07918124604762511
KRAS-2A	HCC44	DNA	5.255272939397571	5.176091693349946	-0.07918124604762511
PIK3CA-1	HCC44	AGP	2.337767429845024	2.257735920445002	-0.08003150940002213
STAT3-2	HCC44	ER	0.9180224214977564	0.8364299852589463	-0.08159243623881007
COX5B-2	ES2	ER	0.8996004664280097	0.8179200640226711	-0.08168040240533858
ERBB3-2	ES2	Mito	0.7373627289645536	0.6556491928053063	-0.08171353615924726
HIF1a-2	HCC44	AGP	1.301098293773042	1.218963495673133	-0.08213479809990898
RAC1-2	HCC44	RNA	1.294635706287367	1.212359405934373	-0.08227630035299405
ATF4-2	HCC44	RNA	1.294635706287367	1.212359405934373	-0.08227630035299405
ERBB3-2	HCC44	RNA	1.017548282909275	0.934365953866809	-0.08318232904246603
STAT3-2	A549	ER	0.6339468767449475	0.5496068513628128	-0.0843400253821347
GLS-1	HCC44	AGP	1.3102191190788604	1.2251856496053706	-0.08503346947348978
ATP50-2	HCC44	AGP	1.3102191190788604	1.2251856496053706	-0.08503346947348978
JAK3-2	HCC44	AGP	1.3102191190788604	1.2251856496053706	-0.08503346947348978
BRAF-2	HCC44	DNA	1.2889255006047629	1.2036523864886297	-0.08527311411613314
MAPK1-2	HCC44	DNA	1.2889255006047629	1.2036523864886297	-0.08527311411613314
CTNNB1-2	ES2	DNA	1.2781339522886643	1.1926007215347796	-0.08553323075388475
ARID1B-1	ES2	DNA	1.2781339522886643	1.1926007215347796	-0.08553323075388475
XBP-1	ES2	DNA	1.2781339522886643	1.1926007215347796	-0.08553323075388475
ATP50-2	ES2	ER	1.0521605736258446	0.9661564792463694	-0.0860040943794752
CHEK2-2	ES2	Mito	0.7094143346608849	0.6225236741027572	-0.08689066055812766
CDK4-2	ES2	DNA	4.643453110780452	4.556302935061552	-0.08715017571890016
ATP50-2	HCC44	Mito	1.3845326154942486	1.2963885006151241	-0.08814411487912444
STAT3-1	ES2	AGP	0.32334797030619206	0.23516413930774593	-0.08818383099844612
MCL1-2	A549	RNA	0.4578370067640788	0.3693866806377108	-0.088450326126368
HIF1a-1	ES2	AGP	1.2767146518747166	1.1871019255798163	-0.08961272629490025
MCL1-5	ES2	RNA	1.2206085728597194	1.130964386781919	-0.08964418607780034
PRDX1-2	HCC44	AGP	0.5621074034748719	0.4719905309601009	-0.09011687251477096
CSNK1A1-2	ES2	DNA	1.2781339522886643	1.1860443533043943	-0.09208959898427005
RAF1-2	HCC44	RNA	1.038779535244586	0.9454136117442166	-0.09336592350036954
BRCA1-2	A549	AGP	0.8246294602096828	0.7303435274180295	-0.0942859327916532
COX5B-1	ES2	RNA	0.9099790280921765	0.8152273549240916	-0.09475167316808486
RAF1-1	HCC44	ER	0.9317580905025726	0.8364299852589463	-0.09532810524362634
KRAS-2B	HCC44	AGP	0.7443538683252872	0.6486215393469932	-0.09573232897829398
CCND1-2	HCC44	Mito	1.277238896945321	1.1814713931514285	-0.09576750379389254
HIF1a-1	HCC44	RNA	1.30828760831698	1.212359405934373	-0.09592820238260713
ARID1B-1	A549	ER	0.7113220462726613	0.6153042647228539	-0.09601778154980734
RAF1-2	A549	ER	0.6968550621920981	0.6000002799962346	-0.09685478219586352
KRAS-2B	A549	RNA	0.8588743060843176	0.7613873571840217	-0.09748694890029586
EZH2-2	A549	ER	0.8349144581025811	0.7373611665123474	-0.09755329159023374
YAP1-2	A549	ER	0.8975422261173988	0.7997084281938174	-0.09783379792358138
BCL2L2-4	HCC44	DNA	2.7891470689793714	2.690775960015012	-0.09837110896435952
AKT1-2	HCC44	ER	1.1130182785643137	1.0141191737190938	-0.09889910484521991
YAP1-1	HCC44	RNA	0.9623907863322011	0.8634095696603374	-0.09898121667186366
CHEK2-2	A549	Mito	0.6974844237907832	0.5975091156422363	-0.09997530814854694
CDK4-1	A549	DNA	1.7034037933947106	1.603250650519137	-0.10015314287557353
JAK3-1	ES2	ER	1.1027048195187312	1.0025281077168748	-0.10017671180185639
GLS-1	HCC44	Mito	1.277238896945321	1.1766218560829331	-0.10061704086238787
BCL2-1	A549	AGP	0.5759448966662641	0.4752149849730424	-0.10072991169322176
SLC2A1-1	ES2	ER	4.602060425622227	4.5006027848634504	-0.10145764075877661
MTOR-2	ES2	AGP	4.602060425622227	4.5006027848634504	-0.10145764075877661
CSNK1A1-2	A549	Mito	1.9472067740878714	1.844664396829203	-0.10254237725866844
JAK3-2	HCC44	ER	1.3210400516722882	1.218211672919616	-0.10282837875267226
MTOR-2	HCC44	AGP	3.960491893010591	3.857332930725533	-0.10315896228505794
TXN-1	A549	Mito	0.48681536570622574	0.38341340919500244	-0.1034019565112233
ATP50-2	HCC44	RNA	1.3187008279270027	1.212359405934373	-0.10634142199262975
JAK3-2	HCC44	RNA	1.3187008279270027	1.212359405934373	-0.10634142199262975
JAK3-2	A549	AGP	0.8329829231561351	0.7263937992108682	-0.10658912394526687
BCL2-1	HCC44	ER	0.9674398697592451	0.8608043799843874	-0.1066354897748577
CHEK2-2	A549	RNA	0.7811534550756967	0.6744197821332434	-0.10673367294245328
STAT3-1	ES2	RNA	0.3669198236868091	0.2599584993662817	-0.1069613243205274
PRDX1-1	ES2	RNA	0.5140639768667596	0.40593129753319207	-0.10813267933356757
ITGAV-2	ES2	ER	5.255272939397571	5.146128469972503	-0.10914446942506828
ITGAV-2	ES2	RNA	5.255272939397571	5.146128469972503	-0.10914446942506828
ITGAV-1	ES2	RNA	5.255272939397571	5.146128469972503	-0.10914446942506828
CCND1-1	ES2	ER	5.255272939397571	5.146128469972503	-0.10914446942506828
GPX4-1	ES2	ER	5.255272939397571	5.146128469972503	-0.10914446942506828
MAPK1-2	ES2	RNA	5.255272939397571	5.146128469972503	-0.10914446942506828
BRAF-2	ES2	ER	5.255272939397571	5.146128469972503	-0.10914446942506828
BRAF-2	ES2	RNA	5.255272939397571	5.146128469972503	-0.10914446942506828
GPX4-1	ES2	RNA	5.255272939397571	5.146128469972503	-0.10914446942506828
CDK4-1	ES2	RNA	5.255272939397571	5.146128469972503	-0.10914446942506828
EGLN1-9	ES2	ER	5.255272939397571	5.146128469972503	-0.10914446942506828
MAPK1-2	ES2	ER	5.255272939397571	5.146128469972503	-0.10914446942506828
MYC-1	ES2	ER	5.255272939397571	5.146128469972503	-0.10914446942506828
ITGAV-1	ES2	ER	5.255272939397571	5.146128469972503	-0.10914446942506828
CCND1-1	ES2	RNA	5.255272939397571	5.146128469972503	-0.10914446942506828
MAPK1-1	ES2	ER	5.255272939397571	5.146128469972503	-0.10914446942506828
YAP1-2	ES2	RNA	5.255272939397571	5.146128469972503	-0.10914446942506828
CDK4-1	ES2	ER	5.255272939397571	5.146128469972503	-0.10914446942506828
CDK2-2	ES2	RNA	5.255272939397571	5.146128469972503	-0.10914446942506828
YAP1-2	ES2	ER	5.255272939397571	5.146128469972503	-0.10914446942506828
MYC-1	ES2	RNA	5.255272939397571	5.146128469972503	-0.10914446942506828
CDK4-3	ES2	ER	5.255272939397571	5.146128469972503	-0.10914446942506828
RHOA-2	ES2	RNA	5.255272939397571	5.146128469972503	-0.10914446942506828
EGLN1-9	ES2	RNA	5.255272939397571	5.146128469972503	-0.10914446942506828
CCND1-2	ES2	RNA	5.255272939397571	5.146128469972503	-0.10914446942506828
MYC-2	ES2	ER	5.255272939397571	5.146128469972503	-0.10914446942506828
MYC-2	ES2	RNA	5.255272939397571	5.146128469972503	-0.10914446942506828
CCND1-2	ES2	ER	5.255272939397571	5.146128469972503	-0.10914446942506828
RHOA-2	A549	AGP	0.5759448966662641	0.4662471466894941	-0.10969774997677006
EZH2-1	ES2	DNA	2.65641808794482	2.546245397898815	-0.11017269004600472
GLS-2	ES2	ER	0.8784445451237424	0.7678686929976448	-0.11057585212609755
CHEK2-2	HCC44	ER	1.2768777165688399	1.1654548468940176	-0.11142286967482229
AURKB-2	HCC44	ER	1.3210400516722882	1.208767596007609	-0.11227245566467925
HIF1a-1	HCC44	ER	1.3210400516722882	1.208767596007609	-0.11227245566467925
DOT1L-1	ES2	ER	1.0521605736258446	0.939864182842164	-0.11229639078368059
JAK3-2	HCC44	DNA	1.3165031166144534	1.2036523864886297	-0.1128507301258237
AURKB-2	HCC44	DNA	1.3165031166144534	1.2036523864886297	-0.1128507301258237
PIK3CA-2	HCC44	ER	2.556145038502131	2.4432156519872392	-0.11292938651489193
BRAF-2	A549	ER	0.8187893541109778	0.7055662107063616	-0.11322314340461614
BRAF1-1	ES2	DNA	3.6197891925826586	3.5064887633864332	-0.1133004291962254
TXN-2	A549	RNA	0.5724019834478455	0.45774842276279876	-0.11465356068504678
COX5B-2	A549	RNA	0.9056006160337042	0.790592666197889	-0.11500794983581519
AURKB-2	HCC44	AGP	1.3102191190788604	1.193104766045788	-0.11711435303307227
RAC1-1	A549	AGP	0.8442394214163413	0.7263937992108682	-0.11784562220547312
ATP50-2	A549	Mito	1.0849625991573313	0.9664729171339261	-0.11848968202340515
MTOR-2	ES2	RNA	4.619789192582659	4.5006027848634504	-0.11918640771920863
MAPK1-1	HCC44	RNA	0.9828214481945319	0.8634095696603374	-0.11941187853419444
RAF1-1	ES2	RNA	1.1010588520416147	0.9815710445936989	-0.11948780744791576
RAC1-2	HCC44	AGP	1.2015924479688302	1.0820218128659311	-0.11957063510289911
CHEK2-1	ES2	RNA	1.3014578150823581	1.1810208841234469	-0.12043693095891128
CTNNB1-2	ES2	RNA	1.3014578150823581	1.1810208841234469	-0.12043693095891128
CSNK1A1-2	ES2	RNA	1.3014578150823581	1.1810208841234469	-0.12043693095891128
BRAF1-1	A549	DNA	0.8169609911233114	0.6955993369487714	-0.12136165417454003
CHEK2-2	HCC44	Mito	1.2566779159096262	1.1347795367633144	-0.12189837914631174
JAK3-2	A549	DNA	0.8169609911233114	0.6937541655367591	-0.12320682558655238
EZH2-2	HCC44	DNA	1.178373379687851	1.0539552039892928	-0.12441817569855829
ITGAV-1	A549	AGP	4.903090421286208	4.778151684677908	-0.1249387366082999
CCND1-2	A549	AGP	4.903090421286208	4.778151684677908	-0.1249387366082999
SLC2A2-2	ES2	AGP	4.823909175238583	4.698970438630283	-0.1249387366082999
MYC-1	A549	AGP	4.903090421286208	4.778151684677908	-0.1249387366082999
CSNK1A1-1	A549	AGP	4.903090421286208	4.778151684677908	-0.1249387366082999
ITGAV-2	A549	AGP	4.903090421286208	4.778151684677908	-0.1249387366082999
DOT1L-2	A549	RNA	0.8863394075489526	0.7613873571840217	-0.12495205036493084
RAF1-1	A549	RNA	0.8329161839375164	0.707103839646654	-0.1258123442908624
MCL1-2	HCC44	Mito	0.8644381350252055	0.7382518782538561	-0.12618625677134943
GPX4-1	A549	DNA	0.7087214632149843	0.581884736266002	-0.1268367269489823
BRCA1-1	ES2	RNA	1.3014578150823581	1.1734431969848629	-0.12801461809749526
HIF1a-2	ES2	RNA	1.3014578150823581	1.1734431969848629	-0.12801461809749526
BRD4-1	ES2	Mito	2.528018819227013	2.399753783729771	-0.12826503549724233
GPX4-1	A549	RNA	0.7570276979596843	0.6286327003537512	-0.1283949976059331
EZH2-2	A549	RNA	0.8329161839375164	0.703921808937889	-0.1289943749996274
CCND1-1	HCC44	DNA	1.2334017132300001	1.10421315819139	-0.12918855503861004
BRAF1-1	HCC44	AGP	1.2189837505285293	1.0895329787334687	-0.1294507717950606
HIF1a-2	ES2	AGP	1.2872473837051908	1.1576512668406471	-0.12959611686454364
EGFR-1	A549	DNA	0.9291367657437687	0.7993079786214008	-0.1298287871223679
ERBB2-2	A549	AGP	1.1013287537189322	0.9706582875985332	-0.130670466120399
TXN-2	ES2	DNA	0.9192187329616669	0.7872533326805646	-0.13196540028110226
AURKB-2	A549	ER	0.36474294144743075	0.23275291621913166	-0.13199002522829908
BRAF-2	HCC44	ER	1.3074673814007616	1.1754591930492357	-0.13200818835152583
DOT1L-2	A549	AGP	0.9201486608490989	0.787851586286103	-0.1322970745629959
CHEK2-1	HCC44	RNA	1.0782369118451165	0.9454136117442166	-0.13282330010089993
HIF1a-2	A549	ER	0.6842553028392324	0.5496068513628128	-0.13464845147641957
ATP50-2	A549	DNA	1.1141839213163927	0.9793543429022789	-0.1348295784141138
TXN-1	A549	RNA	0.5415731546323053	0.4056780943596575	-0.13589506027264775
XBP-1	HCC44	DNA	1.0658823800592208	0.9297500925839707	-0.13613228747525008
DOT1L-2	HCC44	RNA	2.692021578674956	2.5535479993410544	-0.1384735793339016
CCNE1-1	ES2	RNA	1.3014578150823581	1.161819805477371	-0.13963800960498718
GPX4-1	HCC44	AGP	1.2944865989783918	1.1538828997345054	-0.14060369924388638
EZH2-2	A549	DNA	0.8496748888478634	0.7087084478554907	-0.14096644099237265
CDK2-2	ES2	AGP	5.255272939397571	5.1139437866011015	-0.14132915279646951
YAP1-2	ES2	AGP	5.255272939397571	5.1139437866011015	-0.14132915279646951
BRAF-2	ES2	AGP	5.255272939397571	5.1139437866011015	-0.14132915279646951
MAPK1-2	ES2	AGP	5.255272939397571	5.1139437866011015	-0.14132915279646951
MYC-2	ES2	AGP	5.255272939397571	5.1139437866011015	-0.14132915279646951
CCND1-2	ES2	AGP	5.255272939397571	5.1139437866011015	-0.14132915279646951
EGLN1-9	ES2	AGP	5.255272939397571	5.1139437866011015	-0.14132915279646951
ITGAV-2	ES2	AGP	5.255272939397571	5.1139437866011015	-0.14132915279646951
ITGAV-1	ES2	AGP	5.255272939397571	5.1139437866011015	-0.14132915279646951
CCND1-1	ES2	AGP	5.255272939397571	5.1139437866011015	-0.14132915279646951
CDK4-1	ES2	AGP	5.255272939397571	5.1139437866011015	-0.14132915279646951
MYC-1	ES2	AGP	5.255272939397571	5.1139437866011015	-0.14132915279646951
GPX4-1	ES2	AGP	5.255272939397571	5.1139437866011015	-0.14132915279646951
GPX4-2	A549	Mito	0.6974844237907832	0.5558237384214321	-0.14166068536935117
TXN-2	ES2	RNA	0.9571688296169998	0.8152273549240916	-0.1419414746929082
MCL1-5	A549	RNA	0.7032068684829064	0.5606114967510407	-0.14259537173186565
XBP-1	A549	DNA	0.7942152335660033	0.6514466168882704	-0.14276861667773288
BRCA1-1	ES2	DNA	1.2781339522886643	1.1353068382166271	-0.1428271140720372
PTK2-1	ES2	DNA	1.2781339522886643	1.1353068382166271	-0.1428271140720372
MCL1-2	ES2	DNA	0.9846570117831251	0.84102226659874	-0.14363474518438513
HIF1a-1	ES2	ER	1.2750924874052767	1.1311103089035055	-0.1439821785017712
EZH2-1	A549	DNA	1.0184451987201113	0.8742322214528035	-0.14421297726730775
HIF1a-1	A549	AGP	0.9881910391190722	0.843635410497111	-0.14455562862196125
PRDX1-2	ES2	Mito	1.182435064734484	1.0373673994896153	-0.14506766524486858
BRCA1-1	A549	ER	0.7502962672519724	0.6051961574582944	-0.14510010979367804
HIF1a-2	HCC44	ER	1.3210400516722882	1.1753684717308501	-0.1456715799414381
GPX4-1	HCC44	ER	1.3210400516722882	1.1753684717308501	-0.1456715799414381
BCL2-2	HCC44	ER	1.3210400516722882	1.1753684717308501	-0.1456715799414381
GLS-1	HCC44	ER	1.3210400516722882	1.1753684717308501	-0.1456715799414381
JAK3-1	A549	RNA	0.9665937908261475	0.8206196481012049	-0.14597414272494258
CDK4-2	A549	ER	0.9845209230641061	0.8364389216539748	-0.14808200141013128
RHOA-1	A549	AGP	0.8746276202066461	0.7263937992108682	-0.14823382099577787
HIF1a-1	A549	ER	1.0583083467147014	0.9091078085839018	-0.1492005381307996
PRDX1-2	A549	Mito	0.46071474325578987	0.31065928081593724	-0.15005546243985263
BRAF1-1	ES2	AGP	3.553913413314571	3.402488070717023	-0.15142534259754825
CTNNB1-2	HCC44	DNA	1.3165031166144534	1.1650205312728095	-0.15148258534164394
GLS-1	HCC44	DNA	1.3165031166144534	1.1650205312728095	-0.15148258534164394
BCL2L2-1	HCC44	ER	1.3210400516722882	1.1680376359470275	-0.15300241572526074
BCL2-2	ES2	RNA	0.9330580762626077	0.7788162062219195	-0.15424187004068823
COX5B-2	A549	DNA	0.9538873374981124	0.7993079786214008	-0.1545793588767116
CTNNB1-1	A549	RNA	1.1351243998682592	0.9805117031445891	-0.15461269672367006
ATP50-1	A549	RNA	1.0444985438950425	0.8892601379834852	-0.15523840591155724
COX5B-1	HCC44	AGP	1.3102191190788604	1.1549132789898897	-0.15530584008897064
BCL2L2-2	ES2	ER	1.2705926373311967	1.115103970528289	-0.15548866680290763
CTNNB1-1	HCC44	AGP	1.3102191190788604	1.1547163079462732	-0.15550281113258713
CTNNB1-2	HCC44	AGP	1.3102191190788604	1.1547163079462732	-0.15550281113258713
BCL2L2-1	HCC44	AGP	1.3102191190788604	1.1538828997345054	-0.15633621934435493
GLS-1	ES2	RNA	1.3014578150823581	1.1450517336555694	-0.1564060814267887
BRD4-1	A549	ER	0.7061196536941929	0.5496068513628128	-0.1565128023313801
STAT3-1	HCC44	Mito	1.2752680768045157	1.1186009546805251	-0.1566671221239906
ERBB3-2	A549	AGP	0.5818329027634306	0.4251423817960213	-0.15669052096740926
CDK4-2	A549	RNA	1.0486282177408164	0.8892601379834852	-0.15936807975733114
GPX4-2	HCC44	AGP	1.348701346735115	1.189108358222564	-0.15959298851255088
COX5B-1	HCC44	ER	1.3210400516722882	1.1597792963261977	-0.16126075534609052
CTNNB1-2	HCC44	ER	1.3210400516722882	1.1597792963261977	-0.16126075534609052
CTNNB1-1	HCC44	ER	1.3210400516722882	1.1597792963261977	-0.16126075534609052
CHEK2-1	HCC44	ER	1.1530130183515583	0.9911736082447321	-0.16183941010682623
BCL2L2-4	ES2	ER	0.42793057317648164	0.26526200826963287	-0.16266856490684878
BRCA1-2	ES2	DNA	0.7294341208598308	0.5666561600018026	-0.1627779608580282
XBP-2	A549	DNA	0.803015137530843	0.6400334416332566	-0.16298169589758638
SDHB-1	ES2	RNA	1.3014578150823581	1.1373178698155335	-0.16413994526682463
MCL1-5	HCC44	ER	1.3210400516722882	1.156606888258867	-0.1644331634134213
JAK3-1	A549	ER	0.9650032045279349	0.7997084281938174	-0.1652947763341175
RAF1-1	A549	DNA	0.8169609911233114	0.6514466168882704	-0.165514374235041
SDHB-1	ES2	ER	1.2750924874052767	1.1082283021239114	-0.16686418528136526
BRCA1-1	HCC44	DNA	1.3165031166144534	1.148106880418946	-0.16839623619550736
PRDX1-2	HCC44	DNA	0.5626098193100624	0.39405915894963234	-0.16855066036043004
CCNE1-1	ES2	Mito	1.2303330423704366	1.0614872925790517	-0.1688457497913849
AKT1-1	A549	AGP	0.8442394214163413	0.6745245960526638	-0.16971482536367755
RHOA-1	A549	ER	0.9157466765737738	0.7435696633414987	-0.1721770132322752
GLS-2	HCC44	RNA	1.0374450799191846	0.8634095696603374	-0.17403551025884711
RAC1-1	A549	ER	0.8772903080662882	0.7026429581761013	-0.17464734989018682
EZH2-2	HCC44	AGP	1.0775706359774133	0.9022777740512364	-0.17529286192617688
ERBB2-1	HCC44	ER	0.8675567952893485	0.6916355608800564	-0.17592123440929208
CDK2-2	A549	DNA	4.95424294373359	4.778151684677908	-0.17609125905568135
ATF4-1	A549	Mito	4.138303132460546	3.962211873404865	-0.17609125905568135
MYC-1	A549	DNA	4.95424294373359	4.778151684677908	-0.17609125905568135
ITGAV-1	A549	DNA	4.95424294373359	4.778151684677908	-0.17609125905568135
CCND1-2	A549	DNA	4.95424294373359	4.778151684677908	-0.17609125905568135
MYC-2	A549	DNA	4.95424294373359	4.778151684677908	-0.17609125905568135
ITGAV-2	A549	DNA	4.95424294373359	4.778151684677908	-0.17609125905568135
XBP-1	ES2	AGP	1.2670345352385868	1.0895607525977693	-0.17747378264081748
GPX4-2	ES2	Mito	4.801632780527432	4.623249724692165	-0.17838305583526637
YAP1-1	A549	AGP	0.7713092743833034	0.5926430479590676	-0.1786662264242358
DOT1L-1	A549	RNA	0.8329161839375164	0.6532149221399218	-0.1797012617975946
BRCA1-2	ES2	Mito	0.7373627289645536	0.5569617712523012	-0.1804009577122524
CCND1-1	A549	RNA	1.3916002649352834	1.2097458748543837	-0.18185439008089976
DOT1L-1	A549	Mito	0.6974844237907832	0.5151798145308584	-0.18230460925992487
STAT3-1	A549	DNA	0.8169609911233114	0.6345094780500795	-0.18245151307323193
JAK3-1	ES2	RNA	1.1149144035096221	0.9316017352579313	-0.1833126682516908
STAT3-2	ES2	AGP	0.6709042774642306	0.4862059345078427	-0.18469834295638793
YAP1-1	A549	DNA	0.8066651031232019	0.6218737900056837	-0.18479131311751829
BCL2L2-2	HCC44	Mito	0.9242648862811204	0.7382518782538561	-0.18601300802726428
SMARCB1-2	ES2	AGP	1.7185790318719165	1.5325323237095791	-0.18604670816233737
BCL2-1	ES2	RNA	0.5140639768667596	0.32790823372690064	-0.186155743139859
JAK3-1	ES2	AGP	1.0465452597701397	0.8599996785611224	-0.18654558120901732
BCL2L2-2	HCC44	DNA	0.9184560575396761	0.7315973213629486	-0.18685873617672744
CHEK2-2	A549	DNA	0.7683389080500523	0.5814229620546215	-0.18691594599543082
CCNE1-2	HCC44	RNA	2.417752748900379	2.230282351447484	-0.1874703974528953
ERBB3-2	HCC44	DNA	1.018770425637175	0.8288696192220106	-0.18990080641516438
MAPK1-1	A549	ER	0.6758821813855034	0.4855237262973716	-0.19035845508813176
GLS-1	ES2	DNA	1.2781339522886643	1.0874986930008286	-0.19063525928783576
PIK3CA-1	ES2	RNA	0.6458341426605356	0.45458906296515506	-0.19124507969538057
SDHB-2	A549	ER	1.128364397479564	0.937028686089388	-0.19133571139017602
RHOA-1	A549	RNA	0.9665937908261475	0.774955361292315	-0.19163842953383248
CDK4-2	HCC44	ER	1.3210400516722882	1.1278164031181779	-0.19322364855411034
KRAS-2B	HCC44	RNA	0.8335516234266163	0.6402666309568357	-0.1932849924697806
HIF1a-2	A549	DNA	0.7087214632149843	0.5147359596832815	-0.19398550353170285
STAT3-2	HCC44	Mito	0.9242648862811204	0.7268833658075231	-0.19738152047359725
MCL1-2	A549	ER	0.5684126225863705	0.37099881500727294	-0.19741380757909754
RAC1-2	HCC44	DNA	1.2889255006047629	1.0911402612769883	-0.1977852393277746
AKT1-2	ES2	RNA	0.6338895737792734	0.43426286322192686	-0.1996267105573465
KIF11-2	A549	AGP	3.79588045163834	3.5942350881102705	-0.2016453635280695
CHEK2-1	ES2	DNA	1.2781339522886643	1.0759708145122702	-0.20216313777639416
COX5B-1	A549	RNA	0.43706478423735884	0.2347835873942707	-0.20228119684308815
RAC1-2	ES2	ER	1.1884733030290116	0.9856899533309577	-0.2027833496980539
ATP50-2	A549	ER	1.128364397479564	0.9249490493740049	-0.20341534810555917
MTOR-1	ES2	RNA	2.693422243461474	2.4899024591059224	-0.20351978435555163
XBP-1	ES2	RNA	1.3014578150823581	1.0978638933096436	-0.20359392177271451
CTNNB1-1	A549	ER	1.1884845684090428	0.983903507301386	-0.20458106110765684
ERBB2-1	HCC44	RNA	0.773323479175411	0.5672601413064742	-0.20606333786893682
RAC1-2	A549	RNA	0.5754654282131751	0.3693866806377108	-0.20607874757546435
CHEK2-1	HCC44	AGP	1.0883517494918178	0.8816938893526267	-0.20665786013919107
CCNE1-2	HCC44	Mito	2.5987110942512373	2.39202685044258	-0.20668424380865735
KRAS-2B	ES2	Mito	0.5436063426075403	0.33638241901864824	-0.20722392358889202
ATP50-2	ES2	AGP	0.990322959916333	0.7826334875169236	-0.20768947239940938
CHEK2-1	A549	RNA	0.8363763054301999	0.6286327003537512	-0.20774360507644873
SLC2A2-2	A549	AGP	1.0543715633212076	0.843635410497111	-0.21073615282409663
CCND1-2	HCC44	RNA	1.333519894532709	1.1224797840312357	-0.2110401105014732
DOT1L-1	HCC44	AGP	1.435807973668067	1.2239679101483403	-0.21184006351972662
BCL2-2	A549	ER	1.0583083467147014	0.8459157163829812	-0.21239263033172018
ATF4-2	HCC44	ER	1.3210400516722882	1.107546209962212	-0.21349384171007624
SLC2A1-1	A549	AGP	1.184182953123217	0.9706582875985332	-0.21352466552468385
BRCA1-2	A549	RNA	0.8422833674249601	0.6286327003537512	-0.21365066707120894
MCL1-5	ES2	ER	1.2203608753567239	1.0066934547135031	-0.21366742064322075
SMARCB1-2	HCC44	AGP	1.4396046470342174	1.2251856496053706	-0.21441899742884685
JAK3-1	A549	DNA	1.0143902700829457	0.7993079786214008	-0.2150822914615449
MCL1-2	HCC44	AGP	0.8021890335421926	0.5868578998588152	-0.21533113368337742
EGFR-1	A549	ER	0.9948580696654181	0.7792387803191225	-0.2156192893462956
CTNNB1-2	A549	RNA	0.8705836592395022	0.6532149221399218	-0.21736873709958038
CTNNB1-2	HCC44	Mito	1.277238896945321	1.0581847542853922	-0.21905414265992884
HIF1a-1	ES2	RNA	1.3014578150823581	1.0821537149054894	-0.21930410017686874
MCL1-5	HCC44	AGP	1.3102191190788604	1.0895329787334687	-0.2206861403453917
MYC-1	A549	RNA	5.0000004342942646	4.778151684677908	-0.22184874961635614
PTK2-2	A549	RNA	5.0000004342942646	4.778151684677908	-0.22184874961635614
MYC-2	A549	RNA	5.0000004342942646	4.778151684677908	-0.22184874961635614
CCND1-2	A549	RNA	5.0000004342942646	4.778151684677908	-0.22184874961635614
ITGAV-2	A549	RNA	5.0000004342942646	4.778151684677908	-0.22184874961635614
ITGAV-1	A549	RNA	5.0000004342942646	4.778151684677908	-0.22184874961635614
BRAF1-1	HCC44	ER	1.1749674128356735	0.9511224356611595	-0.22384497717451401
SMARCB1-1	ES2	DNA	1.4080211844826802	1.1822896632234565	-0.2257315212592237
CDK2-1	A549	AGP	0.8442394214163413	0.6175552890290431	-0.22668413238729823
ARID1B-1	A549	AGP	0.8131276265600312	0.5840098209656499	-0.22911780559438133
GPX4-2	A549	AGP	0.8348084969764206	0.6050312108255981	-0.2297772861508225
MCL1-2	ES2	Mito	0.9612997375749415	0.7295063239992697	-0.23179341357567174
STAT3-1	HCC44	RNA	1.2059742276137988	0.972639339678577	-0.23333488793522184
KRAS-2A	ES2	DNA	1.096219398302999	0.8625866888269842	-0.2336327094760149
BCL2L2-2	A549	RNA	0.610563446092712	0.3753953818358836	-0.23516806425682835
RAF1-1	ES2	DNA	0.9846570117831251	0.7485484851238506	-0.2361085266592745
BCL2L2-1	ES2	RNA	1.0219644576662077	0.7858279663205665	-0.2361364913456412
BCL2-2	ES2	Mito	0.907995478018664	0.6715596669258572	-0.23643581109280676
BRAF-2	HCC44	Mito	1.277238896945321	1.0403742405456253	-0.23686465639969567
BRCA1-1	HCC44	Mito	1.277238896945321	1.0403742405456253	-0.23686465639969567
ERBB3-2	ES2	ER	0.7836171673981769	0.5459754117758249	-0.237641755622352
CCND1-1	A549	Mito	1.3121333452145172	1.0733251601676694	-0.23880818504684775
PRDX1-1	A549	RNA	0.6974015434634522	0.45774842276279876	-0.23965312070065342
CCNE1-2	ES2	RNA	1.2222661312232186	0.9817994117979735	-0.2404667194252451
DOT1L-2	ES2	ER	1.2203608753567239	0.9794415581868885	-0.2409193171698354
BCL2-2	HCC44	AGP	1.3102191190788604	1.068633135242372	-0.24158598383648844
DOT1L-2	ES2	DNA	1.1046499643452892	0.8625866888269842	-0.24206327551830498
CDK4-2	A549	DNA	0.9538722145248943	0.7115539306658438	-0.24231828385905052
TXN-1	HCC44	Mito	1.054999246808758	0.812434230451853	-0.24256501635690486
SLC2A2-2	A549	RNA	1.0127812043862598	0.7701715995779136	-0.24260960480834626
BCL2-2	HCC44	RNA	1.3187008279270027	1.07607212314169	-0.24262870478531262
ERBB3-1	HCC44	DNA	1.2212843735941012	0.976731936507188	-0.2445524370869132
HIF1a-2	A549	AGP	0.7112333445374969	0.4662471466894941	-0.2449861978480028
TXN-2	HCC44	AGP	1.0196104286812189	0.7730255339106461	-0.24658489477057277
MCL1-5	A549	ER	0.7061196536941929	0.4585748141490392	-0.24754483954515372
ARID1B-2	ES2	AGP	0.43329003794829335	0.18492766415829293	-0.24836237379000042
BCL2L2-1	A549	RNA	0.5415731546323053	0.29187578288674987	-0.2496973717455554
BCL2L2-2	ES2	RNA	1.3014578150823581	1.0516979178022887	-0.24975989728006942
ATP50-1	ES2	Mito	0.9217461075861153	0.6715596669258572	-0.2501864406602581
KIF11-2	ES2	ER	4.977724039583112	4.726999162230527	-0.2507248773525852
CHEK2-2	HCC44	DNA	1.293466463640117	1.0418574793323474	-0.25160898430776957
RAC1-2	A549	ER	0.5553026887877743	0.30355759079431244	-0.2517450979934619
KRAS-2B	ES2	ER	0.5648255579933892	0.3122462893004709	-0.2525792686929183
YAP1-2	HCC44	AGP	0.8275261936269852	0.5744426852750248	-0.25308350835196036
RAC1-2	ES2	AGP	1.2005723563510629	0.9454907346930659	-0.25508162165799697
ITGAV-2	A549	Mito	4.95424294373359	4.698970438630283	-0.25527250510330646
CCND1-2	A549	Mito	4.95424294373359	4.698970438630283	-0.25527250510330646
ITGAV-1	A549	Mito	4.95424294373359	4.698970438630283	-0.25527250510330646
MYC-1	A549	Mito	4.95424294373359	4.698970438630283	-0.25527250510330646
MYC-2	A549	Mito	4.95424294373359	4.698970438630283	-0.25527250510330646
EGFR-1	A549	RNA	0.9436435586227665	0.6878481889429899	-0.25579536967977656
GPX4-1	HCC44	RNA	1.30828760831698	1.0523979966332613	-0.2558896116837188
ATF4-2	HCC44	DNA	1.3128199625158505	1.0567411391018449	-0.2560788234140057
JAK3-1	ES2	DNA	1.096219398302999	0.8399167529479871	-0.256302645355012
SMARCB1-1	ES2	Mito	1.4329740681352043	1.1749531640018112	-0.2580209041333932
MCL1-5	A549	AGP	0.7243137835175436	0.4662471466894941	-0.25806663682804953
BRAF-2	HCC44	RNA	1.3187008279270027	1.0604063097709866	-0.2582945181560161
SMARCB1-1	HCC44	ER	3.7174538443242966	3.458896868907728	-0.2585569754165684
BRD4-1	ES2	DNA	2.5659640802739507	2.3072387738888662	-0.2587253063850845
EGFR-1	ES2	AGP	1.3427652567569295	1.0838942591854854	-0.25887099757144405
RHOA-1	A549	DNA	0.9111116302916248	0.6514466168882704	-0.25966501340335435
SMARCB1-1	A549	AGP	0.6290615256975205	0.3688755437280351	-0.2601859819694854
PRDX1-2	ES2	ER	1.0802864270014931	0.8200490314210374	-0.2602373955804558
HIF1a-1	HCC44	AGP	1.2888291937938614	1.028580396439148	-0.2602487973547134
BCL2-1	HCC44	AGP	1.0196104286812189	0.7585086872708166	-0.2611017414104023
RAC1-2	A549	DNA	0.5318622848198771	0.2705272040664451	-0.261335080753432
CHEK2-2	A549	AGP	0.7669976404435055	0.5052327077863202	-0.26176493265718526
EGFR-1	A549	AGP	0.9881910391190722	0.7263937992108682	-0.261797239908204
ERBB3-2	HCC44	ER	1.0358980147713148	0.7734787273779753	-0.26241928739333953
JAK3-2	ES2	ER	0.728256897001367	0.4654363484404551	-0.26282054856091186
MAPK1-1	A549	DNA	0.6892596538409238	0.425376512583848	-0.2638831412570758
BCL2-2	A549	DNA	1.049416540414654	0.7850400838425093	-0.2643764565721447
RAC1-1	A549	RNA	0.8880072809524364	0.6229284656267563	-0.2650788153256801
DOT1L-2	HCC44	ER	2.70319375698737	2.4370470457836153	-0.26614671120375455
SMARCB1-2	A549	DNA	1.1035612468604905	0.836098024745693	-0.26746322211479756
GPX4-2	ES2	AGP	4.823909175238583	4.556302935061552	-0.26760624017703094
KRAS-1	ES2	RNA	1.231408576403123	0.9637172246510205	-0.26769135175210257
CDK4-3	HCC44	RNA	1.1725068960297422	0.9046477617221632	-0.267859134307579
XBP-2	HCC44	ER	1.3210400516722882	1.051098673324051	-0.26994137834823717
ERBB2-2	A549	DNA	1.1035612468604905	0.8331454415542758	-0.2704158053062147
CHEK2-1	ES2	ER	1.2750924874052767	1.004219037210263	-0.27087345019501363
TXN-1	A549	ER	0.5576033728910939	0.28600878868608004	-0.2715945842050138
PRDX1-2	A549	ER	0.45178710263627775	0.17940362489056808	-0.2723834777457097
KRAS-2B	A549	Mito	0.8089945165031778	0.5354724273431745	-0.2735220891600033
CTNNB1-1	HCC44	DNA	1.3165031166144534	1.0418574793323474	-0.274645637282106
HIF1a-2	HCC44	DNA	1.3165031166144534	1.0418574793323474	-0.274645637282106
EGFR-2	ES2	ER	1.2159933455990355	0.939864182842164	-0.2761291627568715
RHOA-2	A549	RNA	0.6081458999151976	0.331343842366626	-0.2768020575485716
COX5B-1	ES2	AGP	0.8795283517591757	0.6022061488614212	-0.27732220289775444
ERBB3-1	A549	DNA	0.7153909020286255	0.43777843172922326	-0.2776124702994023
DOT1L-1	A549	ER	0.8273882376413002	0.5496068513628128	-0.27778138627848736
YAP1-2	HCC44	DNA	0.7978746065431677	0.5192613096103952	-0.2786132969327725
CDK2-2	HCC44	RNA	5.278754035247093	5.0000004342942646	-0.27875360095282886
MYC-1	HCC44	RNA	5.278754035247093	5.0000004342942646	-0.27875360095282886
ITGAV-1	HCC44	RNA	5.278754035247093	5.0000004342942646	-0.27875360095282886
BRD4-2	HCC44	RNA	5.278754035247093	5.0000004342942646	-0.27875360095282886
CCNE1-1	HCC44	RNA	5.278754035247093	5.0000004342942646	-0.27875360095282886
MYC-2	HCC44	RNA	5.278754035247093	5.0000004342942646	-0.27875360095282886
BRD4-1	HCC44	RNA	5.278754035247093	5.0000004342942646	-0.27875360095282886
ITGAV-2	HCC44	RNA	5.278754035247093	5.0000004342942646	-0.27875360095282886
KIF11-2	HCC44	RNA	5.278754035247093	5.0000004342942646	-0.27875360095282886
KIF11-1	HCC44	RNA	5.278754035247093	5.0000004342942646	-0.27875360095282886
ARID1B-1	A549	DNA	0.7942152335660033	0.5147359596832815	-0.27947927388272187
SMARCB1-2	A549	ER	1.1161746945076085	0.8364389216539748	-0.2797357728536337
PRDX1-1	ES2	ER	0.5605871402557853	0.280818019662794	-0.27976912059299125
MCL1-5	HCC44	RNA	1.3187008279270027	1.0381890869472103	-0.28051174097979237
BRCA1-1	HCC44	ER	1.3218828472034765	1.0412047531434614	-0.2806780940600151
SMARCB1-2	A549	AGP	1.1248667945201118	0.843635410497111	-0.28123138402300085
GPX4-1	A549	AGP	0.7476013763038791	0.4662471466894941	-0.28135422961438505
AKT1-1	ES2	Mito	0.9044998198682211	0.6225236741027572	-0.2819761457654639
BRCA1-1	A549	DNA	0.7683389080500523	0.48617975427804483	-0.2821591537720075
XBP-2	A549	RNA	0.8363763054301999	0.5533079679227375	-0.2830683375074624
AKT1-2	HCC44	RNA	1.1797904420814391	0.8965979677205271	-0.283192474360912
KRAS-1	HCC44	AGP	3.7174538443242966	3.433938096237821	-0.2835157480864754
KRAS-1	A549	ER	2.3388189908476456	2.0531863218076225	-0.28563266904002305
CDK4-2	HCC44	DNA	1.3128199625158505	1.027178433857732	-0.2856415286581184
BRD4-2	A549	Mito	3.5392695957627716	3.252725750383691	-0.2865438453790805
ERBB3-1	ES2	DNA	1.096219398302999	0.8094819829575164	-0.2867374153454827
BCL2-2	A549	RNA	1.0486282177408164	0.7613873571840217	-0.28724086055679465
CTNNB1-2	A549	DNA	0.8496748888478634	0.561433224188534	-0.2882416646593293
SUZ12-1	A549	Mito	1.3982119618759925	1.1089429532474755	-0.289269008628517
SUZ12-1	ES2	ER	1.2750924874052767	0.9856899533309577	-0.28940253407431904
BRCA1-1	ES2	ER	1.2750924874052767	0.9856899533309577	-0.28940253407431904
TXN-2	HCC44	Mito	0.9242648862811204	0.6348525914440584	-0.289412294837062
EZH2-2	HCC44	RNA	1.181835336436257	0.8919637092436563	-0.28987162719260073
RAF1-1	ES2	AGP	1.0465452597701397	0.756363059334495	-0.2901822004356447
DOT1L-1	ES2	DNA	1.0390799235402972	0.7485484851238506	-0.2905314384164466
CHEK2-1	HCC44	DNA	1.192941024676953	0.9018990551629393	-0.2910419695140136
EGFR-2	A549	AGP	2.151811317302866	1.8605507048058074	-0.2912606124970587
GPX4-2	A549	ER	0.7508768445171521	0.4593039876501739	-0.2915728568669782
BCL2L2-1	A549	ER	0.5576033728910939	0.2650538610356039	-0.29254951185548994
ATP50-2	HCC44	DNA	1.490555957681802	1.197765454677815	-0.292790503003987
CDK4-2	HCC44	AGP	1.2944865989783918	1.0008924995594939	-0.2935940994188979
ATP50-2	ES2	DNA	1.1285843498240342	0.8339070473278359	-0.2946773024961983
MAPK1-1	A549	RNA	0.7020185554683536	0.4055629122640767	-0.29645564320427686
ERBB3-1	HCC44	ER	1.3181224947347012	1.0209568027199922	-0.297165692014709
JAK3-1	A549	AGP	1.0660554237485693	0.767670419863826	-0.2983850038847433
MAPK1-2	HCC44	ER	1.3210400516722882	1.0224635932493136	-0.29857645842297464
EGFR-2	HCC44	ER	1.3210400516722882	1.0224635932493136	-0.29857645842297464
RAC1-2	HCC44	ER	1.3210400516722882	1.0224635932493136	-0.29857645842297464
EZH2-1	A549	ER	1.0968561638847263	0.7973358581028225	-0.2995203057819038
STAT3-1	HCC44	AGP	1.2940474121972156	0.9927876049282518	-0.30125980726896384
TXN-1	HCC44	RNA	1.0839941713306194	0.7825193202914826	-0.30147485103913674
SLC2A2-2	A549	DNA	0.9291367657437687	0.6267693835056639	-0.3023673822381048
BCL2-2	HCC44	DNA	1.3165031166144534	1.0139161663497815	-0.30258695026467186
ATP50-1	A549	ER	1.1024579266016958	0.7997084281938174	-0.30274949840787846
KRAS-2B	ES2	RNA	0.5412083735123974	0.237892303413427	-0.3033160700989704
MAPK1-2	HCC44	AGP	1.3102191190788604	1.0053489991573488	-0.3048701199215116
BCL2-1	ES2	ER	0.5605871402557853	0.25361380706436826	-0.306973333191417
STAT3-2	A549	AGP	0.7734249107270538	0.4662471466894941	-0.3071777640375597
GPX4-2	HCC44	Mito	1.6036073354746354	1.2963885006151241	-0.3072188348595113
RAF1-2	A549	DNA	0.7624248836678097	0.4546364339118063	-0.3077884497560034
ARID1B-2	A549	DNA	0.7624248836678097	0.4546364339118063	-0.3077884497560034
SDHB-2	ES2	AGP	1.4950012788555076	1.1871019255798163	-0.3078993532756913
SUZ12-1	HCC44	ER	2.2984557852304928	1.990136274525168	-0.3083195107053247
BRCA1-1	HCC44	AGP	1.3102191190788604	1.0008924995594939	-0.30932661951936646
GPX4-2	A549	DNA	0.734713719225095	0.425376512583848	-0.309337206641247
KRAS-1	ES2	DNA	1.2389082599412768	0.9294583103872752	-0.3094499495540016
COX5B-1	ES2	DNA	0.8771603149146523	0.5666561600018026	-0.31050415491284966
HIF1a-2	HCC44	RNA	1.3095044741935156	0.9978867555528558	-0.3116177186406598
CHEK2-1	ES2	AGP	1.2872473837051908	0.9749063050533002	-0.31234107865189054
GLS-1	A549	ER	0.9845209230641061	0.6718725856189094	-0.3126483374451967
CTNNB1-2	HCC44	RNA	1.3187008279270027	1.0059270504594504	-0.3127737774675523
EGLN1-8	A549	ER	0.8992603008199607	0.5850042052359095	-0.3142560955840512
ERBB2-2	A549	RNA	1.1351243998682592	0.8206196481012049	-0.3145047517670543
YAP1-1	HCC44	AGP	1.0196104286812189	0.7027648613704898	-0.3168455673107291
XBP-2	HCC44	DNA	1.3165031166144534	0.9995018688080115	-0.3170012478064419
YAP1-2	HCC44	ER	0.7976086227041528	0.48048718307346444	-0.31712143963068834
BRAF1-1	ES2	Mito	3.5064887633864332	3.189319959083701	-0.3171688043027321
TXN-1	ES2	ER	1.2750924874052767	0.9557662816091024	-0.3193262057961743
AKT1-2	ES2	ER	0.6733135337544003	0.35337434180492067	-0.3199391919494796
CHEK2-2	HCC44	RNA	1.30828760831698	0.9864966410340217	-0.3217909672829584
BCL2-1	ES2	AGP	0.5865093370069356	0.2642321250170312	-0.32227721198990444
MCL1-2	HCC44	ER	0.7470523656788068	0.4221466991668599	-0.32490566651194697
KRAS-2B	HCC44	ER	0.8420953350605702	0.514242430409422	-0.32785290465114825
BCL2-2	ES2	DNA	0.8771603149146523	0.5491682092720682	-0.3279921056425841
XBP-1	A549	AGP	0.8068643952453464	0.476335031642945	-0.33052936360240137
JAK3-1	ES2	Mito	1.0600946579800052	0.7295063239992697	-0.3305883339807355
YAP1-2	A549	RNA	0.9009915855478423	0.5698335212285739	-0.3311580643192684
GLS-1	ES2	ER	1.287017704897484	0.9557662816091024	-0.33125142328838164
ERBB3-1	A549	RNA	0.7202516174051665	0.3869318490752428	-0.3333197683299237
KIF11-2	A549	RNA	3.815476007701721	3.4814864944163775	-0.33398951328534343
ERBB2-2	A549	Mito	1.0849625991573313	0.7507055062141196	-0.3342570929432117
JAK3-2	ES2	RNA	0.7494195921038077	0.4139736028391259	-0.33544598926468183
PIK3CA-2	A549	ER	1.2388930516880965	0.9028378143389073	-0.3360552373491892
CDK4-3	HCC44	AGP	1.0895094327180164	0.7533707457293464	-0.33613868698867
PRDX1-2	ES2	RNA	1.2222661312232186	0.8854552273408092	-0.3368109038824094
SLC2A2-2	A549	ER	1.0583083467147014	0.7214717204519601	-0.33683662626274136
KRAS-2B	HCC44	DNA	0.8561565017548254	0.5192613096103952	-0.3368951921444302
YAP1-1	HCC44	DNA	1.0179286878535583	0.6810293141137277	-0.3368993737398306
STAT3-1	HCC44	DNA	1.2433643260484166	0.9063798943644379	-0.33698443168397874
ATP50-1	ES2	ER	1.025229024288082	0.6879863042713484	-0.3372427200167335
PIK3CA-2	A549	AGP	1.3087168154671285	0.9706582875985332	-0.33805852786859525
ATP50-1	ES2	RNA	1.0219644576662077	0.6829722466863938	-0.3389922109798139
HIF1a-1	HCC44	DNA	1.3165031166144534	0.976731936507188	-0.33977118010726537
AKT1-1	A549	RNA	0.8422833674249601	0.5022098602765772	-0.3400735071483829
SDHB-1	A549	ER	0.8362378616973314	0.49554413590997315	-0.34069372578735824
EGFR-1	ES2	RNA	1.515246391159971	1.1734431969848629	-0.34180319417510807
MTOR-2	ES2	ER	4.602060425622227	4.259637744800021	-0.3424226808222057
CCNE1-2	HCC44	ER	2.6283554364134702	2.2857723114514155	-0.3425831249620548
XBP-1	A549	ER	0.8209650696939683	0.477937130626629	-0.3430279390673393
STAT3-1	A549	RNA	0.9009915855478423	0.5565386918293552	-0.3444528937184871
EGLN1-9	A549	ER	1.0891938861847954	0.7435696633414987	-0.34562422284329675
RAC1-1	ES2	RNA	1.138773118379374	0.7931162382593862	-0.34565688011998774
BRCA1-1	HCC44	RNA	1.3187008279270027	0.972639339678577	-0.34606148824842575
BRCA1-1	A549	RNA	0.9009915855478423	0.5541689433667965	-0.34682264218104586
RAC1-1	A549	DNA	0.8842906799949442	0.5344458429912926	-0.34984483700365154
GLS-2	A549	DNA	3.832509347000501	3.4814864944163775	-0.3510228525841237
CCNE1-2	A549	DNA	3.832509347000501	3.4814864944163775	-0.3510228525841237
ERBB3-2	ES2	DNA	0.7759588016509074	0.4249040395435023	-0.35105476210740505
AKT1-1	HCC44	AGP	1.9611186870910646	1.6095905005963804	-0.3515281864946842
COX5B-2	A549	AGP	0.9881910391190722	0.6363663365807257	-0.3518247025383465
MAPK1-1	ES2	RNA	5.255272939397571	4.903090421286208	-0.3521825181113627
ATF4-2	ES2	DNA	2.1201880153115638	1.7675393341107057	-0.352648681200858
EGFR-2	HCC44	AGP	1.3102191190788604	0.9568299189352213	-0.35338920014363906
XBP-1	HCC44	RNA	1.074367665511829	0.7194656524726096	-0.3549020130392194
SDHB-2	A549	RNA	1.1864956945928626	0.8206196481012049	-0.3658760464916577
ERBB3-1	HCC44	AGP	1.2526219239645162	0.8858823116867336	-0.3667396122777826
CTNNB1-1	HCC44	RNA	1.4987371753357506	1.1310234749690733	-0.3677137003666773
CHEK2-2	HCC44	AGP	1.3102191190788604	0.9419908281108345	-0.3682282909680259
ARID1B-1	ES2	AGP	1.2872473837051908	0.9188120282817785	-0.3684353554234122
CDK4-3	HCC44	ER	1.2437600108544784	0.8747612380848688	-0.3689987727696096
KIF11-1	ES2	ER	4.283997090659466	3.9145702389696386	-0.36942685168982736
CSNK1A1-2	ES2	AGP	1.2872473837051908	0.9170100146435507	-0.37023736906164006
TXN-2	HCC44	ER	1.058781396797752	0.6858975193269935	-0.37288387747075846
MCL1-5	HCC44	DNA	1.3165031166144534	0.9428904990417254	-0.373612617572728
DOT1L-1	A549	AGP	0.8401819340045024	0.4662471466894941	-0.3739347873150083
ERBB3-1	ES2	AGP	1.127950164593094	0.7520385803667807	-0.3759115842263133
EZH2-1	HCC44	AGP	2.7516767891462868	2.3745409890912472	-0.37713580005503955
CHEK2-2	A549	ER	0.7508768445171521	0.3719060783072976	-0.3789707662098545
ATF4-2	A549	ER	4.602060425622227	4.221849183910622	-0.3802112417116055
HIF1a-1	A549	RNA	1.0444985438950425	0.6625121887996067	-0.38198635509543577
EGFR-1	ES2	DNA	1.2781339522886643	0.8958762402095832	-0.3822577120790811
CDK4-2	HCC44	RNA	1.3187008279270027	0.9339844667570085	-0.3847163611699942
COX5B-1	HCC44	DNA	1.3165031166144534	0.9297500925839707	-0.38675302403048273
AKT1-2	HCC44	AGP	1.2905932810854555	0.9022777740512364	-0.388315507034219
ERBB3-2	A549	ER	0.5916602350198966	0.20312417468873203	-0.3885360603311646
PRDX1-1	HCC44	DNA	1.2499730291180213	0.8608487781028058	-0.3891242510152155
BRD4-1	A549	AGP	0.8442394214163413	0.4517766356952613	-0.39246278572108007
PRDX1-1	A549	AGP	0.8442394214163413	0.4517766356952613	-0.39246278572108007
BRCA1-1	A549	AGP	0.8401819340045024	0.4457366831623084	-0.39444525084219395
SMARCB1-2	HCC44	Mito	1.6909512629174286	1.2963885006151241	-0.39456276230230447
ERBB2-2	ES2	DNA	1.324085653807787	0.9294583103872752	-0.39462734342051176
TXN-1	ES2	RNA	1.3014578150823581	0.905404540653657	-0.3960532744287011
AKT1-1	ES2	RNA	0.8715717905903534	0.4727083950931684	-0.39886339549718497
EZH2-1	A549	AGP	1.1253402432554376	0.7263937992108682	-0.39894644404456936
SDHB-2	ES2	ER	1.5307112373626448	1.1311103089035055	-0.3996009284591393
SDHB-2	HCC44	DNA	4.564271864732827	4.162727731791964	-0.4015441329408631
RAF1-1	ES2	Mito	1.1610254793387966	0.7569302709009301	-0.4040952084378665
SDHB-2	ES2	DNA	1.492451202787621	1.0874986930008286	-0.4049525097867923
RAF1-1	HCC44	DNA	1.0179286878535583	0.6125710565250719	-0.40535763132848635
EGFR-2	HCC44	RNA	1.4120833983429446	1.0059270504594504	-0.4061563478834942
RAF1-2	A549	RNA	0.7559740608907866	0.3488296871184572	-0.40714437377232937
JAK3-2	A549	RNA	0.8117771900339407	0.40432813832008774	-0.4074490517138529
EZH2-1	A549	RNA	1.1138059199882642	0.703921808937889	-0.40988411105037514
CCND1-1	HCC44	RNA	1.30828760831698	0.8965979677205271	-0.41168964059645297
GLS-1	ES2	AGP	1.3351091342478743	0.9223722418825958	-0.41273689236527844
CSNK1A1-2	HCC44	AGP	2.1742581694978194	1.759950662181617	-0.41430750731620236
EGLN1-8	A549	DNA	0.9291367657437687	0.5147359596832815	-0.41440080606048724
AURKB-2	ES2	ER	2.6430190333011336	2.224101364317827	-0.4189176689833065
CDK4-1	HCC44	DNA	1.9604961844792437	1.5415216238062905	-0.41897456067295313
ATF4-2	ES2	ER	1.9569189803901967	1.5372383159829845	-0.4196806644072122
CTNNB1-2	ES2	ER	1.635449438940293	1.2138431917277652	-0.4216062472125277
GLS-2	ES2	AGP	0.9140323572481907	0.4910017675412748	-0.42303058970691587
CCND1-1	A549	AGP	1.3949893932294204	0.9706582875985332	-0.42433110563088716
SDHB-2	A549	AGP	1.3949893932294204	0.9706582875985332	-0.42433110563088716
CTNNB1-1	A549	AGP	1.3949893932294204	0.9706582875985332	-0.42433110563088716
STAT3-2	ES2	RNA	0.7966099711830521	0.37171054205172227	-0.42489942913132983
SDHB-2	HCC44	Mito	4.778151684677908	4.352182952405627	-0.42596873227228116
DOT1L-1	ES2	RNA	1.1995360673215714	0.7722439073750973	-0.42729215994647407
SMARCB1-2	A549	RNA	1.1351243998682592	0.7076879647191648	-0.42743643514909435
ERBB3-1	HCC44	RNA	1.2940781704508075	0.8636498618505943	-0.4304283086002132
CCND1-1	A549	ER	1.3757516164542376	0.9450045727651233	-0.4307470436891143
KRAS-2A	ES2	RNA	1.1851836515106422	0.7526518978993962	-0.43253175361124596
BRD4-2	A549	ER	3.6726414999079346	3.237643451093853	-0.43499804881408144
GLS-2	ES2	DNA	0.8907718211092677	0.4542118251827961	-0.43655999592647154
BRAF-2	A549	DNA	0.9538722145248943	0.5147359596832815	-0.4391362548416129
CHEK2-1	A549	ER	0.8992603008199607	0.4593039876501739	-0.4399563131697868
AKT1-2	A549	RNA	0.9009915855478423	0.45774842276279876	-0.44324316278504355
KIF11-1	A549	RNA	3.815476007701721	3.3716115042439534	-0.4438645034577675
YAP1-1	ES2	ER	2.6430190333011336	2.1947261842714014	-0.4482928490297322
GLS-2	ES2	RNA	0.9069087493170844	0.45790812296413685	-0.4490006263529476
CDK2-1	A549	ER	0.9845209230641061	0.5353963977408569	-0.4491245253232492
EGLN1-9	A549	DNA	1.1022183158469814	0.6514466168882704	-0.45077169895871094
KRAS-2A	ES2	ER	1.2414369626902801	0.7905988543009718	-0.4508381083893084
SDHB-1	A549	RNA	0.8588743060843176	0.40697031345549906	-0.45190399262881853
BRD4-2	ES2	RNA	4.619789192582659	4.16633185606079	-0.45345733652186926
MCL1-5	ES2	DNA	1.2781339522886643	0.824172463807971	-0.4539614884806933
ATP50-2	HCC44	ER	1.4093303978099563	0.9511224356611595	-0.4582079621487968
ERBB2-1	ES2	DNA	1.324085653807787	0.8625866888269842	-0.4614989649808028
MCL1-2	ES2	RNA	1.1010588520416147	0.6391086696682297	-0.46195018237338503
BRCA1-1	ES2	AGP	1.2872473837051908	0.8235854798384413	-0.46366190386674944
EZH2-2	A549	AGP	0.8746276202066461	0.4103630922222312	-0.46426452798441487
DOT1L-2	ES2	RNA	1.1837591343024818	0.7190893006255101	-0.4646698336769717
YAP1-2	A549	DNA	0.9510029602620579	0.48617975427804483	-0.46482320598401305
BRCA1-2	HCC44	AGP	1.0775706359774133	0.6106123613748334	-0.4669582746025799
SMARCB1-1	HCC44	Mito	3.8616977361279834	3.3934399417396257	-0.4682577943883577
GLS-2	A549	Mito	3.8423925809325965	3.373581097106858	-0.4688114838257387
XBP-2	HCC44	RNA	1.3095044741935156	0.8404839335614203	-0.4690205406320953
RAF1-2	HCC44	ER	1.309828974832208	0.8397356135749767	-0.47009336125723133
CCND1-2	HCC44	ER	1.626888452280286	1.156606888258867	-0.4702815640214191
BCL2-1	A549	Mito	0.6822921966839632	0.2098236814412844	-0.47246851524267885
ARID1B-2	HCC44	ER	1.0609628095159171	0.5873019441220813	-0.4736608653938359
CSNK1A1-1	A549	Mito	4.95424294373359	4.477121689013927	-0.4771212547196626
BCL2L2-2	ES2	AGP	1.2872473837051908	0.8084849318224347	-0.478762451882756
ERBB2-2	HCC44	DNA	0.734994791602226	0.2485196304286187	-0.48647516117360734
EGFR-2	A549	RNA	2.126277521674827	1.6393228877411699	-0.486954633933657
ERBB2-1	A549	Mito	2.172385032312399	1.6834655986690574	-0.4889194336433418
ARID1B-1	HCC44	DNA	1.1123687096437356	0.61839664283883	-0.4939720668049056
KRAS-2A	ES2	AGP	1.1934918949583708	0.6965883636975229	-0.49690353126084796
RAF1-2	ES2	ER	1.0501986990303835	0.5527300999349383	-0.4974685990954453
SMARCB1-1	A549	DNA	0.7942152335660033	0.2965149370838818	-0.4977002964821215
DOT1L-2	A549	ER	0.9845209230641061	0.4855237262973716	-0.4989971967667345
DOT1L-2	A549	DNA	0.9538722145248943	0.4546364339118063	-0.49923578061308804
BRD4-1	A549	RNA	0.8985848032180181	0.3986022590289522	-0.49998254418906596
ATF4-1	HCC44	RNA	5.278754035247093	4.778151684677908	-0.500602350569185
RHOA-1	HCC44	RNA	5.278754035247093	4.778151684677908	-0.500602350569185
AURKB-2	ES2	RNA	2.7191092023716164	2.215784461094139	-0.5033247412774773
ARID1B-1	ES2	ER	1.2750924874052767	0.7682180177916339	-0.5068744696136428
TXN-1	HCC44	ER	1.1009874634791768	0.5940576513916469	-0.5069298120875299
SDHB-1	A549	DNA	0.8681108766351875	0.3599407862686498	-0.5081700903665377
BRCA1-2	HCC44	DNA	1.1123687096437356	0.6030370150392081	-0.5093316946045274
ERBB2-2	HCC44	RNA	0.7138480176664314	0.20408636959744714	-0.5097616480689842
COX5B-1	HCC44	RNA	1.3187008279270027	0.8087419854510869	-0.5099588424759158
BRAF1-1	A549	RNA	0.8985848032180181	0.3869318490752428	-0.5116529541427753
ERBB2-2	ES2	AGP	1.3007699314108556	0.7871219890393603	-0.5136479423714954
BRAF1-1	ES2	ER	3.7067957761422403	3.1911145669344525	-0.5156812092077878
KRAS-1	ES2	ER	1.2648074356744883	0.7486115951256567	-0.5161958405488316
XBP-1	A549	RNA	0.8329161839375164	0.3145442150234158	-0.5183719689141006
SDHB-1	A549	AGP	0.8746276202066461	0.3550175944982909	-0.5196100257083551
CCNE1-2	HCC44	DNA	2.6117683169174333	2.091885342594628	-0.5198829743228051
ATP50-2	A549	RNA	1.4946448727838202	0.9691396631322812	-0.525505209651539
EGFR-1	HCC44	RNA	1.7593426802067524	1.2327915440398796	-0.5265511361668729
AKT1-2	A549	ER	0.8992603008199607	0.3719060783072976	-0.5273542225126631
PIK3CA-2	HCC44	Mito	2.7253478504239372	2.1971342960895237	-0.5282135543344135
EGFR-1	HCC44	Mito	1.8280116010211491	1.2963885006151241	-0.531623100406025
CTNNB1-2	ES2	AGP	1.6583304304055226	1.1234882718738293	-0.5348421585316934
PTK2-2	A549	AGP	4.903090421286208	4.367977219588859	-0.5351132016973494
CCNE1-1	A549	AGP	3.5925151077159967	3.0566158524431484	-0.5358992552728483
ARID1B-2	HCC44	DNA	1.0179286878535583	0.48156601268042526	-0.536362675173133
RAC1-1	ES2	ER	1.2193337427297832	0.6813210927795513	-0.5380126499502319
SDHB-1	ES2	AGP	1.3553523645590504	0.8163830721944995	-0.5389692923645509
SUZ12-2	A549	AGP	2.0805039464312034	1.538319255419313	-0.5421846910118904
SMARCB1-1	ES2	RNA	1.6141611075742326	1.0708580038655864	-0.5433031037086462
BRD4-2	ES2	Mito	4.564271864732827	4.017729201254697	-0.5465426634781307
MTOR-1	HCC44	ER	1.957838064429656	1.410955558029814	-0.5468825063998419
KIF11-1	ES2	Mito	4.407485760872532	3.8603384408652586	-0.5471473200072738
RAF1-2	ES2	RNA	0.9821535552972643	0.43426286322192686	-0.5478906920753375
MAPK1-2	HCC44	RNA	1.4828045363442905	0.9340965495481005	-0.54870798679619
GLS-2	A549	RNA	3.93785252754542	3.388180605677146	-0.5496719218682742
CCND1-1	HCC44	ER	1.3210400516722882	0.7668632504943728	-0.5541768011779155
RHOA-2	ES2	AGP	5.255272939397571	4.698970438630283	-0.5563025007672877
CCNE1-2	A549	Mito	3.8423925809325965	3.285042324574116	-0.5573502563584807
SUZ12-1	HCC44	DNA	2.2450790246290957	1.6844004892708044	-0.5606785353582913
CHEK2-1	A549	DNA	0.9665504540869241	0.4042388005347419	-0.5623116535521822
YAP1-1	ES2	DNA	2.7226777884478848	2.158601854065697	-0.564075934382188
EGFR-2	ES2	RNA	1.2319146388952726	0.6619283162088714	-0.5699863226864013
BRCA1-2	ES2	RNA	0.9704088152149498	0.3981033339409831	-0.5723054812739667
CSNK1A1-2	HCC44	Mito	2.40754608373976	1.8329645606589235	-0.5745815230808364
PIK3CA-2	ES2	DNA	1.2781339522886643	0.7027979244873814	-0.5753360278012829
AKT1-1	ES2	ER	0.9134253116199712	0.337314162747548	-0.5761111488724232
SMARCB1-2	HCC44	DNA	1.7797855744080904	1.2036523864886297	-0.5761331879194607
TXN-2	HCC44	DNA	1.0658823800592208	0.48156601268042526	-0.5843163673787954
PTK2-2	A549	Mito	4.95424294373359	4.367977219588859	-0.5862657241447309
SMARCB1-1	ES2	AGP	1.651152420181786	1.0621453040293793	-0.5890071161524066
ARID1B-2	HCC44	AGP	1.0626992916324887	0.4719905309601009	-0.5907087606723878
STAT3-2	HCC44	DNA	1.0658823800592208	0.4724914496326482	-0.5933909304265725
ATF4-1	A549	ER	4.210853799609158	3.6167836824429336	-0.5940701171662242
STAT3-2	A549	DNA	0.8496748888478634	0.25207073421336945	-0.5976041546344939
PIK3CA-2	A549	RNA	1.5452984578145654	0.9451600474047211	-0.6001384104098443
PTK2-1	HCC44	Mito	4.579784030911075	3.962211873404865	-0.6175721575062099
GLS-2	A549	ER	4.0000004342942646	3.381550026778133	-0.6184504075161317
KIF11-1	A549	AGP	3.7891470689793714	3.169751515318927	-0.6193955536604445
BRD4-2	ES2	DNA	4.602060425622227	3.9815170286002517	-0.6205433970219754
CCNE1-2	A549	AGP	3.79588045163834	3.17473663926498	-0.6211438123733601
BRD4-2	ES2	ER	4.602060425622227	3.980695279098878	-0.621365146523349
PTK2-2	A549	ER	4.8450984743085215	4.221849183910622	-0.6232492903978999
EGLN1-9	A549	AGP	1.1420810211847254	0.5187836607275503	-0.6232973604571751
ERBB2-2	A549	ER	1.2388930516880965	0.6153042647228539	-0.6235887869652426
BRD4-1	A549	DNA	0.9291367657437687	0.3030382473528437	-0.626098518390925
RHOA-1	ES2	Mito	5.255272939397571	4.623249724692165	-0.6320232147054057
SLC2A1-1	ES2	RNA	4.619789192582659	3.9815170286002517	-0.6382721639824074
BRCA1-2	HCC44	ER	1.0587722139565554	0.4171930418392402	-0.6415791721173152
PTK2-1	ES2	ER	1.7852742971788238	1.132844372306967	-0.6524299248718568
CTNNB1-1	A549	DNA	1.4507446649833768	0.7949401139962068	-0.65580455098717
CTNNB1-1	ES2	AGP	3.4993980837250795	2.8425324728590446	-0.6568656108660349
BRAF1-1	HCC44	RNA	1.30828760831698	0.6465570771886671	-0.661730531128313
MCL1-2	ES2	ER	1.1574702987454684	0.49510257504566524	-0.6623677236998031
STAT3-2	ES2	DNA	0.8624770432012892	0.1993781964908891	-0.6630988467104001
SUZ12-1	HCC44	AGP	2.2156083981404557	1.5519731712226545	-0.6636352269178012
ARID1B-1	ES2	RNA	1.3014578150823581	0.6363840821853098	-0.6650737328970483
EZH2-1	ES2	ER	2.701532655394884	2.0342375018251286	-0.6672951535697553
EGFR-1	HCC44	ER	1.82926128479181	1.1597792963261977	-0.6694819884656122
KIF11-1	A549	DNA	3.832509347000501	3.1601035879658155	-0.6724057590346857
DOT1L-1	HCC44	DNA	1.819707260810814	1.1470397734713034	-0.6726674873395107
STAT3-1	HCC44	ER	1.3210400516722882	0.6462560359204189	-0.6747840157518693
BCL2-2	A549	AGP	1.1420810211847254	0.4662471466894941	-0.6758338744952314
RHOA-1	ES2	DNA	5.230449355672539	4.54406847864454	-0.6863808770279984
PTK2-1	ES2	RNA	1.672891362060852	0.9817994117979735	-0.6910919502628786
CDK4-3	A549	RNA	2.1995124747098362	1.5048944828704067	-0.6946179918394295
ATP50-1	HCC44	Mito	3.381550026778133	2.6835239601904814	-0.6980260665876514
CDK2-2	ES2	ER	5.255272939397571	4.556302935061552	-0.6989700043360187
KIF11-2	ES2	AGP	5.255272939397571	4.556302935061552	-0.6989700043360187
ERBB2-1	HCC44	DNA	1.0179286878535583	0.3165722200982586	-0.7013564677552997
SDHB-2	ES2	RNA	1.87835662347878	1.1734431969848629	-0.7049134264939172
PTK2-1	ES2	AGP	1.5806455776082928	0.8691425677192715	-0.7115030098890214
COX5B-2	HCC44	RNA	2.6506657590557285	1.9341407403048656	-0.7165250187508629
CCNE1-2	ES2	DNA	1.2703227886323798	0.5536657631842743	-0.7166570254481055
EZH2-2	HCC44	Mito	1.2566779159096262	0.5391906403072496	-0.7174872756023766
PIK3CA-2	ES2	ER	1.2750924874052767	0.5527300999349383	-0.7223623874703384
EGLN1-9	A549	RNA	1.1351243998682592	0.41071043571800103	-0.7244139641502582
PTK2-1	A549	RNA	4.301030429958246	3.5740317020219834	-0.7269987279362624
BCL2L2-4	A549	DNA	1.0184451987201113	0.28989689108300587	-0.7285483076371054
XBP-2	ES2	ER	1.9425764024035486	1.2138431917277652	-0.7287332106757833
DOT1L-2	HCC44	DNA	2.7891470689793714	2.0581578583103046	-0.7309892106690667
GLS-2	A549	AGP	3.9098238039451765	3.17473663926498	-0.7350871646801966
SDHB-1	ES2	DNA	1.2781339522886643	0.5397305669253789	-0.7384033853632854
PIK3CA-1	HCC44	RNA	2.673280638333669	1.9341407403048656	-0.7391398980288035
SMARCB1-2	ES2	Mito	1.944335471417119	1.1978913215890252	-0.7464441498280938
SUZ12-1	A549	AGP	1.5924395848079023	0.843635410497111	-0.7488041743107913
CCNE1-1	A549	DNA	3.832509347000501	3.080520031114152	-0.7519893158863491
CSNK1A1-2	HCC44	RNA	2.4068893331588987	1.6546547146018316	-0.7522346185570672
SUZ12-1	A549	DNA	1.7885484548502717	1.03613393753777	-0.7524145173125016
ERBB2-1	ES2	AGP	1.3553523645590504	0.6022061488614212	-0.7531462156976292
MTOR-1	HCC44	Mito	2.055929220708178	1.2963885006151241	-0.7595407200930537
CTNNB1-1	ES2	RNA	3.4814864944163775	2.7212468333414357	-0.7602396610749418
ATF4-2	ES2	AGP	1.9502011563752781	1.1871019255798163	-0.7630992307954618
RHOA-2	HCC44	RNA	5.278754035247093	4.511883795273139	-0.7668702399739544
SUZ12-1	ES2	RNA	1.7525293392914383	0.9817994117979735	-0.7707299274934648
CCND1-2	HCC44	DNA	1.8261944533311998	1.0539552039892928	-0.772239249341907
RAC1-1	HCC44	RNA	2.339134956290396	1.5612499604828918	-0.777884995807504
CDK2-1	HCC44	ER	5.255272939397571	4.477121689013927	-0.7781512503836439
CDK2-1	HCC44	Mito	5.230449355672539	4.452298105288895	-0.7781512503836439
SMARCB1-2	HCC44	ER	1.957838064429656	1.1753684717308501	-0.7824695926988059
ERBB3-1	ES2	ER	1.1193376648946223	0.3360346323784559	-0.7833030325161664
PIK3CA-1	A549	AGP	1.7599136442407575	0.9706582875985332	-0.7892553566422242
CDK4-3	ES2	Mito	5.255272939397571	4.458638283319914	-0.7966346560776572
AURKB-2	ES2	Mito	2.6619176345161613	1.8644702593365055	-0.7974473751796558
DOT1L-1	HCC44	Mito	2.0355751571323686	1.2372468693608907	-0.7983282877714779
MTOR-1	ES2	ER	2.701532655394884	1.9029851505350195	-0.7985475048598645
AKT1-1	HCC44	ER	2.011699699595681	1.208767596007609	-0.8029321035880721
SMARCB1-2	ES2	ER	2.0259720215706243	1.2138431917277652	-0.8121288298428591
CDK4-1	HCC44	AGP	1.9412852656974822	1.1279079259032294	-0.8133773397942528
PIK3CA-2	ES2	AGP	1.2528689150411878	0.4385105390314138	-0.814358376009774
PTK2-2	HCC44	RNA	5.278754035247093	4.447158465636484	-0.8315955696106094
YAP1-1	ES2	AGP	2.9656315326630023	2.1330464880463413	-0.8325850446166609
COX5B-2	HCC44	AGP	2.5796719693746764	1.7450631623082624	-0.8346088070664139
EGFR-1	HCC44	DNA	2.0386372268632775	1.2036523864886297	-0.8349848403746478
EZH2-1	HCC44	DNA	3.226869985285672	2.389340271204385	-0.837529714081287
PIK3CA-2	HCC44	DNA	2.761118345379128	1.9219882185134916	-0.8391301268656366
RHOA-2	ES2	DNA	5.230449355672539	4.388180605677146	-0.8422687499953927
RAC1-2	ES2	DNA	1.2294245450405066	0.3865577454665803	-0.8428667995739263
CDK2-2	A549	ER	4.8450984743085215	4.0000004342942646	-0.8450980400142569
SLC2A1-1	ES2	DNA	4.643453110780452	3.79588045163834	-0.8475726591421124
BRD4-1	ES2	AGP	2.483983471622021	1.63498069147773	-0.8490027801442908
ATF4-1	A549	DNA	4.335792536217458	3.4814864944163775	-0.8543060418010802
SMARCB1-2	ES2	RNA	1.9847020300233207	1.1299052527839268	-0.8547967772393938
CDK4-3	ES2	RNA	5.255272939397571	4.397940442966302	-0.857332496431269
JAK3-1	HCC44	DNA	1.8799990733518417	1.0205931413302858	-0.8594059320215559
BCL2L2-1	HCC44	RNA	1.8328144253656269	0.972639339678577	-0.8601750856870499
BRD4-2	ES2	AGP	4.602060425622227	3.7403631237885087	-0.8616973018337184
SLC2A1-1	ES2	AGP	4.602060425622227	3.7403631237885087	-0.8616973018337184
AKT1-1	HCC44	RNA	2.07764920681266	1.212359405934373	-0.865289800878287
SUZ12-2	HCC44	ER	4.54406847864454	3.6766940439191313	-0.8673744347254089
CSNK1A1-2	A549	RNA	2.0871684825818173	1.2158047395935196	-0.8713637429882977
AKT1-1	HCC44	DNA	2.036437455248789	1.1650205312728095	-0.8714169239759797
CCNE1-1	ES2	DNA	1.7359517604733259	0.8625866888269842	-0.8733650716463417
SLC2A1-1	HCC44	AGP	2.426465786954456	1.5519731712226545	-0.8744926157318016
BRCA1-2	HCC44	RNA	1.181835336436257	0.30624151786981924	-0.8755938185664378
CCND1-1	A549	DNA	1.7223912199901736	0.8452722268541092	-0.8771189931360645
SMARCB1-2	ES2	DNA	2.0147602186798106	1.1338957682842155	-0.8808644503955951
ATP50-2	A549	AGP	1.6081531351271023	0.7207414895502451	-0.8874116455768573
CDK4-1	A549	Mito	1.9915777066540816	1.096450433277747	-0.8951272733763347
RAC1-2	ES2	RNA	1.3014578150823581	0.40593129753319207	-0.895526517549166
SMARCB1-2	HCC44	RNA	1.8339607338431103	0.934365953866809	-0.8995947799763013
ERBB2-1	A549	ER	2.5512941143891847	1.6497524159601018	-0.9015416984290829
SUZ12-1	HCC44	RNA	2.2060738324042104	1.3023352716465904	-0.90373856075762
MAPK1-2	A549	DNA	1.7034037933947106	0.7993079786214008	-0.9040958147733098
MTOR-1	ES2	AGP	3.0229700366257037	2.114365124962457	-0.9086049116632466
ERBB2-1	A549	DNA	2.5071665543658384	1.5959368194103727	-0.9112297349554657
EZH2-2	ES2	AGP	2.1008255560744766	1.1871019255798163	-0.9137236304946603
ATF4-2	ES2	RNA	2.1062386722363216	1.1810208841234469	-0.9252177881128747
SDHB-1	HCC44	ER	2.386628501002745	1.4566290301243132	-0.9299994708784318
SUZ12-2	ES2	ER	2.4223272627768493	1.47243836543898	-0.9498888973378692
SUZ12-2	A549	Mito	2.3705908351915457	1.4155184394055518	-0.9550723957859939
ATP50-1	HCC44	ER	3.5064887633864332	2.5461505219875904	-0.9603382413988428
PIK3CA-1	A549	Mito	1.9472067740878714	0.9830967114954974	-0.964110062592374
RAC1-1	HCC44	AGP	2.2611342076999614	1.291599770139422	-0.9695344375605395
EGFR-2	HCC44	Mito	1.444006053073001	0.4726515625995992	-0.9713544904734018
MAPK1-2	A549	RNA	1.8649191027972427	0.8892601379834852	-0.9756589648137575
SDHB-2	A549	DNA	1.6553700279194847	0.6791830393185962	-0.9761869886008885
SLC2A2-2	HCC44	DNA	2.672074165428948	1.6903057597042068	-0.9817684057247413
BCL2L2-1	HCC44	DNA	1.8857602299718352	0.9018990551629393	-0.9838611748088959
GPX4-2	HCC44	DNA	1.971277899014844	0.9822549907459166	-0.9890229082689275
ATF4-2	A549	Mito	4.95424294373359	3.962211873404865	-0.992031070328725
CSNK1A1-2	A549	AGP	2.0805039464312034	1.088243752681745	-0.9922601937494584
MTOR-2	A549	DNA	1.9736336502072538	0.9793543429022789	-0.9942793073049749
EGLN1-8	HCC44	ER	3.5019452727389595	2.492032182087546	-1.0099130906514135
PTK2-1	A549	Mito	4.301030429958246	3.285042324574116	-1.01598810538413
CDK2-1	ES2	RNA	2.2043033162925023	1.1810208841234469	-1.0232824321690555
MTOR-2	A549	RNA	2.0054254185574028	0.9805117031445891	-1.0249137154128136
PIK3CA-1	A549	DNA	2.004533996054736	0.9793543429022789	-1.025179653152457
CSNK1A1-2	HCC44	DNA	2.6656553790472683	1.6396775586321786	-1.0259778204150898
EZH2-1	HCC44	ER	3.4054935808567484	2.3777864113279694	-1.027707169528779
CSNK1A1-1	ES2	RNA	3.627614530094615	2.594342070370179	-1.033272459724436
SUZ12-2	A549	ER	2.4612831083280904	1.4241602317114748	-1.0371228766166156
SUZ12-2	A549	DNA	2.453243251433208	1.408141143639072	-1.045102107794136
SUZ12-1	A549	ER	1.9586077491360396	0.9002588751979734	-1.0583488739380662
PIK3CA-1	A549	RNA	2.043180501967129	0.9805117031445891	-1.06266879882254
PIK3CA-1	HCC44	DNA	2.701532655394884	1.638783232646967	-1.062749422747917
SUZ12-2	HCC44	RNA	4.388180605677146	3.321964336793889	-1.0662162688832568
CDK4-3	ES2	AGP	5.255272939397571	4.187087077651409	-1.0681858617461621
XBP-2	ES2	RNA	2.176091693349946	1.1041439684857164	-1.0719477248642295
BRD4-2	A549	AGP	3.5925151077159967	2.5183315518238816	-1.0741835558921151
CDK2-2	A549	AGP	4.903090421286208	3.8239091752385836	-1.0791812460476247
JAK3-1	HCC44	RNA	2.14180709618986	1.0604063097709866	-1.0814007864188735
KRAS-1	A549	DNA	2.4436979335269773	1.3569517318268833	-1.086746201700094
SLC2A2-2	ES2	RNA	5.255272939397571	4.16633185606079	-1.0889410833367812
CCNE1-2	HCC44	AGP	2.656920229528287	1.566904643739785	-1.0900155857885019
EGLN1-9	HCC44	RNA	5.278754035247093	4.176091693349946	-1.1026623418971475
MTOR-1	ES2	Mito	2.775553703958	1.6725928421876546	-1.1029608617703452
XBP-2	ES2	DNA	2.3194557399419318	1.1926007215347796	-1.1268550184071522
PIK3CA-2	HCC44	RNA	2.692021578674956	1.5622939019379387	-1.1297276767370172
DOT1L-2	HCC44	AGP	2.6871521724529845	1.5526435956783045	-1.13450857677468
ATF4-1	A549	RNA	4.342423115116471	3.205458767722452	-1.1369643473940192
SUZ12-1	A549	RNA	1.9619103846861252	0.8181169802648074	-1.1437934044213178
PTK2-1	A549	AGP	4.397940442966302	3.237643451093853	-1.1602969918724488
SUZ12-2	A549	RNA	2.4511038654226565	1.286469891708523	-1.1646339737141334
MTOR-2	A549	AGP	2.0805039464312034	0.9152812022829672	-1.1652227441482363
SUZ12-2	ES2	Mito	2.4211444873328998	1.2503021252725568	-1.170842362060343
KIF11-2	A549	DNA	4.335792536217458	3.1601035879658155	-1.1756889482516422
SMARCB1-1	HCC44	DNA	3.7467432204262843	2.570651961370603	-1.1760912590556813
CDK4-1	A549	AGP	2.151811317302866	0.9706582875985332	-1.181153029704333
EZH2-2	ES2	ER	2.3998935855922054	1.2138431917277652	-1.1860503938644402
MTOR-1	HCC44	DNA	2.2983660382768343	1.1027298021166791	-1.1956362361601551
DOT1L-2	HCC44	Mito	3.031690476972214	1.8202883572878397	-1.2114021196843743
KRAS-2A	A549	ER	4.301030429958246	3.0835464857443395	-1.2174839442139063
SLC2A1-1	HCC44	RNA	2.4745956649642027	1.240922488393105	-1.2336731765710978
CTNNB1-1	ES2	ER	3.5794945977234858	2.331215288697429	-1.2482793090260569
PTK2-2	ES2	ER	2.4671428034531444	1.2138431917277652	-1.2532996117253792
BCL2L2-4	HCC44	AGP	3.133940415017355	1.878729161185332	-1.255211253832023
KRAS-2A	HCC44	Mito	5.230449355672539	3.962211873404865	-1.2682374822676739
RHOA-2	ES2	ER	5.255272939397571	3.980695279098878	-1.274577660298693
ATF4-2	A549	DNA	4.95424294373359	3.6690072152528406	-1.2852357284807492
CDK4-3	A549	ER	2.332360728237854	1.0455971048264763	-1.2867636234113777
SUZ12-2	ES2	DNA	2.4797116881788637	1.1926007215347796	-1.287110966644084
EZH2-1	HCC44	RNA	3.512660014392916	2.2239991609841803	-1.2886608534087358
EGLN1-8	ES2	AGP	3.9678157509228633	2.661828630625717	-1.3059871202971465
KIF11-1	ES2	AGP	4.494850455974358	3.1884254284236713	-1.306425027550687
EGFR-1	ES2	ER	1.9425764024035486	0.6288782206699886	-1.31369818173356
SMARCB1-1	HCC44	RNA	3.884607015592195	2.5535479993410544	-1.3310590162511406
KIF11-2	ES2	Mito	5.255272939397571	3.92361208843081	-1.331660850966761
CDK4-1	HCC44	RNA	2.344566460524963	1.0059270504594504	-1.3386394100655126
SDHB-1	HCC44	AGP	2.426465786954456	1.0820218128659311	-1.344443974088525
MTOR-1	ES2	DNA	2.7191738247185704	1.3680366143485119	-1.3511372103700585
PIK3CA-1	HCC44	Mito	2.5987110942512373	1.2372468693608907	-1.3614642248903466
CDK4-3	A549	Mito	2.471896005728276	1.1089429532474755	-1.3629530524808007
MTOR-1	A549	RNA	2.5397471048618976	1.1737906107678822	-1.3659564940940154
PTK2-2	ES2	RNA	2.7060532335686966	1.3378094434352574	-1.3682437901334392
SMARCB1-1	ES2	ER	2.1907775126048428	0.8179200640226711	-1.3728574485821716
SLC2A1-1	A549	ER	1.8569856340401696	0.47674628528644003	-1.3802393487537294
SLC2A2-2	ES2	DNA	5.230449355672539	3.8487327589636156	-1.381716596708923
MTOR-1	HCC44	RNA	2.4871636273080675	1.1007571203747195	-1.386406506933348
CSNK1A1-2	A549	DNA	2.3681509721344467	0.9793543429022789	-1.3887966292321678
PTK2-1	A549	ER	4.477121689013927	3.0835464857443395	-1.3935752032695876
PIK3CA-1	A549	ER	2.1968469149405654	0.7997084281938174	-1.397138486746748
CSNK1A1-1	HCC44	Mito	5.230449355672539	3.8302493532696027	-1.400200002402936
SLC2A1-1	A549	DNA	1.9044574961883731	0.48617975427804483	-1.4182777419103283
CDK2-2	A549	RNA	5.0000004342942646	3.5740317020219834	-1.4259687322722812
ATF4-2	A549	RNA	5.0000004342942646	3.5740317020219834	-1.4259687322722812
SDHB-2	HCC44	ER	4.977724039583112	3.5376024363953085	-1.4401216031878037
SDHB-1	HCC44	RNA	2.6569799633131144	1.212359405934373	-1.4446205573787414
BRD4-1	ES2	RNA	2.7565622985396905	1.3083051329814313	-1.4482571655582592
MTOR-2	A549	ER	2.2485436684218	0.7997084281938174	-1.4488352402279825
EGFR-2	A549	ER	2.359994557502857	0.9091078085839018	-1.4508867489189554
CCNE1-2	A549	RNA	3.815476007701721	2.349554136762073	-1.4659218709396478
CCNE1-1	A549	Mito	3.832509347000501	2.3645166874793526	-1.4679926595211485
ERBB2-1	A549	RNA	2.922728178053971	1.4492219157300086	-1.4735062623239623
SLC2A2-2	HCC44	RNA	2.692021578674956	1.212359405934373	-1.479662172740583
BRD4-1	ES2	ER	2.701532655394884	1.2138431917277652	-1.4876894636671187
KRAS-1	HCC44	ER	3.884607015592195	2.394464523711516	-1.490142491880679
KRAS-1	HCC44	Mito	4.185637011256176	2.6835239601904814	-1.5021130510656948
CDK4-3	A549	DNA	2.4827416816539856	0.9793543429022789	-1.5033873387517067
KIF11-1	A549	Mito	3.8423925809325965	2.3376924156843915	-1.504700165248205
ATP50-1	HCC44	RNA	3.735182611284728	2.230282351447484	-1.5049002598372443
MTOR-1	A549	DNA	2.486117248683172	0.9793543429022789	-1.5067629057808931
ATF4-1	ES2	DNA	3.8603384408652586	2.3464552552541655	-1.513883185611093
MTOR-1	A549	AGP	2.4914707153229783	0.9706582875985332	-1.520812427724445
CCNE1-2	A549	ER	3.8143638573323533	2.2874497623064984	-1.5269140950258548
EZH2-1	ES2	RNA	2.7171106641547973	1.1810208841234469	-1.5360897800313504
CDK2-2	A549	Mito	4.95424294373359	3.4164238486603153	-1.5378190950732744
KIF11-1	ES2	RNA	4.619789192582659	3.0765172886604777	-1.5432719039221814
KIF11-2	A549	Mito	4.0000004342942646	2.4417972981875433	-1.5582031361067212
EZH2-2	ES2	RNA	2.6494294003394816	1.0901634754588725	-1.559265924880609
CSNK1A1-1	HCC44	DNA	5.255272939397571	3.686381311322263	-1.568891628075308
ERBB2-1	A549	AGP	2.5495892455543236	0.9706582875985332	-1.5789309579557904
RHOA-1	ES2	AGP	5.255272939397571	3.671532190283344	-1.5837407491142268
CDK4-1	A549	ER	2.3697575228503602	0.784362870859203	-1.5853946519911573
COX5B-2	HCC44	DNA	2.7891470689793714	1.2036523864886297	-1.5854946824907417
PTK2-2	ES2	DNA	2.6203065178158402	1.0236275258814191	-1.596678991934421
CDK4-1	A549	RNA	2.4973250751022142	0.8892601379834852	-1.608064937118729
EGFR-2	A549	DNA	2.453243251433208	0.836098024745693	-1.6171452266875153
ATP50-1	HCC44	DNA	3.715360854818453	2.094782970635964	-1.620577884182489
RHOA-1	ES2	RNA	5.255272939397571	3.634512449403365	-1.6207604899942059
ATF4-1	ES2	ER	4.0000004342942646	2.3783448869029216	-1.621655547391343
SUZ12-2	ES2	AGP	2.5641914472746024	0.9381828979332008	-1.6260085493414016
CDK2-1	ES2	AGP	2.664399273012487	1.0286583063523829	-1.635740966660104
EGLN1-8	HCC44	AGP	3.84321433043397	2.2050479015139173	-1.6381664289200528
KRAS-1	A549	RNA	2.634512449403365	0.9805117031445891	-1.654000746258776
RAC1-1	HCC44	DNA	2.6825340677855025	1.0205931413302858	-1.6619409264552167
EGLN1-8	HCC44	RNA	3.724777702236569	2.0596213625828734	-1.6651563396536955
MYC-2	A549	AGP	4.903090421286208	3.237643451093853	-1.665446970192355
CDK2-1	ES2	Mito	2.942570438417502	1.2703939142885492	-1.672176524128953
SDHB-2	HCC44	AGP	5.278754035247093	3.5934602538603095	-1.6852937813867839
SLC2A2-2	HCC44	ER	2.715945875858196	1.0209568027199922	-1.6949890731382036
MTOR-2	HCC44	RNA	4.623249724692165	2.917026199229501	-1.7062235254626645
AURKB-2	ES2	DNA	2.932653557595372	1.1926007215347796	-1.7400528360605922
CTNNB1-1	ES2	DNA	3.8603384408652586	2.1159091322522374	-1.7444293086130211
BCL2L2-4	HCC44	ER	3.4881170733153906	1.7350584029378489	-1.7530586703775417
CSNK1A1-1	ES2	ER	3.6111400834741456	1.8136424838495944	-1.7974975996245512
BCL2L2-4	HCC44	RNA	3.5337371071628105	1.7173649952073946	-1.816372111955416
CSNK1A1-1	ES2	DNA	3.8750616976859646	2.0433518550890613	-1.8317098425969034
RHOA-1	ES2	ER	5.255272939397571	3.421170283684777	-1.834102655712794
EZH2-1	HCC44	Mito	3.4202168376774544	1.5595603166206744	-1.86065652105678
EGLN1-8	ES2	RNA	4.034762540553476	2.171184358855202	-1.8635781816982746
ATF4-1	ES2	AGP	3.7067957761422403	1.817341269617968	-1.8894545065242723
EGLN1-8	ES2	ER	3.9128502585753644	2.006977751977627	-1.9058725065977375
KRAS-1	HCC44	RNA	3.8616977361279834	1.9341407403048656	-1.9275569958231178
CCNE1-1	A549	RNA	3.815476007701721	1.8812811442638684	-1.9341948634378525
SLC2A1-1	A549	RNA	2.173148486473621	0.23401539941355082	-1.93913308706007
CDK2-1	HCC44	RNA	5.278754035247093	3.321964336793889	-1.9567896984532043
MTOR-2	HCC44	DNA	4.564271864732827	2.5960597155528435	-1.9682121491799838
PTK2-1	HCC44	DNA	5.255272939397571	3.2701538634851763	-1.9851190759123947
CSNK1A1-1	HCC44	RNA	5.278754035247093	3.264046863705076	-2.0147071715420175
MTOR-1	A549	ER	2.940297541642489	0.9028378143389073	-2.0374597273035815
EGLN1-8	HCC44	DNA	3.715360854818453	1.638783232646967	-2.0765776221714862
CSNK1A1-1	ES2	AGP	3.9400025046189793	1.8356475785098276	-2.104354926109152
CDK2-1	ES2	ER	3.301030429958246	1.1505101480602016	-2.1505202818980442
SUZ12-2	HCC44	Mito	4.54406847864454	2.3576772629490472	-2.186391215695493
MAPK1-1	ES2	AGP	5.255272939397571	3.0293675086667706	-2.2259054307308004
AURKB-2	ES2	AGP	3.4187905819394224	1.1871019255798163	-2.231688656359606
PTK2-2	ES2	AGP	3.434457276792065	1.1253293248183822	-2.3091279519736827
PTK2-1	HCC44	AGP	5.0000004342942646	2.673968169660228	-2.3260322646340366
EGLN1-8	ES2	DNA	4.210853799609158	1.8396049149778282	-2.3712488846313295
KRAS-2A	A549	DNA	4.439333128124527	2.035898014771315	-2.4034351133532126
PTK2-1	HCC44	ER	4.823909175238583	2.390148534579706	-2.433760640658877
EGLN1-9	HCC44	AGP	5.278754035247093	2.832092624292785	-2.4466614109543086
CDK2-1	HCC44	AGP	5.278754035247093	2.8107477291806124	-2.468006306066481
CCNE1-1	A549	ER	4.301030429958246	1.8013433473398421	-2.4996870826184034
EGLN1-9	HCC44	DNA	5.255272939397571	2.690775960015012	-2.564496979382559
BRD4-2	A549	DNA	3.8081149080553516	1.2022813969243882	-2.6058335111309634
PTK2-1	HCC44	RNA	4.823909175238583	2.1656705776964027	-2.6582385975421805
ATF4-1	HCC44	DNA	5.255272939397571	2.5960597155528435	-2.6592132238447275
SLC2A1-1	HCC44	ER	3.5064887633864332	0.8250621671665672	-2.681426596219866
CSNK1A1-1	A549	RNA	5.0000004342942646	2.2992967171492453	-2.7007037171450192
KRAS-2A	HCC44	RNA	5.278754035247093	2.5535479993410544	-2.725206035906039
ATF4-1	ES2	RNA	3.9128502585753644	1.1450517336555694	-2.7677985249197947
BRD4-2	A549	RNA	3.763911245563298	0.9852615431536259	-2.778649702409672
CSNK1A1-1	A549	DNA	4.95424294373359	2.173462877706392	-2.780780066027198
KRAS-2A	HCC44	ER	5.255272939397571	2.4370470457836153	-2.8182258936139557
SLC2A2-2	ES2	ER	5.255272939397571	2.3358461561301014	-2.9194267832674696
SDHB-1	HCC44	DNA	3.4694348603476364	0.54949193827775	-2.9199429220698865
SLC2A1-1	HCC44	DNA	3.7706636632853585	0.7606514773465903	-3.010012185938768
PTK2-2	A549	DNA	4.95424294373359	1.9212718141155447	-3.032971129618045
SDHB-2	HCC44	RNA	5.278754035247093	2.230282351447484	-3.0484716837996095
PTK2-1	A549	DNA	4.698970438630283	1.603250650519137	-3.095719788111146
KRAS-2A	A549	RNA	5.0000004342942646	1.7622497695999262	-3.2377506646943384
SUZ12-2	HCC44	DNA	5.0000004342942646	1.701215562750329	-3.2987848715439356
