# Supplementary material for: A versatile information retrieval framework for evaluating profile strength and similarity
Source: Nat Commun. 2025 Jun 4;16:5181. doi: 10.1038/s41467-025-60306-2 (PMC12137819; doi:10.1038/s41467-025-60306-2)
Supplement: Supplementary file 4 — Source Data [file 41467_2025_60306_MOESM4_ESM.zip › source_file/2_cellhealth/phenotypic_consistency_ap.csv]

Metadata_pert_name	Metadata_gene_name	Metadata_cell_line	n_pos_pairs	n_total_pairs	AP	p_value	p < 0.05	-log10(AP p-value)	Cell type	markers	const
ATF4-1	ATF4	A549	1	25	1.0	0.047049315476959404	True	1.3274466907647129	A549	p<0.05	1
ATF4-2	ATF4	A549	1	25	1.0	0.047049315476959404	True	1.3274466907647129	A549	p<0.05	1
CCNE1-1	CCNE1	A549	1	25	1.0	0.047049315476959404	True	1.3274466907647129	A549	p<0.05	1
CCNE1-2	CCNE1	A549	1	25	1.0	0.047049315476959404	True	1.3274466907647129	A549	p<0.05	1
CDK4-1	CDK4	A549	2	25	0.8333333333333333	0.047049315476959404	True	1.3274466907647129	A549	p<0.05	1
CDK4-2	CDK4	A549	2	25	0.8333333333333333	0.047049315476959404	True	1.3274466907647129	A549	p<0.05	1
CDK4-3	CDK4	A549	2	25	0.1534090909090909	0.3998416066169739	False	0.3981120161608913	A549	p>=0.05	1
CSNK1A1-1	CSNK1A1	A549	1	25	1.0	0.047049315476959404	True	1.3274466907647129	A549	p<0.05	1
CSNK1A1-2	CSNK1A1	A549	1	25	1.0	0.047049315476959404	True	1.3274466907647129	A549	p<0.05	1
ITGAV-1	ITGAV	A549	1	25	1.0	0.047049315476959404	True	1.3274466907647129	A549	p<0.05	1
ITGAV-2	ITGAV	A549	1	25	1.0	0.047049315476959404	True	1.3274466907647129	A549	p<0.05	1
KIF11-1	KIF11	A549	1	25	1.0	0.047049315476959404	True	1.3274466907647129	A549	p<0.05	1
KIF11-2	KIF11	A549	1	25	1.0	0.047049315476959404	True	1.3274466907647129	A549	p<0.05	1
KRAS-1	KRAS	A549	2	25	0.5909090909090909	0.047049315476959404	True	1.3274466907647129	A549	p<0.05	1
KRAS-2A	KRAS	A549	2	25	0.5476190476190477	0.07521679219992265	False	1.1236851920460167	A549	p>=0.05	1
KRAS-2B	KRAS	A549	2	25	0.22619047619047616	0.23562008738517762	False	0.6277876872777206	A549	p>=0.05	1
MTOR-1	MTOR	A549	1	25	1.0	0.047049315476959404	True	1.3274466907647129	A549	p<0.05	1
MTOR-2	MTOR	A549	1	25	1.0	0.047049315476959404	True	1.3274466907647129	A549	p<0.05	1
MYC-1	MYC	A549	1	25	1.0	0.047049315476959404	True	1.3274466907647129	A549	p<0.05	1
MYC-2	MYC	A549	1	25	1.0	0.047049315476959404	True	1.3274466907647129	A549	p<0.05	1
PIK3CA-1	PIK3CA	A549	1	25	1.0	0.047049315476959404	True	1.3274466907647129	A549	p<0.05	1
PIK3CA-2	PIK3CA	A549	1	25	1.0	0.047049315476959404	True	1.3274466907647129	A549	p<0.05	1
PTK2-1	PTK2	A549	1	25	1.0	0.047049315476959404	True	1.3274466907647129	A549	p<0.05	1
PTK2-2	PTK2	A549	1	25	1.0	0.047049315476959404	True	1.3274466907647129	A549	p<0.05	1
SUZ12-1	SUZ12	A549	1	25	1.0	0.047049315476959404	True	1.3274466907647129	A549	p<0.05	1
SUZ12-2	SUZ12	A549	1	25	0.3333333333333333	0.1299630378683408	False	0.886180145633938	A549	p>=0.05	1
ATF4-1	ATF4	ES2	1	36	0.25	0.11773917185408729	False	0.9290790232245885	ES2	p>=0.05	1
ATF4-2	ATF4	ES2	1	36	1.0	0.033366804882403345	True	1.4766853782531082	ES2	p<0.05	1
BRD4-1	BRD4	ES2	1	36	1.0	0.033366804882403345	True	1.4766853782531082	ES2	p<0.05	1
BRD4-2	BRD4	ES2	1	36	1.0	0.033366804882403345	True	1.4766853782531082	ES2	p<0.05	1
CCND1-1	CCND1	ES2	1	36	1.0	0.033366804882403345	True	1.4766853782531082	ES2	p<0.05	1
CCND1-2	CCND1	ES2	1	36	0.3333333333333333	0.09076091121224795	False	1.0421011525792503	ES2	p>=0.05	1
CDK2-1	CDK2	ES2	1	36	1.0	0.033366804882403345	True	1.4766853782531082	ES2	p<0.05	1
CDK2-2	CDK2	ES2	1	36	1.0	0.033366804882403345	True	1.4766853782531082	ES2	p<0.05	1
CDK4-1	CDK4	ES2	2	36	1.0	0.019708647315079965	True	1.7053431821008753	ES2	p<0.05	1
CDK4-2	CDK4	ES2	2	36	1.0	0.019708647315079965	True	1.7053431821008753	ES2	p<0.05	1
CDK4-3	CDK4	ES2	2	36	1.0	0.019708647315079965	True	1.7053431821008753	ES2	p<0.05	1
CTNNB1-1	CTNNB1	ES2	1	36	0.3333333333333333	0.09076091121224795	False	1.0421011525792503	ES2	p>=0.05	1
CTNNB1-2	CTNNB1	ES2	1	36	0.2	0.14277154703934986	False	0.8453583345418673	ES2	p>=0.05	1
EGLN1-8	EGLN1	ES2	1	36	1.0	0.033366804882403345	True	1.4766853782531082	ES2	p<0.05	1
EGLN1-9	EGLN1	ES2	1	36	1.0	0.033366804882403345	True	1.4766853782531082	ES2	p<0.05	1
EZH2-1	EZH2	ES2	1	36	1.0	0.033366804882403345	True	1.4766853782531082	ES2	p<0.05	1
EZH2-2	EZH2	ES2	1	36	1.0	0.033366804882403345	True	1.4766853782531082	ES2	p<0.05	1
GPX4-1	GPX4	ES2	1	36	1.0	0.033366804882403345	True	1.4766853782531082	ES2	p<0.05	1
GPX4-2	GPX4	ES2	1	36	1.0	0.033366804882403345	True	1.4766853782531082	ES2	p<0.05	1
ITGAV-1	ITGAV	ES2	1	36	1.0	0.033366804882403345	True	1.4766853782531082	ES2	p<0.05	1
ITGAV-2	ITGAV	ES2	1	36	1.0	0.033366804882403345	True	1.4766853782531082	ES2	p<0.05	1
KIF11-1	KIF11	ES2	1	36	1.0	0.033366804882403345	True	1.4766853782531082	ES2	p<0.05	1
KIF11-2	KIF11	ES2	1	36	1.0	0.033366804882403345	True	1.4766853782531082	ES2	p<0.05	1
MAPK1-1	MAPK1	ES2	1	36	1.0	0.033366804882403345	True	1.4766853782531082	ES2	p<0.05	1
MAPK1-2	MAPK1	ES2	1	36	1.0	0.033366804882403345	True	1.4766853782531082	ES2	p<0.05	1
MTOR-1	MTOR	ES2	1	36	1.0	0.033366804882403345	True	1.4766853782531082	ES2	p<0.05	1
MTOR-2	MTOR	ES2	1	36	1.0	0.033366804882403345	True	1.4766853782531082	ES2	p<0.05	1
MYC-1	MYC	ES2	1	36	1.0	0.033366804882403345	True	1.4766853782531082	ES2	p<0.05	1
MYC-2	MYC	ES2	1	36	1.0	0.033366804882403345	True	1.4766853782531082	ES2	p<0.05	1
PTK2-1	PTK2	ES2	1	36	1.0	0.033366804882403345	True	1.4766853782531082	ES2	p<0.05	1
PTK2-2	PTK2	ES2	1	36	1.0	0.033366804882403345	True	1.4766853782531082	ES2	p<0.05	1
RHOA-1	RHOA	ES2	1	36	1.0	0.033366804882403345	True	1.4766853782531082	ES2	p<0.05	1
RHOA-2	RHOA	ES2	1	36	1.0	0.033366804882403345	True	1.4766853782531082	ES2	p<0.05	1
SMARCB1-1	SMARCB1	ES2	1	36	0.1111111111111111	0.2500297427177429	False	0.6020083260084652	ES2	p>=0.05	1
SMARCB1-2	SMARCB1	ES2	1	36	0.3333333333333333	0.09076091121224795	False	1.0421011525792503	ES2	p>=0.05	1
YAP1-1	YAP1	ES2	1	36	1.0	0.033366804882403345	True	1.4766853782531082	ES2	p<0.05	1
YAP1-2	YAP1	ES2	1	36	1.0	0.033366804882403345	True	1.4766853782531082	ES2	p<0.05	1
ATF4-1	ATF4	HCC44	1	58	0.03225806451612903	0.5347381746559813	False	0.2718588107553861	HCC44	p>=0.05	1
ATF4-2	ATF4	HCC44	1	58	0.03225806451612903	0.5347381746559813	False	0.2718588107553861	HCC44	p>=0.05	1
ATP50-1	ATP50	HCC44	1	58	0.07692307692307693	0.2749643108497063	False	0.5607236720129469	HCC44	p>=0.05	1
ATP50-2	ATP50	HCC44	1	58	0.06666666666666667	0.3048161274194717	False	0.5159620587760292	HCC44	p>=0.05	1
BCL2L2-1	BCL2L2	HCC44	2	58	0.04111295681063123	0.7208832502365112	False	0.14213506521629796	HCC44	p>=0.05	1
BCL2L2-2	BCL2L2	HCC44	2	58	0.05195681511470985	0.5666415670822407	False	0.24669157013980125	HCC44	p>=0.05	1
BCL2L2-4	BCL2L2	HCC44	2	58	0.08846153846153847	0.3361110862563638	False	0.47351716256605036	HCC44	p>=0.05	1
BRD4-1	BRD4	HCC44	1	58	1.0	0.03351983434210221	True	1.4746981363570555	HCC44	p<0.05	1
BRD4-2	BRD4	HCC44	1	58	1.0	0.03351983434210221	True	1.4746981363570555	HCC44	p<0.05	1
CCNE1-1	CCNE1	HCC44	1	58	0.3333333333333333	0.07631052443757654	False	1.1174155617834736	HCC44	p>=0.05	1
CCNE1-2	CCNE1	HCC44	1	58	1.0	0.03351983434210221	True	1.4746981363570555	HCC44	p<0.05	1
CDK2-1	CDK2	HCC44	1	58	1.0	0.03351983434210221	True	1.4746981363570555	HCC44	p<0.05	1
CDK2-2	CDK2	HCC44	1	58	1.0	0.03351983434210221	True	1.4746981363570555	HCC44	p<0.05	1
CDK4-1	CDK4	HCC44	2	58	0.625	0.03351983434210221	True	1.4746981363570555	HCC44	p<0.05	1
CDK4-2	CDK4	HCC44	2	58	0.5416666666666666	0.03351983434210221	True	1.4746981363570555	HCC44	p<0.05	1
CDK4-3	CDK4	HCC44	2	58	0.075	0.3883714846990727	False	0.41075266468696386	HCC44	p>=0.05	1
COX5B-1	COX5B	HCC44	1	58	0.07142857142857142	0.2902435785045429	False	0.5372373800334643	HCC44	p>=0.05	1
COX5B-2	COX5B	HCC44	1	58	0.05555555555555555	0.34527432300009814	False	0.4618357176077018	HCC44	p>=0.05	1
CSNK1A1-1	CSNK1A1	HCC44	1	58	1.0	0.03351983434210221	True	1.4746981363570555	HCC44	p<0.05	1
CSNK1A1-2	CSNK1A1	HCC44	1	58	1.0	0.03351983434210221	True	1.4746981363570555	HCC44	p<0.05	1
CTNNB1-1	CTNNB1	HCC44	1	58	0.08333333333333333	0.2650405609089395	False	0.5766876580218121	HCC44	p>=0.05	1
CTNNB1-2	CTNNB1	HCC44	1	58	0.038461538461538464	0.4805877793918957	False	0.3182272768324587	HCC44	p>=0.05	1
DOT1L-1	DOT1L	HCC44	1	58	0.2	0.11770213967145876	False	0.9292156421772848	HCC44	p>=0.05	1
DOT1L-2	DOT1L	HCC44	1	58	0.3333333333333333	0.07631052443757654	False	1.1174155617834736	HCC44	p>=0.05	1
EGFR-1	EGFR	HCC44	1	58	0.09090909090909091	0.24857200185457867	False	0.6045477901144439	HCC44	p>=0.05	1
EGFR-2	EGFR	HCC44	1	58	0.3333333333333333	0.07631052443757654	False	1.1174155617834736	HCC44	p>=0.05	1
EGLN1-8	EGLN1	HCC44	1	58	1.0	0.03351983434210221	True	1.4746981363570555	HCC44	p<0.05	1
EGLN1-9	EGLN1	HCC44	1	58	1.0	0.03351983434210221	True	1.4746981363570555	HCC44	p<0.05	1
GPX4-1	GPX4	HCC44	1	58	0.5	0.06091475543199164	False	1.21527749510937	HCC44	p>=0.05	1
GPX4-2	GPX4	HCC44	1	58	0.3333333333333333	0.07631052443757654	False	1.1174155617834736	HCC44	p>=0.05	1
HIF1a-1	HIF1a	HCC44	1	58	1.0	0.03351983434210221	True	1.4746981363570555	HCC44	p<0.05	1
HIF1a-2	HIF1a	HCC44	1	58	1.0	0.03351983434210221	True	1.4746981363570555	HCC44	p<0.05	1
ITGAV-1	ITGAV	HCC44	1	58	1.0	0.03351983434210221	True	1.4746981363570555	HCC44	p<0.05	1
ITGAV-2	ITGAV	HCC44	1	58	1.0	0.03351983434210221	True	1.4746981363570555	HCC44	p<0.05	1
JAK3-1	JAK3	HCC44	1	58	1.0	0.03351983434210221	True	1.4746981363570555	HCC44	p<0.05	1
JAK3-2	JAK3	HCC44	1	58	0.3333333333333333	0.07631052443757654	False	1.1174155617834736	HCC44	p>=0.05	1
KIF11-1	KIF11	HCC44	1	58	1.0	0.03351983434210221	True	1.4746981363570555	HCC44	p<0.05	1
KIF11-2	KIF11	HCC44	1	58	1.0	0.03351983434210221	True	1.4746981363570555	HCC44	p<0.05	1
KRAS-1	KRAS	HCC44	2	58	0.75	0.03351983434210221	True	1.4746981363570555	HCC44	p<0.05	1
KRAS-2A	KRAS	HCC44	2	58	0.2916666666666667	0.07631052443757654	False	1.1174155617834736	HCC44	p>=0.05	1
KRAS-2B	KRAS	HCC44	2	58	0.5666666666666667	0.03351983434210221	True	1.4746981363570555	HCC44	p<0.05	1
MTOR-1	MTOR	HCC44	1	58	1.0	0.03351983434210221	True	1.4746981363570555	HCC44	p<0.05	1
MTOR-2	MTOR	HCC44	1	58	1.0	0.03351983434210221	True	1.4746981363570555	HCC44	p<0.05	1
MYC-1	MYC	HCC44	1	58	1.0	0.03351983434210221	True	1.4746981363570555	HCC44	p<0.05	1
MYC-2	MYC	HCC44	1	58	1.0	0.03351983434210221	True	1.4746981363570555	HCC44	p<0.05	1
PIK3CA-1	PIK3CA	HCC44	1	58	0.1	0.23103974996642632	False	0.6363132941081181	HCC44	p>=0.05	1
PIK3CA-2	PIK3CA	HCC44	1	58	0.05555555555555555	0.34527432300009814	False	0.4618357176077018	HCC44	p>=0.05	1
PTK2-1	PTK2	HCC44	1	58	1.0	0.03351983434210221	True	1.4746981363570555	HCC44	p<0.05	1
PTK2-2	PTK2	HCC44	1	58	1.0	0.03351983434210221	True	1.4746981363570555	HCC44	p<0.05	1
RAC1-1	RAC1	HCC44	1	58	0.5	0.06091475543199164	False	1.21527749510937	HCC44	p>=0.05	1
RAC1-2	RAC1	HCC44	1	58	0.2	0.11770213967145876	False	0.9292156421772848	HCC44	p>=0.05	1
RHOA-1	RHOA	HCC44	1	58	1.0	0.03351983434210221	True	1.4746981363570555	HCC44	p<0.05	1
RHOA-2	RHOA	HCC44	1	58	1.0	0.03351983434210221	True	1.4746981363570555	HCC44	p<0.05	1
SDHB-1	SDHB	HCC44	1	58	0.5	0.06091475543199164	False	1.21527749510937	HCC44	p>=0.05	1
SDHB-2	SDHB	HCC44	1	58	0.25	0.09851839029934348	False	1.0064826927507562	HCC44	p>=0.05	1
SMARCB1-1	SMARCB1	HCC44	1	58	0.07692307692307693	0.2749643108497063	False	0.5607236720129469	HCC44	p>=0.05	1
SMARCB1-2	SMARCB1	HCC44	1	58	0.3333333333333333	0.07631052443757654	False	1.1174155617834736	HCC44	p>=0.05	1
SUZ12-1	SUZ12	HCC44	1	58	1.0	0.03351983434210221	True	1.4746981363570555	HCC44	p<0.05	1
SUZ12-2	SUZ12	HCC44	1	58	1.0	0.03351983434210221	True	1.4746981363570555	HCC44	p<0.05	1
