# Supplementary material for: A versatile information retrieval framework for evaluating profile strength and similarity
Source: Nat Commun. 2025 Jun 4;16:5181. doi: 10.1038/s41467-025-60306-2 (PMC12137819; doi:10.1038/s41467-025-60306-2)
Supplement: Supplementary file 4 — Source Data [file 41467_2025_60306_MOESM4_ESM.zip › source_file/2_cellhealth/compartment_analysis.csv]

Metadata_pert_name	cell_line	feature_group	compartment	dropped	exclusive	channel_signal
TXN-1	HCC44	RadialDistribution	Nuclei	0.9629060927613453	3.3827004764095654	2.4197943836482203
EGLN1-8	ES2	Texture	Cells	3.3451271365374566	5.146128469972503	1.801001333435046
CSNK1A1-1	ES2	RadialDistribution	Cytoplasm	3.000000434294265	4.740363123788509	1.7403626894942437
KRAS-1	A549	RadialDistribution	Cytoplasm	2.1178900525103854	3.7501229610776647	1.6322329085672793
ATP50-1	HCC44	Texture	Nuclei	2.821769789228032	4.452298105288895	1.6305283160608628
MTOR-1	A549	RadialDistribution	Cytoplasm	1.9958660549093026	3.5477027632996343	1.5518367083903317
CDK4-2	A549	RadialDistribution	Nuclei	0.8740054760511238	2.4097932697613023	1.5357877937101785
SLC2A1-1	HCC44	Granularity	Cells	2.5465022249210265	4.066947223924878	1.520444999003851
CTNNB1-1	A549	AreaShape	Cells	1.1051307775490122	2.5883807283310345	1.4832499507820223
YAP1-2	A549	RadialDistribution	Cells	0.8475897706646869	2.3242220926201798	1.4766323219554929
CTNNB1-1	A549	AreaShape	Cytoplasm	1.1212302931211566	2.5429840973523206	1.421753804231164
EGFR-2	A549	AreaShape	Nuclei	1.899497340882707	3.2821450857978722	1.3826477449151653
PIK3CA-1	HCC44	RadialDistribution	Nuclei	2.414056528972636	3.765917228260897	1.351860699288261
SLC2A1-1	A549	Granularity	Cytoplasm	1.1206974330387118	2.4631762869228266	1.3424788538841148
AURKB-2	ES2	Texture	Cytoplasm	2.360126750021579	3.6736645733655133	1.3135378233439345
XBP-2	ES2	Texture	Nuclei	1.5618897898000665	2.8746874671743092	1.3127976773742427
CDK2-1	ES2	Granularity	Nuclei	2.362300086697169	3.6522270350879573	1.2899269483907885
SUZ12-1	A549	AreaShape	Nuclei	1.1034589077653896	2.393216136281489	1.2897572285160994
SDHB-2	A549	RadialDistribution	Cytoplasm	1.0959012828449943	2.338661094288225	1.2427598114432306
SMARCB1-1	ES2	Texture	Cytoplasm	1.501407962622708	2.721984802052399	1.2205768394296912
BRCA1-1	HCC44	AreaShape	Nuclei	1.0961941740058299	2.279841130888308	1.1836469568824781
SLC2A1-1	A549	Texture	Nuclei	1.0824365792748603	2.242370851055223	1.1599342717803627
PTK2-1	ES2	Texture	Cytoplasm	1.2834903118538152	2.421604361164096	1.1381140493102806
YAP1-2	A549	Granularity	Cells	0.8128202030729712	1.942423820284176	1.1296036172112047
CSNK1A1-2	HCC44	AreaShape	Cytoplasm	2.212987647624345	3.3399484959886157	1.1269608483642708
RAF1-2	A549	RadialDistribution	Cytoplasm	0.5422577066323717	1.651072815115873	1.1088151084835012
CSNK1A1-2	HCC44	AreaShape	Cells	2.1159134288156545	3.221849183910621	1.1059357550949667
STAT3-1	HCC44	Texture	Cytoplasm	1.0572805759807877	2.1491641404984967	1.091883564517709
EZH2-2	ES2	Texture	Nuclei	1.5618897898000665	2.6436160017551327	1.0817262119550661
CTNNB1-1	ES2	Texture	Nuclei	2.74097428022384	3.817069750708278	1.0760954704844377
EGFR-2	A549	RadialDistribution	Cytoplasm	1.8379673561530454	2.9136406036195166	1.0756732474664712
GLS-2	ES2	AreaShape	Nuclei	0.5255004604375266	1.5970119777330887	1.071511517295562
STAT3-2	HCC44	Granularity	Cells	0.9025621970263472	1.9625739363536412	1.0600117393272939
ERBB2-2	A549	AreaShape	Nuclei	0.9944930773860431	2.0487168952985413	1.054223817912498
MAPK1-2	HCC44	Texture	Nuclei	1.272082165050048	2.3242875427720486	1.0522053777220006
EZH2-1	HCC44	Texture	Nuclei	2.6067177837349003	3.6457249266770586	1.0390071429421583
KIF11-2	A549	Granularity	Cytoplasm	3.815476007701721	4.8450984743085215	1.0296224666068006
SLC2A1-1	A549	RadialDistribution	Cytoplasm	1.0959012828449943	2.1099352487634846	1.0140339659184903
XBP-2	HCC44	Texture	Cells	1.271679562927553	2.2690076256277583	0.9973280627002052
BCL2L2-4	HCC44	Granularity	Cytoplasm	2.68976243684346	3.679665283434897	0.9899028465914368
SLC2A2-2	HCC44	Granularity	Cells	2.6631656080240567	3.6320236489996702	0.9688580409756136
RAC1-1	HCC44	Granularity	Cytoplasm	1.996203760928114	2.96488681487794	0.9686830539498261
GPX4-2	HCC44	RadialDistribution	Cells	1.3135943983325176	2.2821852629089516	0.9685908645764341
SUZ12-1	ES2	Texture	Nuclei	1.2265965979037419	2.1940143850655103	0.9674177871617684
TXN-1	ES2	Granularity	Nuclei	1.1853379336168952	2.1178555244071786	0.9325175907902834
GPX4-2	HCC44	AreaShape	Cytoplasm	1.3268419267327165	2.2540338672820224	0.9271919405493059
JAK3-1	HCC44	RadialDistribution	Nuclei	1.4007214203359075	2.3211786710420905	0.920457250706183
EZH2-1	ES2	Texture	Nuclei	2.3090663855547877	3.2034774938395785	0.8944111082847908
KRAS-2A	A549	RadialDistribution	Cytoplasm	3.806180408278152	4.698970438630283	0.8927900303521312
KRAS-2A	A549	AreaShape	Nuclei	3.806180408278152	4.698970438630283	0.8927900303521312
PTK2-1	A549	AreaShape	Cells	3.806180408278152	4.698970438630283	0.8927900303521312
SMARCB1-2	ES2	AreaShape	Cells	1.7098622468563922	2.572097202244784	0.8622349553883917
EGFR-1	HCC44	RadialDistribution	Cytoplasm	1.726613294162581	2.5671074626331127	0.8404941684705318
CDK2-1	ES2	Texture	Nuclei	2.205531228635593	3.017406185634076	0.8118749569984831
GPX4-2	HCC44	Granularity	Cells	1.3839161616163247	2.1884716520926952	0.8045554904763705
EGLN1-9	A549	AreaShape	Nuclei	0.8782241289036782	1.6774858015809915	0.7992616726773133
EGLN1-8	HCC44	Texture	Nuclei	2.8479474161060225	3.6457249266770586	0.7977775105710361
PIK3CA-2	HCC44	RadialDistribution	Nuclei	2.596308096733136	3.3827004764095654	0.7863923796764296
SUZ12-2	ES2	Texture	Nuclei	1.7672521735204247	2.5504986601785102	0.7832464866580855
JAK3-2	HCC44	Texture	Nuclei	1.3101180868071134	2.092857903291124	0.7827398164840107
CTNNB1-1	ES2	Texture	Cells	3.2867899908436358	4.060698274647876	0.7739082838042406
BCL2-2	HCC44	Granularity	Cytoplasm	1.3193671174578159	2.0882416069527197	0.7688744894949038
STAT3-1	ES2	AreaShape	Nuclei	0.3024567289871975	1.0640510134158474	0.7615942844286498
BCL2-2	HCC44	Texture	Cytoplasm	1.2958872359921387	2.049544300032304	0.7536570640401652
GPX4-1	HCC44	RadialDistribution	Nuclei	1.2962127264883223	2.0468147866222233	0.750602060133901
RAC1-1	HCC44	Granularity	Cells	2.1970557605718577	2.9414057190284173	0.7443499584565596
DOT1L-1	HCC44	Granularity	Cytoplasm	1.5270815408076241	2.248084534768821	0.721002993961197
HIF1a-2	HCC44	Intensity	Cytoplasm	1.3160663350486694	2.0153547039130912	0.6992883688644218
GLS-1	HCC44	Texture	Cells	1.3192255460897466	2.0183536362751444	0.6991280901853978
CDK2-1	ES2	Texture	Cells	2.562426020120341	3.2518124072880643	0.6893863871677235
CDK4-1	HCC44	RadialDistribution	Cytoplasm	1.3102284511791127	1.9915706074970347	0.681342156317922
PTK2-1	HCC44	RadialDistribution	Cells	4.439333128124527	5.1139437866011015	0.6746106584765741
CCND1-2	HCC44	Correlation	Nuclei	1.3203130249872992	1.990728499858731	0.6704154748714317
ATF4-1	A549	Granularity	Cytoplasm	4.176091693349946	4.8450984743085215	0.6690067809585756
CCNE1-2	ES2	Correlation	Cells	1.1382496357106962	1.8063194047529831	0.668069769042287
PTK2-1	A549	Texture	Cytoplasm	4.032185117665666	4.698970438630283	0.6667853209646175
BCL2-2	HCC44	Granularity	Cells	1.3134807385078835	1.9720592788931088	0.6585785403852253
EZH2-1	HCC44	RadialDistribution	Nuclei	2.725205789488484	3.3827004764095654	0.6574946869210816
KRAS-2B	ES2	Texture	Nuclei	0.4783865650005861	1.1291179089536776	0.6507313439530915
CCND1-2	HCC44	Granularity	Cells	1.3134807385078835	1.9570552029302364	0.6435744644223529
STAT3-2	ES2	Texture	Nuclei	0.5696525801531043	1.1993835805692625	0.6297310004161583
COX5B-1	A549	Granularity	Nuclei	0.3644445953800812	0.9906729273477031	0.6262283319676218
EZH2-2	HCC44	RadialDistribution	Nuclei	1.0274463039051123	1.6438151737292284	0.6163688698241161
SLC2A1-1	HCC44	Texture	Cytoplasm	2.4009668975964904	3.011480251977695	0.6105133543812045
ARID1B-2	ES2	Texture	Nuclei	0.23218741864251838	0.8368092324237967	0.6046218137812783
MTOR-1	A549	AreaShape	Nuclei	2.1018955712483742	2.702604723285378	0.6007091520370036
CCNE1-1	A549	Granularity	Nuclei	3.357645848107129	3.942008487316578	0.584362639209449
KRAS-2B	ES2	AreaShape	Nuclei	0.37913701997761357	0.9592347528578097	0.5800977328801962
CTNNB1-1	A549	Texture	Cytoplasm	1.0967898266983231	1.6683707166643325	0.5715808899660093
CSNK1A1-2	A549	RadialDistribution	Cytoplasm	1.8445476039061102	2.4157948920233725	0.5712472881172623
PTK2-1	HCC44	AreaShape	Cells	4.342423115116471	4.903090421286208	0.5606673061697371
ARID1B-2	ES2	Granularity	Cells	0.2968062458149588	0.8536327567516164	0.5568265109366577
RAF1-1	HCC44	Texture	Cytoplasm	0.8371468668908384	1.389233839520994	0.5520869726301556
STAT3-2	ES2	RadialDistribution	Cells	0.6684441112187146	1.214708741574481	0.5462646303557664
EZH2-1	A549	Granularity	Nuclei	1.0098888344318562	1.5555447248419823	0.5456558904101261
KRAS-1	HCC44	Granularity	Nuclei	3.800428079389061	4.342423115116471	0.5419950357274104
BCL2L2-1	HCC44	AreaShape	Cytoplasm	1.294148433269583	1.8344099188465945	0.5402614855770116
DOT1L-1	HCC44	Correlation	Cytoplasm	1.4502244297892317	1.989165082704497	0.5389406529152654
JAK3-1	HCC44	Texture	Cytoplasm	1.351193346459389	1.8813499870129866	0.5301566405535976
YAP1-1	ES2	Texture	Cells	2.65141744476724	3.177494907759384	0.5260774629921441
ARID1B-2	ES2	Correlation	Cytoplasm	0.243106563976585	0.7669510241175939	0.5238444601410088
CDK4-2	ES2	Granularity	Cytoplasm	4.623249724692165	5.146128469972503	0.5228787452803374
STAT3-2	HCC44	Granularity	Cytoplasm	0.8826162945748812	1.405428719526073	0.5228124249511918
MTOR-2	HCC44	Texture	Cytoplasm	3.962211873404865	4.477121689013927	0.5149098156090623
SDHB-2	HCC44	Texture	Cytoplasm	4.602060425622227	5.1139437866011015	0.5118833609788744
MAPK1-2	A549	RadialDistribution	Nuclei	1.1228159353290952	1.6332973774249786	0.5104814420958834
PRDX1-2	HCC44	Granularity	Cells	0.5274824005770505	1.037101268686257	0.5096188681092065
ERBB2-2	ES2	Texture	Nuclei	1.253768546160725	1.761073202768838	0.507304656608113
SMARCB1-1	A549	RadialDistribution	Cytoplasm	0.5331015234665101	1.0327078002573218	0.4996062767908117
STAT3-2	ES2	Granularity	Cytoplasm	0.6205194054494869	1.117765959577867	0.49724655412838015
CTNNB1-1	ES2	Texture	Cytoplasm	3.2676066744712964	3.759668278983895	0.4920616045125987
TXN-2	A549	Granularity	Cells	0.508902259892339	1.0008077310541785	0.4919054711618396
COX5B-1	A549	Correlation	Cytoplasm	0.3639656392056305	0.8548288990128639	0.49086325980723333
STAT3-1	ES2	Texture	Nuclei	0.21639124643275723	0.7043636168249864	0.4879723703922292
BRAF1-1	HCC44	RadialDistribution	Nuclei	1.159326484984837	1.644138595916676	0.48481211093183907
BRCA1-2	HCC44	AreaShape	Nuclei	0.5850287907792322	1.062969982079341	0.4779411913001088
GPX4-2	ES2	RadialDistribution	Nuclei	4.698970438630283	5.176091693349946	0.4771212547196626
STAT3-2	ES2	Granularity	Cells	0.6402261331169635	1.1159653053141456	0.4757391721971821
MAPK1-1	A549	RadialDistribution	Nuclei	0.5895334874608954	1.0561245059996875	0.46659101853879215
MCL1-2	A549	Granularity	Cells	0.47586135121844353	0.9403539093190348	0.4644925581005913
AURKB-2	A549	Texture	Cells	0.3109945323864724	0.7726279920046285	0.4616334596181561
PIK3CA-1	ES2	Correlation	Cells	0.5245456603574674	0.9851580041182318	0.46061234376076443
PIK3CA-1	ES2	Granularity	Cytoplasm	0.6340597920835378	1.094531912703071	0.46047212061953324
AURKB-2	A549	Texture	Nuclei	0.29076694880076936	0.7495898161507555	0.4588228673499861
RHOA-2	A549	RadialDistribution	Nuclei	0.49148535306483243	0.9502625531038851	0.45877720003905265
ATF4-2	ES2	Texture	Cells	1.9109573606168608	2.3607554881252883	0.4497981275084275
EGFR-1	HCC44	RadialDistribution	Cells	1.8124141348269631	2.2619469499163913	0.4495328150894282
CSNK1A1-1	A549	RadialDistribution	Cytoplasm	4.255272939397571	4.698970438630283	0.4436974992327123
PRDX1-2	HCC44	Texture	Cells	0.51996589305972	0.9621064596401212	0.44214056658040124
ARID1B-2	ES2	RadialDistribution	Cells	0.25713003889739167	0.6963244934195313	0.4391944545221396
ATP50-1	ES2	Texture	Cells	0.9576366083267707	1.3934578511596951	0.43582124283292445
BRD4-2	A549	AreaShape	Cells	3.565076859369057	4.0000004342942646	0.4349235749252074
STAT3-1	ES2	Granularity	Nuclei	0.31155903833750465	0.7463894422963356	0.434830403958831
AURKB-2	A549	Texture	Cytoplasm	0.30874649693367273	0.7327504616820666	0.42400396474839386
MTOR-2	A549	Texture	Nuclei	1.6078312848045286	2.0285257782824186	0.42069449347789
COX5B-2	A549	Granularity	Cells	0.8923959566155952	1.3121149094455593	0.4197189528299641
XBP-2	HCC44	Correlation	Nuclei	1.292850243222265	1.7124786234726033	0.4196283802503382
ARID1B-1	HCC44	Texture	Nuclei	1.017153324432244	1.4361931572692839	0.41903983283703994
ERBB2-2	HCC44	Texture	Cytoplasm	0.41767339144532056	0.827999891340738	0.4103264998954175
RAC1-2	A549	RadialDistribution	Cytoplasm	0.41973991769224117	0.8225074939468819	0.40276757625464077
TXN-2	A549	Texture	Nuclei	0.44051764051666775	0.8418286975529998	0.4013110570363321
CCND1-1	A549	AreaShape	Cells	1.1051307775490122	1.5062437280561987	0.4011129505071864
PRDX1-1	ES2	RadialDistribution	Nuclei	0.5143507084606447	0.9144091810372895	0.40005847257664484
ERBB3-2	ES2	Correlation	Cells	0.5537606616893216	0.943811124559328	0.39005046287000644
AKT1-2	ES2	RadialDistribution	Nuclei	0.561471550646766	0.9482203310361258	0.3867487803893598
AURKB-2	A549	AreaShape	Nuclei	0.34188691885380545	0.724535510273518	0.3826485914197126
JAK3-2	ES2	Granularity	Cytoplasm	0.6350886623462983	1.014918623735533	0.37982996138923464
MTOR-2	HCC44	Texture	Nuclei	4.263241869068846	4.636822531881439	0.37358066281259283
XBP-2	ES2	RadialDistribution	Cytoplasm	1.6816886044560944	2.0487376585467896	0.3670490540906952
BCL2L2-2	ES2	Texture	Cytoplasm	1.2450408465725549	1.607963336034017	0.3629224894614622
CCNE1-2	A549	Granularity	Cytoplasm	3.815476007701721	4.176091693349946	0.360615685648225
BCL2L2-4	ES2	Intensity	Nuclei	0.3817132050924613	0.7386910087318439	0.3569778036393826
ARID1B-2	ES2	Correlation	Cells	0.26172023659862353	0.6184776470572146	0.3567574104585911
BCL2L2-4	ES2	Granularity	Cytoplasm	0.3681644201700358	0.7209669820802191	0.35280256191018333
XBP-1	ES2	RadialDistribution	Nuclei	1.295361854677604	1.645953988506744	0.35059213382914
SDHB-2	ES2	Texture	Cytoplasm	1.4362872506586999	1.7840843418983363	0.3477970912396364
RHOA-2	A549	Texture	Nuclei	0.47412560881894433	0.8213111945186748	0.3471855856997305
MCL1-2	A549	RadialDistribution	Cytoplasm	0.47711354606873135	0.8228796708640551	0.34576612479532376
PTK2-1	ES2	AreaShape	Cytoplasm	1.2781298895294924	1.6208628506867224	0.34273296115723006
KIF11-2	A549	RadialDistribution	Nuclei	3.739087661838266	4.07918168034189	0.34009401850362364
ARID1B-1	A549	RadialDistribution	Cytoplasm	0.692266150870274	1.030762727781041	0.33849657691076696
ERBB2-2	HCC44	Texture	Nuclei	0.5857194045072684	0.9237378418927771	0.33801843738550863
COX5B-1	A549	Intensity	Cytoplasm	0.3837339567718415	0.7212412583517771	0.3375073015799356
BRAF1-1	HCC44	AreaShape	Nuclei	1.1150486416463674	1.4456930254887057	0.3306443838423383
SDHB-1	HCC44	RadialDistribution	Nuclei	2.132532946435213	2.4599392357284793	0.3274062892932661
GLS-2	ES2	Granularity	Cytoplasm	0.7775529685826104	1.0975642210948588	0.3200112525122485
RAF1-2	ES2	Granularity	Cytoplasm	0.85555002303685	1.1725234626702896	0.3169734396334396
MAPK1-1	HCC44	RadialDistribution	Nuclei	0.9629060927613453	1.277963918175765	0.3150578254144196
BCL2L2-2	A549	Granularity	Cytoplasm	0.5605861238386948	0.8750459054464801	0.3144597816077853
GPX4-2	HCC44	Correlation	Cytoplasm	1.3200737528288442	1.6343564808321418	0.3142827280032976
PRDX1-1	ES2	Intensity	Cytoplasm	0.5132070142795422	0.8269081995473799	0.31370118526783775
GLS-1	HCC44	Granularity	Cytoplasm	1.3193671174578159	1.6329641608405043	0.31359704338268846
BCL2L2-4	ES2	RadialDistribution	Cells	0.36305733744123225	0.6765962029656586	0.31353886552442634
RAF1-2	A549	AreaShape	Nuclei	0.607823000575724	0.9202976747932182	0.3124746742174942
ATF4-2	HCC44	Texture	Cells	1.3151550726498522	1.6250994096107996	0.30994433696094736
RAF1-1	HCC44	RadialDistribution	Nuclei	0.8880982931431678	1.1949996043785238	0.306901311235356
BRCA1-2	ES2	Texture	Nuclei	0.6568819648385205	0.9572795655058379	0.30039760066731747
TXN-2	ES2	Correlation	Cytoplasm	0.8165720470530964	1.116661678761631	0.30008963170853464
CTNNB1-2	ES2	Correlation	Cells	1.2818448795665398	1.5813884517854704	0.2995435722189306
PRDX1-2	A549	Granularity	Cytoplasm	0.4100405800851843	0.7085685793479275	0.2985279992627432
ARID1B-1	HCC44	RadialDistribution	Nuclei	0.9800682225866668	1.277963918175765	0.2978956955890981
DOT1L-2	HCC44	RadialDistribution	Nuclei	2.725205789488484	3.021284155471739	0.2960783659832553
STAT3-2	ES2	RadialDistribution	Nuclei	0.6530802937531713	0.9482203310361258	0.29514003728295446
MCL1-2	ES2	RadialDistribution	Cells	0.9213995071813464	1.2157325690014935	0.29433306182014707
TXN-2	ES2	Granularity	Cytoplasm	0.8239568650941266	1.117765959577867	0.2938090944837405
ARID1B-2	ES2	RadialDistribution	Nuclei	0.27770140951535155	0.5706085872456477	0.2929071777302961
BRCA1-2	A549	Texture	Nuclei	0.6748829248380206	0.9661129366576421	0.2912300118196215
BRCA1-1	A549	Texture	Nuclei	0.5841750547634786	0.8723150895204159	0.2881400347569373
CCND1-1	A549	AreaShape	Cytoplasm	1.1550963190351404	1.4417720124909392	0.2866756934557988
ERBB2-1	HCC44	Granularity	Cells	0.7515867374154491	1.037101268686257	0.28551453127080795
ERBB3-1	A549	Texture	Nuclei	0.5579199378312674	0.8418286975529998	0.28390875972173246
SUZ12-1	ES2	Texture	Cytoplasm	1.2146596462190489	1.498306751085198	0.2836471048661491
TXN-1	A549	Texture	Cells	0.4909961035940428	0.7726279920046285	0.28163188841058573
PRDX1-2	A549	Texture	Nuclei	0.4554337274904996	0.7363816835691549	0.2809479560786553
AKT1-2	ES2	AreaShape	Nuclei	0.6022474013164419	0.8828892134829172	0.2806418121664752
MAPK1-1	A549	AreaShape	Nuclei	0.5685471152716642	0.8488732887358617	0.2803261734641974
MTOR-1	HCC44	Texture	Cytoplasm	1.869039412421539	2.1491641404984967	0.28012472807695765
MCL1-5	A549	Texture	Nuclei	0.5885250361847975	0.8682481449842674	0.27972310879946993
PRDX1-2	A549	RadialDistribution	Cells	0.3728343063805444	0.6507582383006133	0.2779239319200689
MAPK1-1	HCC44	Texture	Cells	0.9274066631327247	1.205247569669087	0.2778409065363623
BCL2L2-4	ES2	RadialDistribution	Cytoplasm	0.3670362343293129	0.6442515747216961	0.2772153403923832
AKT1-2	ES2	Correlation	Cytoplasm	0.5522356068089994	0.828712883641404	0.27647727683240464
MAPK1-2	HCC44	Texture	Cells	1.3192255460897466	1.5954903178141933	0.27626477172444663
ATP50-2	A549	Texture	Nuclei	1.1043253731045475	1.3773978967811975	0.27307252367665
SDHB-1	ES2	AreaShape	Cells	1.2648598376511926	1.5366674640602356	0.271807626409043
PRDX1-2	A549	RadialDistribution	Cytoplasm	0.3713721018632597	0.6418047340924417	0.27043263222918196
GPX4-2	A549	AreaShape	Nuclei	0.7385423522914651	1.0077661152476498	0.26922376295618466
AKT1-2	ES2	RadialDistribution	Cells	0.5891281168934803	0.8574902979197845	0.26836218102630416
JAK3-1	A549	Granularity	Cytoplasm	0.9242789650620521	1.1906932898794935	0.26641432481744143
BRCA1-2	ES2	Granularity	Cytoplasm	0.7733718920830459	1.0396353759625092	0.2662634838794633
PRDX1-1	A549	Texture	Nuclei	0.60161066671682	0.8676506764316465	0.26604000971482655
ERBB2-1	HCC44	Correlation	Cytoplasm	0.7395590942521998	1.0050763617068632	0.2655172674546634
CSNK1A1-2	HCC44	AreaShape	Nuclei	2.11040389506115	2.374875138897609	0.2644712438364589
TXN-2	ES2	RadialDistribution	Nuclei	0.8173270580235658	1.0814231270568533	0.26409606903328753
ERBB3-2	A549	Correlation	Cytoplasm	0.5088012214287374	0.7727902227442145	0.2639890013154771
BCL2L2-4	ES2	Correlation	Cytoplasm	0.3538028302795587	0.6176313152557856	0.2638284849762269
MCL1-2	HCC44	Correlation	Cells	0.7213518044135621	0.9851719944373731	0.2638201900238111
ARID1B-2	HCC44	Texture	Cytoplasm	0.7408969175492971	0.9988396106499519	0.25794269310065476
DOT1L-2	A549	RadialDistribution	Nuclei	0.798771717323653	1.0561245059996875	0.2573527886760345
BCL2L2-4	ES2	Granularity	Cells	0.3840568208110267	0.6400110294820432	0.25595420867101654
ERBB2-2	HCC44	AreaShape	Cytoplasm	0.5314522522063332	0.7844782302565332	0.2530259780502
COX5B-2	ES2	Correlation	Cells	0.8718525661518741	1.1248023239012084	0.25294975774933426
BCL2L2-1	A549	Texture	Cells	0.5129839757583122	0.7654315037787104	0.25244752802039816
COX5B-1	A549	Texture	Cytoplasm	0.36459590104793554	0.6164951562680892	0.2518992552201536
CSNK1A1-1	ES2	Texture	Cytoplasm	3.466763237595671	3.7174538443242966	0.25069060672862564
SMARCB1-1	A549	Granularity	Cytoplasm	0.5738904559075626	0.8224340835528547	0.24854362764529214
PRDX1-2	A549	Correlation	Nuclei	0.37874439960707756	0.6253731788214534	0.24662877921437582
STAT3-2	A549	Granularity	Cytoplasm	0.6332128338154586	0.8797775899967051	0.2465647561812465
MAPK1-1	A549	RadialDistribution	Cytoplasm	0.5776454054934911	0.8228796708640551	0.24523426537056403
MAPK1-1	HCC44	Texture	Nuclei	0.9298575326755721	1.1749557423275814	0.24509820965200924
BCL2-1	HCC44	Texture	Cytoplasm	0.9218256649008204	1.164918417696204	0.24309275279538356
CSNK1A1-2	ES2	RadialDistribution	Cytoplasm	1.261897871427377	1.504216934628273	0.24231906320089602
BRCA1-1	ES2	Correlation	Cells	1.2818448795665398	1.524121796965698	0.24227691739915813
CCNE1-1	ES2	Correlation	Cells	1.2818448795665398	1.524121796965698	0.24227691739915813
BRD4-1	A549	RadialDistribution	Cytoplasm	0.7851112915269409	1.0259367251768188	0.24082543364987785
EGLN1-8	A549	RadialDistribution	Nuclei	0.798771717323653	1.0388349901846015	0.24006327286094842
BCL2L2-1	A549	RadialDistribution	Cytoplasm	0.5116597755884371	0.750761299992939	0.23910152440450183
BCL2L2-1	A549	Texture	Nuclei	0.4976689242475799	0.7363816835691549	0.23871275932157499
COX5B-1	A549	RadialDistribution	Nuclei	0.41254719551987806	0.6498130081446304	0.23726581262475233
EGLN1-8	ES2	Texture	Cytoplasm	3.7074036061671465	3.9444831064444332	0.23707950027728675
TXN-1	HCC44	Granularity	Nuclei	0.9991730334836966	1.2359274168760819	0.2367543833923853
SUZ12-1	HCC44	Texture	Nuclei	1.7748715448791588	2.0114414774156493	0.2365699325364905
TXN-2	A549	RadialDistribution	Nuclei	0.4935585437871147	0.7298322888129289	0.23627374502581422
TXN-2	A549	RadialDistribution	Cytoplasm	0.5085060391624809	0.7446219274820955	0.2361158883196146
RAF1-1	HCC44	Texture	Cells	0.9381173210796675	1.1732899001183987	0.23517257903873123
KRAS-2B	ES2	Intensity	Cells	0.5250727701402731	0.7589930813883019	0.2339203112480288
BRD4-1	A549	Granularity	Cytoplasm	0.8018525265188533	1.0352266939670585	0.23337416744820516
DOT1L-1	ES2	RadialDistribution	Cells	0.9825657508380026	1.2157325690014935	0.23316681816349094
KRAS-2B	HCC44	RadialDistribution	Cells	0.7845437660177672	1.01505736832111	0.23051360230334272
KIF11-1	A549	Granularity	Cytoplasm	3.815476007701721	4.04575792485494	0.23028191715321933
BCL2L2-2	A549	Correlation	Cells	0.5245495695470149	0.7546696264040073	0.23012005685699233
ATF4-1	A549	RadialDistribution	Cytoplasm	4.138303132460546	4.367977219588859	0.22967408712831272
MCL1-2	HCC44	Correlation	Nuclei	0.7734998783318475	1.0018738235614995	0.22837394522965193
JAK3-2	ES2	Granularity	Cells	0.6402261331169635	0.8675092221815071	0.22728308906454353
ARID1B-2	HCC44	RadialDistribution	Cells	0.9581868191472814	1.1849116081489135	0.22672478900163207
RAC1-1	A549	Granularity	Cytoplasm	0.8098954195285331	1.0352266939670585	0.2253312744385254
STAT3-2	A549	Correlation	Cytoplasm	0.554684653591503	0.7793578012968971	0.22467314770539415
SDHB-1	A549	Granularity	Cells	0.7901358869505505	1.0138935767235115	0.22375768977296107
ARID1B-1	HCC44	Texture	Cells	0.9828437334034311	1.205247569669087	0.22240383626565585
SDHB-1	A549	Granularity	Cytoplasm	0.8098954195285331	1.0310041076459526	0.22110868811741957
CHEK2-1	A549	AreaShape	Cells	0.7441955711769831	0.964465374299596	0.2202698031226129
BRAF1-1	ES2	Texture	Cells	3.5228791795746024	3.7428759243293652	0.21999674475476283
BCL2-1	A549	AreaShape	Cytoplasm	0.4824564089773963	0.7013656511698292	0.2189092421924329
YAP1-2	A549	Granularity	Cytoplasm	0.8169340548840518	1.0352266939670585	0.21829263908300667
SMARCB1-2	HCC44	Granularity	Cytoplasm	1.6438006854143732	1.8619370827760382	0.218136397361665
STAT3-2	HCC44	Texture	Cytoplasm	0.8414037891895434	1.059202886384577	0.21779909719503365
BCL2L2-1	A549	AreaShape	Nuclei	0.44751921699159714	0.6646581477898186	0.21713893079822144
BCL2L2-1	ES2	Granularity	Nuclei	0.9109012761371919	1.1276576590010892	0.2167563828638973
PRDX1-1	HCC44	RadialDistribution	Nuclei	1.0615820554765323	1.277963918175765	0.21638186269923265
RAF1-2	HCC44	Texture	Nuclei	0.9699581422738176	1.1863210294816882	0.21636288720787056
ERBB2-1	HCC44	Intensity	Cytoplasm	0.750672269842252	0.965864406110631	0.21519213626837896
ERBB3-1	A549	RadialDistribution	Cytoplasm	0.6301090031383078	0.845226610081639	0.21511760694333126
YAP1-2	HCC44	Granularity	Cells	0.7767748724781406	0.9918379270679294	0.2150630545897888
BRAF-2	A549	Texture	Cytoplasm	0.7975694801297641	1.0120066358910873	0.21443715576132316
PIK3CA-1	ES2	Correlation	Cytoplasm	0.605950017194258	0.8197483624260449	0.21379834523178687
COX5B-1	A549	Correlation	Cells	0.38880193017431475	0.6024529655696004	0.21365103539528563
AKT1-2	ES2	RadialDistribution	Cytoplasm	0.5708307874001315	0.7841452417206148	0.21331445432048335
ARID1B-2	A549	RadialDistribution	Nuclei	0.6459892192651271	0.8585562603945923	0.21256704112946523
GPX4-2	ES2	Texture	Nuclei	4.662758265975839	4.875061697685965	0.21230343171012578
AKT1-1	A549	Texture	Nuclei	0.7729314620878734	0.9848256608488186	0.21189419876094517
MCL1-2	HCC44	RadialDistribution	Cells	0.7642169353280279	0.9753212947364136	0.21110435940838568
RAC1-2	A549	Correlation	Nuclei	0.4653803844861442	0.6755679229041924	0.21018753841804821
PRDX1-1	ES2	Granularity	Nuclei	0.5170792332870856	0.7268990121686784	0.20981977888159276
COX5B-1	A549	Correlation	Nuclei	0.37874439960707756	0.5872964687137708	0.20855206910669327
KRAS-1	HCC44	Texture	Nuclei	3.690015595977357	3.898542793535488	0.20852719755813087
AKT1-1	ES2	Texture	Cytoplasm	0.7156584315731316	0.9241125847432144	0.20845415317008287
HIF1a-1	ES2	Texture	Cytoplasm	1.2834903118538152	1.4915027795912863	0.20801246773747106
EZH2-2	HCC44	Texture	Nuclei	1.0151291043426085	1.2229233219195665	0.20779421757695804
STAT3-2	ES2	RadialDistribution	Cytoplasm	0.6196102191950031	0.8271057365420886	0.2074955173470855
SDHB-1	ES2	Texture	Nuclei	1.2664711185959963	1.4734996190629068	0.20702850046691057
AKT1-2	ES2	Correlation	Cells	0.5617987207925381	0.7684805025534653	0.20668178176092722
ERBB3-2	A549	Granularity	Cells	0.4760897522745791	0.6822108769065558	0.20612112463197668
CDK4-3	A549	Texture	Cytoplasm	2.1665100647140507	2.3725140909531097	0.206004026239059
RHOA-2	A549	Intensity	Cytoplasm	0.5152965744264758	0.7212412583517771	0.2059446839253013
BRAF1-1	ES2	RadialDistribution	Cells	3.5580435966378534	3.763911245563298	0.2058676489254445
CHEK2-2	ES2	Texture	Cells	0.7386846865924276	0.9431415633314684	0.20445687673904078
RAF1-2	ES2	Granularity	Nuclei	0.910180411899399	1.1144761234643723	0.20429571156497328
EZH2-2	A549	AreaShape	Nuclei	0.8053413316042894	1.0077661152476498	0.20242478364336036
YAP1-1	HCC44	Granularity	Cells	0.9781145922010723	1.179483716565827	0.20136912436475463
BRCA1-1	A549	Texture	Cells	0.6740988898434334	0.8751702848804055	0.20107139503697213
ERBB2-1	HCC44	Granularity	Cytoplasm	0.7602184751864058	0.9604541299148843	0.20023565472847848
BRAF-2	HCC44	Texture	Nuclei	1.3101180868071134	1.5098940344041365	0.1997759475970231
SLC2A2-2	ES2	RadialDistribution	Nuclei	4.977724039583112	5.176091693349946	0.19836765376683374
XBP-1	HCC44	RadialDistribution	Nuclei	1.024426400946157	1.2227095767843013	0.19828317583814425
SUZ12-2	A549	AreaShape	Nuclei	2.1950560073226844	2.393216136281489	0.19816012895880464
MCL1-2	ES2	AreaShape	Nuclei	0.879898473978346	1.077000367071556	0.19710189309321002
MCL1-2	A549	Texture	Nuclei	0.44051764051666775	0.6371389912001088	0.196621350683441
HIF1a-2	A549	RadialDistribution	Nuclei	0.6864717030015552	0.88294406751088	0.1964723645093247
GPX4-1	A549	Texture	Nuclei	0.5670808809712062	0.7633576553611859	0.1962767743899797
SMARCB1-2	A549	RadialDistribution	Cells	1.0766200551862743	1.2724591772657083	0.195839122079434
BCL2L2-2	A549	Intensity	Cytoplasm	0.5256155417290915	0.7212412583517771	0.19562571662268557
BCL2L2-1	HCC44	Texture	Cytoplasm	1.295926786002158	1.4902466455892274	0.19431985958706943
COX5B-2	HCC44	Texture	Nuclei	2.4086177792990267	2.6027290854647136	0.19411130616568695
BCL2L2-4	ES2	RadialDistribution	Nuclei	0.37476885137742816	0.568361971940236	0.1935931205628078
DOT1L-1	A549	Texture	Nuclei	0.7728891375447333	0.9661129366576421	0.19322379911290877
MCL1-2	HCC44	Correlation	Cytoplasm	0.8091845109843367	1.0022682957500868	0.19308378476575006
ATF4-2	A549	Granularity	Cytoplasm	4.6532129480696085	4.8450984743085215	0.19188552623891297
TXN-1	A549	Texture	Nuclei	0.4921430965784876	0.6838885573297536	0.19174546075126603
RHOA-2	A549	AreaShape	Nuclei	0.5190778906944535	0.7093992814102335	0.19032139071577991
RAF1-2	HCC44	RadialDistribution	Nuclei	1.0615820554765323	1.2518493386611809	0.19026728318464858
AURKB-2	A549	Correlation	Cells	0.31230652601081305	0.5018215048372079	0.18951497882639484
BCL2L2-4	A549	Granularity	Cytoplasm	0.8098954195285331	0.9993185071966322	0.18942308766809912
ERBB2-2	HCC44	Texture	Cells	0.4649836928746115	0.6541884034042521	0.1892047105296406
HIF1a-2	A549	AreaShape	Nuclei	0.6748004469572368	0.8630997889821481	0.18829934202491128
RAC1-2	A549	Granularity	Cytoplasm	0.42181745950509825	0.609095841776609	0.18727838227151078
EGFR-2	ES2	Correlation	Cells	1.2030181979056351	1.3894881362706402	0.18646993836500503
BCL2L2-1	A549	RadialDistribution	Nuclei	0.48904636240795013	0.6754568158696471	0.186410453461697
BCL2-2	ES2	Correlation	Cells	0.7962562031193248	0.9825625415797187	0.1863063384603939
PTK2-2	ES2	Texture	Cytoplasm	2.1776688712119494	2.3620988560245704	0.18442998481262096
BCL2L2-4	ES2	Granularity	Nuclei	0.3865706964655346	0.5709645614423797	0.18439386497684512
BRAF-2	A549	Granularity	Cytoplasm	0.8466825132126468	1.0310041076459526	0.18432159443330587
GLS-1	A549	Texture	Nuclei	0.8008822034500174	0.9848256608488186	0.18394345739880125
TXN-2	ES2	Granularity	Cells	0.8401149081606868	1.0239922919694857	0.18387738380879892
COX5B-1	A549	AreaShape	Nuclei	0.39754214928043113	0.581187952078636	0.18364580279820492
TXN-2	ES2	Intensity	Cytoplasm	0.8387358478192506	1.0216262211845848	0.1828903733653342
EGLN1-8	A549	Granularity	Cells	0.7901358869505505	0.9728977158839875	0.18276182893343706
BCL2L2-1	ES2	RadialDistribution	Cells	0.9213995071813464	1.1038667276067484	0.18246722042540198
CHEK2-2	ES2	AreaShape	Cytoplasm	0.814552722080667	0.9959547855427255	0.18140206346205856
YAP1-2	A549	Texture	Nuclei	0.8038856857350706	0.9848256608488186	0.18093997511374804
YAP1-2	HCC44	RadialDistribution	Cells	0.7502880686774076	0.9299625676865096	0.17967449900910204
COX5B-1	A549	Granularity	Cells	0.3829439371214516	0.5602849404488086	0.17734100332735703
GLS-2	ES2	RadialDistribution	Nuclei	0.7710812671650855	0.9482203310361258	0.17713906387104028
DOT1L-2	A549	Granularity	Cytoplasm	0.8593111306007306	1.0352266939670585	0.17591556336632785
DOT1L-1	ES2	Correlation	Cells	0.9877311800340469	1.16314907015332	0.1754178901192731
STAT3-1	A549	Granularity	Nuclei	0.8188305720729978	0.9906729273477031	0.17184235527470526
CDK2-1	A549	Granularity	Nuclei	0.8188305720729978	0.9906729273477031	0.17184235527470526
STAT3-1	ES2	Texture	Cells	0.32472264423190733	0.49644730917388935	0.17172466494198202
RAF1-1	HCC44	Granularity	Cytoplasm	0.9159972133973409	1.086887622388684	0.17089040899134322
CDK4-1	HCC44	Texture	Cytoplasm	1.7116518278335375	1.8813499870129866	0.16969815917944908
ARID1B-2	ES2	Granularity	Cytoplasm	0.3055698656208457	0.4749168705932806	0.16934700497243488
PRDX1-2	HCC44	Correlation	Cytoplasm	0.5381478932413062	0.7066943648679684	0.16854647162666225
SLC2A2-2	ES2	Correlation	Cytoplasm	4.977724039583112	5.146128469972503	0.16840443038939057
SLC2A2-2	ES2	Texture	Cells	4.977724039583112	5.146128469972503	0.16840443038939057
SMARCB1-2	ES2	RadialDistribution	Cytoplasm	1.8815179419385086	2.0487376585467896	0.16721971660828094
SMARCB1-2	HCC44	AreaShape	Nuclei	1.4965574882132142	1.662599905099432	0.1660424168862178
TXN-2	ES2	Correlation	Cells	0.81900138147695	0.9825625415797187	0.16356116010276867
RAC1-2	A549	RadialDistribution	Cells	0.43143704962728746	0.59393936503859	0.16250231541130256
PIK3CA-1	ES2	Texture	Cytoplasm	0.5626955731181911	0.7239616412745338	0.1612660681563427
MCL1-2	A549	AreaShape	Cytoplasm	0.5072294202702723	0.6661384457119359	0.15890902544166363
CHEK2-1	HCC44	RadialDistribution	Cells	1.0270465507462252	1.1849116081489135	0.1578650574026883
BRCA1-2	ES2	RadialDistribution	Cells	0.9138567875746811	1.0716643357819735	0.15780754820729237
ERBB2-2	HCC44	Intensity	Cytoplasm	0.5209595039687189	0.6768387832857427	0.15587927931702372
BRCA1-1	A549	AreaShape	Nuclei	0.6440565787658417	0.797136290946662	0.1530797121808204
RAF1-2	A549	Granularity	Cytoplasm	0.6697602960800427	0.8224340835528547	0.15267378747281202
BCL2L2-2	A549	Correlation	Cytoplasm	0.5386074621059197	0.6909214256723957	0.15231396356647597
BCL2L2-1	A549	Intensity	Cytoplasm	0.49631581200616137	0.6482506389515056	0.15193482694534421
GPX4-2	A549	Granularity	Cells	0.7641678029330895	0.9153027772417868	0.15113497430869727
SLC2A1-1	HCC44	Texture	Cells	2.698312914686512	2.849001755244686	0.1506888405581739
BCL2-1	ES2	Intensity	Cytoplasm	0.5081609472666578	0.6586878930308729	0.1505269457642151
CHEK2-2	ES2	Correlation	Cells	0.7357664475230907	0.8858077126611342	0.1500412651380435
AKT1-2	HCC44	Texture	Nuclei	1.0735176739044567	1.2229233219195665	0.1494056480151098
KRAS-2B	HCC44	Texture	Cells	0.7569240107660176	0.9054288670154119	0.14850485624939436
PRDX1-1	ES2	RadialDistribution	Cells	0.4711923675848344	0.6194538913548384	0.148261523770004
CHEK2-2	ES2	Correlation	Cytoplasm	0.7413763063086483	0.8886241646535289	0.14724785834488063
BCL2-1	HCC44	RadialDistribution	Cytoplasm	0.8917629748875355	1.0383734137381517	0.1466104388506162
TXN-1	A549	AreaShape	Nuclei	0.44751921699159714	0.5935846261408357	0.1460654091492386
CSNK1A1-2	HCC44	Intensity	Cytoplasm	2.243930258410744	2.387216577574529	0.14328631916378498
RAC1-2	A549	Texture	Cytoplasm	0.4450282107291068	0.5872244233746996	0.1421962126455928
COX5B-2	A549	Granularity	Cytoplasm	0.8944153189016342	1.0352266939670585	0.1408113750654243
GPX4-1	A549	RadialDistribution	Nuclei	0.7583996830488877	0.8991030540199721	0.14070337097108443
CHEK2-1	A549	Granularity	Cells	0.7901358869505505	0.9303087256528413	0.1401728387022908
RHOA-1	A549	Texture	Nuclei	0.8008822034500174	0.9398187115470559	0.1389365080970385
RHOA-2	A549	RadialDistribution	Cytoplasm	0.5116597755884371	0.6499409527470452	0.1382811771586081
JAK3-2	ES2	Granularity	Nuclei	0.6082416179255085	0.7463894422963356	0.13814782437082718
ARID1B-2	A549	Correlation	Cytoplasm	0.6186322004983904	0.7565204198253593	0.13788821932696893
BCL2-1	A549	Granularity	Cytoplasm	0.4978058371272742	0.6345416237698619	0.13673578664258768
BCL2L2-2	HCC44	Texture	Nuclei	0.7215874985732886	0.8581019175498714	0.13651441897658279
BCL2L2-1	ES2	Correlation	Cytoplasm	0.9209934771731381	1.0574747734455878	0.13648129627244976
DOT1L-2	A549	RadialDistribution	Cytoplasm	0.8163539637985322	0.9527460674874878	0.1363921036889556
RAF1-2	A549	Granularity	Cells	0.6627099792500514	0.7989603023983227	0.13625032314827135
YAP1-2	HCC44	Texture	Nuclei	0.7223061721402311	0.8581019175498714	0.13579574540964034
AKT1-2	A549	Texture	Nuclei	0.7324521039088923	0.8676506764316465	0.13519857252275425
JAK3-2	ES2	Texture	Nuclei	0.6083028777886782	0.7431778793416819	0.1348750015530037
JAK3-1	A549	RadialDistribution	Nuclei	0.9219743178007218	1.0561245059996875	0.13415018819896574
SDHB-1	A549	RadialDistribution	Nuclei	0.798771717323653	0.9311881227616697	0.1324164054380167
STAT3-2	HCC44	Correlation	Nuclei	0.9302916879492019	1.0622438008702666	0.13195211292106468
BCL2L2-4	ES2	Intensity	Cells	0.382076225818612	0.5139844758934963	0.13190825007488427
AURKB-2	A549	RadialDistribution	Nuclei	0.3252265284815662	0.4569316660383631	0.13170513755679691
BCL2L2-2	HCC44	RadialDistribution	Cells	0.7934415187603133	0.9251063174499702	0.13166479868965686
TXN-1	HCC44	AreaShape	Nuclei	0.9314646121693855	1.062969982079341	0.13150536990995554
ERBB3-2	A549	Texture	Nuclei	0.4554337274904996	0.5864361869868131	0.1310024594963135
CDK4-2	A549	AreaShape	Nuclei	0.8771295114298292	1.0077661152476498	0.1306366038178206
SMARCB1-2	A549	Texture	Nuclei	1.0507202350788853	1.1808869571261118	0.13016672204722646
COX5B-2	A549	Correlation	Nuclei	0.8646730320254805	0.9942481054051734	0.12957507337969287
ARID1B-1	A549	Correlation	Cytoplasm	0.6835818639595059	0.8130714264104941	0.1294895624509882
ERBB3-1	A549	AreaShape	Nuclei	0.5810670430146534	0.7093992814102335	0.12833223839558006
CCND1-2	HCC44	RadialDistribution	Cytoplasm	1.3102284511791127	1.4381043670165155	0.12787591583740276
PRDX1-1	A549	Texture	Cells	0.6383187088342522	0.7654315037787104	0.12711279494445815
JAK3-2	A549	Granularity	Cells	0.7890363618603371	0.9153027772417868	0.12626641538144967
YAP1-1	HCC44	Texture	Cytoplasm	0.9346263623557651	1.0601485164108908	0.12552215405512568
CDK2-1	A549	Texture	Nuclei	0.7583622184155115	0.8833247805070346	0.12496256209152301
MCL1-2	HCC44	Intensity	Cytoplasm	0.7852283125486317	0.9091820459891644	0.12395373344053273
ARID1B-2	A549	RadialDistribution	Cells	0.6956304580238762	0.8190506406182548	0.12342018259437859
EGFR-1	A549	Granularity	Cytoplasm	0.9079102611057515	1.0310041076459526	0.12309384654020117
RHOA-1	A549	Granularity	Cytoplasm	0.9079102611057515	1.0310041076459526	0.12309384654020117
MCL1-2	A549	AreaShape	Nuclei	0.4374548007328798	0.5598490086019654	0.12239420786908561
STAT3-1	A549	Granularity	Cells	0.7901358869505505	0.912469906972499	0.12233402002194849
BRAF1-1	A549	Granularity	Cells	0.7901358869505505	0.912469906972499	0.12233402002194849
RAC1-2	A549	RadialDistribution	Nuclei	0.41254719551987806	0.5340783355808372	0.12153114006095911
RAF1-1	ES2	Correlation	Cells	1.0419081223363094	1.16314907015332	0.12124094781701067
RAF1-1	A549	Texture	Nuclei	0.7583622184155115	0.8790833229189153	0.12072110450340379
RAF1-2	A549	Granularity	Nuclei	0.6678362003114395	0.788544602405182	0.12070840209374245
EZH2-2	HCC44	RadialDistribution	Cells	1.0642350364716362	1.1849116081489135	0.1206765716772773
SMARCB1-1	A549	Texture	Nuclei	0.5277684188429151	0.6471395491416503	0.11937113029873514
RAC1-1	A549	RadialDistribution	Cytoplasm	0.8163539637985322	0.9356768629214613	0.11932289912292915
CSNK1A1-2	HCC44	RadialDistribution	Nuclei	2.2026599885646188	2.3211786710420905	0.11851868247747177
ERBB2-2	HCC44	AreaShape	Nuclei	0.4957783938955706	0.613770340512056	0.11799194661648543
CTNNB1-2	A549	Granularity	Cells	0.8128202030729712	0.9303087256528413	0.11748852257987008
ATP50-2	ES2	Texture	Nuclei	0.9505910265307399	1.067553373246837	0.11696234671609707
RHOA-1	A549	Granularity	Cells	0.8969739520304177	1.0138935767235115	0.1169196246930938
RAC1-2	A549	Texture	Nuclei	0.43187578269861326	0.5486212650262818	0.11674548232766857
MCL1-5	A549	Texture	Cytoplasm	0.6504518539344382	0.7667020798354174	0.11625022590097922
RAC1-2	A549	AreaShape	Nuclei	0.39691132175252514	0.5127279642996244	0.11581664254709928
JAK3-2	ES2	RadialDistribution	Nuclei	0.5959174811511383	0.7110781384282033	0.11516065727706504
PRDX1-1	HCC44	Texture	Cells	1.0906115764173705	1.205247569669087	0.11463599325171647
TXN-2	ES2	Texture	Nuclei	0.8418295849829898	0.9561739184075478	0.11434433342455808
BCL2L2-4	ES2	AreaShape	Cells	0.39516698157902425	0.5091898081845754	0.11402282660555113
ARID1B-2	A549	Texture	Nuclei	0.7583622184155115	0.8723150895204159	0.11395287110490437
PRDX1-1	ES2	Intensity	Nuclei	0.5169089333673181	0.6303582411762996	0.11344930780898144
BCL2-1	A549	Correlation	Nuclei	0.4852514135985213	0.5986422740428252	0.11339086044430391
ERBB3-2	ES2	Granularity	Cytoplasm	0.7733718920830459	0.8854978704351041	0.11212597835205818
ATP50-2	ES2	Granularity	Cytoplasm	1.0063981792363992	1.117765959577867	0.11136778034146788
RHOA-2	A549	Granularity	Cytoplasm	0.522508676069978	0.6333667869949873	0.1108581109250093
BCL2-1	HCC44	Correlation	Cytoplasm	0.9457330279651027	1.0564440927090908	0.11071106474398806
SDHB-1	A549	Texture	Nuclei	0.7729314620878734	0.8833247805070346	0.11039331841916111
COX5B-1	ES2	Correlation	Cells	0.8706210430206203	0.9808652536759486	0.1102442106553283
KRAS-2B	A549	Texture	Nuclei	0.7750286593359577	0.8847783544318835	0.1097496950959258
STAT3-2	A549	Texture	Nuclei	0.7583622184155115	0.8676506764316465	0.10928845801613496
BCL2L2-1	A549	RadialDistribution	Cells	0.48493153350244156	0.59393936503859	0.10900783153614846
RAC1-1	A549	Granularity	Cells	0.8217857954621255	0.9303087256528413	0.1085229301907158
STAT3-2	ES2	AreaShape	Cytoplasm	0.6464583027558384	0.7549506847849885	0.10849238202915013
TXN-1	A549	Correlation	Nuclei	0.517091521148161	0.6253731788214534	0.10828165767329234
JAK3-1	HCC44	AreaShape	Nuclei	1.3359267660175385	1.4430091237364249	0.10708235771888641
STAT3-1	A549	RadialDistribution	Cells	0.8199577127036255	0.9265592770301389	0.10660156432651335
JAK3-1	A549	RadialDistribution	Cells	0.9149984743034392	1.0213634859097904	0.10636501160635126
HIF1a-2	A549	AreaShape	Cytoplasm	0.6717019047605208	0.7773200836176054	0.10561817885708458
DOT1L-1	ES2	Granularity	Nuclei	1.0227045064026872	1.1276576590010892	0.10495315259840199
DOT1L-1	ES2	Granularity	Cytoplasm	1.0078947656920012	1.1122373101714134	0.10434254447941216
KRAS-2B	HCC44	Texture	Cytoplasm	0.7096386912997557	0.8139512760073083	0.10431258470755267
ERBB3-2	A549	AreaShape	Cytoplasm	0.44456210381055405	0.5486640311891635	0.10410192737860946
RAF1-2	ES2	RadialDistribution	Nuclei	0.8454895153371045	0.9482203310361258	0.10273081569902132
KRAS-2B	ES2	Granularity	Nuclei	0.5153249609669184	0.617940053395698	0.10261509242877964
TXN-1	ES2	Texture	Nuclei	1.1044144924090487	1.2069724157709572	0.1025579233619085
CDK2-1	A549	Granularity	Cells	0.8128202030729712	0.9153027772417868	0.10248257416881557
MAPK1-1	HCC44	Correlation	Nuclei	0.922988200383291	1.0250284399961958	0.10204023961290476
DOT1L-1	ES2	Granularity	Cells	1.0153094986515026	1.1159653053141456	0.10065580666264307
TXN-2	A549	Granularity	Cytoplasm	0.5156278574871551	0.615304362058153	0.09967650457099786
ERBB2-1	HCC44	AreaShape	Cells	0.6695017652105126	0.769120625600016	0.0996188603895034
CHEK2-1	A549	Texture	Nuclei	0.7729314620878734	0.8723150895204159	0.09938362743254248
BCL2L2-1	ES2	Granularity	Cytoplasm	0.916905604843733	1.014918623735533	0.09801301889180003
SMARCB1-2	A549	RadialDistribution	Nuclei	1.0592088016258874	1.1552532084951719	0.0960444068692845
CTNNB1-2	A549	Texture	Nuclei	0.7729314620878734	0.8682481449842674	0.09531668289639394
JAK3-1	A549	AreaShape	Nuclei	0.9128646156550501	1.0077661152476498	0.09490149959259975
PRDX1-2	HCC44	RadialDistribution	Cells	0.5350342294033043	0.6296061776423959	0.09457194823909165
MCL1-5	A549	RadialDistribution	Nuclei	0.6576586263486537	0.7517956888489291	0.09413706250027543
RAC1-1	ES2	Granularity	Nuclei	1.042109724797936	1.1361797837044945	0.0940700589065584
BCL2-1	HCC44	Granularity	Cells	0.9600886270161696	1.0535251409846778	0.09343651396850816
JAK3-1	ES2	Correlation	Cells	1.0697331786099464	1.16314907015332	0.0934158915433736
ERBB2-2	HCC44	AreaShape	Cells	0.47750794852614276	0.5708322426476631	0.09332429412152032
CDK2-1	A549	AreaShape	Nuclei	0.8276188116371509	0.9202976747932182	0.09267886315606733
EZH2-2	A549	Texture	Nuclei	0.7811119581651368	0.8723150895204159	0.09120313135527913
BRCA1-2	A549	RadialDistribution	Nuclei	0.798771717323653	0.8898810354814369	0.09110931815778389
ERBB2-2	HCC44	Intensity	Nuclei	0.5150361345831616	0.6056527426703293	0.09061660808716776
YAP1-2	HCC44	Correlation	Nuclei	0.710084014382171	0.8002640366118325	0.0901800222296616
PIK3CA-1	ES2	Granularity	Cells	0.6213532325813955	0.710710655697839	0.08935742311644346
PRDX1-1	A549	Texture	Cytoplasm	0.6287754090145545	0.7181129612562831	0.08933755224172857
PRDX1-1	A549	Granularity	Cells	0.6356501739187218	0.724479064555608	0.08882889063688615
BCL2L2-4	A549	Texture	Nuclei	0.7729314620878734	0.8596828880053029	0.08675142591742946
BCL2L2-1	A549	Intensity	Cells	0.48993481566409447	0.5761162994450086	0.08618148378091417
SMARCB1-1	A549	AreaShape	Cytoplasm	0.5805084259493847	0.6661384457119359	0.08563001976255125
ERBB3-1	HCC44	RadialDistribution	Cytoplasm	1.0647980566172257	1.1494125406590967	0.084614484041871
RAC1-1	A549	RadialDistribution	Nuclei	0.8203446578581616	0.9048938769656004	0.08454921910743884
BCL2L2-4	A549	RadialDistribution	Nuclei	0.8203446578581616	0.9048938769656004	0.08454921910743884
BCL2L2-2	HCC44	Granularity	Cells	0.9115899604642642	0.9945238524154114	0.0829338919511472
TXN-1	A549	Granularity	Nuclei	0.4847640047770704	0.5675541401780003	0.08279013540092994
BRCA1-2	ES2	RadialDistribution	Nuclei	0.7630882672531283	0.8458007702950096	0.08271250304188127
CHEK2-1	HCC44	Texture	Cells	1.1123760130343887	1.1944063012602029	0.08203028822581415
CCND1-1	HCC44	RadialDistribution	Nuclei	1.255578838012463	1.3366219158100234	0.08104307779756037
PIK3CA-1	ES2	Texture	Nuclei	0.6586450594305597	0.7381103738381585	0.07946531440759874
RAF1-1	ES2	Granularity	Cytoplasm	1.018193903606609	1.0975642210948588	0.07937031748824985
MCL1-2	A549	Correlation	Cytoplasm	0.4601524998510572	0.539378809500572	0.07922630964951483
COX5B-2	ES2	Correlation	Nuclei	0.8843337925378476	0.962391358555728	0.07805756601788039
BRD4-1	A549	Texture	Nuclei	0.7625249190621937	0.840546584932979	0.0780216658707853
AKT1-2	A549	Texture	Cells	0.7709128616145026	0.8484328944050891	0.0775200327905865
BCL2-1	A549	Texture	Nuclei	0.4921430965784876	0.568972486492163	0.07682938991367544
GLS-2	HCC44	RadialDistribution	Cytoplasm	1.0546021973414121	1.1312091010961096	0.07660690375469748
PRDX1-1	HCC44	Granularity	Cytoplasm	1.133192502766016	1.2069222833065405	0.07372978054052459
JAK3-2	ES2	RadialDistribution	Cells	0.6039680329965738	0.6765962029656586	0.07262816996908483
BCL2L2-4	A549	Correlation	Nuclei	0.7233542735323573	0.7958352149858431	0.07248094145348583
PRDX1-2	A549	Correlation	Cytoplasm	0.37008035973537834	0.4425373457951514	0.07245698605977308
PIK3CA-1	A549	RadialDistribution	Cells	1.7214101326409357	1.793849452698005	0.07243932005706943
PRDX1-2	HCC44	AreaShape	Cells	0.4985358924061172	0.5708322426476631	0.0722963502415459
BCL2L2-4	ES2	Intensity	Cytoplasm	0.3797528071986596	0.45140304912554885	0.07165024192688924
BRAF-2	A549	Granularity	Cells	0.8436684787912384	0.9153027772417868	0.07163429845054836
KRAS-2B	ES2	AreaShape	Cells	0.503164443948323	0.5738688721199687	0.07070442817164568
RAF1-1	HCC44	Correlation	Cells	0.9231877928654627	0.9938369617266489	0.07064916886118622
PRDX1-2	A549	Intensity	Cytoplasm	0.35317110864969326	0.4236926846518761	0.07052157600218284
PRDX1-1	ES2	RadialDistribution	Cytoplasm	0.5211364551044113	0.5911262556098864	0.0699898005054751
BCL2-1	ES2	AreaShape	Cytoplasm	0.48973741734440834	0.5595400401869671	0.06980262284255878
BCL2-2	ES2	RadialDistribution	Cytoplasm	0.7527830014842387	0.8217679494688096	0.06898494798457089
ERBB3-1	A549	RadialDistribution	Cells	0.6250794074166616	0.6935822152544325	0.06850280783777096
PRDX1-2	A549	Granularity	Cells	0.4089699176545253	0.47578444176055945	0.06681452410603417
PRDX1-2	A549	AreaShape	Nuclei	0.36114929003148183	0.4278896890676945	0.06674039903621265
BCL2L2-2	A549	Correlation	Nuclei	0.5207293029066778	0.5872964687137708	0.06656716580709299
EGLN1-8	A549	Granularity	Cytoplasm	0.8087131395409246	0.8750459054464801	0.06633276590555548
RAF1-2	ES2	Granularity	Cells	0.8859815245022552	0.951551933267869	0.06557040876561382
ATP50-1	ES2	Granularity	Cytoplasm	0.9844150127423252	1.0493922095100339	0.06497719676770863
RAF1-1	HCC44	Correlation	Nuclei	0.879525571453543	0.9444921398636049	0.06496656841006188
PRDX1-1	ES2	Correlation	Nuclei	0.4988747950209069	0.563508998487227	0.0646342034663201
AURKB-2	A549	AreaShape	Cytoplasm	0.3167381042381365	0.3812891098317982	0.06455100559366173
YAP1-1	HCC44	RadialDistribution	Nuclei	0.9758640562666864	1.0400243937446254	0.06416033747793903
CTNNB1-2	A549	Granularity	Cytoplasm	0.8164844917656786	0.8797775899967051	0.06329309823102647
AURKB-2	A549	Granularity	Nuclei	0.32818542187242683	0.3913827226077544	0.06319730073532759
AURKB-2	A549	RadialDistribution	Cells	0.32271019405594564	0.38589564677940447	0.06318545272345882
CCNE1-2	HCC44	RadialDistribution	Cytoplasm	2.328930492771916	2.392098835737519	0.06316834296560314
BCL2L2-1	ES2	AreaShape	Nuclei	0.9137741162962569	0.9769070517486651	0.06313293545240817
GPX4-2	A549	RadialDistribution	Cells	0.7599818985236957	0.8228247939463635	0.06284289542266785
YAP1-1	A549	RadialDistribution	Cells	0.7599818985236957	0.8228247939463635	0.06284289542266785
AKT1-1	ES2	Texture	Cells	0.8045568166866042	0.8671377447128348	0.06258092802623061
PRDX1-1	A549	RadialDistribution	Cytoplasm	0.6185158532890301	0.6806504411224537	0.062134587833423516
BCL2L2-2	A549	AreaShape	Nuclei	0.5190778906944535	0.581187952078636	0.06211006138418251
COX5B-1	A549	RadialDistribution	Cells	0.40017860691541174	0.46172525487643623	0.06154664796102449
JAK3-1	ES2	Granularity	Cytoplasm	1.0955478769362237	1.1567941715196595	0.06124629458343578
BRCA1-1	A549	RadialDistribution	Cytoplasm	0.683912090064198	0.7446219274820955	0.060709837417897594
MCL1-2	HCC44	Intensity	Cells	0.7664443726317401	0.8269832530215586	0.06053888038981847
BCL2L2-1	A549	AreaShape	Cytoplasm	0.4884908207411276	0.5486640311891635	0.06017321044803592
JAK3-2	A549	RadialDistribution	Nuclei	0.798771717323653	0.8585562603945923	0.05978454307093928
RAC1-1	A549	RadialDistribution	Cells	0.8475897706646869	0.9066704876858074	0.0590807170211205
CDK4-1	A549	RadialDistribution	Cells	1.858260415289261	1.9166487159533208	0.058388300664059756
MCL1-2	HCC44	RadialDistribution	Nuclei	0.7213868004099202	0.7794636176078675	0.05807681719794733
TXN-2	ES2	RadialDistribution	Cytoplasm	0.961569050676681	1.0195218932849193	0.0579528426082383
TXN-1	A549	RadialDistribution	Cells	0.49446657537732275	0.5511712817847193	0.056704706407396555
STAT3-1	ES2	Granularity	Cells	0.3365479439791033	0.3922434182539401	0.05569547427483679
BRCA1-2	ES2	Correlation	Cells	0.7682210584788209	0.8227188482245962	0.05449778974577524
AKT1-2	HCC44	Texture	Cytoplasm	1.1006302041258942	1.1550907771259853	0.054460573000091106
ERBB3-2	ES2	Correlation	Cytoplasm	0.7640289413049894	0.8183711892749108	0.054342247969921376
TXN-2	A549	Texture	Cytoplasm	0.6001104845379592	0.6540756073852838	0.053965122847324576
PIK3CA-1	ES2	RadialDistribution	Nuclei	0.6077222292824364	0.6616790633341659	0.053956834051729574
AKT1-2	ES2	Granularity	Cytoplasm	0.6375490314022091	0.6901716154862425	0.05262258408403342
KRAS-2B	HCC44	Texture	Nuclei	0.8174698760837845	0.8698735219507775	0.052403645866992976
BCL2L2-2	A549	Texture	Cytoplasm	0.5348520591000681	0.5872244233746996	0.052372364274631544
ERBB2-1	HCC44	AreaShape	Cytoplasm	0.7330683660638788	0.7844782302565332	0.051409864192654364
KRAS-2B	HCC44	AreaShape	Cells	0.6871951442812889	0.7379937851134478	0.0507986408321589
COX5B-2	HCC44	Granularity	Cytoplasm	2.4616421777837685	2.512308856514958	0.050666678731189574
PRDX1-2	ES2	RadialDistribution	Nuclei	1.0610206407660743	1.1113601962614823	0.05033955549540803
BRCA1-1	A549	RadialDistribution	Nuclei	0.7174009769096685	0.7668519666011611	0.04945098969149253
ARID1B-1	A549	RadialDistribution	Cells	0.7735195030120153	0.8228247939463635	0.04930529093434821
AKT1-2	ES2	Granularity	Nuclei	0.6972604937367624	0.7463894422963356	0.04912894855957328
PIK3CA-2	ES2	Texture	Cells	1.1528711235413271	1.2015753011933499	0.04870417765202273
AKT1-2	ES2	Intensity	Cytoplasm	0.6138602447401245	0.6624247111731436	0.04856446643301915
HIF1a-2	A549	Intensity	Cytoplasm	0.6732101310698988	0.7212412583517771	0.048031127281878305
KRAS-2B	HCC44	Correlation	Nuclei	0.7851593737682335	0.8328656145653344	0.04770624079710084
XBP-1	A549	Granularity	Cells	0.7901358869505505	0.837725020269684	0.0475891333191335
ERBB2-2	HCC44	Correlation	Cytoplasm	0.5455775289382081	0.5914355839706701	0.045858055032461986
MCL1-2	A549	RadialDistribution	Cells	0.44216377679417174	0.4875193356732784	0.04535555887910664
KRAS-2B	HCC44	Granularity	Cells	0.78552914027381	0.8303120081133533	0.04478286783954322
CCND1-1	HCC44	Texture	Nuclei	1.1178580230593502	1.1624411312812275	0.04458310822187728
BCL2-1	ES2	Correlation	Cytoplasm	0.4968767940848208	0.5412115525834198	0.04433475849859897
RHOA-2	A549	Intensity	Cells	0.5319259019324736	0.5761162994450086	0.04419039751253506
ERBB3-2	HCC44	Granularity	Cells	1.0095583211115637	1.0535251409846778	0.043966819873114016
RHOA-2	A549	Correlation	Nuclei	0.517091521148161	0.5604650458765974	0.04337352472843636
RAC1-2	A549	Granularity	Nuclei	0.45634833488791005	0.498777562320704	0.04242922743279398
EGFR-1	A549	AreaShape	Nuclei	0.8782241289036782	0.9202976747932182	0.04207354588954004
BCL2-1	ES2	RadialDistribution	Cytoplasm	0.4401998951043956	0.48211025523667117	0.04191036013227556
DOT1L-1	HCC44	RadialDistribution	Nuclei	1.541010257339073	1.5810723907013626	0.0400621333622897
YAP1-2	HCC44	RadialDistribution	Nuclei	0.7601980114215539	0.8000494613195605	0.0398514498980066
GLS-1	A549	Granularity	Cells	0.8726429111960259	0.912469906972499	0.039826995776473084
HIF1a-2	A549	Granularity	Cells	0.7038598383850957	0.7436172250838627	0.03975738669876705
EZH2-2	A549	RadialDistribution	Nuclei	0.8100798759886594	0.8492439944339557	0.039164118445296325
PRDX1-2	HCC44	Granularity	Cytoplasm	0.49896446294139174	0.5378200322351249	0.03885556929373313
BCL2L2-2	HCC44	Correlation	Cells	0.8366582255547967	0.8755050216279885	0.03884679607319175
XBP-1	HCC44	Correlation	Cytoplasm	0.9998150447643562	1.0385626865549138	0.03874764179055756
YAP1-1	A549	RadialDistribution	Nuclei	0.7417512339579145	0.7801388728317851	0.03838763887387053
RAF1-1	HCC44	Texture	Nuclei	0.9963705007386415	1.033383109813705	0.03701260907506343
XBP-1	A549	RadialDistribution	Cytoplasm	0.7866003265123256	0.8228796708640551	0.036279344351729526
YAP1-1	A549	Correlation	Cytoplasm	0.722495404825003	0.7584069709438054	0.03591156611880242
TXN-2	A549	Correlation	Cells	0.5245495695470149	0.5594311679641647	0.03488159841714977
MCL1-5	A549	Correlation	Nuclei	0.6420566236199187	0.6755679229041924	0.033511299284273766
PRDX1-2	A549	Granularity	Nuclei	0.3960577858785679	0.42925986747042855	0.033202081591860666
ERBB3-2	A549	RadialDistribution	Cytoplasm	0.5214276655335093	0.5546130988402865	0.03318543330677726
ERBB2-2	HCC44	RadialDistribution	Nuclei	0.4734918667575603	0.506115618138979	0.03262375138141871
BRCA1-2	A549	RadialDistribution	Cytoplasm	0.7899301825007133	0.8225074939468819	0.0325773114461686
CDK4-3	HCC44	Granularity	Nuclei	1.0672056785443138	1.0983756440643018	0.031169965519987963
BCL2-1	A549	Correlation	Cytoplasm	0.5006433209068057	0.531518171491829	0.03087485058502326
RAF1-1	ES2	RadialDistribution	Cells	1.1841553001545304	1.214708741574481	0.030553441419950644
MCL1-2	ES2	RadialDistribution	Nuclei	0.9178436304833466	0.9482203310361258	0.03037670055277919
RHOA-2	A549	RadialDistribution	Cells	0.5236132747768483	0.5530962856092143	0.02948301083236604
CHEK2-2	ES2	Texture	Cytoplasm	0.6790168436909305	0.7071376034793714	0.028120759788440863
PIK3CA-2	A549	Texture	Cytoplasm	1.210537241947064	1.2377120857684438	0.027174843821379913
PIK3CA-2	ES2	RadialDistribution	Nuclei	1.085378181761584	1.1123050079834123	0.026926826221828293
EGFR-2	ES2	Correlation	Nuclei	1.201660102882758	1.2284129534130095	0.02675285053025145
SDHB-1	ES2	AreaShape	Cytoplasm	1.273352085144174	1.2991525530045513	0.025800467860377374
HIF1a-2	A549	Texture	Cytoplasm	0.6925572549098595	0.7181001019341657	0.025542847024306203
CDK2-1	A549	Granularity	Cytoplasm	0.8497828897020311	0.8750459054464801	0.025263015744449002
COX5B-2	ES2	Granularity	Cytoplasm	0.907864855685317	0.932755316946931	0.024890461261613983
PRDX1-2	ES2	Granularity	Nuclei	1.0629642443119605	1.087720391939265	0.024756147627304603
STAT3-1	A549	Texture	Nuclei	0.7729314620878734	0.7972813479817904	0.024349885893916956
ARID1B-1	A549	AreaShape	Cells	0.7444423030827327	0.7684426294047196	0.024000326321986898
BCL2L2-2	HCC44	Correlation	Cytoplasm	0.8315092196822337	0.8537422063829816	0.022232986700747914
RAF1-2	ES2	Texture	Nuclei	0.8895445983477114	0.9113120532792697	0.021767454931558294
RAC1-1	A549	AreaShape	Nuclei	0.8276188116371509	0.8488732887358617	0.021254477098710756
CHEK2-1	A549	AreaShape	Cytoplasm	0.7908895684463328	0.8110967538962728	0.020207185449939935
PRDX1-2	ES2	Texture	Nuclei	1.0095750821688676	1.0290289478097712	0.019453865640903567
HIF1a-2	A549	Correlation	Nuclei	0.6721394736712365	0.6912795464089037	0.019140072737667158
BCL2L2-2	A549	RadialDistribution	Cytoplasm	0.5365335811688469	0.5546130988402865	0.01807951767143967
GLS-2	HCC44	Correlation	Cells	0.975994701041113	0.9938369617266489	0.01784226068553596
AURKB-2	A549	Correlation	Cytoplasm	0.3131667221004697	0.33084327435845845	0.017676552257988754
MCL1-2	A549	Granularity	Nuclei	0.4701571895686807	0.487556523074913	0.017399333506232295
SDHB-1	A549	AreaShape	Cytoplasm	0.7940773404129469	0.8110967538962728	0.017019413483325918
KRAS-2B	ES2	Granularity	Cytoplasm	0.5030166061668353	0.5189077989675622	0.015891192800726928
PRDX1-2	HCC44	Texture	Nuclei	0.4783002246979896	0.4929835183715383	0.014683293673548703
BCL2L2-2	A549	RadialDistribution	Cells	0.5393204603681667	0.5530962856092143	0.01377582524104759
ATP50-2	A549	AreaShape	Nuclei	1.1034589077653896	1.1170965998245297	0.013637692059140116
EZH2-1	A549	AreaShape	Nuclei	0.9944930773860431	1.0077661152476498	0.013273037861606718
BRAF1-1	HCC44	Texture	Nuclei	1.1578823415418547	1.1709480620386556	0.013065720496800992
ERBB2-1	HCC44	Intensity	Nuclei	0.7495804319853707	0.761870660135078	0.01229022814970726
MAPK1-1	A549	Correlation	Cytoplasm	0.6210893912588615	0.633201458893309	0.012112067634447499
EZH2-2	HCC44	Granularity	Nuclei	1.057205160903235	1.0692681115376668	0.012062950634431857
CDK4-2	A549	Texture	Nuclei	0.855613060192328	0.8676506764316465	0.012037616239318538
MCL1-5	A549	Granularity	Cells	0.6707202093953758	0.6822108769065558	0.011490667511179997
ERBB2-1	A549	Texture	Cytoplasm	2.3612485256945472	2.3725140909531097	0.011265565258562482
CHEK2-1	HCC44	Correlation	Cytoplasm	1.0967898266983231	1.1077944883184923	0.01100466162016911
SMARCB1-1	HCC44	Texture	Nuclei	3.6989704386302837	3.7099658229317467	0.010995384301462963
XBP-2	A549	RadialDistribution	Nuclei	0.798771717323653	0.8096220403030687	0.010850322979415683
ARID1B-2	A549	AreaShape	Cytoplasm	0.6717019047605208	0.6824803070094554	0.01077840224893456
BRAF-2	A549	RadialDistribution	Cytoplasm	0.8127867145276899	0.8228796708640551	0.0100929563363652
BCL2L2-1	ES2	Texture	Cytoplasm	0.9140267766763428	0.9241125847432144	0.010085808066871649
EGLN1-9	A549	RadialDistribution	Nuclei	1.0460475510623417	1.0561245059996875	0.010076954937345839
YAP1-2	A549	RadialDistribution	Nuclei	0.8450599631091826	0.854573611903703	0.009513648794520324
RAF1-2	ES2	Texture	Cells	0.8926787120634532	0.9019843799614709	0.009305667898017678
BCL2L2-4	ES2	AreaShape	Nuclei	0.38479252914448037	0.3940839508918113	0.009291421747330941
EGFR-1	A549	RadialDistribution	Nuclei	0.9219743178007218	0.9311881227616697	0.009213804960947924
ERBB2-1	HCC44	Intensity	Cells	0.7470805634517768	0.7561624289383476	0.009081865486570861
RAF1-2	A549	RadialDistribution	Nuclei	0.6666539358698782	0.6754568158696471	0.00880287999976892
ARID1B-2	ES2	Intensity	Cytoplasm	0.3008228867947615	0.30932973531244035	0.008506848517678856
PRDX1-2	A549	Texture	Cells	0.40725961241086267	0.41571690427140295	0.008457291860540284
AKT1-2	A549	Granularity	Nuclei	0.7801209127136107	0.788544602405182	0.008423689691571257
ERBB3-2	A549	Correlation	Cells	0.493679671418681	0.5018215048372079	0.008141833418526867
KRAS-2B	ES2	Intensity	Cytoplasm	0.5163005528835467	0.5243759356550295	0.008075382771482786
BRCA1-2	ES2	Correlation	Nuclei	0.7295728517664466	0.7376166493070677	0.008043797540621123
HIF1a-2	A549	Correlation	Cytoplasm	0.6588224658123086	0.6659180337276553	0.007095567915346712
BRAF1-1	A549	RadialDistribution	Cytoplasm	0.8163539637985322	0.8228796708640551	0.006525707065522912
STAT3-2	HCC44	Granularity	Nuclei	0.9157894409232321	0.9221209623311296	0.0063315214078975
CDK2-1	A549	RadialDistribution	Cytoplasm	0.8163539637985322	0.8225074939468819	0.0061535301483497395
BRAF1-1	A549	Granularity	Cytoplasm	0.8098954195285331	0.8159562972844374	0.006060877755904359
CDK4-3	HCC44	Texture	Cytoplasm	1.0623834928750227	1.0683012888868855	0.005917796011862819
GPX4-2	A549	Granularity	Cytoplasm	0.7525368303477078	0.7582761172094596	0.005739286861751847
ERBB2-1	HCC44	Correlation	Nuclei	0.7284318589907329	0.7339179540572749	0.005486095066541963
AKT1-1	A549	RadialDistribution	Nuclei	0.798771717323653	0.8041230905780835	0.005351373254430469
YAP1-1	HCC44	Granularity	Cytoplasm	0.9809833307286825	0.986333299214198	0.005349968485515499
PRDX1-1	ES2	Correlation	Cytoplasm	0.4816710511182936	0.4868391470091827	0.005168095890889068
EGFR-2	ES2	RadialDistribution	Cells	1.2108490790426185	1.2157325690014935	0.004883489958874998
RHOA-1	A549	AreaShape	Nuclei	0.8385381510269454	0.8432844355723396	0.004746284545394164
BCL2L2-2	HCC44	Texture	Cells	0.900999759633458	0.9054288670154119	0.004429107381953901
AKT1-1	ES2	Granularity	Cells	0.8362740838745305	0.8393437999626349	0.0030697160881043573
ERBB3-1	A549	Correlation	Nuclei	0.5847372694002667	0.5872964687137708	0.0025591993135041236
JAK3-2	A549	RadialDistribution	Cells	0.7759344521951193	0.7781545325199137	0.0022200803247944823
AURKB-2	A549	Intensity	Cells	0.32306917062079554	0.32373752304602543	0.00066835242522989
MCL1-5	A549	Intensity	Cytoplasm	0.6575425037271503	0.6580614674428767	0.0005189637157264615
PTK2-1	A549	AreaShape	Cytoplasm	4.176091693349946	4.176091693349946	0.0
BCL2L2-1	A549	Granularity	Cells	0.48139270141723106	0.481286143045629	-0.00010655837160206127
TXN-2	A549	Texture	Cells	0.5474174000855888	0.5467694862350264	-0.0006479138505623983
BRAF1-1	A549	RadialDistribution	Cells	0.8199577127036255	0.8190506406182548	-0.0009070720853706637
BRCA1-2	A549	RadialDistribution	Cells	0.8199577127036255	0.8190506406182548	-0.0009070720853706637
BRCA1-1	A549	Granularity	Cells	0.7308220019845	0.7298123044904274	-0.0010096974940725367
SLC2A1-1	HCC44	Texture	Nuclei	2.3024040562438204	2.300740996770657	-0.0016630594731634751
STAT3-2	HCC44	RadialDistribution	Cells	0.9320980480806029	0.9299625676865096	-0.002135480394093281
STAT3-1	ES2	Correlation	Cells	0.3072798878515393	0.30511510685639226	-0.002164780995147053
BCL2-1	HCC44	Granularity	Cytoplasm	0.9628706506385332	0.9604541299148843	-0.0024165207236488406
JAK3-2	A549	RadialDistribution	Cytoplasm	0.7851112915269409	0.7825845666510604	-0.0025267248758805705
PRDX1-2	A549	RadialDistribution	Nuclei	0.3945811065753922	0.3919182676669121	-0.0026628389084800697
ERBB3-2	ES2	Correlation	Nuclei	0.553342657629668	0.5506255765623971	-0.0027170810672709766
COX5B-1	A549	Granularity	Cytoplasm	0.3974515885601207	0.39441481512153326	-0.0030367734385874368
ARID1B-1	A549	Texture	Nuclei	0.7583622184155115	0.7547938545224093	-0.003568363893102222
TXN-1	HCC44	Texture	Nuclei	1.066463157152315	1.0622748298324305	-0.0041883273198846105
EGLN1-8	A549	Texture	Nuclei	0.8038856857350706	0.7995391528726619	-0.004346532862408714
BCL2-2	ES2	Granularity	Cytoplasm	0.8385433003028142	0.834033787246899	-0.004509513055915182
TXN-1	ES2	Texture	Cells	1.2062517365378131	1.2015753011933499	-0.00467643534446327
CCNE1-2	ES2	RadialDistribution	Cytoplasm	1.1165093441053346	1.1116805056190482	-0.0048288384862864575
CDK2-1	A549	AreaShape	Cytoplasm	0.8160903004902176	0.8110967538962728	-0.004993546593944798
STAT3-1	ES2	Correlation	Cytoplasm	0.3236348050307322	0.31857005680257294	-0.005064748228159277
GLS-2	HCC44	Correlation	Cytoplasm	1.0615879379110182	1.0564440927090908	-0.005143845201927455
MCL1-5	HCC44	RadialDistribution	Cells	1.3135943983325176	1.3083029025303183	-0.005291495802199231
BCL2L2-1	A549	Granularity	Nuclei	0.49289131607449477	0.487556523074913	-0.005334792999581783
YAP1-1	A549	RadialDistribution	Cytoplasm	0.7500217071014206	0.7446219274820955	-0.005399779619325029
EZH2-1	A549	Texture	Nuclei	1.0393637540870062	1.0337981241611383	-0.005565629925867954
MCL1-2	ES2	Granularity	Cytoplasm	0.9386099962533657	0.932755316946931	-0.005854679306434685
ERBB3-1	A549	Intensity	Cells	0.5821509344055011	0.5761162994450086	-0.006034634960492502
COX5B-1	ES2	Correlation	Cytoplasm	0.8947741949295694	0.8883972444212886	-0.006376950508280799
JAK3-2	ES2	Texture	Cytoplasm	0.6624095386972577	0.6555276686282169	-0.006881870069040841
ERBB2-1	HCC44	RadialDistribution	Cells	0.7604661881397372	0.7533452098603713	-0.007120978279365864
CCNE1-2	A549	Granularity	Cells	3.832509347000501	3.8239091752385836	-0.008600171761917519
BCL2L2-4	ES2	AreaShape	Cytoplasm	0.3797326210198308	0.3703202743122179	-0.009412346707612873
COX5B-1	ES2	Texture	Cytoplasm	0.8942724637705561	0.883614099682162	-0.010658364088394157
RAF1-2	HCC44	Correlation	Nuclei	1.0770636361078925	1.0663133881595743	-0.010750247948318137
ATF4-1	ES2	Texture	Cytoplasm	3.466763237595671	3.455932389943989	-0.010830847651682074
PRDX1-2	HCC44	Correlation	Nuclei	0.5177215553936766	0.506802917084586	-0.010918638309090567
KRAS-2B	HCC44	RadialDistribution	Nuclei	0.7727661345676067	0.7613870153072163	-0.011379119260390369
COX5B-2	ES2	Intensity	Cytoplasm	0.8958882211278185	0.8838334914331452	-0.01205472969467336
ARID1B-1	HCC44	Correlation	Cells	1.0990402188371453	1.0863719910783276	-0.012668227758817707
ERBB2-2	HCC44	RadialDistribution	Cytoplasm	0.6663313312573508	0.6536474598436262	-0.012683871413724623
AURKB-2	A549	Correlation	Nuclei	0.33736535535606377	0.32462093456910046	-0.012744420786963306
XBP-1	A549	Texture	Nuclei	0.7625249190621937	0.7495898161507555	-0.012935102911438179
BRCA1-2	HCC44	Texture	Nuclei	0.9963705007386415	0.9834233877771683	-0.012947112961473217
CHEK2-2	A549	Texture	Nuclei	0.7499957229748961	0.7363816835691549	-0.01361403940574124
ERBB3-2	A549	Granularity	Cytoplasm	0.4890351604540426	0.4748591615855883	-0.014175998868454331
STAT3-2	ES2	Texture	Cytoplasm	0.6328088904310354	0.6185530497057204	-0.014255840725314939
BRD4-1	A549	RadialDistribution	Nuclei	0.798771717323653	0.7842734144743965	-0.014498302849256572
STAT3-1	A549	Granularity	Cytoplasm	0.8098954195285331	0.7953729039783566	-0.014522515550176474
CTNNB1-2	A549	RadialDistribution	Cytoplasm	0.8163539637985322	0.8012683892839239	-0.015085574514608346
MCL1-5	ES2	Texture	Nuclei	1.1571380566297127	1.141563500948066	-0.015574555681646673
KRAS-2B	A549	RadialDistribution	Cytoplasm	0.8163539637985322	0.8006224124981915	-0.01573155130034065
JAK3-2	A549	Granularity	Cytoplasm	0.8018525265188533	0.7858380701867909	-0.016014456332062443
YAP1-2	HCC44	AreaShape	Cells	0.7251381019613776	0.7087399056155987	-0.01639819634577888
CHEK2-1	HCC44	Granularity	Cytoplasm	1.103339986685685	1.086887622388684	-0.01645236429700092
BCL2L2-4	ES2	Texture	Cells	0.38265341256272356	0.3660410835489044	-0.01661232901381915
EGFR-1	A549	Granularity	Nuclei	0.9041339808157222	0.8874419774436173	-0.016692003372104858
BCL2L2-1	ES2	Intensity	Cells	0.9148491395088472	0.8980613980515311	-0.016787741457316097
EZH2-2	HCC44	Granularity	Cytoplasm	1.06066766581427	1.0438548812904953	-0.01681278452377466
PTK2-2	ES2	AreaShape	Cytoplasm	2.5420776416158093	2.524771533252307	-0.017306108363502215
RAC1-1	ES2	Texture	Cells	0.9576366083267707	0.9402445327227693	-0.017392075604001356
TXN-2	A549	Intensity	Cytoplasm	0.5152965744264758	0.4976846861483456	-0.017611888278130206
BCL2-1	HCC44	Texture	Cells	0.9798766835553063	0.9621064596401212	-0.017770223915185124
MAPK1-1	HCC44	RadialDistribution	Cells	0.947737877154241	0.9299625676865096	-0.017775309467731315
SLC2A2-2	A549	Granularity	Cells	0.9585000861643104	0.9403539093190348	-0.01814617684527553
DOT1L-1	A549	RadialDistribution	Nuclei	0.798771717323653	0.7801388728317851	-0.018632844491867973
GLS-1	A549	Correlation	Cells	0.8427127390612892	0.823227248140951	-0.019485490920338133
KRAS-2B	A549	Correlation	Cells	0.8427127390612892	0.823227248140951	-0.019485490920338133
YAP1-1	ES2	Intensity	Cells	2.6478179161829023	2.6282223601195214	-0.019595556063380926
BRAF-2	A549	Correlation	Cytoplasm	0.8328563221283589	0.8130714264104941	-0.019784895717864792
GPX4-2	A549	Texture	Cytoplasm	0.7775974777963077	0.7577653458194737	-0.019832131976833978
CDK4-3	A549	RadialDistribution	Cytoplasm	2.1318880308578927	2.1116337041230278	-0.020254326734864936
KRAS-2B	HCC44	AreaShape	Cytoplasm	0.744325990724598	0.7231902619621047	-0.021135728762493367
CDK4-2	ES2	Correlation	Cells	4.623249724692165	4.602060425622227	-0.021189299069938272
CDK4-2	ES2	Correlation	Cytoplasm	4.623249724692165	4.602060425622227	-0.021189299069938272
STAT3-2	HCC44	Texture	Cells	0.9274066631327247	0.9054288670154119	-0.021977796117312765
PIK3CA-1	ES2	Granularity	Nuclei	0.6082416179255085	0.5860932505969965	-0.022148367328511998
JAK3-1	A549	Granularity	Cells	0.9378280790627603	0.9153027772417868	-0.022525301820973564
RAF1-2	HCC44	Texture	Cells	1.0903057635572901	1.067588980640786	-0.022716782916504252
TXN-1	A549	Texture	Cytoplasm	0.46134638665034755	0.4382654963190387	-0.023080890331308834
PRDX1-1	ES2	AreaShape	Cytoplasm	0.4967177461866146	0.473593041731548	-0.02312470445506659
CDK4-2	A549	Granularity	Cells	0.9357622523885707	0.912469906972499	-0.023292345416071725
TXN-2	A549	Granularity	Nuclei	0.5117977710007219	0.487556523074913	-0.024241247925808895
GLS-2	HCC44	Granularity	Cells	1.0575930745025928	1.033286003935673	-0.02430707056691972
MAPK1-1	HCC44	Granularity	Nuclei	0.9670287393060306	0.9425614302834078	-0.02446730902262284
BRCA1-1	A549	RadialDistribution	Cells	0.8475897706646869	0.8228247939463635	-0.02476497671832334
MCL1-2	ES2	Texture	Cells	0.9576366083267707	0.9324616466413416	-0.025174961685429098
AKT1-2	ES2	Intensity	Nuclei	0.633252740549262	0.6079363545620984	-0.02531638598716357
XBP-2	A549	RadialDistribution	Cells	0.8037129177798432	0.7781545325199137	-0.025558385259929484
GPX4-1	A549	RadialDistribution	Cells	0.8037129177798432	0.7781545325199137	-0.025558385259929484
CHEK2-1	A549	Granularity	Cytoplasm	0.8098954195285331	0.784065601171426	-0.02582981835710707
CTNNB1-2	A549	Correlation	Nuclei	0.8218960492945342	0.7958352149858431	-0.026060834308691105
GPX4-2	A549	AreaShape	Cytoplasm	0.7417924408236216	0.7146682066503802	-0.02712423417324139
MCL1-5	HCC44	RadialDistribution	Nuclei	1.3052323271521076	1.277963918175765	-0.02726840897634264
AURKB-2	HCC44	RadialDistribution	Nuclei	1.3052323271521076	1.277963918175765	-0.02726840897634264
CDK4-2	HCC44	RadialDistribution	Nuclei	1.3052323271521076	1.277963918175765	-0.02726840897634264
ATF4-2	HCC44	RadialDistribution	Nuclei	1.3052323271521076	1.277963918175765	-0.02726840897634264
BRCA1-1	HCC44	RadialDistribution	Nuclei	1.3052323271521076	1.277963918175765	-0.02726840897634264
CHEK2-2	HCC44	RadialDistribution	Nuclei	1.3052323271521076	1.277963918175765	-0.02726840897634264
JAK3-2	HCC44	RadialDistribution	Nuclei	1.3052323271521076	1.277963918175765	-0.02726840897634264
EGFR-2	HCC44	RadialDistribution	Nuclei	1.3052323271521076	1.277963918175765	-0.02726840897634264
CCND1-2	HCC44	RadialDistribution	Nuclei	1.3052323271521076	1.277963918175765	-0.02726840897634264
MAPK1-2	HCC44	RadialDistribution	Nuclei	1.3052323271521076	1.277963918175765	-0.02726840897634264
YAP1-1	A549	Granularity	Cytoplasm	0.7624470298041515	0.7343987699476622	-0.028048259856489288
ERBB3-2	ES2	Intensity	Cells	0.7666192541426707	0.7380592969560937	-0.028559957186577
SUZ12-1	HCC44	Granularity	Cytoplasm	2.2155843267021913	2.1868644196194094	-0.028719907082781937
DOT1L-2	A549	Correlation	Nuclei	0.8249424365412541	0.7958352149858431	-0.02910722155541101
STAT3-1	A549	Correlation	Cytoplasm	0.8084795582540714	0.7793578012968971	-0.029121756957174227
BRAF-2	A549	RadialDistribution	Cells	0.8506070111882593	0.8212623250883535	-0.029344686099905815
BRAF1-1	A549	Granularity	Nuclei	0.8188305720729978	0.788544602405182	-0.030285969667815826
MCL1-2	ES2	Intensity	Cells	0.9286871743379884	0.8980613980515311	-0.03062577628645735
CCNE1-2	ES2	Correlation	Cytoplasm	1.1631594604173385	1.1324644316793795	-0.03069502873795904
ARID1B-1	A549	AreaShape	Nuclei	0.7406392987883617	0.7093992814102335	-0.031240017378128204
ERBB3-2	A549	Texture	Cytoplasm	0.48407641825182846	0.4528119796459821	-0.03126443860584638
MCL1-2	HCC44	RadialDistribution	Cytoplasm	0.806132135700737	0.7732522647491487	-0.0328798709515884
PRDX1-1	A549	RadialDistribution	Nuclei	0.6459892192651271	0.6128851846316294	-0.03310403463349765
KRAS-2A	ES2	Correlation	Cells	1.132575039430827	1.099369999331967	-0.03320504009885994
GLS-2	ES2	Intensity	Cytoplasm	0.7851355220305942	0.7518837479804094	-0.03325177405018487
EGFR-1	A549	Texture	Nuclei	0.9019627210091734	0.8682481449842674	-0.03371457602490602
XBP-2	A549	RadialDistribution	Cytoplasm	0.8163539637985322	0.7825845666510604	-0.03376939714747185
BCL2-1	A549	Granularity	Cells	0.5043919472286259	0.4701961504624125	-0.03419579676621343
COX5B-2	A549	RadialDistribution	Nuclei	0.8887996652519065	0.854573611903703	-0.0342260533482035
ARID1B-2	A549	Intensity	Cytoplasm	0.6731317813768701	0.6387896866067275	-0.034342094770142606
MCL1-5	A549	AreaShape	Nuclei	0.6440565787658417	0.6096996065593624	-0.034356972206479264
CDK4-2	ES2	Texture	Nuclei	4.662758265975839	4.628389364344576	-0.034368901631262716
PRDX1-1	A549	Correlation	Cytoplasm	0.6210893912588615	0.5865812424450998	-0.03450814881376174
BCL2-1	A549	RadialDistribution	Nuclei	0.49148535306483243	0.4569316660383631	-0.034553687026469326
COX5B-2	ES2	RadialDistribution	Nuclei	0.9113569257370236	0.8767413181431012	-0.03461560759392246
XBP-2	A549	Texture	Nuclei	0.7729314620878734	0.7374592326261942	-0.03547222946167927
XBP-1	HCC44	Granularity	Cells	1.0275198844177889	0.9918379270679294	-0.03568195734985946
HIF1a-1	ES2	Granularity	Nuclei	1.288121745856466	1.2522121044817673	-0.03590964137469865
PRDX1-1	HCC44	Correlation	Cytoplasm	1.1386702389234749	1.1016613013000367	-0.037008937623438154
EGLN1-8	A549	Correlation	Nuclei	0.7775961432118091	0.7404349951315807	-0.03716114808022841
DOT1L-2	A549	RadialDistribution	Cells	0.8602726752864208	0.8228247939463635	-0.037447881340057276
ATF4-1	ES2	Texture	Cells	3.752215950583509	3.7147647058135154	-0.03745124476999351
AKT1-1	A549	Texture	Cells	0.8103802484685731	0.7726279920046285	-0.037752256463944645
XBP-1	HCC44	Granularity	Cytoplasm	1.024109297892472	0.986333299214198	-0.03777599867827397
PRDX1-1	ES2	Granularity	Cytoplasm	0.511163396396694	0.47308648749295745	-0.038076908903736495
CSNK1A1-2	ES2	Texture	Cytoplasm	1.254091469839558	1.2155348973697975	-0.03855657246976052
GLS-1	A549	RadialDistribution	Cytoplasm	0.8618092270960533	0.8228796708640551	-0.03892955623199823
EZH2-2	A549	RadialDistribution	Cytoplasm	0.8618092270960533	0.8228796708640551	-0.03892955623199823
JAK3-2	ES2	RadialDistribution	Cytoplasm	0.650235280549565	0.6109667564428964	-0.03926852410666859
AURKB-2	A549	RadialDistribution	Cytoplasm	0.3459510216015521	0.30614163459333527	-0.039809387008216846
ERBB2-1	ES2	Texture	Cytoplasm	1.2450408465725549	1.204859345837089	-0.04018150073546578
CTNNB1-2	A549	Correlation	Cells	0.8349654149289087	0.7947721806656977	-0.040193234263211086
CTNNB1-2	A549	RadialDistribution	Nuclei	0.8203446578581616	0.7801388728317851	-0.040205785026376506
AKT1-2	ES2	AreaShape	Cytoplasm	0.6007157296707359	0.5601942229009345	-0.040521506769801485
MCL1-2	HCC44	Granularity	Cytoplasm	0.7813157031300952	0.7406894664203859	-0.04062623670970933
TXN-1	A549	Granularity	Cells	0.5164225413027195	0.47578444176055945	-0.04063809954216002
EZH2-2	A549	Correlation	Cytoplasm	0.8202287869411727	0.7793578012968971	-0.040870985644275604
BRAF-2	A549	AreaShape	Cytoplasm	0.8524421485336598	0.8110967538962728	-0.04134539463738707
EGFR-2	HCC44	Texture	Nuclei	1.2645814784486293	1.2229233219195665	-0.041658156529062795
PRDX1-2	A549	Intensity	Cells	0.37940700306937636	0.3362721593331007	-0.043134843736275685
XBP-1	A549	Granularity	Cytoplasm	0.8018525265188533	0.7582761172094596	-0.04357640930939366
ERBB3-1	A549	Granularity	Nuclei	0.6371111703985897	0.593232269417154	-0.04387890098143565
RAF1-1	A549	Texture	Cells	0.8166295502391611	0.7726279920046285	-0.044001558234532556
BCL2L2-2	ES2	RadialDistribution	Cells	1.2588359144338388	1.214708741574481	-0.044127172859357744
ATP50-1	A549	RadialDistribution	Cells	1.0511582530481103	1.0070053358629232	-0.0441529171851871
SMARCB1-2	A549	AreaShape	Nuclei	1.0439878418022386	0.9995429055226512	-0.044444936279587344
BCL2L2-2	A549	Granularity	Nuclei	0.5320184973595636	0.487556523074913	-0.04446197428465065
ERBB2-2	HCC44	Intensity	Cells	0.5333789344655103	0.4885248333465164	-0.044854101118993905
STAT3-1	ES2	RadialDistribution	Cytoplasm	0.3036991004636006	0.25878771455265914	-0.04491138591094146
XBP-2	A549	Correlation	Nuclei	0.7934706327995388	0.7481550058290165	-0.04531562697052227
ERBB2-1	HCC44	AreaShape	Nuclei	0.6838851967776158	0.6382151339996815	-0.045670062777934284
MAPK1-1	A549	Texture	Cytoplasm	0.5993344076838987	0.5536104441150778	-0.04572396356882091
PRDX1-2	HCC44	Texture	Cytoplasm	0.5407831497487019	0.4948692257558388	-0.04591392399286309
RHOA-2	A549	Intensity	Nuclei	0.5196207036394429	0.4726283514666529	-0.04699235217279002
EGFR-1	A549	Granularity	Cells	0.8996298891767018	0.85260239494661	-0.04702749423009178
STAT3-2	HCC44	RadialDistribution	Nuclei	0.931879132453366	0.8846741069136597	-0.04720502553970629
BCL2-2	ES2	Granularity	Cells	0.8174236845004252	0.769233932493884	-0.04818975200654119
JAK3-2	ES2	Correlation	Nuclei	0.5991710262749219	0.5506255765623971	-0.048545449712524835
JAK3-2	A549	Granularity	Nuclei	0.8095902900124843	0.7599995548413238	-0.04959073517116053
SDHB-1	A549	Correlation	Cytoplasm	0.8084795582540714	0.7584069709438054	-0.05007258731026598
ARID1B-1	HCC44	Correlation	Cytoplasm	1.055215951089545	1.0050763617068632	-0.050139589382681704
COX5B-1	ES2	RadialDistribution	Nuclei	0.8803623833867996	0.8301400658041698	-0.05022231758262985
ERBB3-1	A549	RadialDistribution	Nuclei	0.6098296481999375	0.5594924130435717	-0.05033723515636579
STAT3-1	ES2	RadialDistribution	Nuclei	0.3328749648641598	0.2824812270545162	-0.05039373780964357
ERBB2-2	A549	Granularity	Cytoplasm	1.0820268050216286	1.0310041076459526	-0.051022697375675996
EZH2-1	A549	Granularity	Cells	1.0321260762755002	0.9809534148389495	-0.05117266143655075
AKT1-1	A549	Texture	Cytoplasm	0.8182566330693943	0.7667020798354174	-0.05155455323397695
BRCA1-1	A549	Granularity	Cytoplasm	0.8098954195285331	0.7582761172094596	-0.05161930231907341
BRCA1-2	A549	Granularity	Cytoplasm	0.8098954195285331	0.7582761172094596	-0.05161930231907341
KRAS-2B	HCC44	Correlation	Cells	0.7979597488820835	0.746003032050708	-0.05195671683137559
DOT1L-1	ES2	AreaShape	Nuclei	0.982853221512709	0.930777988451529	-0.052075233061180004
DOT1L-1	ES2	Correlation	Cytoplasm	1.0052824406329883	0.9521014695969179	-0.053180971036070446
COX5B-1	A549	Texture	Cells	0.4039100611814158	0.35050723559573677	-0.05340282558567905
YAP1-1	HCC44	RadialDistribution	Cells	0.9726461925868903	0.9192332054180867	-0.053412987168803605
YAP1-2	A549	Correlation	Cytoplasm	0.8328563221283589	0.7793578012968971	-0.05349852083146178
SMARCB1-1	A549	RadialDistribution	Cells	0.580899328408327	0.5272725180310779	-0.053626810377249146
SLC2A2-2	A549	RadialDistribution	Nuclei	0.958724414148876	0.9048938769656004	-0.05383053718327557
MAPK1-1	A549	Texture	Cells	0.6072287101629484	0.5532929419051518	-0.05393576825779667
EGLN1-9	A549	AreaShape	Cells	0.8917670079879731	0.8377619931219773	-0.05400501486599585
CHEK2-2	A549	RadialDistribution	Cytoplasm	0.7804567316252604	0.7264054030994163	-0.054051328525844156
GPX4-1	ES2	RadialDistribution	Nuclei	5.230449355672539	5.176091693349946	-0.05435766232259276
YAP1-2	ES2	RadialDistribution	Nuclei	5.230449355672539	5.176091693349946	-0.05435766232259276
RHOA-1	ES2	RadialDistribution	Nuclei	5.230449355672539	5.176091693349946	-0.05435766232259276
CCND1-2	ES2	RadialDistribution	Nuclei	5.230449355672539	5.176091693349946	-0.05435766232259276
MYC-2	ES2	RadialDistribution	Nuclei	5.230449355672539	5.176091693349946	-0.05435766232259276
RHOA-2	ES2	RadialDistribution	Nuclei	5.230449355672539	5.176091693349946	-0.05435766232259276
EGLN1-9	ES2	RadialDistribution	Nuclei	5.230449355672539	5.176091693349946	-0.05435766232259276
ITGAV-2	ES2	RadialDistribution	Nuclei	5.230449355672539	5.176091693349946	-0.05435766232259276
CDK4-1	ES2	RadialDistribution	Nuclei	5.230449355672539	5.176091693349946	-0.05435766232259276
MAPK1-2	ES2	RadialDistribution	Nuclei	5.230449355672539	5.176091693349946	-0.05435766232259276
ITGAV-1	ES2	RadialDistribution	Nuclei	5.230449355672539	5.176091693349946	-0.05435766232259276
MYC-1	ES2	RadialDistribution	Nuclei	5.230449355672539	5.176091693349946	-0.05435766232259276
CCND1-1	ES2	RadialDistribution	Nuclei	5.230449355672539	5.176091693349946	-0.05435766232259276
STAT3-1	ES2	Granularity	Cytoplasm	0.34103078155454986	0.2865997835000661	-0.05443099805448376
PRDX1-2	A549	Correlation	Cells	0.39313230744127686	0.3386338881262906	-0.05449841931498628
PIK3CA-2	ES2	Granularity	Cytoplasm	1.2114250091235363	1.1567941715196595	-0.05463083760387688
AKT1-2	A549	Granularity	Cells	0.7824945565694877	0.7265983270859411	-0.05589622948354667
YAP1-2	A549	AreaShape	Cytoplasm	0.8353348431990826	0.778616007478101	-0.056718835720981575
BRD4-1	A549	Granularity	Nuclei	0.8145118794994335	0.7577868752093584	-0.0567250042900751
ERBB3-1	A549	Granularity	Cytoplasm	0.6314822006868561	0.5747187747641842	-0.05676342592267192
BCL2L2-2	HCC44	Intensity	Cells	0.88393345770323	0.8269832530215586	-0.056950204681671335
SUZ12-1	ES2	Texture	Cells	1.2587842342431543	1.2015753011933499	-0.057208933049804456
STAT3-2	HCC44	AreaShape	Cytoplasm	0.89820533465626	0.8404267028935237	-0.05777863176273623
ITGAV-2	A549	Granularity	Cytoplasm	4.903090421286208	4.8450984743085215	-0.05799194697768684
CCND1-2	A549	Granularity	Cytoplasm	4.903090421286208	4.8450984743085215	-0.05799194697768684
ITGAV-1	A549	Granularity	Cytoplasm	4.903090421286208	4.8450984743085215	-0.05799194697768684
PTK2-2	A549	Granularity	Cytoplasm	4.903090421286208	4.8450984743085215	-0.05799194697768684
ARID1B-2	HCC44	Granularity	Cytoplasm	0.9809833307286825	0.9228525533126166	-0.05813077741606587
MAPK1-1	HCC44	Texture	Cytoplasm	1.0572805759807877	0.9988396106499519	-0.05844096533083587
BCL2-1	A549	Granularity	Nuclei	0.49289131607449477	0.4343697085929773	-0.05852160748151747
EGFR-1	A549	RadialDistribution	Cytoplasm	0.8815534881570248	0.8228796708640551	-0.05867381729296972
EGLN1-9	A549	AreaShape	Cytoplasm	0.9500161790533211	0.8910856525640265	-0.05893052648929464
RAF1-2	HCC44	Granularity	Cytoplasm	1.096314371845542	1.0364413208467322	-0.059873050998809685
ARID1B-2	ES2	RadialDistribution	Cytoplasm	0.3036991004636006	0.24362945958420382	-0.060069640879396785
TXN-2	A549	RadialDistribution	Cells	0.5027896968349344	0.4426338341434193	-0.06015586269151507
PRDX1-1	ES2	AreaShape	Cells	0.4792414650565897	0.4185655258708648	-0.06067593918572489
BCL2L2-2	A549	Granularity	Cells	0.5365084040446665	0.47578444176055945	-0.060723962284107036
BCL2-2	ES2	Correlation	Cytoplasm	0.8277801148058187	0.7669694039661177	-0.06081071083970102
YAP1-1	A549	Correlation	Cells	0.712272387089029	0.6511739522407444	-0.06109843484828459
XBP-1	HCC44	Texture	Cells	1.0234346969896384	0.9621064596401212	-0.0613282373495172
ERBB3-1	ES2	Granularity	Cytoplasm	1.0764512516651614	1.014918623735533	-0.061532627929628436
BCL2L2-4	A549	Correlation	Cytoplasm	0.8202287869411727	0.7584069709438054	-0.06182181599736736
EGFR-1	ES2	Texture	Cytoplasm	1.2834903118538152	1.2215919004422533	-0.06189841141156194
RAF1-2	A549	Texture	Nuclei	0.7324521039088923	0.6704829145793241	-0.061969189329568186
AKT1-1	ES2	RadialDistribution	Cytoplasm	0.8488843039626324	0.7865511008713821	-0.06233320309125023
STAT3-1	ES2	Intensity	Cells	0.3398510374244081	0.2773881577585082	-0.06246287966589986
XBP-1	HCC44	Correlation	Cells	1.03675636422007	0.9741140226204533	-0.06264234159961657
MCL1-2	HCC44	Intensity	Nuclei	0.7360143277506807	0.6730467207549758	-0.0629676069957048
BCL2L2-1	A549	Correlation	Cells	0.5150803962055261	0.4519765456359942	-0.06310385056953194
TXN-2	A549	Correlation	Cytoplasm	0.5088012214287374	0.4454837428642803	-0.06331747856445713
CTNNB1-1	A549	RadialDistribution	Cytoplasm	1.105114012982339	1.041513617862538	-0.06360039511980098
COX5B-1	ES2	Granularity	Cytoplasm	0.8927159921764918	0.8287741611998591	-0.06394183097663264
SDHB-2	ES2	Texture	Nuclei	1.2709514101577988	1.2069724157709572	-0.06397899438684163
BCL2-1	ES2	Granularity	Cytoplasm	0.5345565291534344	0.4701567443756508	-0.06439978477778363
MAPK1-1	A549	Correlation	Nuclei	0.5990008671188087	0.5345784448760184	-0.06442242224279038
ATP50-2	ES2	RadialDistribution	Nuclei	0.9996831811550999	0.9350087142850972	-0.06467446687000267
JAK3-2	A549	AreaShape	Nuclei	0.7719553468623304	0.7072658581265159	-0.06468948873581448
YAP1-1	A549	Granularity	Nuclei	0.7673949836276166	0.7024544743712676	-0.06494050925634898
BCL2-1	A549	AreaShape	Cells	0.47994525519741177	0.41482090994200316	-0.06512434525540861
RAC1-2	ES2	AreaShape	Nuclei	1.129401471979889	1.0640510134158474	-0.06535045856404165
HIF1a-2	HCC44	Texture	Nuclei	1.271298892092781	1.2056566395679658	-0.06564225252481526
YAP1-1	A549	AreaShape	Cytoplasm	0.7417924408236216	0.6757092204989887	-0.06608322032463287
BCL2-2	A549	RadialDistribution	Cells	1.0485273679061409	0.9824427462367632	-0.06608462166937767
ERBB3-2	HCC44	Granularity	Nuclei	1.0087952135794158	0.9425614302834078	-0.06623378329600804
MCL1-2	ES2	Intensity	Cytoplasm	0.9502398825317891	0.8838334914331452	-0.06640639109864399
STAT3-1	HCC44	Texture	Cells	1.271679562927553	1.205247569669087	-0.06643199325846605
ATP50-2	A549	RadialDistribution	Nuclei	1.1228159353290952	1.0561245059996875	-0.06669142932940764
CTNNB1-1	A549	RadialDistribution	Nuclei	1.1228159353290952	1.0561245059996875	-0.06669142932940764
SDHB-2	A549	RadialDistribution	Nuclei	1.1228159353290952	1.0561245059996875	-0.06669142932940764
BRAF1-1	ES2	Correlation	Cytoplasm	3.5828771092498877	3.516039755044297	-0.06683735420559067
BCL2-1	A549	Correlation	Cells	0.4827614633597479	0.4158427464725255	-0.0669187168872224
BCL2L2-2	A549	RadialDistribution	Nuclei	0.5240714647311088	0.4569316660383631	-0.06713979869274567
CDK2-1	A549	RadialDistribution	Nuclei	0.8473044929954113	0.7801388728317851	-0.06716562016362626
MAPK1-2	A549	RadialDistribution	Cytoplasm	1.0959012828449943	1.0285787846574763	-0.06732249818751801
ERBB3-2	ES2	AreaShape	Cytoplasm	0.7644521285425305	0.6969124237662111	-0.06753970477631943
EGLN1-8	HCC44	Texture	Cytoplasm	3.3821461757830704	3.314258695692001	-0.06788748009106937
RAC1-2	HCC44	Correlation	Cytoplasm	1.2955996551406193	1.2275522622718569	-0.06804739286876238
COX5B-2	A549	Texture	Nuclei	0.9405014697064485	0.8723150895204159	-0.06818638018603262
CDK2-1	A549	Correlation	Cytoplasm	0.8478852420758662	0.7793578012968971	-0.0685274407789691
TXN-1	A549	AreaShape	Cytoplasm	0.47987560029936727	0.41075200414351853	-0.06912359615584873
GPX4-1	A549	AreaShape	Nuclei	0.7863592360159842	0.7171997329471868	-0.06915950306879748
HIF1a-1	A549	Granularity	Nuclei	1.0313396237610224	0.9616535307148489	-0.06968609304617346
SLC2A1-1	ES2	Correlation	Cytoplasm	4.602060425622227	4.53147935133652	-0.07058107428570715
XBP-1	ES2	Texture	Nuclei	1.2709514101577988	1.1993835805692625	-0.07156782958853625
HIF1a-1	ES2	Texture	Nuclei	1.2709514101577988	1.1993835805692625	-0.07156782958853625
BRCA1-2	ES2	AreaShape	Nuclei	0.754067359411143	0.6821841951839529	-0.0718831642271901
PRDX1-1	HCC44	Texture	Nuclei	1.066463157152315	0.9945625112434426	-0.07190064590887246
ERBB3-2	HCC44	Granularity	Cytoplasm	1.013463038613227	0.9415536087987754	-0.0719094298144517
ERBB2-2	A549	AreaShape	Cytoplasm	1.083803021330483	1.0115578114889114	-0.07224520984157157
COX5B-2	ES2	Granularity	Cells	0.9075964836363676	0.8352468364493055	-0.07234964718706205
PRDX1-2	A549	AreaShape	Cytoplasm	0.38097565302949893	0.3083993576991596	-0.07257629533033932
PRDX1-1	ES2	Granularity	Cells	0.517993804344772	0.44515326259868315	-0.0728405417460889
AURKB-2	A549	Granularity	Cells	0.32854247687221866	0.2554899671387748	-0.07305250973344385
JAK3-1	ES2	Texture	Nuclei	1.1044144924090487	1.0311285072262806	-0.07328598518276808
CHEK2-1	A549	Texture	Cytoplasm	0.8062294607779484	0.7327504616820666	-0.07347899909588185
BCL2L2-4	ES2	Correlation	Nuclei	0.38480644709199935	0.3111597657360535	-0.07364668135594588
ARID1B-1	HCC44	RadialDistribution	Cells	1.0270465507462252	0.9530351443873729	-0.07401140635885228
CHEK2-2	ES2	Intensity	Cytoplasm	0.7485460811146345	0.6735376389728536	-0.07500844214178093
TXN-1	A549	Intensity	Cytoplasm	0.5152965744264758	0.4382631874541614	-0.07703338697231443
MCL1-2	ES2	AreaShape	Cytoplasm	0.9043511926099882	0.8270659653781021	-0.07728522723188613
YAP1-1	HCC44	Texture	Cells	0.9828437334034311	0.9054288670154119	-0.0774148663880192
JAK3-2	ES2	Texture	Cells	0.6454066864110605	0.5676502482160726	-0.0777564381949879
PIK3CA-1	A549	Granularity	Nuclei	1.774691152568402	1.6969314936555713	-0.07775965891283065
BCL2-2	A549	Texture	Nuclei	0.9572537645720042	0.8790833229189153	-0.07817044165308884
COX5B-1	A549	Intensity	Cells	0.3999347929317877	0.32170800293147334	-0.07822679000031435
EZH2-1	ES2	RadialDistribution	Nuclei	2.6952637775927366	2.6169035043451707	-0.07836027324756589
ERBB2-1	HCC44	RadialDistribution	Nuclei	0.7597111508902545	0.6809849473480917	-0.07872620354216286
COX5B-2	A549	RadialDistribution	Cells	0.9018206650604812	0.8228247939463635	-0.07899587111411766
CTNNB1-1	A549	RadialDistribution	Cells	1.1154882751038708	1.0363192140494613	-0.07916906105440957
ERBB2-2	A549	Texture	Cytoplasm	1.082521856062693	1.0031307123477056	-0.07939114371498746
ARID1B-1	A549	Texture	Cytoplasm	0.7975694801297641	0.7181001019341657	-0.0794693781955984
BRD4-1	A549	Texture	Cytoplasm	0.7975694801297641	0.7181001019341657	-0.0794693781955984
JAK3-2	A549	Texture	Cytoplasm	0.7975694801297641	0.7181001019341657	-0.0794693781955984
CTNNB1-2	ES2	Correlation	Cytoplasm	1.2910282004034495	1.2114419928613274	-0.07958620754212209
SDHB-1	ES2	RadialDistribution	Cells	1.2943686240219447	1.214708741574481	-0.07965988244746369
BRAF1-1	ES2	Texture	Cytoplasm	3.5337371071628105	3.4536405931644043	-0.08009651399840623
KRAS-2B	A549	Granularity	Cytoplasm	0.8386759998352051	0.7582761172094596	-0.08039988262574549
COX5B-2	A549	Texture	Cytoplasm	0.8992988540026926	0.8188867974798896	-0.08041205652280303
ARID1B-2	ES2	Intensity	Nuclei	0.2897628717500777	0.20859124994049968	-0.08117162180957802
KRAS-2B	ES2	RadialDistribution	Nuclei	0.5188415439781384	0.4373616804202807	-0.08147986355785775
YAP1-2	HCC44	Texture	Cells	0.738286143647287	0.6565832771422808	-0.08170286650500613
ERBB3-1	A549	Correlation	Cytoplasm	0.6210893912588615	0.539378809500572	-0.08171058175828949
YAP1-1	A549	Granularity	Cells	0.7641678029330895	0.6822108769065558	-0.0819569260265337
ERBB3-2	A549	RadialDistribution	Nuclei	0.48144078161365067	0.39929329712763517	-0.0821474844860155
ERBB2-1	HCC44	RadialDistribution	Cytoplasm	0.7702051581789147	0.6879614828383144	-0.08224367534060029
HIF1a-2	A549	RadialDistribution	Cytoplasm	0.6702661688597402	0.5880087871113444	-0.08225738174839581
KRAS-2B	HCC44	Correlation	Cytoplasm	0.8243086050195685	0.7416489083387271	-0.08265969668084139
RAC1-1	A549	Texture	Nuclei	0.832329875702828	0.7495898161507555	-0.08274005955207253
CHEK2-2	A549	AreaShape	Cytoplasm	0.7659998890182135	0.6824803070094554	-0.08351958200875809
ATP50-2	ES2	Correlation	Cells	1.0276270502692217	0.943811124559328	-0.08381592570989371
PIK3CA-2	A549	RadialDistribution	Nuclei	1.1228159353290952	1.0388349901846015	-0.08398094514449372
RAF1-1	A549	Correlation	Nuclei	0.8249424365412541	0.7404349951315807	-0.08450744140967337
YAP1-2	A549	Correlation	Nuclei	0.8249424365412541	0.7404349951315807	-0.08450744140967337
BCL2-1	ES2	Correlation	Cells	0.5139543082041104	0.4290430013609974	-0.08491130684311299
SLC2A2-2	A549	Texture	Nuclei	0.9572537645720042	0.8723150895204159	-0.08493867505158825
YAP1-1	HCC44	AreaShape	Cells	0.9664381913330637	0.8814432068955023	-0.08499498443756148
DOT1L-2	A549	Correlation	Cytoplasm	0.8478852420758662	0.7628846990261842	-0.08500054304968208
JAK3-2	ES2	Correlation	Cells	0.703615603111299	0.6185415281478289	-0.08507407496347008
CHEK2-1	HCC44	RadialDistribution	Nuclei	1.1316963642187339	1.0458718750835148	-0.08582448913521912
ERBB2-2	ES2	Texture	Cells	1.2876120148258838	1.2015753011933499	-0.08603671363253396
ARID1B-1	ES2	Texture	Cells	1.2876120148258838	1.2015753011933499	-0.08603671363253396
SDHB-2	ES2	Texture	Cells	1.2876120148258838	1.2015753011933499	-0.08603671363253396
ARID1B-2	ES2	Granularity	Nuclei	0.29401448702703675	0.2078939812861562	-0.08612050574088057
PIK3CA-1	ES2	RadialDistribution	Cells	0.6262930602240255	0.5394522087534289	-0.08684085147059661
CDK4-3	HCC44	Correlation	Cells	1.0806891501317424	0.9938369617266489	-0.08685218840509346
EZH2-2	A549	Granularity	Nuclei	0.8755515794456383	0.788544602405182	-0.08700697704045635
BRCA1-1	HCC44	Texture	Nuclei	1.3101180868071134	1.2229233219195665	-0.08719476488754685
CTNNB1-2	HCC44	Texture	Nuclei	1.3101180868071134	1.2229233219195665	-0.08719476488754685
AURKB-2	HCC44	Texture	Nuclei	1.3101180868071134	1.2229233219195665	-0.08719476488754685
ATP50-2	HCC44	Texture	Nuclei	1.3101180868071134	1.2229233219195665	-0.08719476488754685
BCL2L2-1	HCC44	Texture	Nuclei	1.3101180868071134	1.2229233219195665	-0.08719476488754685
ARID1B-2	A549	Correlation	Nuclei	0.6490397941226007	0.5604650458765974	-0.08857474824600331
PTK2-1	ES2	RadialDistribution	Cells	1.3043980030467472	1.2157325690014935	-0.08866543404525373
XBP-1	ES2	RadialDistribution	Cells	1.3043980030467472	1.2157325690014935	-0.08866543404525373
ERBB2-2	ES2	RadialDistribution	Cells	1.3043980030467472	1.2157325690014935	-0.08866543404525373
HIF1a-2	ES2	RadialDistribution	Cells	1.3043980030467472	1.2157325690014935	-0.08866543404525373
TXN-1	A549	Correlation	Cytoplasm	0.5386074621059197	0.4499155338978804	-0.08869192820803928
RAF1-1	A549	Texture	Cytoplasm	0.8214736942598988	0.7327504616820666	-0.08872323257783221
ERBB2-1	A549	AreaShape	Cytoplasm	2.355510016616817	2.266535664108771	-0.0889743525080462
EGFR-1	A549	Correlation	Cytoplasm	0.9115822633815261	0.8224425595006369	-0.08913970388088921
PRDX1-2	HCC44	Correlation	Cells	0.5240461027574349	0.43482311281882646	-0.08922298993860844
BRAF-2	A549	Texture	Cells	0.861902810322581	0.7726279920046285	-0.08927481831795248
CCND1-1	HCC44	Granularity	Cells	1.272280959471198	1.1826153821470404	-0.08966557732415747
CCNE1-1	ES2	RadialDistribution	Cells	1.3043980030467472	1.214708741574481	-0.08968926147226619
SUZ12-1	ES2	RadialDistribution	Cells	1.3043980030467472	1.214708741574481	-0.08968926147226619
SDHB-2	A549	Granularity	Cytoplasm	1.1206974330387118	1.0310041076459526	-0.0896933253927592
MCL1-2	A549	RadialDistribution	Nuclei	0.4780523470899819	0.3877530883392418	-0.09029925875074007
ERBB2-2	A549	Granularity	Nuclei	1.0813907622403742	0.9906729273477031	-0.09071783489267116
ARID1B-2	ES2	Intensity	Cells	0.2889655021103016	0.19808211585336935	-0.09088338625693224
ATP50-2	A549	RadialDistribution	Cells	1.112492533940154	1.0213634859097904	-0.09112904803036348
BCL2L2-2	A549	AreaShape	Cytoplasm	0.5405744374511159	0.44931165210962853	-0.09126278534148735
BRAF1-1	A549	Correlation	Nuclei	0.8137677554214917	0.7223860114044502	-0.09138174401704147
CCND1-1	HCC44	RadialDistribution	Cells	1.2766017779845555	1.1849116081489135	-0.09169016983564204
CDK4-3	HCC44	Correlation	Cytoplasm	1.0967898266983231	1.0050763617068632	-0.09171346499145994
GPX4-2	HCC44	AreaShape	Nuclei	1.3011013409685925	1.2093634723625615	-0.09173786860603106
ARID1B-1	ES2	Texture	Nuclei	1.2709514101577988	1.1791949307428278	-0.091756479414971
CDK4-2	ES2	Texture	Cytoplasm	4.623249724692165	4.53147935133652	-0.09177037335564542
ATP50-2	A549	Texture	Cytoplasm	1.1043253731045475	1.0120066358910873	-0.09231873721346018
MCL1-2	A549	Texture	Cells	0.4817648720621347	0.38932633223777346	-0.09243853982436123
AURKB-2	A549	Intensity	Cytoplasm	0.3425191048042229	0.24935686782377228	-0.09316223698045059
MCL1-5	A549	Intensity	Cells	0.6693026359549606	0.5761162994450086	-0.093186336509952
CDK2-1	A549	Texture	Cytoplasm	0.8600482972531616	0.7667020798354174	-0.09334621741774418
JAK3-2	A549	Correlation	Cells	0.7752697808284831	0.6815151744727255	-0.09375460635575761
ERBB2-1	ES2	Granularity	Cytoplasm	1.2505758297486647	1.1567941715196595	-0.0937816582290052
SDHB-2	A549	RadialDistribution	Cells	1.1154882751038708	1.0213634859097904	-0.0941247891940804
RAF1-2	HCC44	Granularity	Cells	1.0891192199061324	0.9945238524154114	-0.09459536749072095
SDHB-2	A549	Granularity	Cells	1.1088038063257009	1.0138935767235115	-0.09491022960218931
SLC2A1-1	A549	Granularity	Cells	1.1088038063257009	1.0138935767235115	-0.09491022960218931
BRCA1-2	ES2	Granularity	Nuclei	0.7828804029509152	0.6874592018217452	-0.09542120112916996
GLS-2	HCC44	Granularity	Nuclei	1.0380372343912825	0.9425614302834078	-0.0954758041078747
JAK3-1	A549	Correlation	Cells	0.9339743022542535	0.8382869770640873	-0.0956873251901662
YAP1-2	A549	Texture	Cells	0.8683292868758754	0.7726279920046285	-0.0957012948712469
MCL1-2	A549	Correlation	Cells	0.4824875693022861	0.38587501008043673	-0.09661255922184936
XBP-1	HCC44	Granularity	Nuclei	1.0391859288348588	0.9425614302834078	-0.09662449855145105
STAT3-1	ES2	Intensity	Nuclei	0.34079226864906004	0.24380334736346196	-0.09698892128559808
GLS-1	A549	Correlation	Nuclei	0.8374692167576898	0.7404349951315807	-0.09703422162610909
BCL2-1	ES2	RadialDistribution	Cells	0.5259041156952704	0.4288456310210735	-0.09705848467419692
PRDX1-1	HCC44	RadialDistribution	Cytoplasm	1.1122662545978277	1.0149579193166118	-0.09730833528121585
ERBB3-2	A549	AreaShape	Nuclei	0.48221446608364227	0.38476579639205544	-0.09744866969158683
KRAS-2B	A549	Intensity	Cytoplasm	0.8529995172627534	0.7554378751108664	-0.09756164215188701
CSNK1A1-2	A549	Granularity	Cytoplasm	1.9978343725377572	1.9002297435288389	-0.09760462900891831
AURKB-2	A549	Granularity	Cytoplasm	0.33421500717422087	0.23654848031743472	-0.09766652685678615
BCL2L2-1	A549	AreaShape	Cells	0.49747556951813665	0.39979012788493673	-0.09768544163319992
HIF1a-1	A549	Granularity	Cells	1.0369325316587867	0.938907561285479	-0.09802497037330771
RHOA-2	A549	Texture	Cytoplasm	0.5508849959381837	0.4528119796459821	-0.09807301629220166
BRAF1-1	A549	Texture	Cytoplasm	0.8162260407462766	0.7181001019341657	-0.09812593881211085
AKT1-2	A549	Correlation	Cells	0.779641260595701	0.6815151744727255	-0.09812608612297558
COX5B-1	HCC44	Texture	Nuclei	1.3101180868071134	1.2116335625580155	-0.09848452424909793
BCL2-2	HCC44	RadialDistribution	Nuclei	1.3052323271521076	1.2064915140943144	-0.09874081305779314
HIF1a-1	HCC44	RadialDistribution	Nuclei	1.3052323271521076	1.2064915140943144	-0.09874081305779314
ERBB2-1	ES2	Correlation	Cytoplasm	1.2313153607099196	1.1324644316793795	-0.09885092903054016
STAT3-2	A549	Granularity	Cells	0.7672282792224832	0.6680281652505615	-0.09920011397192163
CHEK2-1	HCC44	AreaShape	Cytoplasm	1.0092848050393195	0.9099188162554435	-0.09936598878387604
BCL2L2-1	A549	Granularity	Cytoplasm	0.4978058371272742	0.3979561261057628	-0.09984971102151141
BCL2-1	A549	RadialDistribution	Cells	0.4961801560561867	0.39610917907418974	-0.10007097698199696
ERBB3-2	HCC44	Texture	Cells	1.0117838050755328	0.9111605909026756	-0.10062321417285713
RHOA-2	A549	Correlation	Cells	0.5295205690498919	0.42864535736031617	-0.1008752116895757
MTOR-2	ES2	Texture	Cytoplasm	4.602060425622227	4.5006027848634504	-0.10145764075877661
ERBB2-1	ES2	RadialDistribution	Cytoplasm	1.1977298888545493	1.0960402058503431	-0.10168968300420622
AKT1-2	A549	Correlation	Nuclei	0.7775961432118091	0.6755679229041924	-0.10202822030761671
RAF1-1	HCC44	RadialDistribution	Cytoplasm	0.9412824863995668	0.8389723116036227	-0.10231017479594406
TXN-1	ES2	Intensity	Cytoplasm	1.2490117649538255	1.1464760446064237	-0.10253572034740177
AKT1-1	A549	Correlation	Nuclei	0.8249424365412541	0.7223860114044502	-0.10255642513680385
PRDX1-1	A549	RadialDistribution	Cells	0.6446526009840073	0.5420712519723436	-0.10258134901166371
ERBB2-2	HCC44	Correlation	Nuclei	0.5377915643353717	0.43498202169492495	-0.10280954264044673
STAT3-1	ES2	Correlation	Nuclei	0.33357700741416096	0.2303528813775596	-0.10322412603660136
GLS-1	A549	RadialDistribution	Cells	0.9018206650604812	0.7981866102454002	-0.10363405481508103
YAP1-1	A549	Texture	Cytoplasm	0.7757428206632154	0.671714697023525	-0.10402812363969038
ARID1B-2	HCC44	RadialDistribution	Cytoplasm	1.0482401999604711	0.943923975426584	-0.10431622453388711
SMARCB1-1	ES2	Texture	Cells	1.3059024520444165	1.2015753011933499	-0.10432715085106659
MCL1-2	A549	Granularity	Cytoplasm	0.4778252728234148	0.37326741977628397	-0.10455785304713083
COX5B-1	A549	RadialDistribution	Cytoplasm	0.3859872057031522	0.28119523980215994	-0.10479196590099227
ERBB3-2	A549	Correlation	Nuclei	0.517091521148161	0.41221770609083486	-0.10487381505732618
ATP50-2	A549	Granularity	Nuclei	1.0958411083349526	0.9906729273477031	-0.10516818098724956
TXN-1	A549	RadialDistribution	Nuclei	0.48904636240795013	0.38372216229869316	-0.10532420010925697
XBP-2	A549	Intensity	Cytoplasm	0.8144822207013015	0.7087245373939027	-0.10575768330739876
CCNE1-2	ES2	Granularity	Cytoplasm	1.2034855703970124	1.0975642210948588	-0.10592134930215358
RAC1-2	HCC44	RadialDistribution	Cells	1.2910292490989428	1.1849116081489135	-0.10611764095002929
CCNE1-2	HCC44	Granularity	Cells	2.6342856045395484	2.5279757365939832	-0.10630986794556518
ARID1B-2	HCC44	Granularity	Nuclei	0.8375366506152954	0.730920931783669	-0.10661571883162635
ATP50-1	A549	Granularity	Cells	1.0369325316587867	0.9303087256528413	-0.10662380600594545
BCL2L2-2	A549	Texture	Nuclei	0.5670808809712062	0.46023769575473283	-0.1068431852164734
TXN-2	A549	AreaShape	Cells	0.5220704952093442	0.41482090994200316	-0.10724958526734107
CHEK2-1	ES2	Texture	Nuclei	1.2709514101577988	1.163213927736282	-0.1077374824215167
DOT1L-1	A549	Granularity	Cells	0.7901358869505505	0.6822108769065558	-0.10792501004399468
ATP50-2	A549	Granularity	Cells	1.1088038063257009	1.0008077310541785	-0.10799607527152233
ERBB2-2	HCC44	Granularity	Nuclei	0.5270290843206746	0.4190030347490876	-0.10802604957158701
PRDX1-1	ES2	Texture	Cytoplasm	0.5078061904030969	0.39948588936401813	-0.1083203010390788
TXN-2	ES2	Intensity	Nuclei	0.8578613541621297	0.7494115516731419	-0.10844980248898783
TXN-1	ES2	Granularity	Cells	1.2248467154625189	1.1159653053141456	-0.10888141014837327
BCL2-2	ES2	Texture	Cells	0.8464028153060215	0.7374307010767149	-0.10897211422930653
EGLN1-9	ES2	Correlation	Cytoplasm	5.255272939397571	5.146128469972503	-0.10914446942506828
MYC-2	ES2	Texture	Cells	5.255272939397571	5.146128469972503	-0.10914446942506828
RHOA-2	ES2	Granularity	Cytoplasm	5.255272939397571	5.146128469972503	-0.10914446942506828
EGLN1-9	ES2	Granularity	Cytoplasm	5.255272939397571	5.146128469972503	-0.10914446942506828
CCND1-2	ES2	Texture	Nuclei	5.255272939397571	5.146128469972503	-0.10914446942506828
EGLN1-9	ES2	Texture	Nuclei	5.255272939397571	5.146128469972503	-0.10914446942506828
MYC-2	ES2	Texture	Nuclei	5.255272939397571	5.146128469972503	-0.10914446942506828
MYC-2	ES2	Correlation	Cytoplasm	5.255272939397571	5.146128469972503	-0.10914446942506828
EGLN1-9	ES2	Texture	Cells	5.255272939397571	5.146128469972503	-0.10914446942506828
CCND1-1	ES2	Texture	Cells	5.255272939397571	5.146128469972503	-0.10914446942506828
CCND1-2	ES2	Correlation	Cytoplasm	5.255272939397571	5.146128469972503	-0.10914446942506828
YAP1-2	ES2	Texture	Nuclei	5.255272939397571	5.146128469972503	-0.10914446942506828
GPX4-1	ES2	Granularity	Cytoplasm	5.255272939397571	5.146128469972503	-0.10914446942506828
CCND1-1	ES2	Granularity	Cytoplasm	5.255272939397571	5.146128469972503	-0.10914446942506828
CCND1-1	ES2	Correlation	Cytoplasm	5.255272939397571	5.146128469972503	-0.10914446942506828
YAP1-2	ES2	Texture	Cells	5.255272939397571	5.146128469972503	-0.10914446942506828
MYC-1	ES2	Correlation	Cytoplasm	5.255272939397571	5.146128469972503	-0.10914446942506828
CDK4-3	ES2	Granularity	Cytoplasm	5.255272939397571	5.146128469972503	-0.10914446942506828
MAPK1-2	ES2	Texture	Cells	5.255272939397571	5.146128469972503	-0.10914446942506828
ITGAV-1	ES2	Granularity	Cytoplasm	5.255272939397571	5.146128469972503	-0.10914446942506828
MAPK1-2	ES2	Granularity	Cytoplasm	5.255272939397571	5.146128469972503	-0.10914446942506828
MAPK1-2	ES2	Correlation	Cytoplasm	5.255272939397571	5.146128469972503	-0.10914446942506828
CDK2-2	ES2	Texture	Cells	5.255272939397571	5.146128469972503	-0.10914446942506828
CDK2-2	ES2	Texture	Nuclei	5.255272939397571	5.146128469972503	-0.10914446942506828
ITGAV-2	ES2	Texture	Cells	5.255272939397571	5.146128469972503	-0.10914446942506828
ITGAV-1	ES2	Correlation	Cytoplasm	5.255272939397571	5.146128469972503	-0.10914446942506828
ITGAV-1	ES2	Texture	Cells	5.255272939397571	5.146128469972503	-0.10914446942506828
MAPK1-1	ES2	Texture	Nuclei	5.255272939397571	5.146128469972503	-0.10914446942506828
CDK4-1	ES2	Texture	Cells	5.255272939397571	5.146128469972503	-0.10914446942506828
ITGAV-1	ES2	Texture	Nuclei	5.255272939397571	5.146128469972503	-0.10914446942506828
CDK4-1	ES2	Granularity	Cytoplasm	5.255272939397571	5.146128469972503	-0.10914446942506828
ITGAV-2	ES2	Granularity	Cytoplasm	5.255272939397571	5.146128469972503	-0.10914446942506828
ITGAV-2	ES2	Texture	Nuclei	5.255272939397571	5.146128469972503	-0.10914446942506828
ITGAV-2	ES2	Correlation	Cytoplasm	5.255272939397571	5.146128469972503	-0.10914446942506828
MAPK1-2	ES2	Texture	Nuclei	5.255272939397571	5.146128469972503	-0.10914446942506828
BRAF-2	ES2	Correlation	Cytoplasm	5.255272939397571	5.146128469972503	-0.10914446942506828
BRAF-2	ES2	Texture	Nuclei	5.255272939397571	5.146128469972503	-0.10914446942506828
CCND1-2	ES2	Texture	Cells	5.255272939397571	5.146128469972503	-0.10914446942506828
CCND1-2	ES2	Granularity	Cytoplasm	5.255272939397571	5.146128469972503	-0.10914446942506828
CDK4-3	ES2	Correlation	Cytoplasm	5.255272939397571	5.146128469972503	-0.10914446942506828
MYC-2	ES2	Granularity	Cytoplasm	5.255272939397571	5.146128469972503	-0.10914446942506828
GPX4-1	ES2	Texture	Cells	5.255272939397571	5.146128469972503	-0.10914446942506828
MYC-1	ES2	Texture	Cells	5.255272939397571	5.146128469972503	-0.10914446942506828
YAP1-2	ES2	Correlation	Cytoplasm	5.255272939397571	5.146128469972503	-0.10914446942506828
GPX4-1	ES2	Texture	Nuclei	5.255272939397571	5.146128469972503	-0.10914446942506828
MYC-1	ES2	Granularity	Cytoplasm	5.255272939397571	5.146128469972503	-0.10914446942506828
CCND1-1	ES2	Texture	Nuclei	5.255272939397571	5.146128469972503	-0.10914446942506828
MYC-1	ES2	Texture	Nuclei	5.255272939397571	5.146128469972503	-0.10914446942506828
CDK4-1	ES2	Texture	Nuclei	5.255272939397571	5.146128469972503	-0.10914446942506828
CDK4-1	ES2	Correlation	Cytoplasm	5.255272939397571	5.146128469972503	-0.10914446942506828
GPX4-1	ES2	Correlation	Cytoplasm	5.255272939397571	5.146128469972503	-0.10914446942506828
YAP1-2	ES2	Granularity	Cytoplasm	5.255272939397571	5.146128469972503	-0.10914446942506828
HIF1a-2	A549	Correlation	Cells	0.6853842687394532	0.5761665855796881	-0.1092176831597651
DOT1L-2	A549	Correlation	Cells	0.8700917600614472	0.7607753791668211	-0.10931638089462603
MCL1-5	HCC44	Texture	Nuclei	1.3101180868071134	1.2005105499823816	-0.10960753682473179
HIF1a-2	HCC44	Texture	Cytoplasm	1.295926786002158	1.1860937655594017	-0.10983302044275622
BRAF-2	HCC44	Texture	Cytoplasm	1.295926786002158	1.1860937655594017	-0.10983302044275622
AURKB-2	HCC44	Granularity	Cytoplasm	1.3193671174578159	1.2094457825016087	-0.10992133495620715
ATF4-2	HCC44	Granularity	Cytoplasm	1.3193671174578159	1.2094457825016087	-0.10992133495620715
CCND1-2	HCC44	Granularity	Cytoplasm	1.3193671174578159	1.2094457825016087	-0.10992133495620715
XBP-2	HCC44	Granularity	Cytoplasm	1.3193671174578159	1.2094457825016087	-0.10992133495620715
RAC1-2	A549	Correlation	Cytoplasm	0.4883426309365991	0.37798930110679213	-0.11035332982980695
HIF1a-2	A549	Granularity	Nuclei	0.7002885610486931	0.5897045577569866	-0.11058400329170648
BCL2-2	A549	RadialDistribution	Nuclei	1.0421704949097401	0.9311881227616697	-0.11098237214807039
MCL1-5	A549	Granularity	Nuclei	0.6823699995080992	0.5709585926823151	-0.1114114068257841
BCL2L2-2	HCC44	Correlation	Nuclei	0.8571884363465208	0.7456813751982814	-0.11150706114823938
RHOA-1	A549	RadialDistribution	Cells	0.9038220996663019	0.7919438338702314	-0.11187826579607052
AKT1-2	ES2	Intensity	Cells	0.6264161793171903	0.5139844758934963	-0.11243170342369402
ATP50-2	HCC44	Texture	Cells	1.3192255460897466	1.206622017261986	-0.1126035288277607
BCL2L2-4	ES2	Correlation	Cells	0.40251680694169617	0.28985259344601244	-0.11266421349568373
CHEK2-2	ES2	Correlation	Nuclei	0.8124505410510039	0.6997663095286972	-0.11268423152230667
TXN-2	HCC44	Granularity	Cells	0.9432653918352414	0.8303546684301941	-0.11291072340504726
MAPK1-2	A549	Texture	Cells	1.2006807749285633	1.0877542160615508	-0.11292655886701253
ARID1B-1	A549	RadialDistribution	Nuclei	0.7657823547079172	0.6525197299279849	-0.11326262477993232
EZH2-2	A549	Correlation	Nuclei	0.8537049173280364	0.7404349951315807	-0.11326992219645571
CDK4-2	A549	AreaShape	Cells	0.8819108544145453	0.7684426294047196	-0.11346822500982567
PIK3CA-2	ES2	Correlation	Nuclei	1.1701697513042746	1.0565182845802188	-0.1136514667240558
XBP-1	HCC44	RadialDistribution	Cells	1.043646823352647	0.9299625676865096	-0.11368425566613738
AURKB-2	HCC44	Texture	Cytoplasm	1.295926786002158	1.1821477569164487	-0.11377902908570925
GLS-1	HCC44	Texture	Cytoplasm	1.295926786002158	1.1821477569164487	-0.11377902908570925
ATP50-2	HCC44	Texture	Cytoplasm	1.295926786002158	1.1821477569164487	-0.11377902908570925
TXN-2	ES2	Texture	Cytoplasm	0.8942724637705561	0.7804873518026897	-0.11378511196786645
AURKB-2	HCC44	Texture	Cells	1.3192255460897466	1.205247569669087	-0.11397797642065965
JAK3-2	HCC44	Texture	Cells	1.3192255460897466	1.205247569669087	-0.11397797642065965
BRAF-2	HCC44	Texture	Cells	1.3192255460897466	1.205247569669087	-0.11397797642065965
RAC1-1	ES2	Granularity	Cytoplasm	1.12903631904361	1.014918623735533	-0.11411769530807692
AKT1-2	A549	RadialDistribution	Nuclei	0.798771717323653	0.6845787232717939	-0.11419299405185912
XBP-1	A549	RadialDistribution	Nuclei	0.798771717323653	0.6845787232717939	-0.11419299405185912
ARID1B-2	ES2	Texture	Cytoplasm	0.3189410958207157	0.20460780921079968	-0.11433328660991604
YAP1-1	A549	AreaShape	Nuclei	0.7079491612644832	0.5935846261408357	-0.11436453512364742
SMARCB1-1	A549	AreaShape	Nuclei	0.5810670430146534	0.4660135234297941	-0.11505351958485932
GPX4-2	A549	Texture	Nuclei	0.7729314620878734	0.6576948359472928	-0.11523662614058061
HIF1a-2	A549	RadialDistribution	Cells	0.6956304580238762	0.5802546888179594	-0.11537576920591686
YAP1-2	A549	RadialDistribution	Cytoplasm	0.8612727607151217	0.7458033211474209	-0.11546943956770084
CDK4-2	A549	Granularity	Nuclei	0.9041339808157222	0.788544602405182	-0.11558937841054018
BRAF1-1	HCC44	Texture	Cytoplasm	1.2799905171139925	1.164284503280539	-0.11570601383345358
SLC2A1-1	A549	Texture	Cytoplasm	1.1043253731045475	0.9885750012379381	-0.11575037186660941
PRDX1-2	ES2	Granularity	Cells	1.0527759038406608	0.9370183629978218	-0.11575754084283896
PRDX1-1	HCC44	Correlation	Cells	1.1099758052362394	0.9938369617266489	-0.11613884350959047
COX5B-1	A549	AreaShape	Cytoplasm	0.4046673341068733	0.28839307436337125	-0.11627425974350203
RAF1-1	A549	Granularity	Nuclei	0.8188305720729978	0.7024544743712676	-0.11637609770173019
MYC-1	ES2	Texture	Cytoplasm	5.230449355672539	5.1139437866011015	-0.11650556907143717
CDK4-1	ES2	Texture	Cytoplasm	5.230449355672539	5.1139437866011015	-0.11650556907143717
ITGAV-1	ES2	Texture	Cytoplasm	5.230449355672539	5.1139437866011015	-0.11650556907143717
BRAF-2	ES2	Texture	Cytoplasm	5.230449355672539	5.1139437866011015	-0.11650556907143717
MAPK1-2	ES2	Texture	Cytoplasm	5.230449355672539	5.1139437866011015	-0.11650556907143717
ITGAV-2	ES2	Texture	Cytoplasm	5.230449355672539	5.1139437866011015	-0.11650556907143717
CCND1-1	ES2	Texture	Cytoplasm	5.230449355672539	5.1139437866011015	-0.11650556907143717
MYC-2	ES2	Texture	Cytoplasm	5.230449355672539	5.1139437866011015	-0.11650556907143717
YAP1-2	ES2	Texture	Cytoplasm	5.230449355672539	5.1139437866011015	-0.11650556907143717
CCND1-2	ES2	Texture	Cytoplasm	5.230449355672539	5.1139437866011015	-0.11650556907143717
EGLN1-9	ES2	Texture	Cytoplasm	5.230449355672539	5.1139437866011015	-0.11650556907143717
CDK2-2	ES2	Texture	Cytoplasm	5.230449355672539	5.1139437866011015	-0.11650556907143717
GPX4-1	ES2	Texture	Cytoplasm	5.230449355672539	5.1139437866011015	-0.11650556907143717
KRAS-1	ES2	RadialDistribution	Nuclei	1.2140884783627548	1.096452267123998	-0.11763621123875678
BRCA1-2	A549	Granularity	Nuclei	0.8188305720729978	0.701085008522323	-0.11774556355067478
AURKB-2	A549	Intensity	Nuclei	0.3408013643596902	0.22273426420512754	-0.11806710015456268
ERBB3-2	ES2	Intensity	Nuclei	0.7519072287067066	0.6335523325408452	-0.11835489616586137
ERBB2-2	ES2	Correlation	Cells	1.2818448795665398	1.16314907015332	-0.11869580941321978
XBP-1	ES2	Correlation	Cells	1.2818448795665398	1.16314907015332	-0.11869580941321978
HIF1a-2	ES2	Correlation	Cells	1.2818448795665398	1.16314907015332	-0.11869580941321978
CHEK2-1	A549	Correlation	Cytoplasm	0.8202287869411727	0.701358607738048	-0.1188701792031247
BRAF1-1	A549	Correlation	Cytoplasm	0.8202287869411727	0.701358607738048	-0.1188701792031247
COX5B-2	A549	Correlation	Cytoplasm	0.8982464886541317	0.7793578012968971	-0.11888868735723457
XBP-1	A549	Texture	Cytoplasm	0.8162260407462766	0.6972820776643691	-0.11894396308190747
DOT1L-2	A549	Granularity	Cells	0.8629629795047522	0.7436172250838627	-0.11934575442088946
TXN-2	HCC44	Texture	Nuclei	0.9699581422738176	0.849871782823816	-0.12008635945000157
BRAF1-1	HCC44	Correlation	Cytoplasm	1.2265599343879	1.1062713001978635	-0.12028863419003644
GLS-2	HCC44	Texture	Cells	1.0622892379170223	0.9415690629963196	-0.12072017492070275
MCL1-2	HCC44	AreaShape	Cytoplasm	0.752027167932458	0.6309210659269824	-0.12110610200547567
TXN-1	A549	RadialDistribution	Cytoplasm	0.5365335811688469	0.41528895750752903	-0.12124462366131783
KRAS-2B	ES2	Intensity	Nuclei	0.5266016702451426	0.40527354327558773	-0.12132812696955486
BRAF1-1	HCC44	Correlation	Cells	1.1577157888440248	1.0361715602607244	-0.12154422858330038
RAF1-2	A549	Correlation	Cytoplasm	0.6835818639595059	0.5619165284615609	-0.121665335497945
PTK2-1	ES2	Texture	Nuclei	1.2709514101577988	1.1492155317928066	-0.12173587836499222
ERBB3-1	ES2	RadialDistribution	Nuclei	1.0699869917425675	0.9482203310361258	-0.12176666070644171
BCL2L2-2	A549	Intensity	Cells	0.5343285727305356	0.4122751434525253	-0.12205342927801027
ARID1B-2	ES2	AreaShape	Nuclei	0.26972297616920143	0.14750946144131044	-0.12221351472789099
AKT1-1	A549	Intensity	Cytoplasm	0.8435935564747911	0.7212412583517771	-0.12235229812301396
CDK4-2	ES2	RadialDistribution	Nuclei	4.623249724692165	4.5006027848634504	-0.12264693982871488
XBP-2	ES2	Intensity	Cells	1.8810746814684882	1.7583294605101352	-0.12274522095835305
YAP1-1	ES2	Correlation	Cytoplasm	2.6592259318521316	2.5364060321072643	-0.12281989974486729
RAF1-1	A549	Intensity	Cytoplasm	0.8447905684742925	0.7212412583517771	-0.12354931012251535
ARID1B-2	HCC44	AreaShape	Nuclei	0.7495575589317115	0.6252808851357905	-0.124276673795921
SDHB-1	ES2	Correlation	Cells	1.2818448795665398	1.1575258008272953	-0.12431907873924453
CSNK1A1-2	ES2	Correlation	Cells	1.2818448795665398	1.1575258008272953	-0.12431907873924453
XBP-2	A549	AreaShape	Cytoplasm	0.7908895684463328	0.6661384457119359	-0.12475112273439692
ARID1B-2	A549	Texture	Cytoplasm	0.7121214251577308	0.5872244233746996	-0.1248970017830312
CTNNB1-2	A549	Intensity	Cytoplasm	0.8466204568138301	0.7212412583517771	-0.12537919846205303
TXN-1	ES2	AreaShape	Nuclei	1.2006810963223793	1.075095735790847	-0.12558536053153224
YAP1-2	HCC44	Intensity	Cells	0.7717257576878984	0.6452171944922378	-0.12650856319566062
RAF1-1	ES2	Texture	Cytoplasm	1.142400894406853	1.015800550600816	-0.12660034380603702
PIK3CA-1	ES2	AreaShape	Cytoplasm	0.5641763920437028	0.4370343405457896	-0.12714205149791324
RAC1-2	A549	Intensity	Cells	0.4522155822539823	0.32373752304602543	-0.12847805920795685
ATP50-2	HCC44	RadialDistribution	Cells	1.3135943983325176	1.1849116081489135	-0.12868279018360407
ATF4-2	HCC44	RadialDistribution	Cells	1.3135943983325176	1.1849116081489135	-0.12868279018360407
CCND1-2	HCC44	RadialDistribution	Cells	1.3135943983325176	1.1849116081489135	-0.12868279018360407
CTNNB1-1	HCC44	RadialDistribution	Cells	1.3135943983325176	1.1849116081489135	-0.12868279018360407
MAPK1-2	HCC44	RadialDistribution	Cells	1.3135943983325176	1.1849116081489135	-0.12868279018360407
SLC2A1-1	HCC44	Granularity	Cytoplasm	2.6739207187471075	2.5451555742857543	-0.12876514446135312
AURKB-2	A549	AreaShape	Cells	0.34071570300871457	0.21180663216724438	-0.12890907084147019
SLC2A2-2	A549	Granularity	Cytoplasm	1.0040463158843997	0.8750459054464801	-0.12900041043791965
DOT1L-1	ES2	RadialDistribution	Nuclei	1.0610206407660743	0.9318199521736663	-0.12920068859240796
DOT1L-2	ES2	Correlation	Cytoplasm	1.1845132488901262	1.0547027145112131	-0.1298105343789131
CHEK2-2	A549	RadialDistribution	Nuclei	0.7657823547079172	0.6357761251051887	-0.13000622960272856
RAF1-2	ES2	Intensity	Cells	0.9097253793768674	0.7797179658134394	-0.13000741356342793
BCL2L2-1	ES2	Granularity	Cells	0.9160635579993108	0.7855970193013933	-0.13046653869791758
XBP-2	HCC44	Granularity	Cells	1.3134807385078835	1.1826153821470404	-0.13086535636084307
ATF4-2	HCC44	Granularity	Cells	1.3134807385078835	1.1826153821470404	-0.13086535636084307
MAPK1-2	HCC44	Texture	Cytoplasm	1.295926786002158	1.164918417696204	-0.13100836830595397
CTNNB1-2	A549	Correlation	Cytoplasm	0.8328563221283589	0.701358607738048	-0.13149771439031088
RAC1-1	A549	Correlation	Cytoplasm	0.8328563221283589	0.701358607738048	-0.13149771439031088
SMARCB1-1	A549	Correlation	Cytoplasm	0.6210893912588615	0.48916063284490413	-0.1319287584139574
XBP-1	A549	AreaShape	Nuclei	0.8053413316042894	0.673075563045227	-0.13226576855906247
ATP50-2	ES2	RadialDistribution	Cytoplasm	0.9788268423612352	0.846360564641599	-0.13246627771963615
COX5B-2	ES2	Texture	Nuclei	0.9155742205129819	0.7826919980568441	-0.1328822224561378
CHEK2-2	ES2	Intensity	Cells	0.7348837433051629	0.6019845836311153	-0.13289915967404764
BRCA1-1	ES2	AreaShape	Nuclei	1.2118431151687714	1.0784242998588698	-0.13341881530990163
SDHB-2	A549	AreaShape	Nuclei	1.1034589077653896	0.9700030626078187	-0.13345584515757092
CTNNB1-2	A549	AreaShape	Cytoplasm	0.834975152582513	0.7013656511698292	-0.1336095014126838
RAC1-2	A549	Correlation	Cells	0.4824875693022861	0.34884230979156533	-0.13364525951072076
BCL2L2-1	HCC44	Granularity	Cells	1.3134807385078835	1.179483716565827	-0.13399702194205654
HIF1a-2	HCC44	Granularity	Cells	1.3134807385078835	1.179483716565827	-0.13399702194205654
KRAS-2B	HCC44	Intensity	Cytoplasm	0.8111133772936809	0.6768387832857427	-0.13427459400793829
RAC1-2	ES2	Texture	Nuclei	1.2464052176117375	1.1120617913749422	-0.1343434262367953
RAC1-2	A549	Texture	Cells	0.45637266399909115	0.3219920303757585	-0.13438063362333263
GLS-2	HCC44	Texture	Cytoplasm	0.9484265788639958	0.8139512760073083	-0.13447530285668752
BRCA1-2	A549	AreaShape	Nuclei	0.8053413316042894	0.6705709914324298	-0.13477034017185963
PRDX1-2	ES2	AreaShape	Nuclei	1.0313120616733344	0.8955724200470601	-0.1357396416262744
CTNNB1-1	HCC44	Texture	Cytoplasm	1.295926786002158	1.1597897535680302	-0.13613703243412778
PRDX1-1	ES2	Texture	Nuclei	0.5432596801783348	0.40700134832940793	-0.13625833184892688
PIK3CA-2	ES2	Correlation	Cytoplasm	1.1649816832068876	1.0286558517613016	-0.13632583144558597
CHEK2-2	A549	Intensity	Cytoplasm	0.775148754969296	0.6387896866067275	-0.1363590683625685
STAT3-2	ES2	Correlation	Cytoplasm	0.6516701696991406	0.5148410371106431	-0.1368291325884975
JAK3-1	ES2	RadialDistribution	Nuclei	1.085378181761584	0.9482203310361258	-0.13715785072545816
BCL2-2	ES2	RadialDistribution	Nuclei	0.8369899797091193	0.6997196037328681	-0.13727037597625114
ARID1B-1	HCC44	Granularity	Cytoplasm	1.103339986685685	0.9660350228082728	-0.1373049638774122
AURKB-2	HCC44	RadialDistribution	Cells	1.3135943983325176	1.1761232795517784	-0.13747111878073914
BCL2L2-4	A549	Granularity	Nuclei	0.8386737462223636	0.701085008522323	-0.13758873770004054
PTK2-1	ES2	Granularity	Cytoplasm	1.2948908567439852	1.1567941715196595	-0.13809668522432572
EGFR-1	ES2	Granularity	Cytoplasm	1.2948908567439852	1.1567941715196595	-0.13809668522432572
HIF1a-2	ES2	Granularity	Cytoplasm	1.2948908567439852	1.1567941715196595	-0.13809668522432572
BRCA1-1	ES2	Granularity	Cytoplasm	1.2948908567439852	1.1567941715196595	-0.13809668522432572
ARID1B-1	ES2	Granularity	Cytoplasm	1.2948908567439852	1.1567941715196595	-0.13809668522432572
XBP-1	ES2	Granularity	Cytoplasm	1.2948908567439852	1.1567941715196595	-0.13809668522432572
YAP1-1	HCC44	Texture	Nuclei	0.9963705007386415	0.8581019175498714	-0.1382685831887701
RHOA-1	A549	Texture	Cells	0.9111841883490338	0.7726279920046285	-0.1385561963444053
GLS-1	A549	Texture	Cells	0.9111841883490338	0.7726279920046285	-0.1385561963444053
ATP50-2	ES2	Texture	Cells	1.0295495610753678	0.8906673728662953	-0.1388821882090725
EGFR-1	A549	Correlation	Cells	0.9339743022542535	0.7947721806656977	-0.13920212158855583
TXN-2	HCC44	AreaShape	Nuclei	0.9267517786180228	0.7868702178136142	-0.1398815608044086
GPX4-1	HCC44	RadialDistribution	Cells	1.3110521244691804	1.1702373335707101	-0.14081479089847027
CSNK1A1-2	ES2	Correlation	Cytoplasm	1.2735542856463238	1.1324644316793795	-0.1410898539669443
BRD4-2	HCC44	Texture	Cytoplasm	5.255272939397571	5.1139437866011015	-0.14132915279646951
PTK2-2	HCC44	Texture	Cytoplasm	5.255272939397571	5.1139437866011015	-0.14132915279646951
BRD4-1	HCC44	RadialDistribution	Cells	5.255272939397571	5.1139437866011015	-0.14132915279646951
ITGAV-2	HCC44	Texture	Cytoplasm	5.255272939397571	5.1139437866011015	-0.14132915279646951
BRD4-1	HCC44	Texture	Cytoplasm	5.255272939397571	5.1139437866011015	-0.14132915279646951
KIF11-2	HCC44	RadialDistribution	Cells	5.255272939397571	5.1139437866011015	-0.14132915279646951
PTK2-2	HCC44	RadialDistribution	Cells	5.255272939397571	5.1139437866011015	-0.14132915279646951
CDK2-2	HCC44	Texture	Cytoplasm	5.255272939397571	5.1139437866011015	-0.14132915279646951
RHOA-1	HCC44	RadialDistribution	Cells	5.255272939397571	5.1139437866011015	-0.14132915279646951
ITGAV-2	HCC44	RadialDistribution	Cells	5.255272939397571	5.1139437866011015	-0.14132915279646951
CDK2-2	HCC44	RadialDistribution	Cells	5.255272939397571	5.1139437866011015	-0.14132915279646951
RHOA-2	HCC44	RadialDistribution	Cells	5.255272939397571	5.1139437866011015	-0.14132915279646951
KIF11-2	HCC44	Texture	Cytoplasm	5.255272939397571	5.1139437866011015	-0.14132915279646951
RHOA-2	HCC44	Texture	Cytoplasm	5.255272939397571	5.1139437866011015	-0.14132915279646951
CCNE1-1	HCC44	RadialDistribution	Cells	5.255272939397571	5.1139437866011015	-0.14132915279646951
ITGAV-1	HCC44	Texture	Cytoplasm	5.255272939397571	5.1139437866011015	-0.14132915279646951
KIF11-1	HCC44	Texture	Cytoplasm	5.255272939397571	5.1139437866011015	-0.14132915279646951
MYC-2	HCC44	RadialDistribution	Cells	5.255272939397571	5.1139437866011015	-0.14132915279646951
KIF11-1	HCC44	RadialDistribution	Cells	5.255272939397571	5.1139437866011015	-0.14132915279646951
MYC-2	HCC44	Texture	Cytoplasm	5.255272939397571	5.1139437866011015	-0.14132915279646951
MYC-1	HCC44	RadialDistribution	Cells	5.255272939397571	5.1139437866011015	-0.14132915279646951
ITGAV-1	HCC44	RadialDistribution	Cells	5.255272939397571	5.1139437866011015	-0.14132915279646951
CCNE1-1	HCC44	Texture	Cytoplasm	5.255272939397571	5.1139437866011015	-0.14132915279646951
MYC-1	HCC44	Texture	Cytoplasm	5.255272939397571	5.1139437866011015	-0.14132915279646951
TXN-1	HCC44	Granularity	Cells	1.0346060308876075	0.8932545555227439	-0.1413514753648636
JAK3-2	A549	Correlation	Cytoplasm	0.7746557418723161	0.633201458893309	-0.14145428297900708
BCL2L2-2	ES2	Correlation	Cells	1.2664666572790548	1.1248023239012084	-0.14166433337784645
HIF1a-1	A549	Correlation	Cells	0.9368291939757163	0.7947721806656977	-0.14205701331001863
CCNE1-2	ES2	Correlation	Nuclei	1.1993422607046802	1.0565182845802188	-0.1428239761244614
COX5B-2	ES2	Correlation	Cytoplasm	0.9151228021276476	0.7716889337975861	-0.14343386833006155
EZH2-1	A549	RadialDistribution	Nuclei	1.0421704949097401	0.8984450186856769	-0.14372547622406318
ERBB2-2	HCC44	Granularity	Cells	0.5343622612680274	0.3902859971133872	-0.14407626415464025
SLC2A2-2	A549	Correlation	Nuclei	0.9400081084548998	0.7958352149858431	-0.1441728934690567
MCL1-5	ES2	Correlation	Nuclei	1.201660102882758	1.0565182845802188	-0.14514181830253925
ATP50-2	ES2	Texture	Cytoplasm	1.0255069213682275	0.8800644301352383	-0.14544249123298925
STAT3-1	ES2	Texture	Cytoplasm	0.34671773718297266	0.2006759004848466	-0.14604183669812607
CDK4-2	ES2	Granularity	Cells	4.623249724692165	4.477121689013927	-0.14612803567823818
CDK4-2	ES2	Granularity	Nuclei	4.623249724692165	4.477121689013927	-0.14612803567823818
PIK3CA-1	ES2	Texture	Cells	0.6218867948272001	0.4756720569133935	-0.14621473791380662
ERBB2-2	HCC44	Granularity	Cytoplasm	0.5473777446953461	0.40053419920588784	-0.14684354548945822
MAPK1-1	A549	Correlation	Cells	0.6293533691517043	0.48232140876881713	-0.14703196038288713
XBP-2	HCC44	RadialDistribution	Nuclei	1.2591664182587547	1.1119333208868278	-0.1472330973719269
AKT1-2	HCC44	Correlation	Cells	1.1414078374776495	0.9938369617266489	-0.14757087575100059
TXN-2	ES2	Intensity	Cells	0.8380267803193794	0.6901445337002379	-0.1478822466191415
COX5B-2	ES2	Granularity	Nuclei	0.9196144871082693	0.7715698795556558	-0.1480446075526135
ERBB2-2	ES2	RadialDistribution	Cytoplasm	1.2826767287885934	1.1346256919355848	-0.14805103685300858
EGFR-1	A549	RadialDistribution	Cells	0.9197267845941959	0.7714220953768869	-0.148304689217309
ERBB3-1	HCC44	Granularity	Nuclei	1.2467007649591482	1.0983756440643018	-0.1483251208948464
AKT1-2	A549	Intensity	Cytoplasm	0.8071543191054231	0.6580614674428767	-0.14909285166254638
HIF1a-1	HCC44	RadialDistribution	Cells	1.3117533230500287	1.1623898477821388	-0.14936347526788984
RAF1-2	HCC44	Granularity	Nuclei	1.0715061047958185	0.9221209623311296	-0.14938514246468892
PIK3CA-1	A549	AreaShape	Nuclei	1.1960428482849892	1.0466497002851247	-0.14939314799986447
GLS-1	A549	Granularity	Cytoplasm	0.9079102611057515	0.7582761172094596	-0.14963414389629182
PRDX1-1	HCC44	Granularity	Cells	1.1224905819037547	0.972493177014711	-0.14999740488904367
ERBB3-2	HCC44	Correlation	Nuclei	1.0185307228825982	0.8681832562634865	-0.1503474666191117
BRCA1-2	ES2	Correlation	Cytoplasm	0.7640289413049894	0.6135976708711416	-0.15043127043384785
GLS-1	A549	RadialDistribution	Nuclei	0.934761085519222	0.7842734144743965	-0.15048767104482552
AKT1-2	HCC44	Granularity	Cytoplasm	1.1370267365446802	0.986333299214198	-0.15069343733048224
CDK4-2	HCC44	Texture	Cytoplasm	1.2006236044445295	1.0497268789931922	-0.15089672545133737
AKT1-1	A549	Granularity	Cytoplasm	0.8164844917656786	0.6655678481074894	-0.15091664365818924
JAK3-1	A549	Correlation	Cytoplasm	0.9646838310260384	0.8130714264104941	-0.15161240461554426
STAT3-1	ES2	RadialDistribution	Cells	0.34990003381810003	0.19822433752316823	-0.1516756962949318
CCND1-1	A549	AreaShape	Nuclei	1.159975327153714	1.0077661152476498	-0.1522092119060643
JAK3-2	A549	Correlation	Nuclei	0.7775961432118091	0.6253731788214534	-0.15222296439035576
CCND1-1	A549	RadialDistribution	Cytoplasm	1.1867854393624244	1.0345488388245119	-0.15223660053791255
ARID1B-1	ES2	Texture	Cytoplasm	1.2834903118538152	1.1310622559613535	-0.15242805589246178
BRCA1-2	ES2	Intensity	Nuclei	0.7701383228524544	0.6177085894226662	-0.15242973342978827
PRDX1-1	A549	Correlation	Cells	0.6293533691517043	0.4763737468957375	-0.15297962225596673
GLS-1	A549	Correlation	Cytoplasm	0.9115822633815261	0.7584069709438054	-0.15317529243772077
MCL1-5	ES2	RadialDistribution	Nuclei	1.211125318518848	1.0577339495583433	-0.15339136896050465
KRAS-1	A549	RadialDistribution	Nuclei	2.261013183738776	2.1072104039421333	-0.15380277979664259
BCL2L2-4	A549	RadialDistribution	Cells	0.8475897706646869	0.693330849863249	-0.15425892080143788
BCL2L2-4	HCC44	Granularity	Cells	3.175316859099985	3.020934341129908	-0.15438251797007707
GLS-2	ES2	Correlation	Cells	0.7942984113901219	0.6396146353815538	-0.15468377600856809
COX5B-1	HCC44	Texture	Cytoplasm	1.295926786002158	1.1408726754421679	-0.15505411055999008
COX5B-2	A549	RadialDistribution	Cytoplasm	0.8815534881570248	0.7264054030994163	-0.15514808505760858
GPX4-2	A549	Texture	Cells	0.7708793840245143	0.6155905969394019	-0.1552887870851124
PRDX1-1	A549	Granularity	Cytoplasm	0.6332128338154586	0.4778388667435386	-0.15537396707191997
PTK2-1	ES2	Granularity	Nuclei	1.2926843058677453	1.1371201789800955	-0.15556412688764976
COX5B-2	ES2	Intensity	Cells	0.9148491395088472	0.7589930813883019	-0.15585605812054526
TXN-1	ES2	Granularity	Cytoplasm	1.2505758297486647	1.094531912703071	-0.15604391704559362
MCL1-2	ES2	RadialDistribution	Cytoplasm	0.9493247655669331	0.7931071264663161	-0.15621763910061703
JAK3-1	A549	Correlation	Nuclei	0.9044388252878348	0.7481550058290165	-0.1562838194588183
CHEK2-1	ES2	Granularity	Nuclei	1.2926843058677453	1.1361797837044945	-0.15650452216325084
HIF1a-2	ES2	Granularity	Nuclei	1.2926843058677453	1.1361797837044945	-0.15650452216325084
SDHB-2	ES2	Granularity	Nuclei	1.2926843058677453	1.1361797837044945	-0.15650452216325084
HIF1a-1	HCC44	Texture	Cells	1.3151550726498522	1.158606831477664	-0.15654824117218813
STAT3-1	ES2	Intensity	Cytoplasm	0.34358374832411465	0.18695824015919776	-0.15662550816491688
BCL2-2	A549	Granularity	Nuclei	1.0441015881493654	0.8874419774436173	-0.15665961070574808
CHEK2-1	ES2	Correlation	Cells	1.2818448795665398	1.1248023239012084	-0.15704255566533143
RAC1-2	A549	Granularity	Cells	0.43254233008888765	0.2751695324394266	-0.15737279764946105
STAT3-2	A549	Correlation	Cells	0.6486134316148907	0.49094798354388225	-0.15766544807100846
ARID1B-2	A549	Correlation	Cells	0.6486134316148907	0.49094798354388225	-0.15766544807100846
MCL1-2	A549	Intensity	Cells	0.4815440751533159	0.32373752304602543	-0.15780655210729044
CHEK2-2	ES2	RadialDistribution	Nuclei	0.7745010269302979	0.6162974922067027	-0.15820353472359516
XBP-1	HCC44	Correlation	Nuclei	1.0514885012671291	0.8931525275951726	-0.1583359736719565
XBP-1	ES2	Correlation	Cytoplasm	1.2910282004034495	1.1324644316793795	-0.15856376872406996
GLS-1	ES2	Correlation	Cytoplasm	1.2910282004034495	1.1324644316793795	-0.15856376872406996
CHEK2-1	ES2	Correlation	Cytoplasm	1.2910282004034495	1.1324644316793795	-0.15856376872406996
ERBB2-2	ES2	Correlation	Cytoplasm	1.2910282004034495	1.1324644316793795	-0.15856376872406996
CCNE1-1	ES2	Correlation	Cytoplasm	1.2910282004034495	1.1324644316793795	-0.15856376872406996
SUZ12-1	ES2	RadialDistribution	Cytoplasm	1.2898533657092202	1.1311149638869233	-0.15873840182229682
KRAS-2B	A549	AreaShape	Cytoplasm	0.8353348431990826	0.6762373308233842	-0.15909751237569836
CDK4-3	HCC44	RadialDistribution	Cells	1.134491261485103	0.9753212947364136	-0.15916996674868944
ERBB3-1	A549	Granularity	Cells	0.6356501739187218	0.47578444176055945	-0.15986573215816235
XBP-1	HCC44	Texture	Nuclei	1.058204283926511	0.8982285234142653	-0.1599757605122456
CDK4-3	A549	Granularity	Cytoplasm	2.3485462001752597	2.1877557374938954	-0.16079046268136432
HIF1a-1	HCC44	RadialDistribution	Cytoplasm	1.3102284511791127	1.1494125406590967	-0.16081591052001598
BCL2L2-1	HCC44	RadialDistribution	Cytoplasm	1.3102284511791127	1.1494125406590967	-0.16081591052001598
ATP50-2	HCC44	RadialDistribution	Cytoplasm	1.3102284511791127	1.1494125406590967	-0.16081591052001598
GLS-1	HCC44	RadialDistribution	Cytoplasm	1.3102284511791127	1.1494125406590967	-0.16081591052001598
XBP-2	A549	Granularity	Cells	0.7901358869505505	0.6291101194923109	-0.1610257674582396
GPX4-2	HCC44	RadialDistribution	Cytoplasm	1.3102284511791127	1.1491975297875041	-0.16103092139160857
CCND1-1	A549	Texture	Cytoplasm	1.1731767954766743	1.0120066358910873	-0.161170159585587
EGFR-1	A549	Intensity	Cytoplasm	0.931577074705338	0.7701517203675697	-0.16142535433776828
EZH2-2	HCC44	Correlation	Cytoplasm	1.1665597299559047	1.0050763617068632	-0.16148336824904153
RAF1-2	A549	RadialDistribution	Cells	0.6956304580238762	0.5340414031269894	-0.1615890548968868
PRDX1-2	ES2	Texture	Cytoplasm	1.142031706964972	0.9799393403957326	-0.1620923665692393
MTOR-2	ES2	Texture	Nuclei	4.662758265975839	4.5006027848634504	-0.16215548111238842
TXN-1	HCC44	RadialDistribution	Cytoplasm	1.0709776635880648	0.9086467828191082	-0.16233088076895663
BCL2L2-2	HCC44	Intensity	Cytoplasm	0.8854462298604275	0.7229451288576212	-0.16250110100280635
GLS-1	ES2	RadialDistribution	Cells	1.3043980030467472	1.1413155211004846	-0.16308248194626263
RAC1-2	HCC44	Granularity	Cells	1.3000636505530871	1.136857211002554	-0.16320643955053304
STAT3-2	A549	RadialDistribution	Cytoplasm	0.6329725082059477	0.46893427841341684	-0.1640382297925309
DOT1L-2	A549	Texture	Cytoplasm	0.8823616056028364	0.7181001019341657	-0.16426150366867065
MAPK1-1	A549	Granularity	Cells	0.6176893632805797	0.4530164277890997	-0.16467293549148
ARID1B-2	ES2	Correlation	Nuclei	0.3023866756403315	0.13737776888043537	-0.16500890675989613
BCL2L2-2	ES2	RadialDistribution	Cytoplasm	1.261897871427377	1.0968716727402756	-0.16502619868710133
ARID1B-1	ES2	Granularity	Nuclei	1.2926843058677453	1.1276576590010892	-0.16502664686665613
RHOA-1	A549	Correlation	Cytoplasm	0.9218908450509558	0.7565204198253593	-0.16537042522559642
ERBB3-2	HCC44	Texture	Nuclei	1.02322521507738	0.8571210467138594	-0.1661041683635206
XBP-2	A549	AreaShape	Cells	0.7882479692060427	0.6211912013091722	-0.16705676789687052
EGFR-2	HCC44	RadialDistribution	Cells	1.3135943983325176	1.1462917354795892	-0.16730266285292839
HIF1a-1	HCC44	Granularity	Cells	1.3134807385078835	1.1460041603250781	-0.16747657818280537
ERBB3-2	A549	RadialDistribution	Cells	0.49446657537732275	0.32691204076330693	-0.16755453461401582
STAT3-2	A549	Texture	Cytoplasm	0.7725231854641654	0.6049287755156466	-0.16759440994851882
PRDX1-1	HCC44	Granularity	Nuclei	1.1250444671770297	0.9572823844551441	-0.16776208272188553
AKT1-1	ES2	Texture	Nuclei	0.8416659983043191	0.6734284507780097	-0.16823754752630937
BCL2L2-1	A549	Correlation	Nuclei	0.5057747667985495	0.337413186537299	-0.16836158026125048
MCL1-2	ES2	Granularity	Nuclei	0.9593068270826817	0.7904935435552968	-0.1688132835273849
DOT1L-1	A549	RadialDistribution	Cells	0.8199577127036255	0.6507582383006133	-0.1691994744030122
BRAF-2	A549	RadialDistribution	Nuclei	0.8450599631091826	0.6754568158696471	-0.1696031472395355
SLC2A1-1	A549	Texture	Cells	1.1103408587374557	0.9398694347632199	-0.17047142397423576
DOT1L-1	HCC44	RadialDistribution	Cells	1.5753728453346147	1.4048832832565685	-0.17048956207804622
SMARCB1-2	ES2	AreaShape	Cytoplasm	1.780453329516585	1.6099489378352774	-0.1705043916813076
ERBB3-2	ES2	Texture	Cells	0.7656680277508267	0.595092296557703	-0.17057573119312364
RAF1-1	A549	Correlation	Cytoplasm	0.8202287869411727	0.6496355325714724	-0.1705932543697003
EZH2-1	A549	Granularity	Cytoplasm	1.0459936524901865	0.8750459054464801	-0.1709477470437064
ATP50-1	A549	Granularity	Cytoplasm	1.0459936524901865	0.8750459054464801	-0.1709477470437064
AKT1-2	ES2	Texture	Cells	0.6454066864110605	0.474445730009981	-0.17096095640107944
ATP50-1	A549	Texture	Nuclei	1.0393637540870062	0.8682481449842674	-0.17111560910273882
MAPK1-1	A549	AreaShape	Cells	0.6084314687696152	0.43724440246195695	-0.17118706630765823
KRAS-2B	HCC44	Granularity	Nuclei	0.7945704979721177	0.6232028638158686	-0.171367634156249
ATP50-2	A549	AreaShape	Cytoplasm	1.1212302931211566	0.9494570935529529	-0.1717731995682037
BCL2L2-2	A549	Texture	Cells	0.5474174000855888	0.3756282329169674	-0.17178916716862142
AKT1-2	ES2	AreaShape	Cells	0.5615430291749595	0.38965667933700865	-0.1718863498379508
BCL2-1	HCC44	Correlation	Nuclei	0.9728547685199234	0.8002640366118325	-0.17259073190809082
ERBB3-2	A549	Intensity	Cytoplasm	0.49020446808133666	0.31634477483207163	-0.17385969324926503
ARID1B-2	A549	AreaShape	Cells	0.6291842485031726	0.4553225269769299	-0.17386172152624269
CDK4-2	HCC44	Texture	Nuclei	1.3101180868071134	1.1361550766528337	-0.17396301015427973
MCL1-2	HCC44	AreaShape	Cells	0.8069227258644766	0.6327976483731045	-0.17412507749137207
CSNK1A1-2	ES2	Granularity	Cytoplasm	1.2948908567439852	1.1204386696758883	-0.17445218706809684
CDK4-2	A549	Correlation	Nuclei	0.9157360812173554	0.7404349951315807	-0.17530108608577466
MYC-1	HCC44	RadialDistribution	Cytoplasm	5.255272939397571	5.07918168034189	-0.17609125905568135
BRD4-1	HCC44	RadialDistribution	Cytoplasm	5.255272939397571	5.07918168034189	-0.17609125905568135
BRD4-2	HCC44	RadialDistribution	Cytoplasm	5.255272939397571	5.07918168034189	-0.17609125905568135
MYC-2	HCC44	RadialDistribution	Cytoplasm	5.255272939397571	5.07918168034189	-0.17609125905568135
ATF4-1	HCC44	RadialDistribution	Cytoplasm	5.255272939397571	5.07918168034189	-0.17609125905568135
ITGAV-2	HCC44	RadialDistribution	Cytoplasm	5.255272939397571	5.07918168034189	-0.17609125905568135
PTK2-2	HCC44	RadialDistribution	Cytoplasm	5.255272939397571	5.07918168034189	-0.17609125905568135
CSNK1A1-1	HCC44	RadialDistribution	Cytoplasm	5.255272939397571	5.07918168034189	-0.17609125905568135
EGLN1-9	HCC44	RadialDistribution	Cytoplasm	5.255272939397571	5.07918168034189	-0.17609125905568135
ATF4-2	A549	Texture	Cytoplasm	4.6532129480696085	4.477121689013927	-0.17609125905568135
ITGAV-1	HCC44	RadialDistribution	Cytoplasm	5.255272939397571	5.07918168034189	-0.17609125905568135
CDK2-2	HCC44	RadialDistribution	Cytoplasm	5.255272939397571	5.07918168034189	-0.17609125905568135
KIF11-2	HCC44	RadialDistribution	Cytoplasm	5.255272939397571	5.07918168034189	-0.17609125905568135
MCL1-2	HCC44	AreaShape	Nuclei	0.7546800207001616	0.5784821488604708	-0.17619787183969082
CHEK2-1	HCC44	RadialDistribution	Cytoplasm	1.058749651702535	0.8823425345087774	-0.17640711719375757
PRDX1-2	A549	Intensity	Nuclei	0.3951898663410716	0.21862548852688304	-0.17656437781418857
BRCA1-1	HCC44	Granularity	Cells	1.3134807385078835	1.136857211002554	-0.1766235275053294
XBP-2	A549	Correlation	Cytoplasm	0.8099320246933608	0.633201458893309	-0.17673056580005175
EGLN1-8	ES2	Texture	Nuclei	3.484674826904373	3.3077638126172144	-0.1769110142871586
RAF1-1	ES2	Granularity	Cells	1.163922587083992	0.9868748113323962	-0.1770477757515958
YAP1-1	HCC44	Correlation	Cytoplasm	0.9972729616044349	0.8201650067968641	-0.1771079548075708
GLS-1	ES2	Granularity	Cytoplasm	1.2948908567439852	1.117765959577867	-0.17712489716611812
BCL2-2	ES2	Texture	Nuclei	0.877757242761978	0.7005220161827418	-0.17723522657923618
YAP1-1	ES2	Correlation	Cells	2.6817114331887777	2.5043493773758816	-0.1773620558128961
BCL2-1	A549	Texture	Cytoplasm	0.48941549866558154	0.3118866396128192	-0.17752885905276233
MCL1-5	A549	RadialDistribution	Cytoplasm	0.6683040864531253	0.4907109194143021	-0.17759316703882322
BCL2L2-1	A549	Correlation	Cytoplasm	0.5088012214287374	0.33084327435845845	-0.17795794707027895
SUZ12-1	ES2	Granularity	Nuclei	1.2926843058677453	1.1144761234643723	-0.178208182403373
CHEK2-2	A549	Correlation	Nuclei	0.7775961432118091	0.5986422740428252	-0.17895386916898393
TXN-1	HCC44	Texture	Cells	1.0383364383176215	0.8590906285640963	-0.1792458097535251
HIF1a-1	A549	Texture	Nuclei	1.0393637540870062	0.8596828880053029	-0.1796808660817033
HIF1a-1	HCC44	Texture	Nuclei	1.298966058650462	1.1191868420134734	-0.1797792166369887
ARID1B-1	ES2	Granularity	Cells	1.2959954146188482	1.1159653053141456	-0.18003010930470253
ERBB2-2	ES2	Granularity	Cells	1.2959954146188482	1.1159653053141456	-0.18003010930470253
STAT3-1	HCC44	Granularity	Cytoplasm	1.3193671174578159	1.1393140427701198	-0.18005307468769605
JAK3-2	HCC44	Granularity	Cytoplasm	1.3193671174578159	1.1393140427701198	-0.18005307468769605
EGFR-1	ES2	AreaShape	Cells	1.275413860033159	1.095347298109443	-0.18006656192371606
TXN-2	A549	Correlation	Nuclei	0.5175413424967765	0.337413186537299	-0.1801281559594775
BRAF-2	A549	Correlation	Nuclei	0.8218960492945342	0.6415542068213916	-0.18034184247314256
SDHB-1	A549	Correlation	Nuclei	0.8218960492945342	0.6415542068213916	-0.18034184247314256
BCL2L2-4	ES2	Texture	Cytoplasm	0.41664779733526414	0.23628691612762953	-0.1803608812076346
HIF1a-2	A549	AreaShape	Cells	0.6193721295786372	0.43887331751781095	-0.18049881206082624
RAC1-1	A549	Texture	Cells	0.861902810322581	0.681371311216238	-0.18053149910634303
BRAF1-1	A549	Intensity	Cytoplasm	0.8288076071747674	0.6482506389515056	-0.18055696822326184
GPX4-1	HCC44	Granularity	Cells	1.3134807385078835	1.1328759318036388	-0.18060480670424472
BCL2-2	ES2	RadialDistribution	Cells	0.864882411414688	0.6839847281582027	-0.18089768325648536
BRAF1-1	HCC44	Granularity	Nuclei	1.194003900432177	1.0126377656627048	-0.18136613476947216
BRCA1-1	ES2	AreaShape	Cytoplasm	1.273352085144174	1.0919624504338847	-0.18138963471028924
ARID1B-1	ES2	RadialDistribution	Cytoplasm	1.2898533657092202	1.1084085895352007	-0.18144477617401944
BCL2-1	ES2	AreaShape	Cells	0.5716398630742856	0.38965667933700865	-0.18198318373727695
YAP1-1	ES2	AreaShape	Cells	2.586421291315052	2.404374552971712	-0.18204673834333995
ERBB2-2	ES2	Granularity	Nuclei	1.2926843058677453	1.1104450489232516	-0.18223925694449372
ARID1B-2	ES2	AreaShape	Cytoplasm	0.2883762378025874	0.10611056594031895	-0.18226567186226847
CSNK1A1-2	ES2	RadialDistribution	Nuclei	1.2943686240219447	1.1113601962614823	-0.18300842776046244
STAT3-1	A549	Correlation	Cells	0.8128904801677501	0.6297740736120928	-0.1831164065556573
CTNNB1-1	A549	AreaShape	Nuclei	1.1034589077653896	0.9202976747932182	-0.18316123297217135
EGFR-1	ES2	RadialDistribution	Cells	1.3043980030467472	1.1211321180039864	-0.18326588504276087
CHEK2-2	ES2	Intensity	Nuclei	0.7519072287067066	0.5686110281692467	-0.18329620053745987
ERBB3-1	A549	AreaShape	Cytoplasm	0.5805084259493847	0.397173350219954	-0.1833350757294307
RAF1-2	A549	Correlation	Nuclei	0.7000920477051125	0.5165286973633121	-0.18356335034180038
MAPK1-1	A549	Texture	Nuclei	0.7324521039088923	0.5486212650262818	-0.18383083888261043
MCL1-5	HCC44	Texture	Cells	1.3192255460897466	1.134832983321353	-0.18439256276839355
KRAS-2B	ES2	Texture	Cells	0.5218297841216121	0.3369001297522505	-0.1849296543693616
RAC1-2	A549	Intensity	Cytoplasm	0.44211016753414056	0.25696215146242296	-0.1851480160717176
ERBB3-1	HCC44	Granularity	Cytoplasm	1.2727266411583211	1.086887622388684	-0.18583901876963704
EGFR-1	ES2	AreaShape	Cytoplasm	1.2781298895294924	1.0919624504338847	-0.18616743909560762
CHEK2-1	HCC44	Texture	Cytoplasm	1.1387111711471676	0.9521806064776712	-0.18653056466949636
PIK3CA-1	ES2	Correlation	Nuclei	0.6054821373166032	0.41883145863782933	-0.18665067867877383
ERBB3-1	ES2	Correlation	Nuclei	1.0917038389426832	0.9049759047421957	-0.1867279342004875
BCL2-1	A549	Intensity	Cytoplasm	0.49631581200616137	0.3094773067408817	-0.18683850526527968
TXN-1	ES2	RadialDistribution	Nuclei	1.2835518886913106	1.096452267123998	-0.18709962156731264
ATP50-1	A549	AreaShape	Nuclei	1.036237452881489	0.8488732887358617	-0.1873641641456274
CCND1-1	HCC44	Granularity	Nuclei	1.2594623077215281	1.0720193693491933	-0.18744293837233483
MAPK1-1	A549	Granularity	Cytoplasm	0.624923632380161	0.4374453416437859	-0.18747829073637512
ARID1B-2	ES2	AreaShape	Cells	0.30710859032531634	0.11944262233828247	-0.1876659679870339
CCNE1-2	ES2	Intensity	Cytoplasm	1.2099534128860172	1.0216262211845848	-0.18832719170143242
STAT3-1	A549	Texture	Cytoplasm	0.8020507315044021	0.6137192213676425	-0.18833151013675964
DOT1L-2	ES2	AreaShape	Nuclei	1.0714292271290033	0.8828892134829172	-0.1885400136460862
DOT1L-2	ES2	Granularity	Cytoplasm	1.2034855703970124	1.014918623735533	-0.18856694666147944
ERBB3-2	A549	AreaShape	Cells	0.5591408593883317	0.370478028428729	-0.18866283095960268
CCND1-2	HCC44	Texture	Cytoplasm	1.3478528033129369	1.1589141193483277	-0.18893868396460922
SMARCB1-1	A549	Intensity	Cells	0.5791580125282145	0.38996286833417304	-0.1891951441940415
GLS-2	ES2	Granularity	Cells	0.9095856104987236	0.7199112958218928	-0.1896743146768307
ATP50-1	ES2	Intensity	Nuclei	1.007633874269573	0.8177475072417392	-0.1898863670278338
CDK4-2	A549	Granularity	Cytoplasm	0.9242789650620521	0.7343605643296323	-0.18991840073241983
SLC2A2-2	HCC44	Texture	Nuclei	2.3024040562438204	2.1124194295151	-0.1899846267287204
SMARCB1-1	A549	Granularity	Cells	0.5784563317212297	0.3881348405142886	-0.19032149120694108
RHOA-2	A549	AreaShape	Cytoplasm	0.5372684921405592	0.3466274744214467	-0.19064101771911246
COX5B-1	A549	Intensity	Nuclei	0.3980324079119093	0.207052408019198	-0.1909799998927113
YAP1-1	A549	Texture	Nuclei	0.7583622184155115	0.5673500498262587	-0.19101216858925285
ERBB3-2	HCC44	RadialDistribution	Cytoplasm	1.0162562931880408	0.8249962708797978	-0.19126002230824302
CCNE1-1	ES2	Granularity	Cytoplasm	1.2948908567439852	1.1035744347541339	-0.19131642198985133
KRAS-2B	A549	RadialDistribution	Nuclei	0.8203446578581616	0.6289370795132981	-0.19140757834486344
RAF1-1	A549	Granularity	Cells	0.8123199375231656	0.6208833561862447	-0.19143658133692087
PRDX1-2	HCC44	AreaShape	Nuclei	0.5387566416973475	0.34622157493189015	-0.19253506676545734
CDK4-3	HCC44	RadialDistribution	Nuclei	1.105943437091386	0.9131750041182269	-0.19276843297315915
COX5B-2	ES2	Texture	Cells	0.9255497153396736	0.7326474781366562	-0.19290223720301736
STAT3-2	ES2	AreaShape	Nuclei	0.6260591227762036	0.43304693304551417	-0.1930121897306894
CTNNB1-1	HCC44	RadialDistribution	Nuclei	1.3052323271521076	1.1119333208868278	-0.19329900626527974
XBP-2	A549	Granularity	Cytoplasm	0.8087131395409246	0.615304362058153	-0.19340877748277163
AKT1-2	HCC44	Granularity	Cells	1.1660632556198243	0.972493177014711	-0.19357007860511322
COX5B-1	HCC44	RadialDistribution	Cells	1.3135943983325176	1.119939890655753	-0.19365450767676462
MTOR-2	ES2	RadialDistribution	Cells	4.619789192582659	4.425969166566546	-0.19382002601611337
CHEK2-1	ES2	AreaShape	Nuclei	1.2690540054892563	1.075095735790847	-0.19395826969840924
JAK3-1	ES2	Correlation	Cytoplasm	1.0823969088342436	0.8883972444212886	-0.1939996644129549
BCL2-1	A549	AreaShape	Nuclei	0.492429064114601	0.29832430942606425	-0.19410475468853677
PRDX1-2	A549	AreaShape	Cells	0.3876608357890791	0.1934584532957052	-0.1942023824933739
GPX4-1	HCC44	Texture	Nuclei	1.298966058650462	1.104496640339273	-0.19446941831118902
JAK3-2	HCC44	Correlation	Cytoplasm	1.3200737528288442	1.12560145769794	-0.19447229513090414
GLS-1	HCC44	Correlation	Cytoplasm	1.3200737528288442	1.12560145769794	-0.19447229513090414
BCL2L2-1	HCC44	Correlation	Cytoplasm	1.3200737528288442	1.12560145769794	-0.19447229513090414
MCL1-5	ES2	Correlation	Cells	1.2030181979056351	1.0085415754623255	-0.19447662244330965
RAF1-1	ES2	Granularity	Nuclei	1.1517937170725987	0.9571437704997201	-0.1946499465728786
EZH2-2	ES2	Correlation	Cells	2.1440621428546014	1.9493140717280766	-0.1947480711265248
JAK3-2	ES2	AreaShape	Nuclei	0.6018381984310175	0.4070619822270434	-0.19477621620397412
ERBB3-2	A549	Granularity	Nuclei	0.532556771909076	0.3374842829523841	-0.19507248895669194
GLS-1	ES2	Granularity	Nuclei	1.2926843058677453	1.0974435894017927	-0.19524071646595265
MCL1-5	ES2	Granularity	Cytoplasm	1.210367111621846	1.014918623735533	-0.19544848788631297
SDHB-2	ES2	AreaShape	Nuclei	1.2706540746020742	1.075095735790847	-0.1955583388112272
BRCA1-1	A549	Granularity	Nuclei	0.8188305720729978	0.6231098586783642	-0.1957207133946336
CHEK2-2	ES2	Granularity	Cytoplasm	0.7814256959177691	0.5855866552722322	-0.19583904064553692
XBP-1	ES2	Texture	Cytoplasm	1.2834903118538152	1.0876046293052786	-0.19588568254853667
BRCA1-2	A549	Texture	Cytoplasm	0.8062294607779484	0.609807951858123	-0.19642150891982546
ERBB3-2	ES2	RadialDistribution	Nuclei	0.7710812671650855	0.5746466176350812	-0.19643464953000433
BRCA1-2	HCC44	Granularity	Cells	1.0275198844177889	0.8303120081133533	-0.1972078763044356
CDK4-2	ES2	RadialDistribution	Cells	4.623249724692165	4.425969166566546	-0.19728055812561962
ARID1B-2	ES2	Texture	Cells	0.32472264423190733	0.12648743671666743	-0.1982352075152399
COX5B-2	HCC44	AreaShape	Cytoplasm	2.501886884128774	2.3036440455609326	-0.19824283856784142
ATP50-2	HCC44	Granularity	Cells	1.3134807385078835	1.1143813491171404	-0.19909938939074312
COX5B-1	HCC44	Granularity	Cytoplasm	1.3193671174578159	1.1200652985879715	-0.19930181886984433
MYC-2	HCC44	Texture	Cells	5.278754035247093	5.07918168034189	-0.19957235490520375
ITGAV-1	HCC44	Texture	Cells	5.278754035247093	5.07918168034189	-0.19957235490520375
BRD4-2	HCC44	Texture	Cells	5.278754035247093	5.07918168034189	-0.19957235490520375
RHOA-1	HCC44	Texture	Cells	5.278754035247093	5.07918168034189	-0.19957235490520375
CDK2-2	HCC44	Texture	Cells	5.278754035247093	5.07918168034189	-0.19957235490520375
KIF11-1	HCC44	Texture	Cells	5.278754035247093	5.07918168034189	-0.19957235490520375
ITGAV-2	HCC44	Texture	Cells	5.278754035247093	5.07918168034189	-0.19957235490520375
RHOA-2	HCC44	Texture	Cells	5.278754035247093	5.07918168034189	-0.19957235490520375
MYC-1	HCC44	Texture	Cells	5.278754035247093	5.07918168034189	-0.19957235490520375
PTK2-2	HCC44	Texture	Cells	5.278754035247093	5.07918168034189	-0.19957235490520375
KIF11-2	HCC44	Texture	Cells	5.278754035247093	5.07918168034189	-0.19957235490520375
CCNE1-1	HCC44	Texture	Cells	5.278754035247093	5.07918168034189	-0.19957235490520375
PRDX1-2	HCC44	Intensity	Nuclei	0.5545959634097212	0.35479848852235274	-0.19979747488736843
BCL2L2-1	HCC44	RadialDistribution	Cells	1.3135943983325176	1.1135370012119437	-0.2000573971205739
SMARCB1-1	ES2	AreaShape	Cytoplasm	1.2920519528745824	1.0919624504338847	-0.20008950244069768
DOT1L-2	HCC44	Granularity	Cytoplasm	2.6889533178727594	2.488674218333306	-0.20027909953945322
EGFR-2	ES2	Granularity	Cells	1.2092066082631199	1.008849618305574	-0.20035698995754592
SDHB-2	A549	Texture	Cytoplasm	1.149892830206659	0.9493907930699812	-0.2005020371366777
BRD4-1	ES2	Texture	Cells	2.5026224436328115	2.302053503415825	-0.20056894021698657
GPX4-1	A549	Granularity	Cells	0.7574559003542252	0.5568746497236761	-0.2005812506305491
CDK2-1	A549	Correlation	Cells	0.9339743022542535	0.7333395957289636	-0.20063470652528992
SLC2A1-1	ES2	Texture	Cells	4.619789192582659	4.41912974203624	-0.20065945054641876
MTOR-2	ES2	Texture	Cells	4.619789192582659	4.41912974203624	-0.20065945054641876
ERBB3-1	A549	Texture	Cells	0.6674431686107449	0.4666750837884049	-0.20076808482234004
ARID1B-1	A549	AreaShape	Cytoplasm	0.7413631515701883	0.5398775804289537	-0.20148557114123455
BRD4-1	A549	AreaShape	Nuclei	0.7827797786497459	0.581187952078636	-0.20159182657110986
JAK3-2	ES2	Intensity	Cytoplasm	0.6063225730684249	0.40410951264503275	-0.2022130604233921
SMARCB1-2	A549	Granularity	Cytoplasm	1.077302286125375	0.8750459054464801	-0.20225638067889484
PRDX1-2	HCC44	AreaShape	Cytoplasm	0.5376992596112609	0.3352612978278326	-0.20243796178342827
CTNNB1-1	A549	Granularity	Cells	1.1149134766538715	0.912469906972499	-0.20244356968137256
JAK3-1	ES2	Intensity	Cytoplasm	1.0866003236242063	0.8838334914331452	-0.20276683219106117
STAT3-2	ES2	Correlation	Cells	0.6859548622285563	0.4830320928978661	-0.2029227693306902
COX5B-2	A549	Granularity	Nuclei	0.9041339808157222	0.701085008522323	-0.20304897229339913
ITGAV-2	A549	AreaShape	Cells	4.903090421286208	4.698970438630283	-0.20411998265592501
ITGAV-2	A549	RadialDistribution	Cytoplasm	4.903090421286208	4.698970438630283	-0.20411998265592501
MYC-1	A549	AreaShape	Cells	4.903090421286208	4.698970438630283	-0.20411998265592501
PTK2-2	A549	Texture	Cytoplasm	4.903090421286208	4.698970438630283	-0.20411998265592501
ITGAV-2	A549	Texture	Cytoplasm	4.903090421286208	4.698970438630283	-0.20411998265592501
PTK2-2	A549	AreaShape	Cells	4.903090421286208	4.698970438630283	-0.20411998265592501
SLC2A1-1	ES2	RadialDistribution	Nuclei	4.602060425622227	4.397940442966302	-0.20411998265592501
ITGAV-1	A549	RadialDistribution	Cytoplasm	4.903090421286208	4.698970438630283	-0.20411998265592501
ITGAV-1	A549	Texture	Cytoplasm	4.903090421286208	4.698970438630283	-0.20411998265592501
CCND1-2	A549	Texture	Cytoplasm	4.903090421286208	4.698970438630283	-0.20411998265592501
MYC-2	A549	AreaShape	Cells	4.903090421286208	4.698970438630283	-0.20411998265592501
PTK2-2	A549	RadialDistribution	Cytoplasm	4.903090421286208	4.698970438630283	-0.20411998265592501
ERBB3-1	HCC44	Correlation	Cells	1.2408087897421514	1.0361715602607244	-0.20463722948142693
GPX4-1	HCC44	RadialDistribution	Cytoplasm	1.3102284511791127	1.1042296890137666	-0.20599876216534607
XBP-1	A549	Correlation	Nuclei	0.7934706327995388	0.5872964687137708	-0.20617416408576794
AKT1-2	HCC44	Texture	Cells	1.1685853569555207	0.9621064596401212	-0.20647889731539948
AKT1-1	ES2	AreaShape	Cells	0.8426409442332692	0.6361285235334352	-0.206512420699834
BCL2-1	ES2	Granularity	Cells	0.5356222868642104	0.3288997281761713	-0.20672255868803913
ARID1B-1	A549	Granularity	Cells	0.7672282792224832	0.5602849404488086	-0.20694333877367455
SMARCB1-1	A549	Correlation	Nuclei	0.5505746332961693	0.34313486744626454	-0.20743976584990476
BRCA1-2	A549	Correlation	Nuclei	0.7946352154504224	0.5867054611327853	-0.20792975431763705
MCL1-5	A549	Texture	Cells	0.6740988898434334	0.4660395425158862	-0.20805934732754716
PRDX1-2	ES2	RadialDistribution	Cytoplasm	1.0545185413292644	0.846360564641599	-0.20815797668766534
ERBB3-2	A549	Intensity	Cells	0.5319259019324736	0.32373752304602543	-0.20818837888644814
AKT1-1	A549	Granularity	Nuclei	0.8188305720729978	0.6102509963178712	-0.20857957575512664
XBP-1	ES2	Texture	Cells	1.2876120148258838	1.0788854392838145	-0.2087265755420693
MAPK1-1	HCC44	RadialDistribution	Cytoplasm	0.9461625331338999	0.7370623219301067	-0.20910021120379318
TXN-1	ES2	RadialDistribution	Cells	1.2315786520181349	1.0221494446485877	-0.20942920736954718
BRAF1-1	HCC44	Intensity	Cytoplasm	1.175622908407818	0.965864406110631	-0.20975850229718707
YAP1-2	A549	Intensity	Cytoplasm	0.8679174848132343	0.6580614674428767	-0.20985601737035753
BCL2-1	A549	Intensity	Cells	0.5316133962319374	0.32170800293147334	-0.20990539330046404
HIF1a-2	ES2	Texture	Nuclei	1.2709514101577988	1.0610151256616405	-0.2099362844961583
TXN-2	A549	AreaShape	Nuclei	0.5337744787268288	0.3235969427663878	-0.21017753596044103
CDK2-1	A549	Intensity	Cytoplasm	0.931577074705338	0.7212412583517771	-0.2103358163535609
AKT1-2	A549	Texture	Cytoplasm	0.7975694801297641	0.5872244233746996	-0.21034505675506454
RHOA-2	A549	Correlation	Cytoplasm	0.541269244263363	0.33084327435845845	-0.21042596990490453
BCL2L2-2	ES2	Granularity	Cells	1.2598319586283615	1.0494023472213034	-0.21042961140705807
RAC1-1	A549	AreaShape	Cytoplasm	0.8353348431990826	0.6244576559077569	-0.21087718729132565
BCL2-1	ES2	Texture	Nuclei	0.5655525579686455	0.35451435344555327	-0.2110382045230922
GLS-1	A549	Texture	Cytoplasm	0.9291778508665034	0.7181001019341657	-0.21107774893233766
TXN-1	A549	Granularity	Cytoplasm	0.5248621524231067	0.31351778142346115	-0.2113443709996456
ATP50-1	ES2	Texture	Nuclei	0.9913620532859555	0.7798579235155634	-0.21150412977039212
YAP1-2	HCC44	Correlation	Cells	0.7633203601822494	0.5517395231175182	-0.2115808370647312
YAP1-2	HCC44	Correlation	Cytoplasm	0.7655092428398329	0.5539003444642987	-0.2116088983755342
RAC1-2	A549	AreaShape	Cells	0.4847601227159946	0.27314811153876034	-0.21161201117723427
ATP50-1	A549	Correlation	Cells	1.0505033251994775	0.8382869770640873	-0.21221634813539025
GPX4-1	HCC44	Correlation	Cytoplasm	1.3200737528288442	1.1077944883184923	-0.21227926451035195
RAF1-2	HCC44	RadialDistribution	Cells	1.073762216260195	0.8612780435705947	-0.2124841726896003
BRCA1-2	A549	Texture	Cells	0.803568206944975	0.5910259565761797	-0.21254225036879526
GPX4-1	A549	AreaShape	Cells	0.5941596814527178	0.38133650647445116	-0.21282317497826664
ERBB2-2	A549	Texture	Nuclei	1.0815424182251836	0.8682481449842674	-0.2132942732409162
CCND1-1	HCC44	Granularity	Cytoplasm	1.3021296197383907	1.0887306554802085	-0.21339896425818217
KRAS-1	ES2	Correlation	Cells	1.2513448815251218	1.0375895564375612	-0.21375532508756057
MCL1-5	HCC44	Correlation	Cytoplasm	1.3200737528288442	1.1062713001978635	-0.21380245263098074
CTNNB1-2	HCC44	Correlation	Cytoplasm	1.3200737528288442	1.1062713001978635	-0.21380245263098074
CCND1-1	HCC44	Correlation	Cytoplasm	1.3200737528288442	1.1062713001978635	-0.21380245263098074
BCL2L2-1	ES2	Intensity	Cytoplasm	0.9258569789356625	0.7119025159437281	-0.21395446299193444
PRDX1-1	ES2	Texture	Cells	0.5218297841216121	0.307856123853183	-0.21397366026842907
SDHB-1	ES2	Correlation	Cytoplasm	1.2688147266602643	1.0547027145112131	-0.21411201214905118
COX5B-1	ES2	RadialDistribution	Cells	0.898293314209683	0.6839847281582027	-0.2143085860514803
ERBB3-2	ES2	Intensity	Cytoplasm	0.7712743067861848	0.5569359832047006	-0.2143383235814842
PRDX1-1	A549	Granularity	Nuclei	0.6509511741962914	0.4361804534617418	-0.21477072073454967
PIK3CA-1	ES2	AreaShape	Cells	0.621315404236595	0.406423003664693	-0.214892400571902
AKT1-2	ES2	Correlation	Nuclei	0.6054821373166032	0.3904872749357047	-0.2149948623808985
CCNE1-2	ES2	Texture	Nuclei	1.2464052176117375	1.0311285072262806	-0.21527671038545693
CCNE1-2	A549	Granularity	Nuclei	3.75696238560797	3.5413625852686152	-0.21559980033935489
SMARCB1-1	A549	Correlation	Cells	0.5504729492103081	0.33483061769496186	-0.21564233151534623
SDHB-1	A549	Correlation	Cells	0.8181568463494922	0.6024529655696004	-0.21570388077989178
BCL2L2-2	ES2	AreaShape	Cytoplasm	1.273352085144174	1.0574427346810733	-0.21590935046310067
BCL2L2-4	ES2	Texture	Nuclei	0.46990925136891887	0.2539672828156177	-0.21594196855330117
SLC2A2-2	A549	Texture	Cells	0.9892765689024917	0.7726279920046285	-0.2166485768978632
ERBB3-2	A549	Texture	Cells	0.5389038863182543	0.3219920303757585	-0.21691185594249573
ERBB3-1	HCC44	Texture	Nuclei	1.1712081564651096	0.9539707598109832	-0.21723739665412634
YAP1-1	A549	Texture	Cells	0.7709128616145026	0.5532929419051518	-0.2176199197093508
EGFR-1	A549	Correlation	Nuclei	0.9582938067076093	0.7404349951315807	-0.2178588115760286
ERBB2-2	A549	RadialDistribution	Nuclei	1.1228159353290952	0.9048938769656004	-0.21792205836349476
BCL2L2-1	A549	Texture	Cytoplasm	0.5194263688186864	0.3010720887738526	-0.21835428004483382
ATF4-2	HCC44	Correlation	Cells	1.3164902583449405	1.0980978071669758	-0.21839245117796469
HIF1a-2	A549	Texture	Nuclei	0.7324521039088923	0.5136827475584562	-0.21876935635043604
STAT3-1	ES2	AreaShape	Cytoplasm	0.36930758210236736	0.1500147498035606	-0.21929283229880675
ERBB3-1	ES2	Correlation	Cytoplasm	1.1077151926990494	0.8883972444212886	-0.21931794827776074
SMARCB1-1	A549	RadialDistribution	Nuclei	0.5844902445799072	0.3651213104072203	-0.21936893417268688
PRDX1-1	ES2	Correlation	Cells	0.5245456603574674	0.30511510685639226	-0.21943055350107515
CDK4-2	ES2	Texture	Cells	4.720159737700222	4.5006027848634504	-0.21955695283677112
YAP1-2	HCC44	Intensity	Cytoplasm	0.750672269842252	0.5310117026066992	-0.21966056723555283
COX5B-1	A549	Texture	Nuclei	0.44051764051666775	0.21987402320543478	-0.22064361731123297
RAC1-2	A549	AreaShape	Cytoplasm	0.44061955819004195	0.21995347554324107	-0.22066608264680088
CHEK2-1	HCC44	Intensity	Cytoplasm	1.1303827779148539	0.9091820459891644	-0.22120073192568945
JAK3-2	A549	AreaShape	Cells	0.7739410633349371	0.5527199687600295	-0.22122109457490757
TXN-2	HCC44	Granularity	Cytoplasm	0.9389209643186415	0.7176940775133711	-0.22122688680527036
EGFR-2	HCC44	Granularity	Nuclei	1.3197449284604927	1.0983756440643018	-0.22136928439619097
BRAF-2	HCC44	Granularity	Nuclei	1.3197449284604927	1.0983756440643018	-0.22136928439619097
MAPK1-2	HCC44	Granularity	Nuclei	1.3197449284604927	1.0983756440643018	-0.22136928439619097
ERBB3-1	ES2	AreaShape	Cytoplasm	1.063833254895811	0.8424241990731062	-0.22140905582270476
TXN-2	ES2	Correlation	Nuclei	0.841191104300653	0.6196883859211089	-0.22150271837954416
STAT3-1	HCC44	Granularity	Cells	1.2851469864572354	1.0636080394410814	-0.22153894701615395
ERBB2-2	HCC44	Correlation	Cells	0.5431239290118327	0.32131857293850075	-0.22180535607333196
SLC2A1-1	ES2	Correlation	Cells	4.619789192582659	4.397940442966302	-0.22184874961635703
JAK3-2	HCC44	Correlation	Cells	1.320089215217531	1.0980978071669758	-0.22199140805055517
MCL1-2	ES2	AreaShape	Cells	0.895155976430366	0.672983738813663	-0.22217223761670302
STAT3-2	A549	RadialDistribution	Cells	0.7805381633790428	0.5581796620049813	-0.22235850137406155
KRAS-2B	ES2	Correlation	Cytoplasm	0.5215645732274714	0.29912804985845903	-0.22243652336901237
JAK3-1	A549	Granularity	Nuclei	0.9237939519216796	0.701085008522323	-0.22270894339935654
BRCA1-1	A549	Correlation	Cytoplasm	0.7261740251503467	0.5031580622311825	-0.22301596291916415
DOT1L-1	A549	AreaShape	Nuclei	0.8053413316042894	0.581187952078636	-0.2241533795256534
DOT1L-2	ES2	Granularity	Nuclei	1.1028536630349093	0.8777167469526155	-0.2251369160822938
BCL2-1	ES2	Granularity	Nuclei	0.5203872444250582	0.29519607950921223	-0.225191164915846
ERBB3-1	HCC44	Correlation	Cytoplasm	1.230491597327084	1.0050763617068632	-0.2254152356202208
GPX4-2	HCC44	RadialDistribution	Nuclei	1.4319518375069555	1.2064915140943144	-0.2254603234126411
HIF1a-1	A549	RadialDistribution	Cells	1.0485273679061409	0.8228247939463635	-0.22570257395977733
RHOA-1	A549	Intensity	Cells	0.9212189834504466	0.6954883646700297	-0.2257306187804169
AKT1-1	ES2	RadialDistribution	Nuclei	0.846740381735624	0.6209814360363705	-0.2257589456992536
MCL1-2	A549	AreaShape	Cells	0.5131782104601228	0.2871895296975489	-0.2259886807625739
MAPK1-1	HCC44	Granularity	Cytoplasm	0.9664818058569379	0.7399209114987283	-0.22656089435820959
HIF1a-1	A549	Granularity	Cytoplasm	1.0459936524901865	0.8191167635464964	-0.22687688894369007
AKT1-1	ES2	Granularity	Cytoplasm	0.8201114436989014	0.5931683892781532	-0.22694305442074825
GPX4-1	HCC44	AreaShape	Nuclei	1.2904155301609763	1.062969982079341	-0.2274455480816353
CCND1-1	A549	RadialDistribution	Cells	1.2638031953759716	1.0363192140494613	-0.22748398132651038
ATF4-2	HCC44	Texture	Cytoplasm	1.295926786002158	1.0683012888868855	-0.22762549711527247
CDK4-1	A549	Granularity	Nuclei	1.8780367595604093	1.6499678932564614	-0.22806886630394785
EGLN1-9	A549	RadialDistribution	Cells	1.0511582530481103	0.8228247939463635	-0.22833345910174674
TXN-2	A549	Intensity	Cells	0.5316133962319374	0.30320630998313003	-0.22840708624880735
KRAS-2B	HCC44	Intensity	Cells	0.7755137163520776	0.5469296546979696	-0.22858406165410794
STAT3-2	HCC44	AreaShape	Nuclei	0.9683994105339352	0.7398097510243022	-0.22858965950963295
BRAF1-1	A549	Texture	Cells	0.8103802484685731	0.5814134417064674	-0.2289668067621058
XBP-1	A549	Granularity	Nuclei	0.8188305720729978	0.5897045577569866	-0.2291260143160112
BCL2-1	A549	Intensity	Nuclei	0.48006038250830174	0.25070224036532457	-0.22935814214297717
CSNK1A1-2	HCC44	Correlation	Nuclei	2.220182024543158	1.990728499858731	-0.22945352468442715
AKT1-2	HCC44	RadialDistribution	Nuclei	1.1428690466796965	0.9131750041182269	-0.22969404256146952
GPX4-2	A549	RadialDistribution	Cytoplasm	0.7851112915269409	0.5546130988402865	-0.2304981926866544
ARID1B-1	HCC44	Texture	Cytoplasm	1.0572805759807877	0.8262064566435532	-0.23107411933723454
JAK3-1	A549	RadialDistribution	Cytoplasm	1.0324099156370181	0.8012683892839239	-0.23114152635309426
PRDX1-1	HCC44	Correlation	Nuclei	1.1298474454296723	0.8986891987162459	-0.23115824671342644
KRAS-2B	A549	RadialDistribution	Cells	0.8475897706646869	0.6164208416539908	-0.23116892901069608
ATP50-2	ES2	AreaShape	Nuclei	1.1270703664159942	0.8955724200470601	-0.23149794636893417
RHOA-2	A549	Granularity	Cells	0.5347762582154973	0.30324030892043297	-0.23153594929506438
JAK3-2	HCC44	Granularity	Nuclei	1.3197449284604927	1.0881934616744813	-0.23155146678601146
BRD4-2	ES2	Texture	Cells	4.619789192582659	4.388180605677146	-0.23160858690551311
STAT3-2	A549	RadialDistribution	Nuclei	0.7657823547079172	0.5340783355808372	-0.23170401912708005
DOT1L-2	ES2	RadialDistribution	Cytoplasm	1.078472911358676	0.846360564641599	-0.23211234671707692
AKT1-1	A549	AreaShape	Nuclei	0.8122470061478735	0.5799725923459234	-0.23227441380195013
HIF1a-1	HCC44	Granularity	Cytoplasm	1.3193671174578159	1.086887622388684	-0.2324794950691318
EZH2-2	ES2	Texture	Cells	2.0045902627493675	1.7720442814543453	-0.23254598129502213
BCL2-1	ES2	Intensity	Nuclei	0.5414357357626243	0.30883652972750636	-0.2325992060351179
JAK3-1	ES2	RadialDistribution	Cytoplasm	1.0789810948537537	0.846360564641599	-0.23262053021215467
YAP1-1	ES2	RadialDistribution	Cytoplasm	2.6486011345771487	2.4158846872230932	-0.2327164473540555
PIK3CA-1	A549	Texture	Cytoplasm	1.470552378548324	1.2377120857684438	-0.23284029277988028
BRAF-2	A549	Intensity	Cytoplasm	0.8912509576039312	0.6580614674428767	-0.2331894901610545
SMARCB1-1	A549	Texture	Cells	0.5808147283336651	0.347487921581124	-0.23332680675254108
ATP50-2	ES2	Granularity	Cells	1.0310200648103334	0.7976029453181378	-0.23341711949219557
RAF1-1	A549	Correlation	Cells	0.8290860639669667	0.5956542901917543	-0.2334317737752124
BRCA1-2	ES2	Texture	Cytoplasm	0.9062578167133448	0.672762627241689	-0.23349518947165582
MCL1-5	ES2	Texture	Cells	1.135489353235873	0.9019843799614709	-0.23350497327440212
BRCA1-1	ES2	Correlation	Cytoplasm	1.2910282004034495	1.0574747734455878	-0.23355342695786163
MAPK1-1	A549	AreaShape	Cytoplasm	0.6177466750197123	0.3841274051652446	-0.23361926985446768
RHOA-2	A549	AreaShape	Cells	0.5240340599007629	0.2902197405040352	-0.2338143193967277
RAF1-1	HCC44	Intensity	Cells	0.9357115581545289	0.7015025477068894	-0.23420901044763953
ATP50-1	ES2	Correlation	Cytoplasm	1.0052824406329883	0.7709637275380752	-0.23431871309491314
HIF1a-2	A549	Granularity	Cytoplasm	0.6858890369273594	0.45151782537424345	-0.2343712115531159
SDHB-2	ES2	Correlation	Cytoplasm	1.3671159192551263	1.1324644316793795	-0.23465148757574683
KRAS-2B	ES2	Correlation	Cells	0.5245456603574674	0.28985259344601244	-0.23469306691145497
ATF4-2	HCC44	Texture	Nuclei	1.3101180868071134	1.0751670196391654	-0.234951067167948
MCL1-5	A549	Correlation	Cells	0.6754820953081595	0.44040068779120317	-0.23508140751695633
EGLN1-9	A549	Granularity	Cytoplasm	1.051073621727257	0.8159562972844374	-0.23511732444281952
AKT1-1	ES2	Intensity	Cytoplasm	0.8375449752402593	0.6022959227845217	-0.23524905245573757
COX5B-2	A549	Correlation	Cells	0.9339743022542535	0.6984330732864442	-0.23554122896780927
ERBB2-2	HCC44	RadialDistribution	Cells	0.5370914465153775	0.3013481514068178	-0.23574329510855974
EZH2-2	A549	AreaShape	Cytoplasm	0.8662527806751819	0.6303190857015765	-0.2359336949736054
BCL2L2-2	A549	AreaShape	Cells	0.5240340599007629	0.28805953346896956	-0.23597452643179334
BRD4-1	ES2	Texture	Cytoplasm	2.4598497919053015	2.2236625246740895	-0.23618726723121197
ERBB3-2	ES2	Granularity	Cells	0.7695855765641437	0.5333696951834473	-0.23621588138069638
CCNE1-2	A549	Texture	Cytoplasm	3.7891470689793714	3.5528424029520456	-0.2363046660273258
EGFR-1	ES2	Correlation	Cytoplasm	1.2910282004034495	1.0547027145112131	-0.23632548589223634
JAK3-2	HCC44	AreaShape	Nuclei	1.3001200782937918	1.062969982079341	-0.23715009621445082
TXN-2	A549	Intensity	Nuclei	0.5196207036394429	0.28241132844000644	-0.23720937519943647
ITGAV-2	ES2	RadialDistribution	Cells	5.278754035247093	5.04139311945249	-0.2373609157946035
ITGAV-2	ES2	Correlation	Cells	5.278754035247093	5.04139311945249	-0.2373609157946035
BRAF-2	ES2	RadialDistribution	Cells	5.278754035247093	5.04139311945249	-0.2373609157946035
ITGAV-1	ES2	RadialDistribution	Cells	5.278754035247093	5.04139311945249	-0.2373609157946035
ITGAV-1	HCC44	Correlation	Cells	5.278754035247093	5.04139311945249	-0.2373609157946035
MYC-1	ES2	RadialDistribution	Cells	5.278754035247093	5.04139311945249	-0.2373609157946035
MYC-1	HCC44	Correlation	Cells	5.278754035247093	5.04139311945249	-0.2373609157946035
MYC-1	ES2	Granularity	Nuclei	5.278754035247093	5.04139311945249	-0.2373609157946035
YAP1-2	ES2	Granularity	Nuclei	5.278754035247093	5.04139311945249	-0.2373609157946035
MYC-1	ES2	Correlation	Cells	5.278754035247093	5.04139311945249	-0.2373609157946035
ITGAV-1	ES2	Correlation	Cells	5.278754035247093	5.04139311945249	-0.2373609157946035
BRAF-2	ES2	Correlation	Cells	5.278754035247093	5.04139311945249	-0.2373609157946035
EGLN1-9	ES2	Granularity	Nuclei	5.278754035247093	5.04139311945249	-0.2373609157946035
RHOA-2	HCC44	Correlation	Cells	5.278754035247093	5.04139311945249	-0.2373609157946035
ITGAV-2	HCC44	Correlation	Cells	5.278754035247093	5.04139311945249	-0.2373609157946035
MYC-2	ES2	Correlation	Cells	5.278754035247093	5.04139311945249	-0.2373609157946035
CCNE1-1	HCC44	Correlation	Cells	5.278754035247093	5.04139311945249	-0.2373609157946035
CCND1-2	ES2	Granularity	Nuclei	5.278754035247093	5.04139311945249	-0.2373609157946035
KIF11-2	HCC44	Correlation	Cells	5.278754035247093	5.04139311945249	-0.2373609157946035
KIF11-1	HCC44	Correlation	Cells	5.278754035247093	5.04139311945249	-0.2373609157946035
MYC-2	HCC44	Correlation	Cells	5.278754035247093	5.04139311945249	-0.2373609157946035
CCND1-1	ES2	Correlation	Cells	5.278754035247093	5.04139311945249	-0.2373609157946035
RHOA-1	HCC44	Correlation	Cells	5.278754035247093	5.04139311945249	-0.2373609157946035
MYC-2	ES2	RadialDistribution	Cells	5.278754035247093	5.04139311945249	-0.2373609157946035
CCND1-2	ES2	RadialDistribution	Cells	5.278754035247093	5.04139311945249	-0.2373609157946035
MYC-2	ES2	Granularity	Nuclei	5.278754035247093	5.04139311945249	-0.2373609157946035
CCND1-1	ES2	RadialDistribution	Cells	5.278754035247093	5.04139311945249	-0.2373609157946035
CCND1-2	ES2	Correlation	Cells	5.278754035247093	5.04139311945249	-0.2373609157946035
CDK4-1	ES2	RadialDistribution	Cells	5.278754035247093	5.04139311945249	-0.2373609157946035
MAPK1-1	ES2	Granularity	Nuclei	5.278754035247093	5.04139311945249	-0.2373609157946035
CDK4-1	ES2	Correlation	Cells	5.278754035247093	5.04139311945249	-0.2373609157946035
CDK4-1	ES2	Granularity	Nuclei	5.278754035247093	5.04139311945249	-0.2373609157946035
ATF4-1	HCC44	Correlation	Cells	5.278754035247093	5.04139311945249	-0.2373609157946035
CDK2-2	ES2	Granularity	Nuclei	5.278754035247093	5.04139311945249	-0.2373609157946035
CDK2-2	HCC44	Correlation	Cells	5.278754035247093	5.04139311945249	-0.2373609157946035
CDK4-3	ES2	Granularity	Nuclei	5.278754035247093	5.04139311945249	-0.2373609157946035
MAPK1-2	ES2	Correlation	Cells	5.278754035247093	5.04139311945249	-0.2373609157946035
MAPK1-2	ES2	Granularity	Nuclei	5.278754035247093	5.04139311945249	-0.2373609157946035
MAPK1-2	ES2	RadialDistribution	Cells	5.278754035247093	5.04139311945249	-0.2373609157946035
YAP1-2	ES2	RadialDistribution	Cells	5.278754035247093	5.04139311945249	-0.2373609157946035
GPX4-1	ES2	Correlation	Cells	5.278754035247093	5.04139311945249	-0.2373609157946035
GPX4-1	ES2	Granularity	Nuclei	5.278754035247093	5.04139311945249	-0.2373609157946035
GPX4-1	ES2	RadialDistribution	Cells	5.278754035247093	5.04139311945249	-0.2373609157946035
YAP1-2	ES2	Correlation	Cells	5.278754035247093	5.04139311945249	-0.2373609157946035
HIF1a-1	ES2	Correlation	Nuclei	1.2940654853199696	1.0565182845802188	-0.23754720073975077
HIF1a-2	ES2	Correlation	Nuclei	1.2940654853199696	1.0565182845802188	-0.23754720073975077
GLS-1	ES2	Correlation	Nuclei	1.2940654853199696	1.0565182845802188	-0.23754720073975077
CSNK1A1-2	ES2	Correlation	Nuclei	1.2940654853199696	1.0565182845802188	-0.23754720073975077
STAT3-1	A549	Correlation	Nuclei	0.8249424365412541	0.5872964687137708	-0.23764596782748326
CCND1-2	HCC44	Texture	Nuclei	1.4184347486692883	1.1807856344118806	-0.23764911425740776
RAC1-1	A549	Correlation	Nuclei	0.8374692167576898	0.5986422740428252	-0.2388269427148646
BCL2-1	ES2	Texture	Cytoplasm	0.5808623263479968	0.3418997555001189	-0.23896257084787792
XBP-2	ES2	Granularity	Cytoplasm	1.7604030647092266	1.5206707538243136	-0.23973231088491298
EGLN1-9	A549	RadialDistribution	Cytoplasm	1.0626883324753564	0.8228796708640551	-0.23980866161130132
BCL2L2-2	ES2	Granularity	Cytoplasm	1.2552121424257932	1.014918623735533	-0.24029351869026017
CHEK2-1	A549	Correlation	Nuclei	0.80129080185654	0.5604650458765974	-0.2408257559799426
STAT3-2	HCC44	Correlation	Cytoplasm	0.9064093124375456	0.6655599401979878	-0.24084937223955782
COX5B-1	ES2	Granularity	Nuclei	0.8861684538259414	0.6446295836949064	-0.24153887013103503
RAF1-2	ES2	Correlation	Cytoplasm	0.9151228021276476	0.6733923208916096	-0.24173048123603802
BCL2-1	ES2	Texture	Cells	0.592559433854172	0.3508147073334561	-0.24174472652071588
RAC1-1	ES2	Texture	Nuclei	1.0611630422789884	0.8192816119392317	-0.24188143033975673
PRDX1-2	HCC44	Intensity	Cytoplasm	0.5419183493865094	0.30002613453042576	-0.24189221485608364
BCL2-1	ES2	Intensity	Cells	0.5401129806054442	0.29755758808890237	-0.24255539251654185
PIK3CA-2	HCC44	RadialDistribution	Cells	2.665192012252325	2.4223992266010876	-0.24279278565123752
TXN-1	A549	Intensity	Cells	0.48864206042979624	0.2455899265290946	-0.24305213390070166
PIK3CA-1	A549	Texture	Nuclei	1.5904490603908683	1.3465563585396132	-0.2438927018512551
STAT3-2	ES2	Texture	Cells	0.670010591475597	0.42609362054639943	-0.24391697092919762
JAK3-1	ES2	Texture	Cells	1.1082671415097347	0.8638070374699913	-0.2444601040397434
ERBB3-2	HCC44	RadialDistribution	Nuclei	1.006164976478532	0.7613870153072163	-0.24477796117131578
BRAF1-1	HCC44	RadialDistribution	Cells	1.1750219478264068	0.9299625676865096	-0.24505938013989714
YAP1-1	HCC44	Intensity	Cells	0.9773033681164172	0.7319895388079054	-0.24531382930851175
SDHB-1	A549	AreaShape	Nuclei	0.8053413316042894	0.5598490086019654	-0.24549232300232404
ATP50-2	A549	Granularity	Cytoplasm	1.1206974330387118	0.8750459054464801	-0.24565152759223174
KRAS-1	ES2	AreaShape	Cytoplasm	1.234568967579612	0.9888636558716131	-0.24570531170799903
CTNNB1-2	A549	Texture	Cytoplasm	0.8596681941804488	0.6137192213676425	-0.24594897281280637
PRDX1-2	ES2	Intensity	Cells	1.0643804860841342	0.8184061630521721	-0.2459743230319621
BRAF1-1	HCC44	Correlation	Nuclei	1.1393031602422259	0.8931525275951726	-0.24615063264705328
CTNNB1-2	A549	AreaShape	Nuclei	0.8276188116371509	0.581187952078636	-0.24643085955851485
KRAS-2B	A549	AreaShape	Nuclei	0.8276188116371509	0.581187952078636	-0.24643085955851485
YAP1-2	HCC44	Granularity	Cytoplasm	0.7803214043734469	0.5338332372636381	-0.2464881671098088
EGFR-1	ES2	Granularity	Cells	1.2959954146188482	1.0494023472213034	-0.24659306739754472
HIF1a-2	ES2	Granularity	Cells	1.2959954146188482	1.0494023472213034	-0.24659306739754472
MAPK1-1	A549	RadialDistribution	Cells	0.6325924998766027	0.38589564677940447	-0.24669685309719824
ERBB3-2	ES2	RadialDistribution	Cytoplasm	0.7657676094958515	0.5186673313186918	-0.24710027817715974
HIF1a-2	HCC44	RadialDistribution	Nuclei	1.3052323271521076	1.057901512255666	-0.2473308148964415
EGFR-1	A549	Texture	Cells	0.942598962569882	0.6952058851699625	-0.24739307739991945
YAP1-1	HCC44	Correlation	Nuclei	0.9829530191275931	0.7353921380986898	-0.2475608810289034
SDHB-2	ES2	RadialDistribution	Cells	1.4635261654766376	1.2157325690014935	-0.2477935964751441
BRAF1-1	HCC44	Granularity	Cytoplasm	1.1377803864402312	0.8898481681112741	-0.24793221832895707
ARID1B-2	A549	Granularity	Cytoplasm	0.7368587012874201	0.48871640250217874	-0.2481422987852414
MCL1-2	ES2	Correlation	Nuclei	0.922187559768927	0.673863536970088	-0.24832402279883892
YAP1-2	A549	Correlation	Cells	0.8508088234266853	0.6024529655696004	-0.24835585785708492
RHOA-2	A549	Texture	Cells	0.5474174000855888	0.29901192986234054	-0.24840547022324827
PRDX1-1	ES2	AreaShape	Nuclei	0.49882416579866734	0.25019309250886157	-0.24863107328980577
MAPK1-1	HCC44	Correlation	Cells	0.9583446200871524	0.7095820010049494	-0.24876261908220298
RAC1-2	ES2	RadialDistribution	Nuclei	1.1974547449654716	0.9482203310361258	-0.24923441392934576
SDHB-1	A549	RadialDistribution	Cells	0.8199577127036255	0.5703154294034316	-0.2496422833001939
COX5B-1	ES2	Texture	Cells	0.8901473079237988	0.6404872450380885	-0.2496600628857103
BRCA1-2	A549	Granularity	Cells	0.7901358869505505	0.5403487271549523	-0.24978715979559818
CHEK2-2	HCC44	Granularity	Nuclei	1.3197449284604927	1.0692681115376668	-0.250476816922826
AURKB-2	HCC44	Granularity	Nuclei	1.3197449284604927	1.0692681115376668	-0.250476816922826
YAP1-2	A549	AreaShape	Cells	0.8295943506951481	0.5791021038134424	-0.2504922468817057
KIF11-2	ES2	Texture	Nuclei	4.977724039583112	4.726999162230527	-0.2507248773525852
MAPK1-1	HCC44	Correlation	Cytoplasm	0.9998150447643562	0.7490611965605056	-0.2507538482038506
EZH2-2	HCC44	Texture	Cytoplasm	1.1562985682898288	0.9055390110994477	-0.2507595571903811
MCL1-2	A549	Correlation	Nuclei	0.4653803844861442	0.2143097361177344	-0.2510706483684098
MAPK1-1	HCC44	Intensity	Cytoplasm	0.9572323746538124	0.706128882531071	-0.2511034921227414
ERBB3-2	ES2	Texture	Nuclei	0.7588927937501477	0.5075799799556768	-0.2513128137944709
CCNE1-1	ES2	Texture	Cytoplasm	1.2834903118538152	1.031887705743669	-0.2516026061101462
STAT3-2	A549	Texture	Cells	0.7709128616145026	0.5192706378382814	-0.25164222377622114
SDHB-2	A549	Granularity	Nuclei	1.1244100676839603	0.872466633896503	-0.2519434337874573
BCL2-2	A549	Correlation	Cells	1.0470235872425602	0.7947721806656977	-0.2522514065768625
CDK4-2	A549	Correlation	Cells	0.9339743022542535	0.6815151744727255	-0.252459127781528
ATP50-1	A549	RadialDistribution	Nuclei	1.0460475510623417	0.7932130954186498	-0.2528344556436919
KRAS-2B	A549	Correlation	Cytoplasm	0.8328563221283589	0.5798238234987267	-0.2530324986296322
CHEK2-2	A549	Granularity	Cells	0.7672282792224832	0.5140645210283938	-0.2531637581940893
ERBB3-1	A549	AreaShape	Cells	0.6236842364661829	0.370478028428729	-0.25320620803745386
COX5B-1	HCC44	RadialDistribution	Cytoplasm	1.3102284511791127	1.056938944757393	-0.25328950642171977
STAT3-1	HCC44	Granularity	Nuclei	1.277297007962288	1.0239203039898082	-0.2533767039724799
ERBB3-1	HCC44	Correlation	Nuclei	1.0896562237071672	0.8362162362047612	-0.25343998750240604
SLC2A2-2	A549	Correlation	Cytoplasm	0.9940403586985556	0.7405644193923946	-0.25347593930616097
STAT3-2	ES2	Correlation	Nuclei	0.6723736256809545	0.41883145863782933	-0.25354216704312516
HIF1a-2	HCC44	Correlation	Nuclei	1.3203130249872992	1.0667381694982117	-0.25357485548908754
MCL1-5	HCC44	Correlation	Nuclei	1.3203130249872992	1.0667381694982117	-0.25357485548908754
ATF4-2	HCC44	Correlation	Nuclei	1.3203130249872992	1.0667381694982117	-0.25357485548908754
JAK3-2	HCC44	Correlation	Nuclei	1.3203130249872992	1.0667381694982117	-0.25357485548908754
RAC1-1	ES2	RadialDistribution	Cytoplasm	1.0491300278187936	0.7955488255557283	-0.25358120226306535
ARID1B-2	HCC44	RadialDistribution	Nuclei	1.0440337060147316	0.790302531033044	-0.2537311749816875
ERBB2-2	A549	RadialDistribution	Cells	1.0766200551862743	0.8228247939463635	-0.2537952612399108
TXN-2	HCC44	Texture	Cytoplasm	0.8821939322024095	0.6276387814680111	-0.2545551507343984
PRDX1-2	HCC44	RadialDistribution	Nuclei	0.5861505499721795	0.33136761776182905	-0.2547829322103505
KRAS-2B	A549	Granularity	Cells	0.8154896745263297	0.560584736397667	-0.25490493812866266
GLS-2	HCC44	Correlation	Nuclei	0.9904240045084436	0.7353921380986898	-0.25503186640975384
CCND1-2	A549	Granularity	Nuclei	4.95424294373359	4.698970438630283	-0.25527250510330646
MYC-1	A549	Texture	Nuclei	4.95424294373359	4.698970438630283	-0.25527250510330646
CCND1-2	A549	Texture	Nuclei	4.95424294373359	4.698970438630283	-0.25527250510330646
RHOA-1	HCC44	Correlation	Cytoplasm	5.255272939397571	5.0000004342942646	-0.25527250510330646
MYC-1	HCC44	Correlation	Cytoplasm	5.255272939397571	5.0000004342942646	-0.25527250510330646
CCND1-2	A549	RadialDistribution	Cells	4.95424294373359	4.698970438630283	-0.25527250510330646
MYC-2	HCC44	Correlation	Cytoplasm	5.255272939397571	5.0000004342942646	-0.25527250510330646
ITGAV-2	A549	Texture	Nuclei	4.95424294373359	4.698970438630283	-0.25527250510330646
ITGAV-1	A549	RadialDistribution	Cells	4.95424294373359	4.698970438630283	-0.25527250510330646
ATF4-1	HCC44	Correlation	Cytoplasm	5.255272939397571	5.0000004342942646	-0.25527250510330646
ITGAV-1	HCC44	Correlation	Cytoplasm	5.255272939397571	5.0000004342942646	-0.25527250510330646
MYC-1	A549	AreaShape	Nuclei	4.95424294373359	4.698970438630283	-0.25527250510330646
ITGAV-2	A549	RadialDistribution	Cells	4.95424294373359	4.698970438630283	-0.25527250510330646
ITGAV-2	A549	Granularity	Nuclei	4.95424294373359	4.698970438630283	-0.25527250510330646
MYC-1	A549	RadialDistribution	Cells	4.95424294373359	4.698970438630283	-0.25527250510330646
MYC-1	A549	Granularity	Nuclei	4.95424294373359	4.698970438630283	-0.25527250510330646
MYC-2	A549	Texture	Nuclei	4.95424294373359	4.698970438630283	-0.25527250510330646
EGLN1-9	HCC44	Correlation	Cytoplasm	5.255272939397571	5.0000004342942646	-0.25527250510330646
RHOA-2	HCC44	Correlation	Cytoplasm	5.255272939397571	5.0000004342942646	-0.25527250510330646
KIF11-1	HCC44	Correlation	Cytoplasm	5.255272939397571	5.0000004342942646	-0.25527250510330646
KIF11-2	HCC44	Correlation	Cytoplasm	5.255272939397571	5.0000004342942646	-0.25527250510330646
ITGAV-2	HCC44	Correlation	Cytoplasm	5.255272939397571	5.0000004342942646	-0.25527250510330646
MYC-2	A549	AreaShape	Nuclei	4.95424294373359	4.698970438630283	-0.25527250510330646
MYC-2	A549	AreaShape	Cytoplasm	4.95424294373359	4.698970438630283	-0.25527250510330646
CCND1-2	A549	AreaShape	Cytoplasm	4.95424294373359	4.698970438630283	-0.25527250510330646
ITGAV-1	A549	Texture	Nuclei	4.95424294373359	4.698970438630283	-0.25527250510330646
ITGAV-1	A549	AreaShape	Nuclei	4.95424294373359	4.698970438630283	-0.25527250510330646
MYC-1	A549	AreaShape	Cytoplasm	4.95424294373359	4.698970438630283	-0.25527250510330646
[truncated: 3,401 more rows]
