# Supplementary material for: A versatile information retrieval framework for evaluating profile strength and similarity
Source: Nat Commun. 2025 Jun 4;16:5181. doi: 10.1038/s41467-025-60306-2 (PMC12137819; doi:10.1038/s41467-025-60306-2)
Supplement: Supplementary file 4 — Source Data [file 41467_2025_60306_MOESM4_ESM.zip › source_file/2_cellhealth/plate_well_position_map.csv]

Metadata_pert_name	mode	Preprocessing	Cell type	mAP	p_value	p < 0.05	markers	-log10(mAP p-value)
AKT1-1	different plate, different well	MAD robustize	A549	0.06807682898730134	0.12687325397219196	False	p>=0.05	0.8966299214556974
AKT1-1	different plate, different well	MAD robustize	ES2	0.02755150649174722	0.390079263815028	False	p>=0.05	0.40884713569197434
AKT1-1	different plate, different well	MAD robustize	HCC44	0.024471231502131874	0.20714721196423264	False	p>=0.05	0.6837209075826678
AKT1-1	different plate, different well	Standardize	A549	0.04418906650580371	0.28089962624280507	False	p>=0.05	0.5514488386581418
AKT1-1	different plate, different well	Standardize	ES2	0.014027013746579059	0.6105122724953602	False	p>=0.05	0.2143056014595684
AKT1-1	different plate, different well	Standardize	HCC44	0.01617754596273551	0.49868757747096454	False	p>=0.05	0.30217145011531893
AKT1-1	different plate, same well	MAD robustize	A549	0.1230509826468504	0.02733881598886829	True	p<0.05	1.5632202981308794
AKT1-1	different plate, same well	MAD robustize	ES2	0.13370756164873812	0.005373603403920884	True	p<0.05	2.2697343896044826
AKT1-1	different plate, same well	MAD robustize	HCC44	0.6568181818181819	1.3692651959258441e-05	True	p<0.05	4.863512430629141
AKT1-1	different plate, same well	Standardize	A549	0.021380334076489874	0.3475596585778257	False	p>=0.05	0.45897063807430305
AKT1-1	different plate, same well	Standardize	ES2	0.038064609755786225	0.07478086743913916	False	p>=0.05	1.1262095014464881
AKT1-1	different plate, same well	Standardize	HCC44	0.15603250915750913	0.0017714180660723731	True	p<0.05	2.7516789304183358
AKT1-1	same plate, different well	MAD robustize	A549	0.03964419475709791	0.13112124594838942	False	p>=0.05	0.8823269326381418
AKT1-1	same plate, different well	MAD robustize	ES2	0.01936154160879967	0.48626760811032693	False	p>=0.05	0.31312465925657745
AKT1-1	same plate, different well	MAD robustize	HCC44	0.0171586599060151	0.42030934855910645	False	p>=0.05	0.3764309502694105
AKT1-1	same plate, different well	Standardize	A549	0.020860201154916682	0.3286088659047689	False	p>=0.05	0.4833207234281164
AKT1-1	same plate, different well	Standardize	ES2	0.021028995946321193	0.39205173755882167	False	p>=0.05	0.40665661702637373
AKT1-1	same plate, different well	Standardize	HCC44	0.013817395417688247	0.6298817029497702	False	p>=0.05	0.2007410070229842
AKT1-2	different plate, different well	MAD robustize	A549	0.015662462254084727	0.6141217158002289	False	p>=0.05	0.21174554537070106
AKT1-2	different plate, different well	MAD robustize	ES2	0.031730043375944296	0.18403020249224167	False	p>=0.05	0.7351108960159082
AKT1-2	different plate, different well	MAD robustize	HCC44	0.020940380485542125	0.446145079333015	False	p>=0.05	0.3505238926147855
AKT1-2	different plate, different well	Standardize	A549	0.010851147601391218	0.8542570600834709	False	p>=0.05	0.06841142324898548
AKT1-2	different plate, different well	Standardize	ES2	0.017089884271939273	0.4951913593669403	False	p>=0.05	0.30522694196046934
AKT1-2	different plate, different well	Standardize	HCC44	0.013190309040408577	0.7089985650692445	False	p>=0.05	0.14935464377763816
AKT1-2	different plate, same well	MAD robustize	A549	0.14170005400534197	0.002236754451284863	True	p<0.05	2.6503816897099197
AKT1-2	different plate, same well	MAD robustize	ES2	0.07245308510306682	0.06845477134155196	False	p>=0.05	1.1645962758705328
AKT1-2	different plate, same well	MAD robustize	HCC44	0.26707164547715845	0.0012443550019285766	True	p<0.05	2.905055702133774
AKT1-2	different plate, same well	Standardize	A549	0.07549320557118436	0.02381952262952468	True	p<0.05	1.6230669465241354
AKT1-2	different plate, same well	Standardize	ES2	0.022014427821707958	0.4268952847100428	False	p>=0.05	0.36967864218766394
AKT1-2	different plate, same well	Standardize	HCC44	0.09735454711336318	0.031081808102191456	True	p<0.05	1.5074937252004625
AKT1-2	same plate, different well	MAD robustize	A549	0.01044641358240609	0.8855988799756551	False	p>=0.05	0.052762941384866764
AKT1-2	same plate, different well	MAD robustize	ES2	0.030418806110549052	0.13198563498375032	False	p>=0.05	0.8794733338454945
AKT1-2	same plate, different well	MAD robustize	HCC44	0.016464391505208526	0.48390448927872953	False	p>=0.05	0.3152403488359179
AKT1-2	same plate, different well	Standardize	A549	0.011909965429577223	0.7749827780746346	False	p>=0.05	0.11070794842305495
AKT1-2	same plate, different well	Standardize	ES2	0.029507341763992074	0.1306053534029642	False	p>=0.05	0.8840390213326358
AKT1-2	same plate, different well	Standardize	HCC44	0.014890986979753851	0.5469768939170306	False	p>=0.05	0.2620310192904837
ARID1B-1	different plate, different well	MAD robustize	A549	0.045263231515068614	0.27005614045142246	False	p>=0.05	0.5685459434194442
ARID1B-1	different plate, different well	MAD robustize	ES2	0.020737137598731258	0.3017861322035009	False	p>=0.05	0.5203007209748508
ARID1B-1	different plate, different well	MAD robustize	HCC44	0.025042812541663323	0.262464537605413	False	p>=0.05	0.580929367163487
ARID1B-1	different plate, different well	Standardize	A549	0.012765255142961798	0.8029764395459675	False	p>=0.05	0.09529719734309881
ARID1B-1	different plate, different well	Standardize	ES2	0.023069833995394275	0.28134581387334484	False	p>=0.05	0.5507595423021757
ARID1B-1	different plate, different well	Standardize	HCC44	0.026588703457519652	0.27966575853013265	False	p>=0.05	0.5533607041388497
ARID1B-1	different plate, same well	MAD robustize	A549	0.0977355926344897	0.006727893764874138	True	p<0.05	2.1721208747745324
ARID1B-1	different plate, same well	MAD robustize	ES2	0.4447887674474362	4.00965987443809e-05	True	p<0.05	4.396892465514375
ARID1B-1	different plate, same well	MAD robustize	HCC44	0.1918402777777778	0.0014839403831247012	True	p<0.05	2.8285835463616085
ARID1B-1	different plate, same well	Standardize	A549	0.03620536149180211	0.11583908698900064	False	p>=0.05	0.936144874120008
ARID1B-1	different plate, same well	Standardize	ES2	0.04342178758854718	0.09885363219061777	False	p>=0.05	1.0050073687239849
ARID1B-1	different plate, same well	Standardize	HCC44	0.04346290064793085	0.06290599398030705	False	p>=0.05	1.2013079709530188
ARID1B-1	same plate, different well	MAD robustize	A549	0.016475062511716418	0.5233540521803665	False	p>=0.05	0.2812044088655404
ARID1B-1	same plate, different well	MAD robustize	ES2	0.015025385544234661	0.5526377006478881	False	p>=0.05	0.25755949107197873
ARID1B-1	same plate, different well	MAD robustize	HCC44	0.012975179335770843	0.6605621717444559	False	p>=0.05	0.1800863005704906
ARID1B-1	same plate, different well	Standardize	A549	0.015473171616374478	0.5423567789395747	False	p>=0.05	0.26571492720875367
ARID1B-1	same plate, different well	Standardize	ES2	0.02432110634059671	0.27157738442028645	False	p>=0.05	0.5661063987156114
ARID1B-1	same plate, different well	Standardize	HCC44	0.020245055157375194	0.38609517687112155	False	p>=0.05	0.41330562358014844
ARID1B-2	different plate, different well	MAD robustize	A549	0.04241313371203422	0.16293674855931928	False	p>=0.05	0.7879809543862144
ARID1B-2	different plate, different well	MAD robustize	ES2	0.014986874413619114	0.5237786437109927	False	p>=0.05	0.28085221325624804
ARID1B-2	different plate, different well	MAD robustize	HCC44	0.0378697838609008	0.21872086177630629	False	p>=0.05	0.6601097916206332
ARID1B-2	different plate, different well	Standardize	A549	0.017658791925045887	0.5033883127415034	False	p>=0.05	0.2980968717650002
ARID1B-2	different plate, different well	Standardize	ES2	0.011796056294959572	0.7646946278600799	False	p>=0.05	0.1165119608100481
ARID1B-2	different plate, different well	Standardize	HCC44	0.044718141107129454	0.21307022218655985	False	p>=0.05	0.6714772412463954
ARID1B-2	different plate, same well	MAD robustize	A549	0.07173701979921741	0.016859016909189666	True	p<0.05	1.7731677537541102
ARID1B-2	different plate, same well	MAD robustize	ES2	0.02044627009986351	0.44759636555320714	False	p>=0.05	0.3491134485659289
ARID1B-2	different plate, same well	MAD robustize	HCC44	0.18602764548949913	0.028877305541131004	True	p<0.05	1.5394433319891818
ARID1B-2	different plate, same well	Standardize	A549	0.021080356431322705	0.2894992684760004	False	p>=0.05	0.5383525293363302
ARID1B-2	different plate, same well	Standardize	ES2	0.01428519559564359	0.6025159929818092	False	p>=0.05	0.22003142083348165
ARID1B-2	different plate, same well	Standardize	HCC44	0.02925133513170436	0.14172179576938454	False	p>=0.05	0.8485633533202785
ARID1B-2	same plate, different well	MAD robustize	A549	0.01347544033611501	0.6365600808273562	False	p>=0.05	0.1961605998023361
ARID1B-2	same plate, different well	MAD robustize	ES2	0.07397081109964253	0.023442497396591086	True	p<0.05	1.629996123550555
ARID1B-2	same plate, different well	MAD robustize	HCC44	0.024790107964690316	0.19421910848335266	False	p>=0.05	0.7117080437347857
ARID1B-2	same plate, different well	Standardize	A549	0.03866600480827933	0.07906254975851129	False	p>=0.05	1.1020291838180476
ARID1B-2	same plate, different well	Standardize	ES2	0.08983366051788237	0.014340647467483343	True	p<0.05	1.8434312402158228
ARID1B-2	same plate, different well	Standardize	HCC44	0.019770965441132913	0.3161838444307483	False	p>=0.05	0.5000603243273549
ATF4-1	different plate, different well	MAD robustize	A549	0.5362511671335201	2.6419691494825036e-05	True	p<0.05	4.578072257988614
ATF4-1	different plate, different well	MAD robustize	ES2	0.4478324915824916	4.9872302619836246e-05	True	p<0.05	4.3021405798064425
ATF4-1	different plate, different well	MAD robustize	HCC44	0.71875	1.3692651959258441e-05	True	p<0.05	4.863512430629141
ATF4-1	different plate, different well	Standardize	A549	0.31975566703827574	0.0002594486639514678	True	p<0.05	3.5859485613922533
ATF4-1	different plate, different well	Standardize	ES2	0.02419474541335515	0.28085273511785214	False	p>=0.05	0.5515213423386436
ATF4-1	different plate, different well	Standardize	HCC44	0.39038388082505726	9.211069730899056e-05	True	p<0.05	4.035689929928172
ATF4-1	different plate, same well	MAD robustize	A549	0.6874368686868687	1.3692651959258441e-05	True	p<0.05	4.863512430629141
ATF4-1	different plate, same well	MAD robustize	ES2	0.504085746771917	4.9872302619836246e-05	True	p<0.05	4.3021405798064425
ATF4-1	different plate, same well	MAD robustize	HCC44	0.9166666666666666	1.5079168977591674e-08	True	p<0.05	7.821622592046552
ATF4-1	different plate, same well	Standardize	A549	0.6449915824915825	1.3692651959258441e-05	True	p<0.05	4.863512430629141
ATF4-1	different plate, same well	Standardize	ES2	0.14588016921717217	0.00536715248215126	True	p<0.05	2.270256066122285
ATF4-1	different plate, same well	Standardize	HCC44	0.45205619997286667	1.027739744781578e-06	True	p<0.05	5.988116848098566
ATF4-1	same plate, different well	MAD robustize	A549	0.4749999999999999	6.796391788834064e-05	True	p<0.05	4.16772159348394
ATF4-1	same plate, different well	MAD robustize	ES2	0.5801916601916602	2.6419691494825036e-05	True	p<0.05	4.578072257988614
ATF4-1	same plate, different well	MAD robustize	HCC44	0.7319444444444444	1.3692651959258441e-05	True	p<0.05	4.863512430629141
ATF4-1	same plate, different well	Standardize	A549	0.4847222222222222	5.382746371910876e-05	True	p<0.05	4.268996083099892
ATF4-1	same plate, different well	Standardize	ES2	0.23883760354974	0.0016179700783111113	True	p<0.05	2.79102951420986
ATF4-1	same plate, different well	Standardize	HCC44	0.5298971861471862	5.382746371910876e-05	True	p<0.05	4.268996083099892
ATF4-2	different plate, different well	MAD robustize	A549	0.6030982905982906	2.6419691494825087e-05	True	p<0.05	4.578072257988613
ATF4-2	different plate, different well	MAD robustize	ES2	0.1914299493593856	0.1511597492479183	False	p>=0.05	0.820563837185929
ATF4-2	different plate, different well	MAD robustize	HCC44	0.04087240567674266	0.10743971141232816	False	p>=0.05	0.9688351668713752
ATF4-2	different plate, different well	Standardize	A549	0.3969343760091233	7.461868350735459e-05	True	p<0.05	4.127152417457277
ATF4-2	different plate, different well	Standardize	ES2	0.03146339665198728	0.7554229919175395	False	p>=0.05	0.12180980119904261
ATF4-2	different plate, different well	Standardize	HCC44	0.043819261429095	0.10410918904002209	False	p>=0.05	0.9825109364524641
ATF4-2	different plate, same well	MAD robustize	A549	0.7679924242424242	1.5079168977591674e-08	True	p<0.05	7.821622592046552
ATF4-2	different plate, same well	MAD robustize	ES2	0.2052050435143062	0.14024371601056557	False	p>=0.05	0.8531165893450781
ATF4-2	different plate, same well	MAD robustize	HCC44	0.32801087801087797	0.00033500851587236493	True	p<0.05	3.4749441531142895
ATF4-2	different plate, same well	Standardize	A549	0.6762055380875344	1.5079168977591674e-08	True	p<0.05	7.821622592046552
ATF4-2	different plate, same well	Standardize	ES2	0.03016361669406367	0.7635834541213564	False	p>=0.05	0.11714349078340745
ATF4-2	different plate, same well	Standardize	HCC44	0.2635505698005698	0.000971197547493996	True	p<0.05	3.012692422964832
ATF4-2	same plate, different well	MAD robustize	A549	0.7091880341880342	1.5079168977591674e-08	True	p<0.05	7.821622592046552
ATF4-2	same plate, different well	MAD robustize	ES2	0.6156746031746031	2.6419691494825087e-05	True	p<0.05	4.578072257988613
ATF4-2	same plate, different well	MAD robustize	HCC44	0.0194143330942566	0.3443344381093816	False	p>=0.05	0.46301953979044325
ATF4-2	same plate, different well	Standardize	A549	0.5948145604395604	2.6419691494825036e-05	True	p<0.05	4.578072257988614
ATF4-2	same plate, different well	Standardize	ES2	0.7279761904761904	1.5079168977591674e-08	True	p<0.05	7.821622592046552
ATF4-2	same plate, different well	Standardize	HCC44	0.028196567591702967	0.15755515984042262	False	p>=0.05	0.8025673693638076
ATP50-1	different plate, different well	MAD robustize	A549	0.05291196662084927	0.16356748799410709	False	p>=0.05	0.7863030159944246
ATP50-1	different plate, different well	MAD robustize	ES2	0.14047352942730584	0.06614988919030551	False	p>=0.05	1.1794708789757873
ATP50-1	different plate, different well	MAD robustize	HCC44	0.30925634142545905	0.0007770989210108271	True	p<0.05	3.109523694050213
ATP50-1	different plate, different well	Standardize	A549	0.015145022311385732	0.6015585898684475	False	p>=0.05	0.22072206738086306
ATP50-1	different plate, different well	Standardize	ES2	0.021739913515873163	0.5166024200789977	False	p>=0.05	0.2868435636592315
ATP50-1	different plate, different well	Standardize	HCC44	0.19185960461874188	0.022157343256514486	True	p<0.05	1.65448231425975
ATP50-1	different plate, same well	MAD robustize	A549	0.08901222423070093	0.13890806159108016	False	p>=0.05	0.8572725490577378
ATP50-1	different plate, same well	MAD robustize	ES2	0.03413351236185346	0.3762187423239505	False	p>=0.05	0.4245595727273826
ATP50-1	different plate, same well	MAD robustize	HCC44	0.5712962962962963	1.59060968285036e-07	True	p<0.05	6.798436378103758
ATP50-1	different plate, same well	Standardize	A549	0.021763733616088687	0.43679860173001317	False	p>=0.05	0.359718760554948
ATP50-1	different plate, same well	Standardize	ES2	0.02136041954250816	0.6379454375309344	False	p>=0.05	0.19521646421387495
ATP50-1	different plate, same well	Standardize	HCC44	0.15850750935428062	0.006329673871969363	True	p<0.05	2.19861866585197
ATP50-1	same plate, different well	MAD robustize	A549	0.48341381280463563	4.9872302619836246e-05	True	p<0.05	4.3021405798064425
ATP50-1	same plate, different well	MAD robustize	ES2	0.2386897786584281	0.005057541563365327	True	p<0.05	2.2960605394684697
ATP50-1	same plate, different well	MAD robustize	HCC44	0.5205578709815696	4.00965987443809e-05	True	p<0.05	4.396892465514375
ATP50-1	same plate, different well	Standardize	A549	0.5886040310705921	2.6419691494825036e-05	True	p<0.05	4.578072257988614
ATP50-1	same plate, different well	Standardize	ES2	0.33524789604335065	0.0003129705515325462	True	p<0.05	3.5044965247813202
ATP50-1	same plate, different well	Standardize	HCC44	0.3741491331778595	0.0002250069460227753	True	p<0.05	3.647804074898415
ATP50-2	different plate, different well	MAD robustize	A549	0.2599470263532764	0.001777634201833121	True	p<0.05	2.750157602460081
ATP50-2	different plate, different well	MAD robustize	ES2	0.06027971163075641	0.14786436106068213	False	p>=0.05	0.8301364890173129
ATP50-2	different plate, different well	MAD robustize	HCC44	0.12273550284401802	0.010862168385857292	True	p<0.05	1.964083469037239
ATP50-2	different plate, different well	Standardize	A549	0.05336337342912589	0.054263063890044955	False	p>=0.05	1.265495688035299
ATP50-2	different plate, different well	Standardize	ES2	0.012515223836305085	0.7591445091259407	False	p>=0.05	0.11967554486576078
ATP50-2	different plate, different well	Standardize	HCC44	0.026654747831979537	0.22958616137724153	False	p>=0.05	0.6390542931844698
ATP50-2	different plate, same well	MAD robustize	A549	0.08507790910670615	0.009188234567349459	True	p<0.05	2.036767926188684
ATP50-2	different plate, same well	MAD robustize	ES2	0.061336298764101745	0.15391978789447575	False	p>=0.05	0.8127055437750917
ATP50-2	different plate, same well	MAD robustize	HCC44	0.2967093747357174	0.00026701563031285297	True	p<0.05	3.5734633155644917
ATP50-2	different plate, same well	Standardize	A549	0.03549559932105644	0.10770869935376415	False	p>=0.05	0.967749218440562
ATP50-2	different plate, same well	Standardize	ES2	0.012980203009824429	0.7415750860229583	False	p>=0.05	0.12984486918786353
ATP50-2	different plate, same well	Standardize	HCC44	0.03927657969034224	0.07814339044730217	False	p>=0.05	1.1071077497453394
ATP50-2	same plate, different well	MAD robustize	A549	0.25565781600264365	0.0018071720296619022	True	p<0.05	2.743000503788389
ATP50-2	same plate, different well	MAD robustize	ES2	0.28954528782227096	0.0032746834606622957	True	p<0.05	2.484830673666586
ATP50-2	same plate, different well	MAD robustize	HCC44	0.043831091605937435	0.05579125949764238	False	p>=0.05	1.2534338342035083
ATP50-2	same plate, different well	Standardize	A549	0.08088961581009214	0.023916976279535627	True	p<0.05	1.62129372719697
ATP50-2	same plate, different well	Standardize	ES2	0.3636221253682684	0.00033462566047970653	True	p<0.05	3.475440758599456
ATP50-2	same plate, different well	Standardize	HCC44	0.02554175385357822	0.2497217116320622	False	p>=0.05	0.6025436970075586
AURKB-2	different plate, different well	MAD robustize	A549	0.014814945466834198	0.5565808753853198	False	p>=0.05	0.2544717204908698
AURKB-2	different plate, different well	MAD robustize	ES2	0.3711334983863859	9.915059060170198e-05	True	p<0.05	4.003704694526795
AURKB-2	different plate, different well	MAD robustize	HCC44	0.27760990137067726	0.008101354993825255	True	p<0.05	2.091442337031653
AURKB-2	different plate, different well	Standardize	A549	0.013848919303841967	0.6378851763878391	False	p>=0.05	0.1952574901645825
AURKB-2	different plate, different well	Standardize	ES2	0.037779442598372175	0.2120398328610556	False	p>=0.05	0.6735825467751237
AURKB-2	different plate, different well	Standardize	HCC44	0.058605400645532955	0.195640357023443	False	p>=0.05	0.7085415533074628
AURKB-2	different plate, same well	MAD robustize	A549	0.04167329626623021	0.08411581506707422	False	p>=0.05	1.0751223424822458
AURKB-2	different plate, same well	MAD robustize	ES2	0.38816738816738816	0.00017740057248476015	True	p<0.05	3.751044983001637
AURKB-2	different plate, same well	MAD robustize	HCC44	0.16576724474628202	0.016203685348661286	True	p<0.05	1.7903861987559697
AURKB-2	different plate, same well	Standardize	A549	0.019369646431315123	0.34017521737215767	False	p>=0.05	0.4682973290261067
AURKB-2	different plate, same well	Standardize	ES2	0.0393070735567245	0.11015289760589292	False	p>=0.05	0.958004074112865
AURKB-2	different plate, same well	Standardize	HCC44	0.10465715158330219	0.15833107080837894	False	p>=0.05	0.8004338510471545
AURKB-2	same plate, different well	MAD robustize	A549	0.019539078582231927	0.41633563605892077	False	p>=0.05	0.380556414284077
AURKB-2	same plate, different well	MAD robustize	ES2	0.2784507761943377	0.0006064205523882556	True	p<0.05	3.2172260883167114
AURKB-2	same plate, different well	MAD robustize	HCC44	0.026485054159305677	0.1854979666782664	False	p>=0.05	0.7316608465084966
AURKB-2	same plate, different well	Standardize	A549	0.03661660683593195	0.09711458169115378	False	p>=0.05	1.0127155561625192
AURKB-2	same plate, different well	Standardize	ES2	0.028796556704165397	0.1484873282737692	False	p>=0.05	0.828310606923148
AURKB-2	same plate, different well	Standardize	HCC44	0.017044377137566333	0.46620582214990314	False	p>=0.05	0.33142230715223514
BCL2-1	different plate, different well	MAD robustize	A549	0.022416688676920798	0.26071052483182655	False	p>=0.05	0.5838414360962614
BCL2-1	different plate, different well	MAD robustize	ES2	0.043878283616111874	0.09581213179116865	False	p>=0.05	1.0185794968047686
BCL2-1	different plate, different well	MAD robustize	HCC44	0.015424254556530783	0.5865938553330948	False	p>=0.05	0.23166249063761288
BCL2-1	different plate, different well	Standardize	A549	0.018895635054790607	0.39619013050591423	False	p>=0.05	0.40209634737447275
BCL2-1	different plate, different well	Standardize	ES2	0.01631939415425607	0.5988947625313129	False	p>=0.05	0.22264948490159167
BCL2-1	different plate, different well	Standardize	HCC44	0.019427814459998402	0.47123658478477937	False	p>=0.05	0.3267610001535202
BCL2-1	different plate, same well	MAD robustize	A549	0.05559469822476206	0.10738469230933406	False	p>=0.05	0.9690576229139671
BCL2-1	different plate, same well	MAD robustize	ES2	0.04303012190417841	0.16139328586702245	False	p>=0.05	0.7921145363522047
BCL2-1	different plate, same well	MAD robustize	HCC44	0.17360829938035818	0.0025605370343950947	True	p<0.05	2.5916689383544376
BCL2-1	different plate, same well	Standardize	A549	0.016655766120735035	0.4830312745033883	False	p>=0.05	0.31602474936332675
BCL2-1	different plate, same well	Standardize	ES2	0.020995290511404016	0.39295577879507526	False	p>=0.05	0.4056563201229406
BCL2-1	different plate, same well	Standardize	HCC44	0.03320938084340134	0.14450866619004643	False	p>=0.05	0.8401061074703395
BCL2-1	same plate, different well	MAD robustize	A549	0.021953485734320013	0.3946179110831309	False	p>=0.05	0.4038232066965116
BCL2-1	same plate, different well	MAD robustize	ES2	0.0167906433060401	0.5815366529550998	False	p>=0.05	0.23542290746263295
BCL2-1	same plate, different well	MAD robustize	HCC44	0.015492745640728688	0.5292301413025923	False	p>=0.05	0.2763554293586442
BCL2-1	same plate, different well	Standardize	A549	0.0377505239317747	0.1291319812813364	False	p>=0.05	0.8889661855110325
BCL2-1	same plate, different well	Standardize	ES2	0.01817592204832236	0.39178406648197894	False	p>=0.05	0.40695323036186404
BCL2-1	same plate, different well	Standardize	HCC44	0.017228326470149873	0.4509655559837334	False	p>=0.05	0.3458566275620634
BCL2-2	different plate, different well	MAD robustize	A549	0.014762182534758903	0.6205480094135137	False	p>=0.05	0.2072246131712194
BCL2-2	different plate, different well	MAD robustize	ES2	0.01784772236838224	0.4099850203848021	False	p>=0.05	0.3872320107999398
BCL2-2	different plate, different well	MAD robustize	HCC44	0.0658499357673849	0.05405910236268117	False	p>=0.05	1.2671311699242134
BCL2-2	different plate, different well	Standardize	A549	0.014507121296277995	0.6654424872322543	False	p>=0.05	0.17688947370848682
BCL2-2	different plate, different well	Standardize	ES2	0.015975374462366684	0.46990012878732546	False	p>=0.05	0.3279944359482822
BCL2-2	different plate, different well	Standardize	HCC44	0.01343593435728721	0.6310800722849135	False	p>=0.05	0.19991553339413545
BCL2-2	different plate, same well	MAD robustize	A549	0.2875638040360986	0.0004921817798620383	True	p<0.05	3.3078744675365868
BCL2-2	different plate, same well	MAD robustize	ES2	0.133671802054155	0.006394492156431093	True	p<0.05	2.1941939410082325
BCL2-2	different plate, same well	MAD robustize	HCC44	0.2875	0.0003732177838924737	True	p<0.05	3.4280376702246977
BCL2-2	different plate, same well	Standardize	A549	0.07476855627176676	0.06478315074803842	False	p>=0.05	1.188537933769323
BCL2-2	different plate, same well	Standardize	ES2	0.19530616081532534	0.020525049553714862	True	p<0.05	1.687715785688232
BCL2-2	different plate, same well	Standardize	HCC44	0.10485016677229182	0.014953549750515785	True	p<0.05	1.825255700044181
BCL2-2	same plate, different well	MAD robustize	A549	0.011775805406791892	0.7739974859519201	False	p>=0.05	0.11126044996178641
BCL2-2	same plate, different well	MAD robustize	ES2	0.013215822592281793	0.7433109540205187	False	p>=0.05	0.12882946704151138
BCL2-2	same plate, different well	MAD robustize	HCC44	0.036909913096025766	0.11149458521123873	False	p>=0.05	0.9527462238264248
BCL2-2	same plate, different well	Standardize	A549	0.01470051614741453	0.5856186104562306	False	p>=0.05	0.23238513022490506
BCL2-2	same plate, different well	Standardize	ES2	0.01615423675616028	0.47914345111036616	False	p>=0.05	0.3195344433731219
BCL2-2	same plate, different well	Standardize	HCC44	0.013856686960927955	0.6151997973447175	False	p>=0.05	0.21098381626918292
BCL2L2-1	different plate, different well	MAD robustize	A549	0.018551266185013186	0.4634941160873644	False	p>=0.05	0.3339557747169151
BCL2L2-1	different plate, different well	MAD robustize	ES2	0.012225092348812609	0.8856789215734113	False	p>=0.05	0.05272369104906795
BCL2L2-1	different plate, different well	MAD robustize	HCC44	0.12385769763678521	0.007263380972595008	True	p<0.05	2.1388611760015457
BCL2L2-1	different plate, different well	Standardize	A549	0.01775914203072957	0.43167455922886616	False	p>=0.05	0.3648435457659999
BCL2L2-1	different plate, different well	Standardize	ES2	0.009266313215896632	0.9774741534850981	False	p>=0.05	0.00989471745864651
BCL2L2-1	different plate, different well	Standardize	HCC44	0.022023927483663403	0.24947133761667012	False	p>=0.05	0.6029793443491162
BCL2L2-1	different plate, same well	MAD robustize	A549	0.05037833209770665	0.054129141965864304	False	p>=0.05	1.2665688571218312
BCL2L2-1	different plate, same well	MAD robustize	ES2	0.20037198912198914	0.0024684848187076676	True	p<0.05	2.6075695393667764
BCL2L2-1	different plate, same well	MAD robustize	HCC44	0.2502227279800809	0.0008688206755195862	True	p<0.05	3.0610698526295086
BCL2L2-1	different plate, same well	Standardize	A549	0.023218498276709826	0.2230395065366126	False	p>=0.05	0.65161820443513
BCL2L2-1	different plate, same well	Standardize	ES2	0.037183688290973294	0.17852595267347848	False	p>=0.05	0.7482986407081393
BCL2L2-1	different plate, same well	Standardize	HCC44	0.08230482681513489	0.009945842791030855	True	p<0.05	2.0023584097254905
BCL2L2-1	same plate, different well	MAD robustize	A549	0.045676936922746825	0.1451911033602531	False	p>=0.05	0.8380599943792024
BCL2L2-1	same plate, different well	MAD robustize	ES2	0.022750819006800385	0.265912833891663	False	p>=0.05	0.5752607015784537
BCL2L2-1	same plate, different well	MAD robustize	HCC44	0.05650158967466268	0.05009683267298658	False	p>=0.05	1.3001897311412858
BCL2L2-1	same plate, different well	Standardize	A549	0.021989124433663024	0.3059338004326163	False	p>=0.05	0.5143725382803304
BCL2L2-1	same plate, different well	Standardize	ES2	0.020557512968066887	0.3027716729827229	False	p>=0.05	0.5188847594320978
BCL2L2-1	same plate, different well	Standardize	HCC44	0.02690277900570277	0.234832386601178	False	p>=0.05	0.6292420081389275
BCL2L2-2	different plate, different well	MAD robustize	A549	0.02840930012702597	0.17655036661183277	False	p>=0.05	0.7531313762751652
BCL2L2-2	different plate, different well	MAD robustize	ES2	0.060066722063626087	0.026009399925504665	True	p<0.05	1.5848696674907226
BCL2L2-2	different plate, different well	MAD robustize	HCC44	0.03274849822355766	0.2333630344926509	False	p>=0.05	0.6319679365823928
BCL2L2-2	different plate, different well	Standardize	A549	0.016642030442544056	0.46460305755969605	False	p>=0.05	0.33291793642787404
BCL2L2-2	different plate, different well	Standardize	ES2	0.030057593637014598	0.13991437656217282	False	p>=0.05	0.8541376583399576
BCL2L2-2	different plate, different well	Standardize	HCC44	0.018599816407679725	0.4047423058369207	False	p>=0.05	0.39282139844692787
BCL2L2-2	different plate, same well	MAD robustize	A549	0.054592398889650895	0.038033543793383945	True	p<0.05	1.4198332071098854
BCL2L2-2	different plate, same well	MAD robustize	ES2	0.2343945705792306	0.001570727564957316	True	p<0.05	2.8038991346900572
BCL2L2-2	different plate, same well	MAD robustize	HCC44	0.18785451580403065	0.0031192016059986283	True	p<0.05	2.505956554212683
BCL2L2-2	different plate, same well	Standardize	A549	0.022230494469507003	0.2514464816850057	False	p>=0.05	0.5995544367798907
BCL2L2-2	different plate, same well	Standardize	ES2	0.14540150566777196	0.04606867393441114	True	p<0.05	1.3365942885343043
BCL2L2-2	different plate, same well	Standardize	HCC44	0.0641101937717115	0.024285023418272444	True	p<0.05	1.6146614733965619
BCL2L2-2	same plate, different well	MAD robustize	A549	0.020963395705593833	0.30461146849426934	False	p>=0.05	0.5162537496867292
BCL2L2-2	same plate, different well	MAD robustize	ES2	0.04463513485197296	0.05167442872857677	False	p>=0.05	1.2867243158888342
BCL2L2-2	same plate, different well	MAD robustize	HCC44	0.01781101181164863	0.6549728107666367	False	p>=0.05	0.18377672806791634
BCL2L2-2	same plate, different well	Standardize	A549	0.033100055440224645	0.11320498904197218	False	p>=0.05	0.9461344329917992
BCL2L2-2	same plate, different well	Standardize	ES2	0.02832171289610676	0.15188889201533717	False	p>=0.05	0.8184739859320783
BCL2L2-2	same plate, different well	Standardize	HCC44	0.015372059099373217	0.5810486872798882	False	p>=0.05	0.23578747564565233
BCL2L2-4	different plate, different well	MAD robustize	A549	0.013145718948937185	0.6936241132894941	False	p>=0.05	0.15887581736786732
BCL2L2-4	different plate, different well	MAD robustize	ES2	0.03308286809524561	0.13270830978504788	False	p>=0.05	0.8771018821031542
BCL2L2-4	different plate, different well	MAD robustize	HCC44	0.3837252573707682	0.00012416500131381868	True	p<0.05	3.906000802535237
BCL2L2-4	different plate, different well	Standardize	A549	0.012046769798665558	0.8051868335506811	False	p>=0.05	0.09410333532714445
BCL2L2-4	different plate, different well	Standardize	ES2	0.03622147706406353	0.22213035796262154	False	p>=0.05	0.6533920835286261
BCL2L2-4	different plate, different well	Standardize	HCC44	0.0356514153694845	0.08725933506723732	False	p>=0.05	1.0591881007433075
BCL2L2-4	different plate, same well	MAD robustize	A549	0.24875593480655903	0.0030447761363666184	True	p<0.05	2.516444632855304
BCL2L2-4	different plate, same well	MAD robustize	ES2	0.0293831167587888	0.19419746287043044	False	p>=0.05	0.7117564483135425
BCL2L2-4	different plate, same well	MAD robustize	HCC44	0.5421296296296296	2.6419691494825036e-05	True	p<0.05	4.578072257988614
BCL2L2-4	different plate, same well	Standardize	A549	0.025964891829834743	0.31288295235808283	False	p>=0.05	0.5046180990414326
BCL2L2-4	different plate, same well	Standardize	ES2	0.02363893860486432	0.3635686516906457	False	p>=0.05	0.4394135704024793
BCL2L2-4	different plate, same well	Standardize	HCC44	0.04156310756876588	0.06608921800464773	False	p>=0.05	1.1798693868536674
BCL2L2-4	same plate, different well	MAD robustize	A549	0.02671862502807837	0.2650689727023723	False	p>=0.05	0.5766411050574216
BCL2L2-4	same plate, different well	MAD robustize	ES2	0.02344582434540021	0.3320211301339917	False	p>=0.05	0.47883427651108
BCL2L2-4	same plate, different well	MAD robustize	HCC44	0.08895636800148721	0.00977884659359578	True	p<0.05	2.0097123668460393
BCL2L2-4	same plate, different well	Standardize	A549	0.02364709689287861	0.27059865402771666	False	p>=0.05	0.5676743679371734
BCL2L2-4	same plate, different well	Standardize	ES2	0.030032372258317605	0.13523625680524543	False	p>=0.05	0.8689068585460535
BCL2L2-4	same plate, different well	Standardize	HCC44	0.019218441290437163	0.33705574981117015	False	p>=0.05	0.4722982598618935
BRAF-2	different plate, different well	MAD robustize	A549	0.02936719913975311	0.2105171039084623	False	p>=0.05	0.6767126132188176
BRAF-2	different plate, different well	MAD robustize	ES2	0.8313492063492064	1.5079168977591674e-08	True	p<0.05	7.821622592046552
BRAF-2	different plate, different well	MAD robustize	HCC44	0.07582309632925084	0.04312566919137095	True	p<0.05	1.3652641528145564
BRAF-2	different plate, different well	Standardize	A549	0.02116593452388302	0.3248346079967044	False	p>=0.05	0.4883377070745942
BRAF-2	different plate, different well	Standardize	ES2	0.7130941271618764	1.5079168977591674e-08	True	p<0.05	7.821622592046552
BRAF-2	different plate, different well	Standardize	HCC44	0.039728121079224014	0.15500874820939964	False	p>=0.05	0.8096437909145053
BRAF-2	different plate, same well	MAD robustize	A549	0.16885698723934017	0.0028271673247066715	True	p<0.05	2.5486484872139354
BRAF-2	different plate, same well	MAD robustize	ES2	1.0	9.115948009443234e-17	True	p<0.05	15.653559774527022
BRAF-2	different plate, same well	MAD robustize	HCC44	0.29860704194174253	0.0006175812698827285	True	p<0.05	3.2093058838347646
BRAF-2	different plate, same well	Standardize	A549	0.04009185771401512	0.1391758737853998	False	p>=0.05	0.8564360433891844
BRAF-2	different plate, same well	Standardize	ES2	0.7262388695315525	1.5079168977591674e-08	True	p<0.05	7.821622592046552
BRAF-2	different plate, same well	Standardize	HCC44	0.057932529675746865	0.05983828676387185	False	p>=0.05	1.223020849295467
BRAF-2	same plate, different well	MAD robustize	A549	0.027956939787270763	0.27468165642508485	False	p>=0.05	0.5611703423244866
BRAF-2	same plate, different well	MAD robustize	ES2	1.0	9.115948009443234e-17	True	p<0.05	15.653559774527022
BRAF-2	same plate, different well	MAD robustize	HCC44	0.026851735648069253	0.17971326844558816	False	p>=0.05	0.7454198572261724
BRAF-2	same plate, different well	Standardize	A549	0.040119624310035955	0.09726851887322518	False	p>=0.05	1.0120276971612476
BRAF-2	same plate, different well	Standardize	ES2	0.7176859551859552	1.5079168977591674e-08	True	p<0.05	7.821622592046552
BRAF-2	same plate, different well	Standardize	HCC44	0.01738419001248311	0.4156128471386249	False	p>=0.05	0.3813110362948934
BRAF1-1	different plate, different well	MAD robustize	A549	0.01875313987661337	0.44582927352846796	False	p>=0.05	0.3508314187752825
BRAF1-1	different plate, different well	MAD robustize	ES2	0.37271131275707936	2.979382722588154e-05	True	p<0.05	4.5258737050320255
BRAF1-1	different plate, different well	MAD robustize	HCC44	0.07704127371310034	0.0125886507276247	True	p<0.05	1.9000208157975615
BRAF1-1	different plate, different well	Standardize	A549	0.014814967907199364	0.613503076515886	False	p>=0.05	0.2121832550877142
BRAF1-1	different plate, different well	Standardize	ES2	0.316147882359895	0.009800554417644438	True	p<0.05	2.0087493555612763
BRAF1-1	different plate, different well	Standardize	HCC44	0.06558212191925503	0.06690237552546849	False	p>=0.05	1.1745584613160887
BRAF1-1	different plate, same well	MAD robustize	A549	0.19274289554869306	0.029665875874085014	True	p<0.05	1.5277428247522307
BRAF1-1	different plate, same well	MAD robustize	ES2	0.46569548872180455	1.7689476578770735e-06	True	p<0.05	5.752285017418974
BRAF1-1	different plate, same well	MAD robustize	HCC44	0.15114996718257587	0.0033974222726630087	True	p<0.05	2.46885047041289
BRAF1-1	different plate, same well	Standardize	A549	0.019298354585950434	0.420265959976923	False	p>=0.05	0.37647578485268995
BRAF1-1	different plate, same well	Standardize	ES2	0.3601098210481934	8.880479348892168e-05	True	p<0.05	4.05156359132048
BRAF1-1	different plate, same well	Standardize	HCC44	0.032522521494446954	0.13179421990540735	False	p>=0.05	0.8801036361625849
BRAF1-1	same plate, different well	MAD robustize	A549	0.024124445884290108	0.20441924888864643	False	p>=0.05	0.6894782118028838
BRAF1-1	same plate, different well	MAD robustize	ES2	0.678570730525065	1.5079168977591674e-08	True	p<0.05	7.821622592046552
BRAF1-1	same plate, different well	MAD robustize	HCC44	0.06625595533670363	0.02632462118972127	True	p<0.05	1.5796378695782753
BRAF1-1	same plate, different well	Standardize	A549	0.04152939386939137	0.061706881190344585	False	p>=0.05	1.2096664032866702
BRAF1-1	same plate, different well	Standardize	ES2	0.6722553184141455	1.5079168977591674e-08	True	p<0.05	7.821622592046552
BRAF1-1	same plate, different well	Standardize	HCC44	0.03754585305149457	0.13305126933483313	False	p>=0.05	0.8759809778395061
BRCA1-1	different plate, different well	MAD robustize	A549	0.04904222137679399	0.17753008309567497	False	p>=0.05	0.7507280436486663
BRCA1-1	different plate, different well	MAD robustize	ES2	0.04481785316501046	0.050034505487562164	False	p>=0.05	1.3007303881762464
BRCA1-1	different plate, different well	MAD robustize	HCC44	0.015391226623774045	0.6834888705983364	False	p>=0.05	0.16526855275245905
BRCA1-1	different plate, different well	Standardize	A549	0.011222466858473792	0.8309178567927267	False	p>=0.05	0.08044190775011362
BRCA1-1	different plate, different well	Standardize	ES2	0.02271351238422024	0.3315362080622809	False	p>=0.05	0.4794690340678576
BRCA1-1	different plate, different well	Standardize	HCC44	0.025314227723246072	0.3523139475077135	False	p>=0.05	0.4530701635013147
BRCA1-1	different plate, same well	MAD robustize	A549	0.07895308667367491	0.025325206387143463	True	p<0.05	1.596447006681115
BRCA1-1	different plate, same well	MAD robustize	ES2	0.2627693737616599	0.0004480919017792084	True	p<0.05	3.3486329048804935
BRCA1-1	different plate, same well	MAD robustize	HCC44	0.44876427179058753	0.0002057848766955708	True	p<0.05	3.686586545069206
BRCA1-1	different plate, same well	Standardize	A549	0.01392434262245919	0.6054247690949907	False	p>=0.05	0.21793981519109645
BRCA1-1	different plate, same well	Standardize	ES2	0.022537850713002003	0.2941746564724138	False	p>=0.05	0.5313947450288947
BRCA1-1	different plate, same well	Standardize	HCC44	0.08762869475275491	0.025175956427565382	True	p<0.05	1.5990140217346636
BRCA1-1	same plate, different well	MAD robustize	A549	0.03892141680636336	0.13467647230050966	False	p>=0.05	0.8707082679929451
BRCA1-1	same plate, different well	MAD robustize	ES2	0.1950626511288276	0.0021894701729026447	True	p<0.05	2.6596609668144118
BRCA1-1	same plate, different well	MAD robustize	HCC44	0.012888189830821994	0.7366513043755618	False	p>=0.05	0.13273803781440183
BRCA1-1	same plate, different well	Standardize	A549	0.06717573416301258	0.05220904785305002	False	p>=0.05	1.2822542270332409
BRCA1-1	same plate, different well	Standardize	ES2	0.3103549824184993	0.00035964318026516476	True	p<0.05	3.444128170595471
BRCA1-1	same plate, different well	Standardize	HCC44	0.021584985198799898	0.3346121054573251	False	p>=0.05	0.4754583513646068
BRCA1-2	different plate, different well	MAD robustize	A549	0.0715593438418052	0.039206737330666874	True	p<0.05	1.40663929690519
BRCA1-2	different plate, different well	MAD robustize	ES2	0.040529459764373554	0.27272404879192075	False	p>=0.05	0.5642765643057956
BRCA1-2	different plate, different well	MAD robustize	HCC44	0.11818738967853999	0.019700265375531073	True	p<0.05	1.7055279235667056
BRCA1-2	different plate, different well	Standardize	A549	0.0162384851114707	0.4607522715312512	False	p>=0.05	0.3365325150105574
BRCA1-2	different plate, different well	Standardize	ES2	0.01660642343623374	0.5755690872331695	False	p>=0.05	0.23990253927429814
BRCA1-2	different plate, different well	Standardize	HCC44	0.021171067888870475	0.3555840285474465	False	p>=0.05	0.4490577540839549
BRCA1-2	different plate, same well	MAD robustize	A549	0.10485957348223902	0.008808633963475589	True	p<0.05	2.055091436437394
BRCA1-2	different plate, same well	MAD robustize	ES2	0.10150094047159659	0.04189756483822206	True	p<0.05	1.3778112182760973
BRCA1-2	different plate, same well	MAD robustize	HCC44	0.09561222564230905	0.18123028440677103	False	p>=0.05	0.7417692280070078
BRCA1-2	different plate, same well	Standardize	A549	0.017453754222562085	0.40253846812500804	False	p>=0.05	0.39519261046101634
BRCA1-2	different plate, same well	Standardize	ES2	0.029098450461767355	0.24002308596025007	False	p>=0.05	0.6197469848593776
BRCA1-2	different plate, same well	Standardize	HCC44	0.025081986243955145	0.41424847435487844	False	p>=0.05	0.3827390823786987
BRCA1-2	same plate, different well	MAD robustize	A549	0.039614717326603315	0.07982209679008195	False	p>=0.05	1.0978768682282432
BRCA1-2	same plate, different well	MAD robustize	ES2	0.014400750700235665	0.6116825070043312	False	p>=0.05	0.21347393934872622
BRCA1-2	same plate, different well	MAD robustize	HCC44	0.03525878479839955	0.2226704851485794	False	p>=0.05	0.6523373446479878
BRCA1-2	same plate, different well	Standardize	A549	0.05828296657126786	0.02959371737748658	True	p<0.05	1.5288004780591162
BRCA1-2	same plate, different well	Standardize	ES2	0.0210503907882351	0.3040558085995158	False	p>=0.05	0.5170466955283328
BRCA1-2	same plate, different well	Standardize	HCC44	0.04234320161904689	0.20366173502574186	False	p>=0.05	0.691090560730979
BRD4-1	different plate, different well	MAD robustize	A549	0.01689285543779712	0.4681798045387086	False	p>=0.05	0.3295873240152259
BRD4-1	different plate, different well	MAD robustize	ES2	0.23507211316308876	0.0005768708439374831	True	p<0.05	3.2389214104907182
BRD4-1	different plate, different well	MAD robustize	HCC44	0.9583333333333334	2.852188034411228e-12	True	p<0.05	11.544821846416491
BRD4-1	different plate, different well	Standardize	A549	0.015326000273457591	0.5303283270827291	False	p>=0.05	0.27545517475367387
BRD4-1	different plate, different well	Standardize	ES2	0.13312245949479992	0.0034460406739981126	True	p<0.05	2.4626796008320735
BRD4-1	different plate, different well	Standardize	HCC44	0.7564102564102564	1.5079168977591674e-08	True	p<0.05	7.821622592046552
BRD4-1	different plate, same well	MAD robustize	A549	0.13716369310604873	0.006151599240612672	True	p<0.05	2.2110119653489724
BRD4-1	different plate, same well	MAD robustize	ES2	0.243773267798024	0.0005817267937788201	True	p<0.05	3.2352809325531773
BRD4-1	different plate, same well	MAD robustize	HCC44	0.9583333333333334	2.852188034411228e-12	True	p<0.05	11.544821846416491
BRD4-1	different plate, same well	Standardize	A549	0.02421043652725839	0.21578487894690845	False	p>=0.05	0.6659789916271706
BRD4-1	different plate, same well	Standardize	ES2	0.11129401144657981	0.008052670456302294	True	p<0.05	2.0940600734070003
BRD4-1	different plate, same well	Standardize	HCC44	0.5856481481481481	2.6419691494825036e-05	True	p<0.05	4.578072257988614
BRD4-1	same plate, different well	MAD robustize	A549	0.012491678277867768	0.7028407055274292	False	p>=0.05	0.15314309396955267
BRD4-1	same plate, different well	MAD robustize	ES2	0.558387363872391	2.6419691494825036e-05	True	p<0.05	4.578072257988614
BRD4-1	same plate, different well	MAD robustize	HCC44	0.875	1.5079168977591674e-08	True	p<0.05	7.821622592046552
BRD4-1	same plate, different well	Standardize	A549	0.022193251515195484	0.25518454953402847	False	p>=0.05	0.5931456240544976
BRD4-1	same plate, different well	Standardize	ES2	0.34306969477957755	0.00039341928962281005	True	p<0.05	3.4051443501325775
BRD4-1	same plate, different well	Standardize	HCC44	0.6347222222222223	8.136499664269161e-08	True	p<0.05	7.089562389144836
BRD4-2	different plate, different well	MAD robustize	A549	0.45814974457215846	0.00035916135024618295	True	p<0.05	3.444710404404298
BRD4-2	different plate, different well	MAD robustize	ES2	0.6285572255548032	1.3692651959258441e-05	True	p<0.05	4.863512430629141
BRD4-2	different plate, different well	MAD robustize	HCC44	1.0	9.115948009443234e-17	True	p<0.05	15.653559774527022
BRD4-2	different plate, different well	Standardize	A549	0.020308810916920977	0.3263957724534153	False	p>=0.05	0.4862554749550754
BRD4-2	different plate, different well	Standardize	ES2	0.386568659934918	8.292430459574379e-05	True	p<0.05	4.08131816179217
BRD4-2	different plate, different well	Standardize	HCC44	0.9444444444444443	2.852188034411228e-12	True	p<0.05	11.544821846416491
BRD4-2	different plate, same well	MAD robustize	A549	0.5662336217742183	1.3692651959258441e-05	True	p<0.05	4.863512430629141
BRD4-2	different plate, same well	MAD robustize	ES2	0.6728167665667666	1.5079168977591674e-08	True	p<0.05	7.821622592046552
BRD4-2	different plate, same well	MAD robustize	HCC44	1.0	9.115948009443234e-17	True	p<0.05	15.653559774527022
BRD4-2	different plate, same well	Standardize	A549	0.024880751199638465	0.20839678912109505	False	p>=0.05	0.6811089767243993
BRD4-2	different plate, same well	Standardize	ES2	0.49371963527568247	2.6419691494825036e-05	True	p<0.05	4.578072257988614
BRD4-2	different plate, same well	Standardize	HCC44	0.9166666666666666	1.5079168977591674e-08	True	p<0.05	7.821622592046552
BRD4-2	same plate, different well	MAD robustize	A549	0.5788206704969378	2.6419691494825036e-05	True	p<0.05	4.578072257988614
BRD4-2	same plate, different well	MAD robustize	ES2	0.6282996102511517	1.3692651959258441e-05	True	p<0.05	4.863512430629141
BRD4-2	same plate, different well	MAD robustize	HCC44	1.0	9.115948009443234e-17	True	p<0.05	15.653559774527022
BRD4-2	same plate, different well	Standardize	A549	0.5927779781946448	2.6419691494825036e-05	True	p<0.05	4.578072257988614
BRD4-2	same plate, different well	Standardize	ES2	0.37137475571508166	0.00018185956233547377	True	p<0.05	3.7402638584236896
BRD4-2	same plate, different well	Standardize	HCC44	0.9166666666666666	1.5079168977591674e-08	True	p<0.05	7.821622592046552
CCND1-1	different plate, different well	MAD robustize	A549	0.19662419376676202	0.0015253465872543746	True	p<0.05	2.816631465281003
CCND1-1	different plate, different well	MAD robustize	ES2	1.0	9.115948009443234e-17	True	p<0.05	15.653559774527022
CCND1-1	different plate, different well	MAD robustize	HCC44	0.0954729513885475	0.024361632858280788	True	p<0.05	1.6132936061222838
CCND1-1	different plate, different well	Standardize	A549	0.027482975788187623	0.1596159022931924	False	p>=0.05	0.7969238427212507
CCND1-1	different plate, different well	Standardize	ES2	0.9583333333333334	2.852188034411228e-12	True	p<0.05	11.544821846416491
CCND1-1	different plate, different well	Standardize	HCC44	0.052076624983770366	0.09383157188056834	False	p>=0.05	1.0276510082470005
CCND1-1	different plate, same well	MAD robustize	A549	0.31577117459205634	0.00042204049156629005	True	p<0.05	3.3746458797961685
CCND1-1	different plate, same well	MAD robustize	ES2	1.0	9.115948009443234e-17	True	p<0.05	15.653559774527022
CCND1-1	different plate, same well	MAD robustize	HCC44	0.17225868267534936	0.0028593173088635204	True	p<0.05	2.5437376467260213
CCND1-1	different plate, same well	Standardize	A549	0.06925757246748358	0.024119721661872442	True	p<0.05	1.617627708198983
CCND1-1	different plate, same well	Standardize	ES2	0.9583333333333334	2.852188034411228e-12	True	p<0.05	11.544821846416491
CCND1-1	different plate, same well	Standardize	HCC44	0.044147944734806634	0.10325747577011929	False	p>=0.05	0.9860784959119581
CCND1-1	same plate, different well	MAD robustize	A549	0.04182173561415945	0.06387644946068183	False	p>=0.05	1.1946592318962337
CCND1-1	same plate, different well	MAD robustize	ES2	1.0	9.115948009443234e-17	True	p<0.05	15.653559774527022
CCND1-1	same plate, different well	MAD robustize	HCC44	0.06293482569579573	0.04965743544200544	True	p<0.05	1.3040157133385522
CCND1-1	same plate, different well	Standardize	A549	0.06189925715463349	0.023419114359755546	True	p<0.05	1.6304295326600593
CCND1-1	same plate, different well	Standardize	ES2	1.0	9.115948009443234e-17	True	p<0.05	15.653559774527022
CCND1-1	same plate, different well	Standardize	HCC44	0.04799680133931011	0.0809230385178355	False	p>=0.05	1.0919278186007602
CCND1-2	different plate, different well	MAD robustize	A549	1.0	9.115948009443234e-17	True	p<0.05	15.653559774527022
CCND1-2	different plate, different well	MAD robustize	ES2	1.0	9.115948009443234e-17	True	p<0.05	15.653559774527022
CCND1-2	different plate, different well	MAD robustize	HCC44	0.15082559816239874	0.006714569399633989	True	p<0.05	2.172981833085967
CCND1-2	different plate, different well	Standardize	A549	0.5311126373626374	2.6419691494825036e-05	True	p<0.05	4.578072257988614
CCND1-2	different plate, different well	Standardize	ES2	1.0	9.115948009443234e-17	True	p<0.05	15.653559774527022
CCND1-2	different plate, different well	Standardize	HCC44	0.048462841330165894	0.06834997658875958	False	p>=0.05	1.1652616298507203
CCND1-2	different plate, same well	MAD robustize	A549	0.861111111111111	1.5079168977591674e-08	True	p<0.05	7.821622592046552
CCND1-2	different plate, same well	MAD robustize	ES2	1.0	9.115948009443234e-17	True	p<0.05	15.653559774527022
CCND1-2	different plate, same well	MAD robustize	HCC44	0.21974843914868392	0.003091682458710944	True	p<0.05	2.5098051180885883
CCND1-2	different plate, same well	Standardize	A549	0.6756313131313131	1.3692651959258441e-05	True	p<0.05	4.863512430629141
CCND1-2	different plate, same well	Standardize	ES2	1.0	9.115948009443234e-17	True	p<0.05	15.653559774527022
CCND1-2	different plate, same well	Standardize	HCC44	0.06674008712247707	0.07086423335854197	False	p>=0.05	1.1495729069091667
CCND1-2	same plate, different well	MAD robustize	A549	1.0	9.115948009443234e-17	True	p<0.05	15.653559774527022
CCND1-2	same plate, different well	MAD robustize	ES2	1.0	9.115948009443234e-17	True	p<0.05	15.653559774527022
CCND1-2	same plate, different well	MAD robustize	HCC44	0.18878467211800545	0.0014043381644100678	True	p<0.05	2.8525283015697727
CCND1-2	same plate, different well	Standardize	A549	0.8556547619047619	1.5079168977591674e-08	True	p<0.05	7.821622592046552
CCND1-2	same plate, different well	Standardize	ES2	1.0	9.115948009443234e-17	True	p<0.05	15.653559774527022
CCND1-2	same plate, different well	Standardize	HCC44	0.1480300453514739	0.002296880736598466	True	p<0.05	2.638861554557639
CCNE1-1	different plate, different well	MAD robustize	A549	0.6669973544973544	2.6419691494825036e-05	True	p<0.05	4.578072257988614
CCNE1-1	different plate, different well	MAD robustize	ES2	0.13568138568138569	0.0044598308046467795	True	p<0.05	2.35068161707308
CCNE1-1	different plate, different well	MAD robustize	HCC44	1.0	9.115948009443234e-17	True	p<0.05	15.653559774527022
CCNE1-1	different plate, different well	Standardize	A549	0.044671795691071985	0.05062773524685368	False	p>=0.05	1.295611499668131
CCNE1-1	different plate, different well	Standardize	ES2	0.03577050679790522	0.1616655351542074	False	p>=0.05	0.7913825557751533
CCNE1-1	different plate, different well	Standardize	HCC44	0.7013888888888888	1.3692651959258441e-05	True	p<0.05	4.863512430629141
CCNE1-1	different plate, same well	MAD robustize	A549	0.24199735449735452	0.0005466933664186971	True	p<0.05	3.2622561958088885
CCNE1-1	different plate, same well	MAD robustize	ES2	0.23650627008104738	0.010134340985708425	True	p<0.05	1.9942044872843234
CCNE1-1	different plate, same well	MAD robustize	HCC44	1.0	9.115948009443234e-17	True	p<0.05	15.653559774527022
CCNE1-1	different plate, same well	Standardize	A549	0.0396042645334051	0.06742874142737847	False	p>=0.05	1.1711549464518738
CCNE1-1	different plate, same well	Standardize	ES2	0.0284870262576145	0.24204206390577082	False	p>=0.05	0.6161091524712828
CCNE1-1	different plate, same well	Standardize	HCC44	0.8916666666666666	1.5079168977591674e-08	True	p<0.05	7.821622592046552
CCNE1-1	same plate, different well	MAD robustize	A549	0.7222222222222222	1.3692651959258441e-05	True	p<0.05	4.863512430629141
CCNE1-1	same plate, different well	MAD robustize	ES2	0.2439371256020846	0.0028947226546799155	True	p<0.05	2.538393039989079
CCNE1-1	same plate, different well	MAD robustize	HCC44	1.0	9.115948009443234e-17	True	p<0.05	15.653559774527022
CCNE1-1	same plate, different well	Standardize	A549	0.40972222222222215	7.461868350735459e-05	True	p<0.05	4.127152417457277
CCNE1-1	same plate, different well	Standardize	ES2	0.3741175910515783	0.00031151838301746713	True	p<0.05	3.506516320088341
CCNE1-1	same plate, different well	Standardize	HCC44	1.0	9.115948009443234e-17	True	p<0.05	15.653559774527022
CCNE1-2	different plate, different well	MAD robustize	A549	0.5535968660968661	4.00965987443809e-05	True	p<0.05	4.396892465514375
CCNE1-2	different plate, different well	MAD robustize	ES2	0.17469476495483974	0.002079693582878238	True	p<0.05	2.6820006482430836
CCNE1-2	different plate, different well	MAD robustize	HCC44	0.08878939347689348	0.00844478702924859	True	p<0.05	2.0734112985131525
CCNE1-2	different plate, different well	Standardize	A549	0.09886946193435421	0.011380279711216659	True	p<0.05	1.9438470634642304
CCNE1-2	different plate, different well	Standardize	ES2	0.05073850900487117	0.08823219475663019	False	p>=0.05	1.0543729176582444
CCNE1-2	different plate, different well	Standardize	HCC44	0.028705640273152717	0.14987484335226908	False	p>=0.05	0.824271257813233
CCNE1-2	different plate, same well	MAD robustize	A549	0.5398148148148149	4.9872302619836246e-05	True	p<0.05	4.3021405798064425
CCNE1-2	different plate, same well	MAD robustize	ES2	0.09226528378142135	0.021157635541776142	True	p<0.05	1.6745328682311733
CCNE1-2	different plate, same well	MAD robustize	HCC44	0.6180555555555556	3.541986505560304e-08	True	p<0.05	7.450753097739919
CCNE1-2	different plate, same well	Standardize	A549	0.15577388624869246	0.0051577060076501485	True	p<0.05	2.287543416539704
CCNE1-2	different plate, same well	Standardize	ES2	0.03420207619215285	0.11857335901463567	False	p>=0.05	0.926012877014021
CCNE1-2	different plate, same well	Standardize	HCC44	0.20278218674600254	0.004796317745149825	True	p<0.05	2.3190920535977524
CCNE1-2	same plate, different well	MAD robustize	A549	0.42523074513206094	6.796391788834064e-05	True	p<0.05	4.16772159348394
CCNE1-2	same plate, different well	MAD robustize	ES2	0.02968570419583688	0.13659151235047096	False	p>=0.05	0.8645762864076252
CCNE1-2	same plate, different well	MAD robustize	HCC44	0.0541113923018155	0.03551068149848298	True	p<0.05	1.4496409929140837
CCNE1-2	same plate, different well	Standardize	A549	0.37530671083302664	0.0002250069460227753	True	p<0.05	3.647804074898415
CCNE1-2	same plate, different well	Standardize	ES2	0.04557549889415339	0.05230925246361804	False	p>=0.05	1.281421486304918
CCNE1-2	same plate, different well	Standardize	HCC44	0.028672720807929444	0.14399671227482336	False	p>=0.05	0.8416474235797663
CDK2-1	different plate, different well	MAD robustize	A549	0.04998943661617311	0.07845317749945492	False	p>=0.05	1.1053894619873892
CDK2-1	different plate, different well	MAD robustize	ES2	0.2987167190108367	0.0002977294510052877	True	p<0.05	3.526178203390034
CDK2-1	different plate, different well	MAD robustize	HCC44	0.8916666666666666	2.852188034411228e-12	True	p<0.05	11.544821846416491
CDK2-1	different plate, different well	Standardize	A549	0.019187223923364652	0.43942803255508806	False	p>=0.05	0.35711224146271336
CDK2-1	different plate, different well	Standardize	ES2	0.031651006230582146	0.24849077551075216	False	p>=0.05	0.60468972853683
CDK2-1	different plate, different well	Standardize	HCC44	0.2547980353615365	0.0029337240726930638	True	p<0.05	2.5325807355309187
CDK2-1	different plate, same well	MAD robustize	A549	0.16640156458602642	0.0036203082387683797	True	p<0.05	2.44125445137367
CDK2-1	different plate, same well	MAD robustize	ES2	0.5804413746630728	8.292430459574379e-05	True	p<0.05	4.08131816179217
CDK2-1	different plate, same well	MAD robustize	HCC44	0.923076923076923	2.852188034411228e-12	True	p<0.05	11.544821846416491
CDK2-1	different plate, same well	Standardize	A549	0.019556188708448972	0.33624219680987394	False	p>=0.05	0.47334778556718815
CDK2-1	different plate, same well	Standardize	ES2	0.048395166999802404	0.07257790770282051	False	p>=0.05	1.1391955559235194
CDK2-1	different plate, same well	Standardize	HCC44	0.3010072355181051	0.0011031420079596168	True	p<0.05	2.9573685770398965
CDK2-1	same plate, different well	MAD robustize	A549	0.0522618783702134	0.034412955964520056	True	p<0.05	1.4632780212487952
CDK2-1	same plate, different well	MAD robustize	ES2	0.05922925274170015	0.024807814518523937	True	p<0.05	1.6054114938637116
CDK2-1	same plate, different well	MAD robustize	HCC44	0.725	1.3692651959258441e-05	True	p<0.05	4.863512430629141
CDK2-1	same plate, different well	Standardize	A549	0.05327795346113199	0.032585683516493644	True	p<0.05	1.486973164822498
CDK2-1	same plate, different well	Standardize	ES2	0.03287266403022898	0.11817211973637004	False	p>=0.05	0.9274849741559558
CDK2-1	same plate, different well	Standardize	HCC44	0.06763337003111418	0.02787748737031597	True	p<0.05	1.5547463722663477
CDK2-2	different plate, different well	MAD robustize	A549	0.84375	1.5079168977591674e-08	True	p<0.05	7.821622592046552
CDK2-2	different plate, different well	MAD robustize	ES2	0.888888888888889	2.852188034411228e-12	True	p<0.05	11.544821846416491
CDK2-2	different plate, different well	MAD robustize	HCC44	1.0	9.115948009443234e-17	True	p<0.05	15.653559774527022
CDK2-2	different plate, different well	Standardize	A549	0.11392561745822616	0.006509291908231348	True	p<0.05	2.1864662521497022
CDK2-2	different plate, different well	Standardize	ES2	0.2917236292608146	0.0014303227468879932	True	p<0.05	2.84456595457884
CDK2-2	different plate, different well	Standardize	HCC44	0.8888888888888888	1.5079168977591674e-08	True	p<0.05	7.821622592046552
CDK2-2	different plate, same well	MAD robustize	A549	0.861111111111111	1.5079168977591674e-08	True	p<0.05	7.821622592046552
CDK2-2	different plate, same well	MAD robustize	ES2	1.0	9.115948009443234e-17	True	p<0.05	15.653559774527022
CDK2-2	different plate, same well	MAD robustize	HCC44	1.0	9.115948009443234e-17	True	p<0.05	15.653559774527022
CDK2-2	different plate, same well	Standardize	A549	0.15149801587301587	0.002863111453204194	True	p<0.05	2.5431617457368887
CDK2-2	different plate, same well	Standardize	ES2	0.5293176328502415	4.00965987443809e-05	True	p<0.05	4.396892465514375
CDK2-2	different plate, same well	Standardize	HCC44	0.9285714285714285	2.852188034411228e-12	True	p<0.05	11.544821846416491
CDK2-2	same plate, different well	MAD robustize	A549	0.8541666666666666	1.3692651959258441e-05	True	p<0.05	4.863512430629141
CDK2-2	same plate, different well	MAD robustize	ES2	1.0	9.115948009443234e-17	True	p<0.05	15.653559774527022
CDK2-2	same plate, different well	MAD robustize	HCC44	1.0	9.115948009443234e-17	True	p<0.05	15.653559774527022
CDK2-2	same plate, different well	Standardize	A549	0.7416666666666667	1.3692651959258441e-05	True	p<0.05	4.863512430629141
CDK2-2	same plate, different well	Standardize	ES2	0.2981481481481481	0.0002594486639514678	True	p<0.05	3.5859485613922533
CDK2-2	same plate, different well	Standardize	HCC44	0.9027777777777778	1.5079168977591674e-08	True	p<0.05	7.821622592046552
CDK4-1	different plate, different well	MAD robustize	A549	0.2809811874617408	0.0009091529162055993	True	p<0.05	3.0413630638858913
CDK4-1	different plate, different well	MAD robustize	ES2	1.0	9.115948009443234e-17	True	p<0.05	15.653559774527022
CDK4-1	different plate, different well	MAD robustize	HCC44	0.13017199816539118	0.004953961322980029	True	p<0.05	2.305047388400549
CDK4-1	different plate, different well	Standardize	A549	0.11611673647247707	0.04305541753336387	True	p<0.05	1.3659721948069332
CDK4-1	different plate, different well	Standardize	ES2	1.0	9.115948009443234e-17	True	p<0.05	15.653559774527022
CDK4-1	different plate, different well	Standardize	HCC44	0.03314338600239667	0.15555701421985269	False	p>=0.05	0.8081104013453972
CDK4-1	different plate, same well	MAD robustize	A549	0.34727078477078477	0.00026701563031285297	True	p<0.05	3.5734633155644917
CDK4-1	different plate, same well	MAD robustize	ES2	1.0	9.115948009443234e-17	True	p<0.05	15.653559774527022
CDK4-1	different plate, same well	MAD robustize	HCC44	0.3642527140617124	0.00012416500131381868	True	p<0.05	3.906000802535237
CDK4-1	different plate, same well	Standardize	A549	0.03478203386508995	0.10089703656329019	False	p>=0.05	0.9961215891953055
CDK4-1	different plate, same well	Standardize	ES2	1.0	9.115948009443234e-17	True	p<0.05	15.653559774527022
CDK4-1	different plate, same well	Standardize	HCC44	0.05718185921820007	0.08834296826360882	False	p>=0.05	1.0538280128334636
CDK4-1	same plate, different well	MAD robustize	A549	0.15798247718083408	0.011202269004288843	True	p<0.05	1.9506940026657127
CDK4-1	same plate, different well	MAD robustize	ES2	1.0	9.115948009443234e-17	True	p<0.05	15.653559774527022
CDK4-1	same plate, different well	MAD robustize	HCC44	0.09507739876181175	0.01965843733717576	True	p<0.05	1.7064510075015606
CDK4-1	same plate, different well	Standardize	A549	0.06776004346203655	0.031223898013575672	True	p<0.05	1.5055128802578623
CDK4-1	same plate, different well	Standardize	ES2	1.0	9.115948009443234e-17	True	p<0.05	15.653559774527022
CDK4-1	same plate, different well	Standardize	HCC44	0.02340264623796348	0.24738657223968064	False	p>=0.05	0.6066238768995955
CDK4-2	different plate, different well	MAD robustize	A549	0.05391207116240848	0.037451098248249576	True	p<0.05	1.426535442152471
CDK4-2	different plate, different well	MAD robustize	ES2	0.6759032999164578	1.5079168977591674e-08	True	p<0.05	7.821622592046552
CDK4-2	different plate, different well	MAD robustize	HCC44	0.04698723434402388	0.1385977428887008	False	p>=0.05	0.8582438422997106
CDK4-2	different plate, different well	Standardize	A549	0.01883120984097217	0.3855458506061678	False	p>=0.05	0.41392396655943664
CDK4-2	different plate, different well	Standardize	ES2	0.6697734900065409	1.5079168977591674e-08	True	p<0.05	7.821622592046552
CDK4-2	different plate, different well	Standardize	HCC44	0.026595730062761783	0.48123432272563177	False	p>=0.05	0.3176434053580404
CDK4-2	different plate, same well	MAD robustize	A549	0.20532464282464283	0.002314090228147123	True	p<0.05	2.6356197115802673
CDK4-2	different plate, same well	MAD robustize	ES2	0.680871212121212	1.5079168977591674e-08	True	p<0.05	7.821622592046552
CDK4-2	different plate, same well	MAD robustize	HCC44	0.24199715989768592	0.0009517202767804222	True	p<0.05	3.021490677772665
CDK4-2	different plate, same well	Standardize	A549	0.028690753247038014	0.20439563569186253	False	p>=0.05	0.6895283816057044
CDK4-2	different plate, same well	Standardize	ES2	0.6703789330382377	1.5079168977591674e-08	True	p<0.05	7.821622592046552
CDK4-2	different plate, same well	Standardize	HCC44	0.13973686517003348	0.09215513059005209	False	p>=0.05	1.0354804811185698
CDK4-2	same plate, different well	MAD robustize	A549	0.03026953015485313	0.13850298766402247	False	p>=0.05	0.8585408582818135
CDK4-2	same plate, different well	MAD robustize	ES2	0.6749878703673073	1.5079168977591674e-08	True	p<0.05	7.821622592046552
CDK4-2	same plate, different well	MAD robustize	HCC44	0.06579869858666808	0.07996354895460567	False	p>=0.05	1.097107939201265
CDK4-2	same plate, different well	Standardize	A549	0.03548166099884872	0.09277705984464096	False	p>=0.05	1.0325593946269258
CDK4-2	same plate, different well	Standardize	ES2	0.670059947121003	1.5079168977591674e-08	True	p<0.05	7.821622592046552
CDK4-2	same plate, different well	Standardize	HCC44	0.01599538387279169	0.5446406906303141	False	p>=0.05	0.2638899152251055
CDK4-3	different plate, different well	MAD robustize	A549	0.048326241659575	0.050571473244896886	False	p>=0.05	1.2960943943443293
CDK4-3	different plate, different well	MAD robustize	ES2	0.6508046737213403	3.541986505560304e-08	True	p<0.05	7.450753097739919
CDK4-3	different plate, different well	MAD robustize	HCC44	0.08918017558796949	0.011019109179362987	True	p<0.05	1.9578535138440212
CDK4-3	different plate, different well	Standardize	A549	0.01975702400676585	0.3278080450736929	False	p>=0.05	0.4843803921680917
CDK4-3	different plate, different well	Standardize	ES2	0.5195067845054794	4.00965987443809e-05	True	p<0.05	4.396892465514375
CDK4-3	different plate, different well	Standardize	HCC44	0.044439148438894883	0.09977380427858207	False	p>=0.05	1.000983468237754
CDK4-3	different plate, same well	MAD robustize	A549	0.7675925925925927	1.5079168977591674e-08	True	p<0.05	7.821622592046552
CDK4-3	different plate, same well	MAD robustize	ES2	0.8424908424908425	2.852188034411228e-12	True	p<0.05	11.544821846416491
CDK4-3	different plate, same well	MAD robustize	HCC44	0.13421225513616816	0.029758603900648172	True	p<0.05	1.526387447200988
CDK4-3	different plate, same well	Standardize	A549	0.12247480180302049	0.004701736013152892	True	p<0.05	2.3277417587179885
CDK4-3	different plate, same well	Standardize	ES2	0.6520738378360026	1.3692651959258441e-05	True	p<0.05	4.863512430629141
CDK4-3	different plate, same well	Standardize	HCC44	0.12051649453258523	0.1012206953107414	False	p>=0.05	0.9947306837375548
CDK4-3	same plate, different well	MAD robustize	A549	0.03973510023441624	0.07377330901458794	False	p>=0.05	1.1321007363390152
CDK4-3	same plate, different well	MAD robustize	ES2	0.6806852480664025	1.5079168977591674e-08	True	p<0.05	7.821622592046552
CDK4-3	same plate, different well	MAD robustize	HCC44	0.026499970439163228	0.27012167345261606	False	p>=0.05	0.5684405684106675
CDK4-3	same plate, different well	Standardize	A549	0.040931407799118365	0.07480983692873774	False	p>=0.05	1.1260412919352532
CDK4-3	same plate, different well	Standardize	ES2	0.5261548939229246	4.00965987443809e-05	True	p<0.05	4.396892465514375
CDK4-3	same plate, different well	Standardize	HCC44	0.014866229352778933	0.5963846089029569	False	p>=0.05	0.2244735730573514
CHEK2-1	different plate, different well	MAD robustize	A549	0.04758022275059199	0.08141908487311283	False	p>=0.05	1.0892737832731367
CHEK2-1	different plate, different well	MAD robustize	ES2	0.06145606246933363	0.03507744119002723	True	p<0.05	1.4549720948266027
CHEK2-1	different plate, different well	MAD robustize	HCC44	0.07743841579899735	0.08105239849365997	False	p>=0.05	1.0912341290307777
CHEK2-1	different plate, different well	Standardize	A549	0.020304581522048237	0.35851197953466996	False	p>=0.05	0.44549632797699057
CHEK2-1	different plate, different well	Standardize	ES2	0.04013616441773722	0.06770752818005396	False	p>=0.05	1.1693630408379003
CHEK2-1	different plate, different well	Standardize	HCC44	0.03529204563681202	0.11784531048505092	False	p>=0.05	0.9286876950317856
CHEK2-1	different plate, same well	MAD robustize	A549	0.10955210228998213	0.0050532410700655185	True	p<0.05	2.296429982802366
CHEK2-1	different plate, same well	MAD robustize	ES2	0.38175598254198656	1.511701569240667e-05	True	p<0.05	4.820533936099531
CHEK2-1	different plate, same well	MAD robustize	HCC44	0.14539812991689505	0.008099582317960857	True	p<0.05	2.0915373763907184
CHEK2-1	different plate, same well	Standardize	A549	0.01763248592622992	0.39420540166679746	False	p>=0.05	0.40427742902154135
CHEK2-1	different plate, same well	Standardize	ES2	0.19724663540457676	0.009405697963860716	True	p<0.05	2.0266089714473403
CHEK2-1	different plate, same well	Standardize	HCC44	0.06397663107923737	0.0808047195532941	False	p>=0.05	1.0925632726895982
CHEK2-1	same plate, different well	MAD robustize	A549	0.022519432914884206	0.23809222293148252	False	p>=0.05	0.623254790202445
CHEK2-1	same plate, different well	MAD robustize	ES2	0.04179804877689294	0.06547918003247687	False	p>=0.05	1.1838967677084822
CHEK2-1	same plate, different well	MAD robustize	HCC44	0.05502703752532171	0.03159312168120988	True	p<0.05	1.5004074598200021
CHEK2-1	same plate, different well	Standardize	A549	0.04262557640115185	0.06737976222862262	False	p>=0.05	1.1714705259013418
CHEK2-1	same plate, different well	Standardize	ES2	0.03650225696794324	0.08681201681802914	False	p>=0.05	1.0614201541260577
CHEK2-1	same plate, different well	Standardize	HCC44	0.03861881892281283	0.12741700155914998	False	p>=0.05	0.8947726191695122
CHEK2-2	different plate, different well	MAD robustize	A549	0.01950647675151915	0.46229657157163706	False	p>=0.05	0.3350793273126011
CHEK2-2	different plate, different well	MAD robustize	ES2	0.037263145241070134	0.1361000175857841	False	p>=0.05	0.8661418186805118
CHEK2-2	different plate, different well	MAD robustize	HCC44	0.016666124067523987	0.4512184327857384	False	p>=0.05	0.3456131672392129
CHEK2-2	different plate, different well	Standardize	A549	0.016803041120588575	0.5933593685986618	False	p>=0.05	0.22668219613436189
CHEK2-2	different plate, different well	Standardize	ES2	0.017064140979122705	0.48535864219764907	False	p>=0.05	0.31393723301145615
CHEK2-2	different plate, different well	Standardize	HCC44	0.015791326869305514	0.47882913952714745	False	p>=0.05	0.3198194281261774
CHEK2-2	different plate, same well	MAD robustize	A549	0.14891958919354553	0.0258819409050021	True	p<0.05	1.587003158732635
CHEK2-2	different plate, same well	MAD robustize	ES2	0.10112104915731818	0.017955545076369758	True	p<0.05	1.7458014064629175
CHEK2-2	different plate, same well	MAD robustize	HCC44	0.3297061569098207	0.00033794310499245397	True	p<0.05	3.4711564099817767
CHEK2-2	different plate, same well	Standardize	A549	0.022232938987069493	0.3880969867085061	False	p>=0.05	0.41105972922841727
CHEK2-2	different plate, same well	Standardize	ES2	0.03795843368453447	0.09704173485688067	False	p>=0.05	1.0130414480026195
CHEK2-2	different plate, same well	Standardize	HCC44	0.1260687357813828	0.051275054752071496	False	p>=0.05	1.2900938672148896
CHEK2-2	same plate, different well	MAD robustize	A549	0.01642189257703502	0.45594838711821906	False	p>=0.05	0.34108431623554913
CHEK2-2	same plate, different well	MAD robustize	ES2	0.011546437631795995	0.7871680778266767	False	p>=0.05	0.10393252624443328
CHEK2-2	same plate, different well	MAD robustize	HCC44	0.028768240080664188	0.15814755999093832	False	p>=0.05	0.8009375042898075
CHEK2-2	same plate, different well	Standardize	A549	0.02039477410654079	0.31808979275383653	False	p>=0.05	0.4974502668304184
CHEK2-2	same plate, different well	Standardize	ES2	0.013711778311091362	0.6736810527727101	False	p>=0.05	0.1715456669741344
CHEK2-2	same plate, different well	Standardize	HCC44	0.036945978853842106	0.12513746676328474	False	p>=0.05	0.9026126409667957
COX5B-1	different plate, different well	MAD robustize	A549	0.022130339220778204	0.4257137028454113	False	p>=0.05	0.3708823705549022
COX5B-1	different plate, different well	MAD robustize	ES2	0.014506338664476115	0.6748828157536579	False	p>=0.05	0.17077162996851628
COX5B-1	different plate, different well	MAD robustize	HCC44	0.018747153844403525	0.36165008165221957	False	p>=0.05	0.44171143251320993
COX5B-1	different plate, different well	Standardize	A549	0.015459280445604533	0.5810157020805731	False	p>=0.05	0.23581213054460984
COX5B-1	different plate, different well	Standardize	ES2	0.013228924609532745	0.6821560429623683	False	p>=0.05	0.16611626926451298
COX5B-1	different plate, different well	Standardize	HCC44	0.013916831500111004	0.5955453578068959	False	p>=0.05	0.2250851562717412
COX5B-1	different plate, same well	MAD robustize	A549	0.029805711818672597	0.138618528848458	False	p>=0.05	0.8581787146101709
COX5B-1	different plate, same well	MAD robustize	ES2	0.16336002103260694	0.007297965448649675	True	p<0.05	2.136798197082128
COX5B-1	different plate, same well	MAD robustize	HCC44	0.33947189464430844	0.0002057848766955708	True	p<0.05	3.686586545069206
COX5B-1	different plate, same well	Standardize	A549	0.017965837663927	0.3887989526872291	False	p>=0.05	0.41027491360885415
COX5B-1	different plate, same well	Standardize	ES2	0.11702799666108478	0.05432344074242242	False	p>=0.05	1.265012730477853
COX5B-1	different plate, same well	Standardize	HCC44	0.08753162630768474	0.013827024581405797	True	p<0.05	1.8592712650751486
COX5B-1	same plate, different well	MAD robustize	A549	0.018789218431076907	0.357998305787923	False	p>=0.05	0.4461190286318163
COX5B-1	same plate, different well	MAD robustize	ES2	0.014107917795472186	0.5869161843455732	False	p>=0.05	0.2314239145534485
COX5B-1	same plate, different well	MAD robustize	HCC44	0.024022892377865163	0.20844720289563695	False	p>=0.05	0.6810039281948701
COX5B-1	same plate, different well	Standardize	A549	0.047036420397258936	0.046038191537389694	True	p<0.05	1.3368817445721817
COX5B-1	same plate, different well	Standardize	ES2	0.01715291027272546	0.4115440446751357	False	p>=0.05	0.38558367846934194
COX5B-1	same plate, different well	Standardize	HCC44	0.01801289634662456	0.3723602945810852	False	p>=0.05	0.4290366347897123
COX5B-2	different plate, different well	MAD robustize	A549	0.02787020455392782	0.15584762323756834	False	p>=0.05	0.8072998165676337
COX5B-2	different plate, different well	MAD robustize	ES2	0.020409104102445712	0.4096289194864363	False	p>=0.05	0.3876093900936997
COX5B-2	different plate, different well	MAD robustize	HCC44	0.06273653024108866	0.027506031461220458	True	p<0.05	1.5605720646019756
COX5B-2	different plate, different well	Standardize	A549	0.01467921026166765	0.5418350025428761	False	p>=0.05	0.26613294297171824
COX5B-2	different plate, different well	Standardize	ES2	0.01679521952205773	0.5395632350361101	False	p>=0.05	0.2679576501137527
COX5B-2	different plate, different well	Standardize	HCC44	0.026054544074638492	0.1960349367571887	False	p>=0.05	0.7076665230886603
COX5B-2	different plate, same well	MAD robustize	A549	0.19923487404867743	0.022511676675638675	True	p<0.05	1.6475921574268473
COX5B-2	different plate, same well	MAD robustize	ES2	0.16751720342649667	0.008542108955015022	True	p<0.05	2.0684348934266352
COX5B-2	different plate, same well	MAD robustize	HCC44	0.6427571205692981	3.541986505560304e-08	True	p<0.05	7.450753097739919
COX5B-2	different plate, same well	Standardize	A549	0.18551664354231265	0.13931541533989755	False	p>=0.05	0.8560008259547248
COX5B-2	different plate, same well	Standardize	ES2	0.13348902212078428	0.03327089804334097	True	p<0.05	1.477935476558174
COX5B-2	different plate, same well	Standardize	HCC44	0.41741942581524166	7.461868350735459e-05	True	p<0.05	4.127152417457277
COX5B-2	same plate, different well	MAD robustize	A549	0.033936029936187356	0.10819940582844068	False	p>=0.05	0.9657751241290615
COX5B-2	same plate, different well	MAD robustize	ES2	0.017303802411711904	0.5131054704632616	False	p>=0.05	0.28979335509838017
COX5B-2	same plate, different well	MAD robustize	HCC44	0.11365122450648767	0.01297761937647801	True	p<0.05	1.8868049675111653
COX5B-2	same plate, different well	Standardize	A549	0.018637962397580227	0.354971989447985	False	p>=0.05	0.4498059154184859
COX5B-2	same plate, different well	Standardize	ES2	0.024726055233247557	0.3119028022858191	False	p>=0.05	0.5059807233133891
COX5B-2	same plate, different well	Standardize	HCC44	0.023137238448755038	0.23790604005076332	False	p>=0.05	0.6235945317861145
CSNK1A1-1	different plate, different well	MAD robustize	A549	0.6440972222222222	1.3692651959258441e-05	True	p<0.05	4.863512430629141
CSNK1A1-1	different plate, different well	MAD robustize	ES2	0.18612706737706738	0.0024056133601209426	True	p<0.05	2.6187741729476572
CSNK1A1-1	different plate, different well	MAD robustize	HCC44	0.8958333333333334	2.852188034411228e-12	True	p<0.05	11.544821846416491
CSNK1A1-1	different plate, different well	Standardize	A549	0.028479080712896964	0.14863725320599563	False	p>=0.05	0.827872328972752
CSNK1A1-1	different plate, different well	Standardize	ES2	0.15642033950750342	0.0066609941497879025	True	p<0.05	2.17646094777475
CSNK1A1-1	different plate, different well	Standardize	HCC44	0.420428118489158	5.382746371910876e-05	True	p<0.05	4.268996083099892
CSNK1A1-1	different plate, same well	MAD robustize	A549	1.0	9.115948009443234e-17	True	p<0.05	15.653559774527022
CSNK1A1-1	different plate, same well	MAD robustize	ES2	0.7572751322751322	1.5079168977591674e-08	True	p<0.05	7.821622592046552
CSNK1A1-1	different plate, same well	MAD robustize	HCC44	0.7625000000000001	1.5079168977591674e-08	True	p<0.05	7.821622592046552
CSNK1A1-1	different plate, same well	Standardize	A549	0.4838598901098901	7.461868350735459e-05	True	p<0.05	4.127152417457277
CSNK1A1-1	different plate, same well	Standardize	ES2	0.547164750329712	2.6419691494825036e-05	True	p<0.05	4.578072257988614
CSNK1A1-1	different plate, same well	Standardize	HCC44	0.6800709475709475	1.5079168977591674e-08	True	p<0.05	7.821622592046552
CSNK1A1-1	same plate, different well	MAD robustize	A549	0.5656658496732025	2.6419691494825036e-05	True	p<0.05	4.578072257988614
CSNK1A1-1	same plate, different well	MAD robustize	ES2	0.18983290017772778	0.0012806214252250303	True	p<0.05	2.892579236559042
CSNK1A1-1	same plate, different well	MAD robustize	HCC44	0.7291666666666666	1.3692651959258441e-05	True	p<0.05	4.863512430629141
CSNK1A1-1	same plate, different well	Standardize	A549	0.11303775824302785	0.011355268572138652	True	p<0.05	1.9448025894919398
CSNK1A1-1	same plate, different well	Standardize	ES2	0.06581124448737423	0.018820794646888447	True	p<0.05	1.7253620438485588
CSNK1A1-1	same plate, different well	Standardize	HCC44	0.10993766622547625	0.005784406357966607	True	p<0.05	2.2377412051976973
CSNK1A1-2	different plate, different well	MAD robustize	A549	0.03740432016443835	0.08254803314616138	False	p>=0.05	1.0832932701170577
CSNK1A1-2	different plate, different well	MAD robustize	ES2	0.030256549442597865	0.16046022793026532	False	p>=0.05	0.7946325952272157
CSNK1A1-2	different plate, different well	MAD robustize	HCC44	0.03340576211918651	0.11277618628860214	False	p>=0.05	0.9477825958783639
CSNK1A1-2	different plate, different well	Standardize	A549	0.022382277099115375	0.3618756062387989	False	p>=0.05	0.4414406913680201
CSNK1A1-2	different plate, different well	Standardize	ES2	0.01632741948739638	0.6492160389052314	False	p>=0.05	0.18761075945271538
CSNK1A1-2	different plate, different well	Standardize	HCC44	0.025073951218148274	0.28118271930351524	False	p>=0.05	0.5510113733454476
CSNK1A1-2	different plate, same well	MAD robustize	A549	0.5845238095238096	2.6419691494825087e-05	True	p<0.05	4.578072257988613
CSNK1A1-2	different plate, same well	MAD robustize	ES2	0.37243617796652123	0.0001106126098128816	True	p<0.05	3.956195360734866
CSNK1A1-2	different plate, same well	MAD robustize	HCC44	0.6493055555555555	1.3692651959258441e-05	True	p<0.05	4.863512430629141
CSNK1A1-2	different plate, same well	Standardize	A549	0.2796230158730159	0.0004955558514195198	True	p<0.05	3.3049073914382956
CSNK1A1-2	different plate, same well	Standardize	ES2	0.19342856074913964	0.0014044700761988275	True	p<0.05	2.852487509492072
CSNK1A1-2	different plate, same well	Standardize	HCC44	0.3984593837535015	0.00012416500131381868	True	p<0.05	3.906000802535237
CSNK1A1-2	same plate, different well	MAD robustize	A549	0.0385295181971912	0.0705398714108164	False	p>=0.05	1.1515653363558522
CSNK1A1-2	same plate, different well	MAD robustize	ES2	0.034199566565760564	0.10801736066677325	False	p>=0.05	0.966506438625461
CSNK1A1-2	same plate, different well	MAD robustize	HCC44	0.020999643820878055	0.2907629625555017	False	p>=0.05	0.5364609148081553
CSNK1A1-2	same plate, different well	Standardize	A549	0.016957140880304117	0.42936143435412993	False	p>=0.05	0.3671769668847921
CSNK1A1-2	same plate, different well	Standardize	ES2	0.024359688595332524	0.21026688995747672	False	p>=0.05	0.677229108867893
CSNK1A1-2	same plate, different well	Standardize	HCC44	0.016548686045644547	0.5011332114895859	False	p>=0.05	0.3000468144023896
CTNNB1-1	different plate, different well	MAD robustize	A549	0.019601132782512756	0.3474934997222078	False	p>=0.05	0.4590533149909319
CTNNB1-1	different plate, different well	MAD robustize	ES2	0.1279554935804936	0.004523930058393591	True	p<0.05	2.3444841180455485
CTNNB1-1	different plate, different well	MAD robustize	HCC44	0.028538555969111524	0.14204018463821366	False	p>=0.05	0.8475887718301149
CTNNB1-1	different plate, different well	Standardize	A549	0.013476883904895194	0.656431975018339	False	p>=0.05	0.18281027247603138
CTNNB1-1	different plate, different well	Standardize	ES2	0.12408655976131955	0.005062010798413313	True	p<0.05	2.295676932728473
CTNNB1-1	different plate, different well	Standardize	HCC44	0.025910041304801387	0.18762617590433428	False	p>=0.05	0.726706572898369
CTNNB1-1	different plate, same well	MAD robustize	A549	0.4661324786324786	5.382746371910876e-05	True	p<0.05	4.268996083099892
CTNNB1-1	different plate, same well	MAD robustize	ES2	0.7694444444444445	1.3692651959258441e-05	True	p<0.05	4.863512430629141
CTNNB1-1	different plate, same well	MAD robustize	HCC44	0.3593001089324619	0.00013587068890524203	True	p<0.05	3.866874222588205
CTNNB1-1	different plate, same well	Standardize	A549	0.2231299696721973	0.001850468661970036	True	p<0.05	2.732718265364184
CTNNB1-1	different plate, same well	Standardize	ES2	0.6688988095238094	1.3692651959258441e-05	True	p<0.05	4.863512430629141
CTNNB1-1	different plate, same well	Standardize	HCC44	0.3739384227455669	0.0001106126098128816	True	p<0.05	3.956195360734866
CTNNB1-1	same plate, different well	MAD robustize	A549	0.015820209365214763	0.5122644431928175	False	p>=0.05	0.29050578790868337
CTNNB1-1	same plate, different well	MAD robustize	ES2	0.25102813852813854	0.0010210303200193628	True	p<0.05	2.9909613611240733
CTNNB1-1	same plate, different well	MAD robustize	HCC44	0.02706515911927319	0.16321921664638206	False	p>=0.05	0.7872287108261846
CTNNB1-1	same plate, different well	Standardize	A549	0.016223346145588593	0.488805169206301	False	p>=0.05	0.3108642099956538
CTNNB1-1	same plate, different well	Standardize	ES2	0.163688697906147	0.0038181460532511484	True	p<0.05	2.418147462818244
CTNNB1-1	same plate, different well	Standardize	HCC44	0.02976956835870782	0.15424335980676745	False	p>=0.05	0.8117935233164563
CTNNB1-2	different plate, different well	MAD robustize	A549	0.01939682514066694	0.34096693209104045	False	p>=0.05	0.4672877380361284
CTNNB1-2	different plate, different well	MAD robustize	ES2	0.014220011674844145	0.6578832836892015	False	p>=0.05	0.18185114855306517
CTNNB1-2	different plate, different well	MAD robustize	HCC44	0.03632375458355428	0.27437439718211276	False	p>=0.05	0.5616564165851734
CTNNB1-2	different plate, different well	Standardize	A549	0.014814916151748285	0.6099373275674812	False	p>=0.05	0.2147147874317458
CTNNB1-2	different plate, different well	Standardize	ES2	0.013725778444155389	0.6905320631717201	False	p>=0.05	0.16081615121241444
CTNNB1-2	different plate, different well	Standardize	HCC44	0.01639751749069183	0.5883271015764346	False	p>=0.05	0.2303811451634708
CTNNB1-2	different plate, same well	MAD robustize	A549	0.18549103955653204	0.002314090228147123	True	p<0.05	2.6356197115802673
CTNNB1-2	different plate, same well	MAD robustize	ES2	0.6174856377321166	1.3692651959258441e-05	True	p<0.05	4.863512430629141
CTNNB1-2	different plate, same well	MAD robustize	HCC44	0.38006909220144514	0.0001106126098128816	True	p<0.05	3.956195360734866
CTNNB1-2	different plate, same well	Standardize	A549	0.03645230989472538	0.08407043872753123	False	p>=0.05	1.0753566861804498
CTNNB1-2	different plate, same well	Standardize	ES2	0.18660060007690352	0.0034038651590114	True	p<0.05	2.4680276524232845
CTNNB1-2	different plate, same well	Standardize	HCC44	0.16812018349528915	0.0031192016059986283	True	p<0.05	2.505956554212683
CTNNB1-2	same plate, different well	MAD robustize	A549	0.017382742425341113	0.4951064881649337	False	p>=0.05	0.30530138238238097
CTNNB1-2	same plate, different well	MAD robustize	ES2	0.018353675668133992	0.5026484808863318	False	p>=0.05	0.298735625639994
CTNNB1-2	same plate, different well	MAD robustize	HCC44	0.03310333406722608	0.30821375590708056	False	p>=0.05	0.5111479821613336
CTNNB1-2	same plate, different well	Standardize	A549	0.017142477195789357	0.45698684324951716	False	p>=0.05	0.34009630318263545
CTNNB1-2	same plate, different well	Standardize	ES2	0.043910761399630405	0.18444754270715014	False	p>=0.05	0.7341271262644148
CTNNB1-2	same plate, different well	Standardize	HCC44	0.02283828047567371	0.4025221126567677	False	p>=0.05	0.3952102565606423
DOT1L-1	different plate, different well	MAD robustize	A549	0.04102845813128658	0.18866519295097245	False	p>=0.05	0.7243082159117458
DOT1L-1	different plate, different well	MAD robustize	ES2	0.04468189030331479	0.05116132759553915	False	p>=0.05	1.2910581944526476
DOT1L-1	different plate, different well	MAD robustize	HCC44	0.41314821981424155	0.00031151838301746713	True	p<0.05	3.506516320088341
DOT1L-1	different plate, different well	Standardize	A549	0.01484534260747461	0.5712858482186711	False	p>=0.05	0.2431465340641908
DOT1L-1	different plate, different well	Standardize	ES2	0.01669633777523746	0.460826865641881	False	p>=0.05	0.3364622100103832
DOT1L-1	different plate, different well	Standardize	HCC44	0.23478762712316295	0.005978198052783312	True	p<0.05	2.223429701239507
DOT1L-1	different plate, same well	MAD robustize	A549	0.14240572517274983	0.03868854697767362	True	p<0.05	1.412417580731798
DOT1L-1	different plate, same well	MAD robustize	ES2	0.09201560366236765	0.010834862206619642	True	p<0.05	1.9651766074900108
DOT1L-1	different plate, same well	MAD robustize	HCC44	0.12543090103308155	0.007023103163382444	True	p<0.05	2.1534709521221345
DOT1L-1	different plate, same well	Standardize	A549	0.01572598526078201	0.5368915353148195	False	p>=0.05	0.27011344311265006
DOT1L-1	different plate, same well	Standardize	ES2	0.023425791920002395	0.24751097762265845	False	p>=0.05	0.6064055344467004
DOT1L-1	different plate, same well	Standardize	HCC44	0.07128652299376377	0.0754316870950371	False	p>=0.05	1.1224461788030629
DOT1L-1	same plate, different well	MAD robustize	A549	0.019992146040798	0.38180150498608056	False	p>=0.05	0.4181623640359562
DOT1L-1	same plate, different well	MAD robustize	ES2	0.10107923323303969	0.013703420526507543	True	p<0.05	1.863171014568312
DOT1L-1	same plate, different well	MAD robustize	HCC44	0.03098661754916393	0.12755796929141466	False	p>=0.05	0.894292403293558
DOT1L-1	same plate, different well	Standardize	A549	0.0176834421092776	0.3938562136995775	False	p>=0.05	0.404662298463926
DOT1L-1	same plate, different well	Standardize	ES2	0.052869450223181645	0.04048067582793959	True	p<0.05	1.3927522455285637
DOT1L-1	same plate, different well	Standardize	HCC44	0.02792667124590306	0.16500949925389863	False	p>=0.05	0.782491053635787
DOT1L-2	different plate, different well	MAD robustize	A549	0.019309177929519614	0.3914584828822842	False	p>=0.05	0.40731429136143504
DOT1L-2	different plate, different well	MAD robustize	ES2	0.13951633528456914	0.008686728217921984	True	p<0.05	2.0611437660665235
DOT1L-2	different plate, different well	MAD robustize	HCC44	0.3044642857142857	0.0004480919017792084	True	p<0.05	3.3486329048804935
DOT1L-2	different plate, different well	Standardize	A549	0.011582490948428295	0.7772055514187104	False	p>=0.05	0.10946410598540206
DOT1L-2	different plate, different well	Standardize	ES2	0.02737562196304702	0.25913083559795286	False	p>=0.05	0.5864809045239294
DOT1L-2	different plate, different well	Standardize	HCC44	0.09407898999275317	0.008121286836252278	True	p<0.05	2.090375150364199
DOT1L-2	different plate, same well	MAD robustize	A549	0.2331210530807305	0.001011570588974578	True	p<0.05	2.9950038060889335
DOT1L-2	different plate, same well	MAD robustize	ES2	0.13931122907495103	0.006394492156431093	True	p<0.05	2.1941939410082325
DOT1L-2	different plate, same well	MAD robustize	HCC44	0.3739987789987789	0.00017740057248476015	True	p<0.05	3.751044983001637
DOT1L-2	different plate, same well	Standardize	A549	0.03189759993974471	0.12002833814881808	False	p>=0.05	0.9207162068797158
DOT1L-2	different plate, same well	Standardize	ES2	0.028116452078166623	0.2064669775885229	False	p>=0.05	0.6851493996875377
DOT1L-2	different plate, same well	Standardize	HCC44	0.09686243275701611	0.010723295869373815	True	p<0.05	1.9696717111088935
DOT1L-2	same plate, different well	MAD robustize	A549	0.011650369957906572	0.7740198992003042	False	p>=0.05	0.11124787394011018
DOT1L-2	same plate, different well	MAD robustize	ES2	0.037611126495427444	0.08022808198037279	False	p>=0.05	1.0956735903887718
DOT1L-2	same plate, different well	MAD robustize	HCC44	0.3293067226890756	0.0004090920046114981	True	p<0.05	3.3881790083702135
DOT1L-2	same plate, different well	Standardize	A549	0.014829117489702016	0.5327515630737277	False	p>=0.05	0.273475267407662
DOT1L-2	same plate, different well	Standardize	ES2	0.0272541378160648	0.17700342950264997	False	p>=0.05	0.7520183189509193
DOT1L-2	same plate, different well	Standardize	HCC44	0.3561676398853219	0.000550484887387856	True	p<0.05	3.2592545993337425
EGFR-1	different plate, different well	MAD robustize	A549	0.13284803363126924	0.02943404807253262	True	p<0.05	1.5311500051560876
EGFR-1	different plate, different well	MAD robustize	ES2	0.2300483131849231	0.0028122295754900565	True	p<0.05	2.5509492287095483
EGFR-1	different plate, different well	MAD robustize	HCC44	0.36469265898130204	0.0008997933748912754	True	p<0.05	3.0458572088352147
EGFR-1	different plate, different well	Standardize	A549	0.033621366234007036	0.16988763750209007	False	p>=0.05	0.7698382230142169
EGFR-1	different plate, different well	Standardize	ES2	0.03279905147615114	0.20900217571766438	False	p>=0.05	0.679849192849436
EGFR-1	different plate, different well	Standardize	HCC44	0.3372003689606146	0.002952404918092981	True	p<0.05	2.5298240798998726
EGFR-1	different plate, same well	MAD robustize	A549	0.09991020553520553	0.008494027292043125	True	p<0.05	2.070886347917427
EGFR-1	different plate, same well	MAD robustize	ES2	0.13137063505070293	0.005373603403920884	True	p<0.05	2.2697343896044826
EGFR-1	different plate, same well	MAD robustize	HCC44	0.1822225203673207	0.004576345393728496	True	p<0.05	2.339481205165731
EGFR-1	different plate, same well	Standardize	A549	0.03470922417661331	0.09724003596002617	False	p>=0.05	1.0121548892236212
EGFR-1	different plate, same well	Standardize	ES2	0.03548285937416137	0.15907995308700734	False	p>=0.05	0.7983845457603397
EGFR-1	different plate, same well	Standardize	HCC44	0.05254303952220619	0.053012945141203194	False	p>=0.05	1.2756180678157696
EGFR-1	same plate, different well	MAD robustize	A549	0.036537693229837465	0.17068331628988542	False	p>=0.05	0.7678089276102067
EGFR-1	same plate, different well	MAD robustize	ES2	0.06650343180074637	0.018569864962974317	True	p<0.05	1.731191254367292
EGFR-1	same plate, different well	MAD robustize	HCC44	0.09969250990292888	0.014511423089373988	True	p<0.05	1.8382899955872964
EGFR-1	same plate, different well	Standardize	A549	0.04094574135936312	0.09206357462495368	False	p>=0.05	1.0359121664206132
EGFR-1	same plate, different well	Standardize	ES2	0.08187342859049569	0.014268334321948241	True	p<0.05	1.8456267232419916
EGFR-1	same plate, different well	Standardize	HCC44	0.058071181057235466	0.042153798437352986	True	p<0.05	1.37516328542699
EGFR-2	different plate, different well	MAD robustize	A549	0.022653599427856153	0.3035335882028754	False	p>=0.05	0.517793244081153
EGFR-2	different plate, different well	MAD robustize	ES2	0.034963202583736884	0.09104723052089636	False	p>=0.05	1.0407332600589043
EGFR-2	different plate, different well	MAD robustize	HCC44	0.20802394765403	0.009754147728542523	True	p<0.05	2.010810671216772
EGFR-2	different plate, different well	Standardize	A549	0.009411919328409051	0.9465592104312386	False	p>=0.05	0.023852214284157815
EGFR-2	different plate, different well	Standardize	ES2	0.016983982501800856	0.5433794840264632	False	p>=0.05	0.2648967629411303
EGFR-2	different plate, different well	Standardize	HCC44	0.05566605416321657	0.029682842797434373	True	p<0.05	1.5274945079713063
EGFR-2	different plate, same well	MAD robustize	A549	0.7468750000000001	3.541986505560304e-08	True	p<0.05	7.450753097739919
EGFR-2	different plate, same well	MAD robustize	ES2	0.15529209583732337	0.004189057375449633	True	p<0.05	2.3778836912810513
EGFR-2	different plate, same well	MAD robustize	HCC44	0.19721221854239432	0.0011603658279800786	True	p<0.05	2.93540506937145
EGFR-2	different plate, same well	Standardize	A549	0.05062760226911414	0.04116804652193096	True	p<0.05	1.3854397403591832
EGFR-2	different plate, same well	Standardize	ES2	0.044402575221730356	0.14388179961403313	False	p>=0.05	0.8419941388438212
EGFR-2	different plate, same well	Standardize	HCC44	0.03400287505323713	0.1279517348452497	False	p>=0.05	0.8929538213155912
EGFR-2	same plate, different well	MAD robustize	A549	0.02804645155866939	0.16787437039248082	False	p>=0.05	0.775015603127899
EGFR-2	same plate, different well	MAD robustize	ES2	0.19181158874450466	0.003437391459775999	True	p<0.05	2.463771006373192
EGFR-2	same plate, different well	MAD robustize	HCC44	0.06703470257723408	0.02802851807358975	True	p<0.05	1.552399863690884
EGFR-2	same plate, different well	Standardize	A549	0.013121364488335827	0.7046330568995349	False	p>=0.05	0.15203698634311658
EGFR-2	same plate, different well	Standardize	ES2	0.26759847213739296	0.0007943371493684482	True	p<0.05	3.0999951259959353
EGFR-2	same plate, different well	Standardize	HCC44	0.0690970237966901	0.017417259275812655	True	p<0.05	1.7590201831421046
EGLN1-8	different plate, different well	MAD robustize	A549	0.020406926486457137	0.3255402999248853	False	p>=0.05	0.48739524073133167
EGLN1-8	different plate, different well	MAD robustize	ES2	0.2125650988529089	0.00680571918850706	True	p<0.05	2.1671259743406797
EGLN1-8	different plate, different well	MAD robustize	HCC44	0.13391626079651162	0.003526711151409479	True	p<0.05	2.4526301089420963
EGLN1-8	different plate, different well	Standardize	A549	0.011061505320139843	0.8250726590815955	False	p>=0.05	0.08350780411830581
EGLN1-8	different plate, different well	Standardize	ES2	0.024385080916668005	0.3967012696134848	False	p>=0.05	0.401536409595806
EGLN1-8	different plate, different well	Standardize	HCC44	0.012540929334767734	0.7149835974612067	False	p>=0.05	0.14570392129513968
EGLN1-8	different plate, same well	MAD robustize	A549	0.1449850471589602	0.002750249030504376	True	p<0.05	2.560627979741661
EGLN1-8	different plate, same well	MAD robustize	ES2	0.8361111111111111	2.852188034411228e-12	True	p<0.05	11.544821846416491
EGLN1-8	different plate, same well	MAD robustize	HCC44	0.861111111111111	1.5079168977591674e-08	True	p<0.05	7.821622592046552
EGLN1-8	different plate, same well	Standardize	A549	0.06351253444043041	0.020842864680661398	True	p<0.05	1.6810425910585474
EGLN1-8	different plate, same well	Standardize	ES2	0.6749999999999999	1.3692651959258441e-05	True	p<0.05	4.863512430629141
EGLN1-8	different plate, same well	Standardize	HCC44	0.20777894491129786	0.0008950999343399873	True	p<0.05	3.0481284747292854
EGLN1-8	same plate, different well	MAD robustize	A549	0.016386112233846797	0.4559028446778394	False	p>=0.05	0.341127697940538
EGLN1-8	same plate, different well	MAD robustize	ES2	0.1877115531527296	0.0016907676623693316	True	p<0.05	2.7719160670819942
EGLN1-8	same plate, different well	MAD robustize	HCC44	0.16569252280036592	0.002121026806065142	True	p<0.05	2.673453842726905
EGLN1-8	same plate, different well	Standardize	A549	0.012734440262340616	0.6829509611201618	False	p>=0.05	0.16561047945099236
EGLN1-8	same plate, different well	Standardize	ES2	0.023588465797689934	0.2912997175222489	False	p>=0.05	0.5356599365140698
EGLN1-8	same plate, different well	Standardize	HCC44	0.014589374392152516	0.6041685547981313	False	p>=0.05	0.2188418822289707
EGLN1-9	different plate, different well	MAD robustize	A549	0.05253286636793109	0.059577761082791225	False	p>=0.05	1.224915821491222
EGLN1-9	different plate, different well	MAD robustize	ES2	1.0	9.115948009443234e-17	True	p<0.05	15.653559774527022
EGLN1-9	different plate, different well	MAD robustize	HCC44	0.8055555555555555	1.5079168977591674e-08	True	p<0.05	7.821622592046552
EGLN1-9	different plate, different well	Standardize	A549	0.014961223677530713	0.564166733953947	False	p>=0.05	0.24859252556485661
EGLN1-9	different plate, different well	Standardize	ES2	0.6273148148148148	8.136499664269161e-08	True	p<0.05	7.089562389144836
EGLN1-9	different plate, different well	Standardize	HCC44	0.10561071311226393	0.011845697307756791	True	p<0.05	1.9264393690486536
EGLN1-9	different plate, same well	MAD robustize	A549	0.1389066840424371	0.022579443103810153	True	p<0.05	1.6462867736566125
EGLN1-9	different plate, same well	MAD robustize	ES2	1.0	9.115948009443234e-17	True	p<0.05	15.653559774527022
EGLN1-9	different plate, same well	MAD robustize	HCC44	0.9166666666666666	2.852188034411228e-12	True	p<0.05	11.544821846416491
EGLN1-9	different plate, same well	Standardize	A549	0.01742426526417085	0.4812381784030515	False	p>=0.05	0.31763992577929834
EGLN1-9	different plate, same well	Standardize	ES2	0.8472222222222222	2.852188034411228e-12	True	p<0.05	11.544821846416491
EGLN1-9	different plate, same well	Standardize	HCC44	0.2940199055330634	0.0002860322322474663	True	p<0.05	3.5435850245686193
EGLN1-9	same plate, different well	MAD robustize	A549	0.3060275061569057	0.0022993620974117676	True	p<0.05	2.638392631808149
EGLN1-9	same plate, different well	MAD robustize	ES2	1.0	9.115948009443234e-17	True	p<0.05	15.653559774527022
EGLN1-9	same plate, different well	MAD robustize	HCC44	0.5138888888888888	4.9872302619836246e-05	True	p<0.05	4.3021405798064425
EGLN1-9	same plate, different well	Standardize	A549	0.3488077479337642	0.0012584614384037586	True	p<0.05	2.9001600875014266
EGLN1-9	same plate, different well	Standardize	ES2	0.6319444444444444	1.3692651959258441e-05	True	p<0.05	4.863512430629141
EGLN1-9	same plate, different well	Standardize	HCC44	0.05459429144109007	0.032700975368752466	True	p<0.05	1.4854392934880425
ERBB2-1	different plate, different well	MAD robustize	A549	0.32844007844007844	0.00023797876069079631	True	p<0.05	3.6234618014577515
ERBB2-1	different plate, different well	MAD robustize	ES2	0.0311578679843887	0.1490973205728363	False	p>=0.05	0.8265301611807269
ERBB2-1	different plate, different well	MAD robustize	HCC44	0.04674131814515539	0.057165318255928105	False	p>=0.05	1.242867374321917
ERBB2-1	different plate, different well	Standardize	A549	0.030458342233723137	0.12138076374419826	False	p>=0.05	0.9158501341972788
ERBB2-1	different plate, different well	Standardize	ES2	0.015195420024167162	0.5473953273934672	False	p>=0.05	0.26169891407952023
ERBB2-1	different plate, different well	Standardize	HCC44	0.04457447140972387	0.07898026353521703	False	p>=0.05	1.102481421476917
ERBB2-1	different plate, same well	MAD robustize	A549	0.42686612364243937	0.0001106126098128816	True	p<0.05	3.956195360734866
ERBB2-1	different plate, same well	MAD robustize	ES2	0.25947275877344694	0.003168964771097071	True	p<0.05	2.4990825887690518
ERBB2-1	different plate, same well	MAD robustize	HCC44	0.07375580064931907	0.020773317907311396	True	p<0.05	1.682494132557017
ERBB2-1	different plate, same well	Standardize	A549	0.04148838776991821	0.08613112802905415	False	p>=0.05	1.0648398649446857
ERBB2-1	different plate, same well	Standardize	ES2	0.03535107768344114	0.10696240943768198	False	p>=0.05	0.9707688227084504
ERBB2-1	different plate, same well	Standardize	HCC44	0.06077530788116333	0.05631676519126098	False	p>=0.05	1.2493622988221202
ERBB2-1	same plate, different well	MAD robustize	A549	0.1947160515708903	0.001698902495223035	True	p<0.05	2.7698315457935463
ERBB2-1	same plate, different well	MAD robustize	ES2	0.2086066939940923	0.00508759355984416	True	p<0.05	2.293487591103248
ERBB2-1	same plate, different well	MAD robustize	HCC44	0.015067330784453459	0.5469659424564787	False	p>=0.05	0.2620397147336614
ERBB2-1	same plate, different well	Standardize	A549	0.1591236293229047	0.0019406474511021482	True	p<0.05	2.712053353816949
ERBB2-1	same plate, different well	Standardize	ES2	0.03289858653348119	0.1497433679021663	False	p>=0.05	0.8246524033111065
ERBB2-1	same plate, different well	Standardize	HCC44	0.024712497905606815	0.21242065525083353	False	p>=0.05	0.6728032558329762
ERBB2-2	different plate, different well	MAD robustize	A549	0.3471751500133142	0.00046344813429773546	True	p<0.05	3.3339988618402217
ERBB2-2	different plate, different well	MAD robustize	ES2	0.21031481501182311	0.005073693908536274	True	p<0.05	2.294675736925771
ERBB2-2	different plate, different well	MAD robustize	HCC44	0.06103519722352546	0.08362759365923023	False	p>=0.05	1.0776503996345963
ERBB2-2	different plate, different well	Standardize	A549	0.025392124768511885	0.19735878184420996	False	p>=0.05	0.7047435441018753
ERBB2-2	different plate, different well	Standardize	ES2	0.07373682086495717	0.04900557497787827	True	p<0.05	1.309754510902004
ERBB2-2	different plate, different well	Standardize	HCC44	0.05459510858818472	0.15672912800323235	False	p>=0.05	0.8048502826922863
ERBB2-2	different plate, same well	MAD robustize	A549	0.15572138989935627	0.05133880741047944	False	p>=0.05	1.2895542241153675
ERBB2-2	different plate, same well	MAD robustize	ES2	0.18666878625760205	0.003248912397034582	True	p<0.05	2.488261998718852
ERBB2-2	different plate, same well	MAD robustize	HCC44	0.027611071232679085	0.1987735806396737	False	p>=0.05	0.7016413389772973
ERBB2-2	different plate, same well	Standardize	A549	0.025501679423283463	0.34241080379852057	False	p>=0.05	0.46545254085219023
ERBB2-2	different plate, same well	Standardize	ES2	0.04310914504636404	0.0834175980614093	False	p>=0.05	1.0787423194493573
ERBB2-2	different plate, same well	Standardize	HCC44	0.013609387788152627	0.6329660439975426	False	p>=0.05	0.19861958745506633
ERBB2-2	same plate, different well	MAD robustize	A549	0.044143083824074524	0.11538889526356472	False	p>=0.05	0.9378359845755463
ERBB2-2	same plate, different well	MAD robustize	ES2	0.047900386002429796	0.0592199751154018	False	p>=0.05	1.2275317794398968
ERBB2-2	same plate, different well	MAD robustize	HCC44	0.013065704975104326	0.6799906404678957	False	p>=0.05	0.16749706497188177
ERBB2-2	same plate, different well	Standardize	A549	0.05153574307355099	0.06114332483607504	False	p>=0.05	1.2136509490135885
ERBB2-2	same plate, different well	Standardize	ES2	0.03087094918598614	0.12557505511958356	False	p>=0.05	0.9010966225402965
ERBB2-2	same plate, different well	Standardize	HCC44	0.014815113127196309	0.5372331354581841	False	p>=0.05	0.26983720876794326
ERBB3-1	different plate, different well	MAD robustize	A549	0.10714656955172973	0.2726180488867207	False	p>=0.05	0.5644453947507085
ERBB3-1	different plate, different well	MAD robustize	ES2	0.10442464875488743	0.1325644522312764	False	p>=0.05	0.8775729183862069
ERBB3-1	different plate, different well	MAD robustize	HCC44	0.12258716288447745	0.005275756825623428	True	p<0.05	2.2777152305107675
ERBB3-1	different plate, different well	Standardize	A549	0.012853533049017993	0.7021231802829928	False	p>=0.05	0.15358668869041975
ERBB3-1	different plate, different well	Standardize	ES2	0.01217328473571073	0.7590819425779198	False	p>=0.05	0.1197113396663876
ERBB3-1	different plate, different well	Standardize	HCC44	0.045733877218409665	0.0884060736887386	False	p>=0.05	1.0535178969904149
ERBB3-1	different plate, same well	MAD robustize	A549	0.0634228105398928	0.02747069098365426	True	p<0.05	1.5611304164216682
ERBB3-1	different plate, same well	MAD robustize	ES2	0.19176674138554942	0.013121406578123605	True	p<0.05	1.8820196073098596
ERBB3-1	different plate, same well	MAD robustize	HCC44	0.2318754613655194	0.0006356898995102119	True	p<0.05	3.1967546890286096
ERBB3-1	different plate, same well	Standardize	A549	0.022094647094898157	0.25204540439344614	False	p>=0.05	0.5985212167529586
ERBB3-1	different plate, same well	Standardize	ES2	0.02426230396437251	0.34808021752464047	False	p>=0.05	0.45832065831301383
ERBB3-1	different plate, same well	Standardize	HCC44	0.03326335343568774	0.09985715324854755	False	p>=0.05	1.000620819074718
ERBB3-1	same plate, different well	MAD robustize	A549	0.012016650719049527	0.7554603571898248	False	p>=0.05	0.12178832034602873
ERBB3-1	same plate, different well	MAD robustize	ES2	0.04361189930262225	0.063985258767605	False	p>=0.05	1.193920069348846
ERBB3-1	same plate, different well	MAD robustize	HCC44	0.022763374466989714	0.24940232728601802	False	p>=0.05	0.6030994982401561
ERBB3-1	same plate, different well	Standardize	A549	0.020567339858645187	0.2915684923328168	False	p>=0.05	0.5352594088359289
ERBB3-1	same plate, different well	Standardize	ES2	0.04947163335030982	0.055415620641296334	False	p>=0.05	1.2563677984106933
ERBB3-1	same plate, different well	Standardize	HCC44	0.02911973233185163	0.19985335147695527	False	p>=0.05	0.6992885643628782
ERBB3-2	different plate, different well	MAD robustize	A549	0.024916848596786428	0.3025775513215826	False	p>=0.05	0.5191632960709704
ERBB3-2	different plate, different well	MAD robustize	ES2	0.014874269722162714	0.5963846089029569	False	p>=0.05	0.2244735730573514
ERBB3-2	different plate, different well	MAD robustize	HCC44	0.01722506024033771	0.5146664511895136	False	p>=0.05	0.28847414054745446
ERBB3-2	different plate, different well	Standardize	A549	0.014776258483661764	0.5800126712248084	False	p>=0.05	0.23656251853550794
ERBB3-2	different plate, different well	Standardize	ES2	0.013525419837700134	0.7705214088335997	False	p>=0.05	0.1132152899642161
ERBB3-2	different plate, different well	Standardize	HCC44	0.0430876708091042	0.09724356806322032	False	p>=0.05	1.0121391143932996
ERBB3-2	different plate, same well	MAD robustize	A549	0.06740717942924547	0.03951764387673944	True	p<0.05	1.403208956843375
ERBB3-2	different plate, same well	MAD robustize	ES2	0.12716422159946256	0.03651369558934345	True	p<0.05	1.4375442094267188
ERBB3-2	different plate, same well	MAD robustize	HCC44	0.1825555636583249	0.05411660969135998	False	p>=0.05	1.2666694189933858
ERBB3-2	different plate, same well	Standardize	A549	0.03444703623280553	0.12857700769967462	False	p>=0.05	0.8908366855479382
ERBB3-2	different plate, same well	Standardize	ES2	0.051815308265940684	0.26898144526898227	False	p>=0.05	0.570277677228899
ERBB3-2	different plate, same well	Standardize	HCC44	0.06480770620809351	0.08284101079469869	False	p>=0.05	1.081754610649157
ERBB3-2	same plate, different well	MAD robustize	A549	0.011532939863944143	0.7818904263052826	False	p>=0.05	0.10685410446604376
ERBB3-2	same plate, different well	MAD robustize	ES2	0.010237832881301857	0.8843869817852963	False	p>=0.05	0.05335765887986993
ERBB3-2	same plate, different well	MAD robustize	HCC44	0.02309789895937964	0.23310829428813107	False	p>=0.05	0.6324422734571963
ERBB3-2	same plate, different well	Standardize	A549	0.020440170737600297	0.32132545721177475	False	p>=0.05	0.49305486583151814
ERBB3-2	same plate, different well	Standardize	ES2	0.01060326610499355	0.8641914318186588	False	p>=0.05	0.06339004389417448
ERBB3-2	same plate, different well	Standardize	HCC44	0.03166304444825813	0.1533495126365384	False	p>=0.05	0.814317599920155
EZH2-1	different plate, different well	MAD robustize	A549	0.029074546920406185	0.2294087098660743	False	p>=0.05	0.6393900974418733
EZH2-1	different plate, different well	MAD robustize	ES2	0.2504171684922592	0.004196002227713296	True	p<0.05	2.3771642899057115
EZH2-1	different plate, different well	MAD robustize	HCC44	0.27541663129898425	0.0014709602074788287	True	p<0.05	2.832399075679075
EZH2-1	different plate, different well	Standardize	A549	0.011906166928124443	0.7623676290025518	False	p>=0.05	0.11783555261636189
EZH2-1	different plate, different well	Standardize	ES2	0.06489176342859408	0.10248970344427277	False	p>=0.05	0.9893197635053234
EZH2-1	different plate, different well	Standardize	HCC44	0.24821853330108049	0.0011724887915611124	True	p<0.05	2.9308913002430934
EZH2-1	different plate, same well	MAD robustize	A549	0.2697420335271443	0.0019622251174647863	True	p<0.05	2.7072511694003527
EZH2-1	different plate, same well	MAD robustize	ES2	0.5019769381182425	2.6419691494825087e-05	True	p<0.05	4.578072257988613
EZH2-1	different plate, same well	MAD robustize	HCC44	0.3918154761904762	0.0001106126098128816	True	p<0.05	3.956195360734866
EZH2-1	different plate, same well	Standardize	A549	0.048847761738182484	0.07560909522782412	False	p>=0.05	1.1214259588682713
EZH2-1	different plate, same well	Standardize	ES2	0.07700982107523192	0.012318511343226842	True	p<0.05	1.909441772243446
EZH2-1	different plate, same well	Standardize	HCC44	0.13651790461000987	0.0023436566426653133	True	p<0.05	2.630106014291541
EZH2-1	same plate, different well	MAD robustize	A549	0.07977788880111973	0.030561322279533606	True	p<0.05	1.5148278593148772
EZH2-1	same plate, different well	MAD robustize	ES2	0.2602669675715588	0.0068351840040483496	True	p<0.05	2.165249789674474
EZH2-1	same plate, different well	MAD robustize	HCC44	0.4406084656084656	7.461868350735459e-05	True	p<0.05	4.127152417457277
EZH2-1	same plate, different well	Standardize	A549	0.030570270760585383	0.1731493712520586	False	p>=0.05	0.7615790811417062
EZH2-1	same plate, different well	Standardize	ES2	0.21861809166944388	0.008901561088902726	True	p<0.05	2.050533823372627
EZH2-1	same plate, different well	Standardize	HCC44	0.13736763584152198	0.0029528385693603576	True	p<0.05	2.5297602951115805
EZH2-2	different plate, different well	MAD robustize	A549	0.024592394849731764	0.2275726092849384	False	p>=0.05	0.6428800109600038
EZH2-2	different plate, different well	MAD robustize	ES2	0.2792824074074074	0.0010946731350908595	True	p<0.05	2.960715540018331
EZH2-2	different plate, different well	MAD robustize	HCC44	0.051058478185681704	0.1027052016513873	False	p>=0.05	0.9884075603824009
EZH2-2	different plate, different well	Standardize	A549	0.014150155005025228	0.6640119711568384	False	p>=0.05	0.17782409087220627
EZH2-2	different plate, different well	Standardize	ES2	0.04263207601958893	0.10756180337509458	False	p>=0.05	0.9683419250310451
EZH2-2	different plate, different well	Standardize	HCC44	0.024508304564733158	0.3503986382432892	False	p>=0.05	0.4554375903023997
EZH2-2	different plate, same well	MAD robustize	A549	0.2013030758738661	0.008601511567727427	True	p<0.05	2.065425222263595
EZH2-2	different plate, same well	MAD robustize	ES2	0.2620144110275689	0.000673211539508412	True	p<0.05	3.1718484483975278
EZH2-2	different plate, same well	MAD robustize	HCC44	0.09178502656763526	0.008083751236808366	True	p<0.05	2.0923870595980656
EZH2-2	different plate, same well	Standardize	A549	0.04168001178375392	0.09940482423213165	False	p>=0.05	1.002592538273173
EZH2-2	different plate, same well	Standardize	ES2	0.03804599273030886	0.09089022489858417	False	p>=0.05	1.0414828219582632
EZH2-2	different plate, same well	Standardize	HCC44	0.027362384488370983	0.16266777188538883	False	p>=0.05	0.7886984819663675
EZH2-2	same plate, different well	MAD robustize	A549	0.015526265782004929	0.6062692742638998	False	p>=0.05	0.21733444125830842
EZH2-2	same plate, different well	MAD robustize	ES2	0.1671697634947109	0.0045639173043890546	True	p<0.05	2.3406622333539286
EZH2-2	same plate, different well	MAD robustize	HCC44	0.20732900287641862	0.007286969902818402	True	p<0.05	2.1374530242266663
EZH2-2	same plate, different well	Standardize	A549	0.017324545556494566	0.5023360460310373	False	p>=0.05	0.29900565713669036
EZH2-2	same plate, different well	Standardize	ES2	0.09759256140818444	0.012656478604189773	True	p<0.05	1.8976871107088695
EZH2-2	same plate, different well	Standardize	HCC44	0.17903830622922964	0.009462554743176923	True	p<0.05	2.023991594985568
GLS-1	different plate, different well	MAD robustize	A549	0.06166213098967111	0.0946934560365637	False	p>=0.05	1.0236800326694715
GLS-1	different plate, different well	MAD robustize	ES2	0.16615670154342302	0.0027762909174529776	True	p<0.05	2.5565350276895424
GLS-1	different plate, different well	MAD robustize	HCC44	0.10696936961689126	0.00757214257167692	True	p<0.05	2.1207812175410923
GLS-1	different plate, different well	Standardize	A549	0.01745595034973065	0.46416608676724586	False	p>=0.05	0.3333265934533053
GLS-1	different plate, different well	Standardize	ES2	0.016517790930287247	0.4427257653766014	False	p>=0.05	0.353865202585711
GLS-1	different plate, different well	Standardize	HCC44	0.04523189549222773	0.05559322739690932	False	p>=0.05	1.2549781127939175
GLS-1	different plate, same well	MAD robustize	A549	0.08825407351396301	0.05621167097134769	False	p>=0.05	1.250173504498034
GLS-1	different plate, same well	MAD robustize	ES2	0.21494500026500854	0.001009347066603439	True	p<0.05	2.9959594748002965
GLS-1	different plate, same well	MAD robustize	HCC44	0.18128291055922632	0.002541886396507839	True	p<0.05	2.594843863094466
GLS-1	different plate, same well	Standardize	A549	0.02019637506022538	0.3150118091173751	False	p>=0.05	0.5016731651361767
GLS-1	different plate, same well	Standardize	ES2	0.026412887093438354	0.183228370473772	False	p>=0.05	0.7370072807430775
GLS-1	different plate, same well	Standardize	HCC44	0.06750597386036067	0.02802851807358975	True	p<0.05	1.552399863690884
GLS-1	same plate, different well	MAD robustize	A549	0.3022111184658739	0.00046737204586168985	True	p<0.05	3.3303372668925975
GLS-1	same plate, different well	MAD robustize	ES2	0.17992078344228882	0.0012619751723388967	True	p<0.05	2.8989491891665917
GLS-1	same plate, different well	MAD robustize	HCC44	0.23063914630410795	0.000831391363517836	True	p<0.05	3.0801944912515364
GLS-1	same plate, different well	Standardize	A549	0.39046079253919475	0.00016667404999373141	True	p<0.05	3.7781320115805657
GLS-1	same plate, different well	Standardize	ES2	0.3945356341189674	0.00016667404999373141	True	p<0.05	3.7781320115805657
GLS-1	same plate, different well	Standardize	HCC44	0.36041666666666666	0.0001787060668302426	True	p<0.05	3.7478607035314417
GLS-2	different plate, different well	MAD robustize	A549	0.2991898148148148	0.0005632689053574594	True	p<0.05	3.249284222853782
GLS-2	different plate, different well	MAD robustize	ES2	0.04333702192445518	0.0711782100140396	False	p>=0.05	1.1476529378101157
GLS-2	different plate, different well	MAD robustize	HCC44	0.13647116640789383	0.0076787850763801666	True	p<0.05	2.114707487828192
GLS-2	different plate, different well	Standardize	A549	0.08454815575761108	0.014268334321948241	True	p<0.05	1.8456267232419916
GLS-2	different plate, different well	Standardize	ES2	0.016670487885645808	0.47769338885090035	False	p>=0.05	0.32085076919485667
GLS-2	different plate, different well	Standardize	HCC44	0.07413763997621688	0.02589890981581916	True	p<0.05	1.586718516649974
GLS-2	different plate, same well	MAD robustize	A549	1.0	9.115948009443234e-17	True	p<0.05	15.653559774527022
GLS-2	different plate, same well	MAD robustize	ES2	0.12752500412862386	0.06230722729525847	False	p>=0.05	1.2054615746505812
GLS-2	different plate, same well	MAD robustize	HCC44	0.057341084407403216	0.036575323682204425	True	p<0.05	1.436811821791216
GLS-2	different plate, same well	Standardize	A549	0.4785774410774411	4.9872302619836246e-05	True	p<0.05	4.3021405798064425
GLS-2	different plate, same well	Standardize	ES2	0.01440996788524212	0.601782980958967	False	p>=0.05	0.220560098716449
GLS-2	different plate, same well	Standardize	HCC44	0.06623646070676319	0.06726550936096502	False	p>=0.05	1.1722075648079253
GLS-2	same plate, different well	MAD robustize	A549	0.18578134828134826	0.0017683674796038968	True	p<0.05	2.752427480397266
GLS-2	same plate, different well	MAD robustize	ES2	0.02924606313402391	0.1332985823356046	False	p>=0.05	0.8751744693940784
GLS-2	same plate, different well	MAD robustize	HCC44	0.06522025620057058	0.03858279849856544	True	p<0.05	1.4136062751782243
GLS-2	same plate, different well	Standardize	A549	0.1335380698503897	0.0031980651909807875	True	p<0.05	2.495112687620847
GLS-2	same plate, different well	Standardize	ES2	0.0739095876653887	0.019358168903309055	True	p<0.05	1.7131357251680346
GLS-2	same plate, different well	Standardize	HCC44	0.2194252901413332	0.010665498819601046	True	p<0.05	1.972018828021943
GPX4-1	different plate, different well	MAD robustize	A549	0.01859054003985984	0.6293699249557956	False	p>=0.05	0.20109401410441968
GPX4-1	different plate, different well	MAD robustize	ES2	1.0	9.115948009443234e-17	True	p<0.05	15.653559774527022
GPX4-1	different plate, different well	MAD robustize	HCC44	0.14803464655963258	0.007734569896488664	True	p<0.05	2.111563831515366
GPX4-1	different plate, different well	Standardize	A549	0.015253642801158214	0.6364017525236407	False	p>=0.05	0.19626863306332756
GPX4-1	different plate, different well	Standardize	ES2	1.0	9.115948009443234e-17	True	p<0.05	15.653559774527022
GPX4-1	different plate, different well	Standardize	HCC44	0.16779945865381643	0.02495640989090974	True	p<0.05	1.6028178900116052
GPX4-1	different plate, same well	MAD robustize	A549	0.14256439333698248	0.054464592176561834	False	p>=0.05	1.2638857439571014
GPX4-1	different plate, same well	MAD robustize	ES2	1.0	9.115948009443234e-17	True	p<0.05	15.653559774527022
GPX4-1	different plate, same well	MAD robustize	HCC44	0.1251978923853924	0.008893211481497085	True	p<0.05	2.0509413799934384
GPX4-1	different plate, same well	Standardize	A549	0.020937543443486573	0.41235143383496586	False	p>=0.05	0.38473249096254303
GPX4-1	different plate, same well	Standardize	ES2	1.0	9.115948009443234e-17	True	p<0.05	15.653559774527022
GPX4-1	different plate, same well	Standardize	HCC44	0.03515379796984544	0.09696355928400296	False	p>=0.05	1.0133914510466948
GPX4-1	same plate, different well	MAD robustize	A549	0.01988267785412515	0.3514422752075125	False	p>=0.05	0.4541459981479563
GPX4-1	same plate, different well	MAD robustize	ES2	1.0	9.115948009443234e-17	True	p<0.05	15.653559774527022
GPX4-1	same plate, different well	MAD robustize	HCC44	0.1364538806755788	0.005200799251869436	True	p<0.05	2.2839299094414645
GPX4-1	same plate, different well	Standardize	A549	0.0566547589918839	0.0445521433725494	True	p<0.05	1.351131397519831
GPX4-1	same plate, different well	Standardize	ES2	1.0	9.115948009443234e-17	True	p<0.05	15.653559774527022
GPX4-1	same plate, different well	Standardize	HCC44	0.07012165051859574	0.031223898013575672	True	p<0.05	1.5055128802578623
GPX4-2	different plate, different well	MAD robustize	A549	0.016659276552587667	0.45107048128577637	False	p>=0.05	0.3457555928405843
GPX4-2	different plate, different well	MAD robustize	ES2	0.67879955127939	1.5079168977591674e-08	True	p<0.05	7.821622592046552
GPX4-2	different plate, different well	MAD robustize	HCC44	0.19676321523304283	0.0042223096613297735	True	p<0.05	2.3744499189972945
GPX4-2	different plate, different well	Standardize	A549	0.014431690520113977	0.5905697737390279	False	p>=0.05	0.22872878465552465
GPX4-2	different plate, different well	Standardize	ES2	0.6847954166502553	1.5079168977591674e-08	True	p<0.05	7.821622592046552
GPX4-2	different plate, different well	Standardize	HCC44	0.0949458137405691	0.023508938615752182	True	p<0.05	1.6287669780093625
GPX4-2	different plate, same well	MAD robustize	A549	0.13020022693480104	0.0044675676521960745	True	p<0.05	2.349928862268768
GPX4-2	different plate, same well	MAD robustize	ES2	0.6915703083466241	1.5079168977591674e-08	True	p<0.05	7.821622592046552
GPX4-2	different plate, same well	MAD robustize	HCC44	0.1868264411027569	0.0010854369547708717	True	p<0.05	2.9643953965211822
GPX4-2	different plate, same well	Standardize	A549	0.018015097512528336	0.38429776557075257	False	p>=0.05	0.4153321406543436
GPX4-2	different plate, same well	Standardize	ES2	0.7011008704557091	1.5079168977591674e-08	True	p<0.05	7.821622592046552
GPX4-2	different plate, same well	Standardize	HCC44	0.045165344698255554	0.056038322792591355	False	p>=0.05	1.2515148714737518
GPX4-2	same plate, different well	MAD robustize	A549	0.020768358668499937	0.4028375080510314	False	p>=0.05	0.394870099237561
GPX4-2	same plate, different well	MAD robustize	ES2	0.6806231962481962	1.5079168977591674e-08	True	p<0.05	7.821622592046552
GPX4-2	same plate, different well	MAD robustize	HCC44	0.11768608264553797	0.006714241418554952	True	p<0.05	2.1730030472313966
GPX4-2	same plate, different well	Standardize	A549	0.033930953894534606	0.11043997989950438	False	p>=0.05	0.9568736810760117
GPX4-2	same plate, different well	Standardize	ES2	0.6999635103083378	1.5079168977591674e-08	True	p<0.05	7.821622592046552
GPX4-2	same plate, different well	Standardize	HCC44	0.049236179667159936	0.06187604143562103	False	p>=0.05	1.2084774783866625
HIF1a-1	different plate, different well	MAD robustize	A549	0.014768192803577988	0.6130623349008677	False	p>=0.05	0.21249536507843167
HIF1a-1	different plate, different well	MAD robustize	ES2	0.015364135897517986	0.5013654076269112	False	p>=0.05	0.29984563406948955
HIF1a-1	different plate, different well	MAD robustize	HCC44	0.017463410943039936	0.4335923184396332	False	p>=0.05	0.36291842040147415
HIF1a-1	different plate, different well	Standardize	A549	0.011093414349005704	0.8378285445603799	False	p>=0.05	0.07684484744354805
HIF1a-1	different plate, different well	Standardize	ES2	0.012180536732410355	0.7549603380967492	False	p>=0.05	0.12207586346772915
HIF1a-1	different plate, different well	Standardize	HCC44	0.018162673709406194	0.3680090402071977	False	p>=0.05	0.4341415126746399
HIF1a-1	different plate, same well	MAD robustize	A549	0.3158346672002134	0.00026394377266963855	True	p<0.05	3.5784885800245188
HIF1a-1	different plate, same well	MAD robustize	ES2	0.4144429528302054	5.382746371910876e-05	True	p<0.05	4.268996083099892
HIF1a-1	different plate, same well	MAD robustize	HCC44	0.3354409819483349	0.00013587068890524203	True	p<0.05	3.866874222588205
HIF1a-1	different plate, same well	Standardize	A549	0.10250851900628703	0.008394625768709196	True	p<0.05	2.0759986598841462
HIF1a-1	different plate, same well	Standardize	ES2	0.29815034802731954	0.00023797876069079675	True	p<0.05	3.623461801457751
HIF1a-1	different plate, same well	Standardize	HCC44	0.4096273758545564	7.461868350735459e-05	True	p<0.05	4.127152417457277
HIF1a-1	same plate, different well	MAD robustize	A549	0.012607569291894249	0.7994630163331895	False	p>=0.05	0.09720162219157413
HIF1a-1	same plate, different well	MAD robustize	ES2	0.013881746746196874	0.6265897965000077	False	p>=0.05	0.20301668152552782
HIF1a-1	same plate, different well	MAD robustize	HCC44	0.016828424535469122	0.46080590088694395	False	p>=0.05	0.33648196815639503
HIF1a-1	same plate, different well	Standardize	A549	0.01246282239872232	0.7585617220351288	False	p>=0.05	0.12000907611826189
HIF1a-1	same plate, different well	Standardize	ES2	0.014430513918049092	0.5743393626599775	False	p>=0.05	0.24083141809076314
HIF1a-1	same plate, different well	Standardize	HCC44	0.016904078966160963	0.4331452287214442	False	p>=0.05	0.3633664651766952
HIF1a-2	different plate, different well	MAD robustize	A549	0.01622182844709636	0.6123245284640964	False	p>=0.05	0.213018343270059
HIF1a-2	different plate, different well	MAD robustize	ES2	0.02267811779402951	0.29946909300781305	False	p>=0.05	0.5236479927364004
HIF1a-2	different plate, different well	MAD robustize	HCC44	0.01649591684108957	0.45627972666240846	False	p>=0.05	0.34076882729186914
HIF1a-2	different plate, different well	Standardize	A549	0.013746352806099942	0.7386175377394185	False	p>=0.05	0.13158038467173086
HIF1a-2	different plate, different well	Standardize	ES2	0.01760579340672438	0.447986832866645	False	p>=0.05	0.3487347505049697
HIF1a-2	different plate, different well	Standardize	HCC44	0.027957689603548903	0.28474679445792966	False	p>=0.05	0.5455411562991472
HIF1a-2	different plate, same well	MAD robustize	A549	0.11723198219908747	0.009006995999195244	True	p<0.05	2.045420030164849
HIF1a-2	different plate, same well	MAD robustize	ES2	0.42215909090909093	9.211069730899056e-05	True	p<0.05	4.035689929928172
HIF1a-2	different plate, same well	MAD robustize	HCC44	0.3736111111111111	0.0001787060668302426	True	p<0.05	3.7478607035314417
HIF1a-2	different plate, same well	Standardize	A549	0.04381166074288322	0.10250422757193817	False	p>=0.05	0.9892582226735649
HIF1a-2	different plate, same well	Standardize	ES2	0.3364716322705225	0.00018185956233547377	True	p<0.05	3.7402638584236896
HIF1a-2	different plate, same well	Standardize	HCC44	0.2707346614201753	0.0003373699803237216	True	p<0.05	3.4718935641884516
HIF1a-2	same plate, different well	MAD robustize	A549	0.02020443002294309	0.3915518775401333	False	p>=0.05	0.4072106891952681
HIF1a-2	same plate, different well	MAD robustize	ES2	0.016943734031702906	0.45670653084114526	False	p>=0.05	0.34036277799669534
HIF1a-2	same plate, different well	MAD robustize	HCC44	0.014116702299855231	0.6018144281762631	False	p>=0.05	0.22053740449520465
HIF1a-2	same plate, different well	Standardize	A549	0.02560259497561627	0.3104649064625859	False	p>=0.05	0.5079874833811193
HIF1a-2	same plate, different well	Standardize	ES2	0.018200474952578993	0.3845385641698694	False	p>=0.05	0.4150600996432191
HIF1a-2	same plate, different well	Standardize	HCC44	0.02014798906955194	0.41221956153053274	False	p>=0.05	0.38487140299059486
ITGAV-1	different plate, different well	MAD robustize	A549	1.0	9.115948009443234e-17	True	p<0.05	15.653559774527022
ITGAV-1	different plate, different well	MAD robustize	ES2	0.9166666666666666	2.852188034411228e-12	True	p<0.05	11.544821846416491
ITGAV-1	different plate, different well	MAD robustize	HCC44	1.0	9.115948009443234e-17	True	p<0.05	15.653559774527022
ITGAV-1	different plate, different well	Standardize	A549	0.7814814814814813	1.3692651959258441e-05	True	p<0.05	4.863512430629141
ITGAV-1	different plate, different well	Standardize	ES2	0.9583333333333334	2.852188034411228e-12	True	p<0.05	11.544821846416491
ITGAV-1	different plate, different well	Standardize	HCC44	1.0	9.115948009443234e-17	True	p<0.05	15.653559774527022
ITGAV-1	different plate, same well	MAD robustize	A549	1.0	9.115948009443234e-17	True	p<0.05	15.653559774527022
ITGAV-1	different plate, same well	MAD robustize	ES2	1.0	9.115948009443234e-17	True	p<0.05	15.653559774527022
ITGAV-1	different plate, same well	MAD robustize	HCC44	1.0	9.115948009443234e-17	True	p<0.05	15.653559774527022
ITGAV-1	different plate, same well	Standardize	A549	0.6819444444444445	1.3692651959258441e-05	True	p<0.05	4.863512430629141
ITGAV-1	different plate, same well	Standardize	ES2	1.0	9.115948009443234e-17	True	p<0.05	15.653559774527022
ITGAV-1	different plate, same well	Standardize	HCC44	1.0	9.115948009443234e-17	True	p<0.05	15.653559774527022
ITGAV-1	same plate, different well	MAD robustize	A549	1.0	9.115948009443234e-17	True	p<0.05	15.653559774527022
ITGAV-1	same plate, different well	MAD robustize	ES2	1.0	9.115948009443234e-17	True	p<0.05	15.653559774527022
ITGAV-1	same plate, different well	MAD robustize	HCC44	1.0	9.115948009443234e-17	True	p<0.05	15.653559774527022
ITGAV-1	same plate, different well	Standardize	A549	0.8448412698412698	1.5079168977591674e-08	True	p<0.05	7.821622592046552
ITGAV-1	same plate, different well	Standardize	ES2	1.0	9.115948009443234e-17	True	p<0.05	15.653559774527022
ITGAV-1	same plate, different well	Standardize	HCC44	1.0	9.115948009443234e-17	True	p<0.05	15.653559774527022
ITGAV-2	different plate, different well	MAD robustize	A549	1.0	9.115948009443234e-17	True	p<0.05	15.653559774527022
ITGAV-2	different plate, different well	MAD robustize	ES2	1.0	9.115948009443234e-17	True	p<0.05	15.653559774527022
ITGAV-2	different plate, different well	MAD robustize	HCC44	1.0	9.115948009443234e-17	True	p<0.05	15.653559774527022
ITGAV-2	different plate, different well	Standardize	A549	0.8624999999999999	1.5079168977591674e-08	True	p<0.05	7.821622592046552
ITGAV-2	different plate, different well	Standardize	ES2	1.0	9.115948009443234e-17	True	p<0.05	15.653559774527022
ITGAV-2	different plate, different well	Standardize	HCC44	1.0	9.115948009443234e-17	True	p<0.05	15.653559774527022
ITGAV-2	different plate, same well	MAD robustize	A549	1.0	9.115948009443234e-17	True	p<0.05	15.653559774527022
ITGAV-2	different plate, same well	MAD robustize	ES2	1.0	9.115948009443234e-17	True	p<0.05	15.653559774527022
ITGAV-2	different plate, same well	MAD robustize	HCC44	1.0	9.115948009443234e-17	True	p<0.05	15.653559774527022
ITGAV-2	different plate, same well	Standardize	A549	0.8842592592592592	1.5079168977591674e-08	True	p<0.05	7.821622592046552
ITGAV-2	different plate, same well	Standardize	ES2	1.0	9.115948009443234e-17	True	p<0.05	15.653559774527022
ITGAV-2	different plate, same well	Standardize	HCC44	1.0	9.115948009443234e-17	True	p<0.05	15.653559774527022
ITGAV-2	same plate, different well	MAD robustize	A549	1.0	9.115948009443234e-17	True	p<0.05	15.653559774527022
ITGAV-2	same plate, different well	MAD robustize	ES2	1.0	9.115948009443234e-17	True	p<0.05	15.653559774527022
ITGAV-2	same plate, different well	MAD robustize	HCC44	1.0	9.115948009443234e-17	True	p<0.05	15.653559774527022
ITGAV-2	same plate, different well	Standardize	A549	0.9027777777777777	1.5079168977591674e-08	True	p<0.05	7.821622592046552
ITGAV-2	same plate, different well	Standardize	ES2	1.0	9.115948009443234e-17	True	p<0.05	15.653559774527022
ITGAV-2	same plate, different well	Standardize	HCC44	1.0	9.115948009443234e-17	True	p<0.05	15.653559774527022
JAK3-1	different plate, different well	MAD robustize	A549	0.06352069209326243	0.04473472723367844	True	p<0.05	1.3493552063875065
JAK3-1	different plate, different well	MAD robustize	ES2	0.023035027126486432	0.24302566086181632	False	p>=0.05	0.6143478672152477
JAK3-1	different plate, different well	MAD robustize	HCC44	0.06155308453527245	0.036451609821304666	True	p<0.05	1.4382832870697055
JAK3-1	different plate, different well	Standardize	A549	0.02002737289621526	0.3505791756977882	False	p>=0.05	0.4552138844434124
JAK3-1	different plate, different well	Standardize	ES2	0.012905682103999906	0.6800827368165049	False	p>=0.05	0.16743824912159963
JAK3-1	different plate, different well	Standardize	HCC44	0.02410859644281865	0.3963100642815199	False	p>=0.05	0.40196489863116747
JAK3-1	different plate, same well	MAD robustize	A549	0.2048641260634234	0.0015684853164048044	True	p<0.05	2.804519542655887
JAK3-1	different plate, same well	MAD robustize	ES2	0.24429430334818805	0.0010050552690402273	True	p<0.05	2.997810055279112
JAK3-1	different plate, same well	MAD robustize	HCC44	0.42708722377840025	8.292430459574361e-05	True	p<0.05	4.081318161792171
JAK3-1	different plate, same well	Standardize	A549	0.09896404842703448	0.01813483267850064	True	p<0.05	1.7414864470942502
JAK3-1	different plate, same well	Standardize	ES2	0.08574380787052442	0.019104144303110273	True	p<0.05	1.7188724100959603
JAK3-1	different plate, same well	Standardize	HCC44	0.22439304116935696	0.003595085351726456	True	p<0.05	2.444290794476147
JAK3-1	same plate, different well	MAD robustize	A549	0.013168228827771423	0.6481430099426153	False	p>=0.05	0.18832915836327477
JAK3-1	same plate, different well	MAD robustize	ES2	0.022331140637948842	0.38894510597466464	False	p>=0.05	0.4101116887888494
JAK3-1	same plate, different well	MAD robustize	HCC44	0.02966871652175866	0.16751571920067387	False	p>=0.05	0.7759444337507146
JAK3-1	same plate, different well	Standardize	A549	0.017125610331163364	0.42891321191157095	False	p>=0.05	0.367630575882826
JAK3-1	same plate, different well	Standardize	ES2	0.017206973476066367	0.5449948344742408	False	p>=0.05	0.26360761399852217
JAK3-1	same plate, different well	Standardize	HCC44	0.017294420455454814	0.4360741846512897	False	p>=0.05	0.36043962255689443
JAK3-2	different plate, different well	MAD robustize	A549	0.019347728410180134	0.3867449191591502	False	p>=0.05	0.41257538311182396
JAK3-2	different plate, different well	MAD robustize	ES2	0.030653255006588016	0.157166502483436	False	p>=0.05	0.8036400113297193
JAK3-2	different plate, different well	MAD robustize	HCC44	0.023153636099613916	0.2740295441495134	False	p>=0.05	0.5622026117438099
JAK3-2	different plate, different well	Standardize	A549	0.01595304050034045	0.5780546235341875	False	p>=0.05	0.23803112078604405
JAK3-2	different plate, different well	Standardize	ES2	0.022394759304160544	0.27456167915457075	False	p>=0.05	0.5613600777804912
JAK3-2	different plate, different well	Standardize	HCC44	0.017000888942862225	0.504667377005523	False	p>=0.05	0.2969947682688942
JAK3-2	different plate, same well	MAD robustize	A549	0.1534280754923132	0.0032588569290559087	True	p<0.05	2.4869347055936006
JAK3-2	different plate, same well	MAD robustize	ES2	0.0804354087407687	0.024306902655631655	True	p<0.05	1.6142703782717855
JAK3-2	different plate, same well	MAD robustize	HCC44	0.42662037037037037	9.839917625986825e-05	True	p<0.05	4.007008537211862
JAK3-2	different plate, same well	Standardize	A549	0.07419941283074065	0.08458377389476329	False	p>=0.05	1.0727129417345544
JAK3-2	different plate, same well	Standardize	ES2	0.05647221046520063	0.07292811965313807	False	p>=0.05	1.1371049839523433
JAK3-2	different plate, same well	Standardize	HCC44	0.31395413614163614	0.0008335524364246706	True	p<0.05	3.0790670747398963
JAK3-2	same plate, different well	MAD robustize	A549	0.012369716214063716	0.7289591738879513	False	p>=0.05	0.13729679411231357
JAK3-2	same plate, different well	MAD robustize	ES2	0.014465516505641466	0.5900067272654548	False	p>=0.05	0.2291430364975014
JAK3-2	same plate, different well	MAD robustize	HCC44	0.018709979320997227	0.3542918206028275	False	p>=0.05	0.45063887393851876
JAK3-2	same plate, different well	Standardize	A549	0.012330447936874803	0.7418694691772761	False	p>=0.05	0.12967250146341355
JAK3-2	same plate, different well	Standardize	ES2	0.015551464247862091	0.610476321566225	False	p>=0.05	0.21433117629331075
JAK3-2	same plate, different well	Standardize	HCC44	0.01642950414340077	0.5006766549199358	False	p>=0.05	0.3004426580035579
KIF11-1	different plate, different well	MAD robustize	A549	0.25429018829754124	0.0007943371493684482	True	p<0.05	3.0999951259959353
KIF11-1	different plate, different well	MAD robustize	ES2	0.6115240968182144	1.3692651959258441e-05	True	p<0.05	4.863512430629141
KIF11-1	different plate, different well	MAD robustize	HCC44	1.0	9.115948009443234e-17	True	p<0.05	15.653559774527022
KIF11-1	different plate, different well	Standardize	A549	0.20650337091069848	0.0018101914863752821	True	p<0.05	2.742275481994086
KIF11-1	different plate, different well	Standardize	ES2	0.2784191908939128	0.0006378089748267984	True	p<0.05	3.195309373944845
KIF11-1	different plate, different well	Standardize	HCC44	1.0	9.115948009443234e-17	True	p<0.05	15.653559774527022
KIF11-1	different plate, same well	MAD robustize	A549	0.8291666666666666	1.3692651959258441e-05	True	p<0.05	4.863512430629141
KIF11-1	different plate, same well	MAD robustize	ES2	0.6322266277311958	1.3692651959258441e-05	True	p<0.05	4.863512430629141
KIF11-1	different plate, same well	MAD robustize	HCC44	1.0	9.115948009443234e-17	True	p<0.05	15.653559774527022
KIF11-1	different plate, same well	Standardize	A549	0.7219742063492064	1.5079168977591674e-08	True	p<0.05	7.821622592046552
KIF11-1	different plate, same well	Standardize	ES2	0.6293059336559791	3.541986505560304e-08	True	p<0.05	7.450753097739919
KIF11-1	different plate, same well	Standardize	HCC44	1.0	9.115948009443234e-17	True	p<0.05	15.653559774527022
KIF11-1	same plate, different well	MAD robustize	A549	0.3522766196577742	0.00026394377266963806	True	p<0.05	3.578488580024519
KIF11-1	same plate, different well	MAD robustize	ES2	0.5903993952906996	2.6419691494825036e-05	True	p<0.05	4.578072257988614
KIF11-1	same plate, different well	MAD robustize	HCC44	1.0	9.115948009443234e-17	True	p<0.05	15.653559774527022
KIF11-1	same plate, different well	Standardize	A549	0.39122628520007036	0.0001486288243811805	True	p<0.05	3.82789695736047
KIF11-1	same plate, different well	Standardize	ES2	0.3219034481692709	0.00025759947196762737	True	p<0.05	3.5890550315365295
KIF11-1	same plate, different well	Standardize	HCC44	1.0	9.115948009443234e-17	True	p<0.05	15.653559774527022
KIF11-2	different plate, different well	MAD robustize	A549	0.303950983227299	0.0004226193570079552	True	p<0.05	3.374050615070701
KIF11-2	different plate, different well	MAD robustize	ES2	0.7205457779009609	1.5079168977591674e-08	True	p<0.05	7.821622592046552
KIF11-2	different plate, different well	MAD robustize	HCC44	1.0	9.115948009443234e-17	True	p<0.05	15.653559774527022
KIF11-2	different plate, different well	Standardize	A549	0.13636266290489055	0.004707881533963904	True	p<0.05	2.327174473991959
KIF11-2	different plate, different well	Standardize	ES2	0.6798991548995877	1.5079168977591674e-08	True	p<0.05	7.821622592046552
KIF11-2	different plate, different well	Standardize	HCC44	1.0	9.115948009443234e-17	True	p<0.05	15.653559774527022
KIF11-2	different plate, same well	MAD robustize	A549	0.7652777777777778	1.5079168977591674e-08	True	p<0.05	7.821622592046552
KIF11-2	different plate, same well	MAD robustize	ES2	0.7118464052287582	1.5079168977591674e-08	True	p<0.05	7.821622592046552
KIF11-2	different plate, same well	MAD robustize	HCC44	1.0	9.115948009443234e-17	True	p<0.05	15.653559774527022
KIF11-2	different plate, same well	Standardize	A549	0.5028043752842141	2.6419691494825036e-05	True	p<0.05	4.578072257988614
KIF11-2	different plate, same well	Standardize	ES2	0.6936179694314863	1.5079168977591674e-08	True	p<0.05	7.821622592046552
KIF11-2	different plate, same well	Standardize	HCC44	1.0	9.115948009443234e-17	True	p<0.05	15.653559774527022
KIF11-2	same plate, different well	MAD robustize	A549	0.2990079365079365	0.0003373699803237216	True	p<0.05	3.4718935641884516
KIF11-2	same plate, different well	MAD robustize	ES2	0.6855294489992766	1.5079168977591674e-08	True	p<0.05	7.821622592046552
KIF11-2	same plate, different well	MAD robustize	HCC44	1.0	9.115948009443234e-17	True	p<0.05	15.653559774527022
KIF11-2	same plate, different well	Standardize	A549	0.3120324185554664	0.00019857463825380658	True	p<0.05	3.7020762199381774
KIF11-2	same plate, different well	Standardize	ES2	0.5051901801901802	6.796391788834064e-05	True	p<0.05	4.16772159348394
KIF11-2	same plate, different well	Standardize	HCC44	1.0	9.115948009443234e-17	True	p<0.05	15.653559774527022
KRAS-1	different plate, different well	MAD robustize	A549	0.05631079568579569	0.028255413235228326	True	p<0.05	1.548898336765763
KRAS-1	different plate, different well	MAD robustize	ES2	0.023996430006593517	0.2656537839064628	False	p>=0.05	0.5756839937275426
KRAS-1	different plate, different well	MAD robustize	HCC44	0.16682692307692307	0.0015102449649915816	True	p<0.05	2.8209526034912407
KRAS-1	different plate, different well	Standardize	A549	0.016966275444286038	0.4206354543914068	False	p>=0.05	0.3760941244276032
KRAS-1	different plate, different well	Standardize	ES2	0.015651727347509446	0.5588871932365655	False	p>=0.05	0.25267584202198184
KRAS-1	different plate, different well	Standardize	HCC44	0.0314661272476438	0.15907950743780686	False	p>=0.05	0.7983857624017578
KRAS-1	different plate, same well	MAD robustize	A549	0.6687500000000001	1.3692651959258441e-05	True	p<0.05	4.863512430629141
KRAS-1	different plate, same well	MAD robustize	ES2	0.26746031746031745	0.00038382679747422607	True	p<0.05	3.415864707586703
KRAS-1	different plate, same well	MAD robustize	HCC44	0.8611111111111112	1.3692651959258441e-05	True	p<0.05	4.863512430629141
KRAS-1	different plate, same well	Standardize	A549	0.20704022988505746	0.0012538773947467726	True	p<0.05	2.901744927132179
KRAS-1	different plate, same well	Standardize	ES2	0.15903459412970283	0.0027762909174529776	True	p<0.05	2.5565350276895424
KRAS-1	different plate, same well	Standardize	HCC44	0.38361083361083365	0.00015042554273801632	True	p<0.05	3.8226784128913147
KRAS-1	same plate, different well	MAD robustize	A549	0.057798337312939894	0.02596243821007913	True	p<0.05	1.585654524065072
KRAS-1	same plate, different well	MAD robustize	ES2	0.018208558514500775	0.37208021443313716	False	p>=0.05	0.4293634232086949
KRAS-1	same plate, different well	MAD robustize	HCC44	0.1978896103896104	0.001009049827152855	True	p<0.05	2.996087387654825
KRAS-1	same plate, different well	Standardize	A549	0.03461471850355114	0.10194373778499749	False	p>=0.05	0.9916394469721557
KRAS-1	same plate, different well	Standardize	ES2	0.014951997026265443	0.5331485420415759	False	p>=0.05	0.2731517740853289
KRAS-1	same plate, different well	Standardize	HCC44	0.04415937954132924	0.08946565746043955	False	p>=0.05	1.048343642199991
KRAS-2A	different plate, different well	MAD robustize	A549	0.3929585058661145	0.00012416500131381868	True	p<0.05	3.906000802535237
KRAS-2A	different plate, different well	MAD robustize	ES2	0.012401375428506285	0.7468810173080014	False	p>=0.05	0.12674857842866025
KRAS-2A	different plate, different well	MAD robustize	HCC44	0.7319444444444444	1.5079168977591674e-08	True	p<0.05	7.821622592046552
KRAS-2A	different plate, different well	Standardize	A549	0.025276960302608575	0.19456628191523567	False	p>=0.05	0.7109324202184211
KRAS-2A	different plate, different well	Standardize	ES2	0.011442734003375109	0.8074166312422065	False	p>=0.05	0.09290230919579552
KRAS-2A	different plate, different well	Standardize	HCC44	0.23914282571606504	0.0017689657396572154	True	p<0.05	2.7522805781823645
KRAS-2A	different plate, same well	MAD robustize	A549	0.9583333333333334	2.852188034411228e-12	True	p<0.05	11.544821846416491
KRAS-2A	different plate, same well	MAD robustize	ES2	0.3081081115209861	0.0032452943555812057	True	p<0.05	2.4887459055795116
KRAS-2A	different plate, same well	MAD robustize	HCC44	1.0	9.115948009443234e-17	True	p<0.05	15.653559774527022
KRAS-2A	different plate, same well	Standardize	A549	0.09969362745098038	0.01691789398968206	True	p<0.05	1.7716537007287894
KRAS-2A	different plate, same well	Standardize	ES2	0.05309826817396097	0.04638017136754206	True	p<0.05	1.3336676510442929
KRAS-2A	different plate, same well	Standardize	HCC44	0.6555537846912322	1.3692651959258441e-05	True	p<0.05	4.863512430629141
KRAS-2A	same plate, different well	MAD robustize	A549	0.3259259259259259	0.00022196506524662312	True	p<0.05	3.653715373137211
KRAS-2A	same plate, different well	MAD robustize	ES2	0.017917028452457587	0.5257000159206784	False	p>=0.05	0.2792620098290873
KRAS-2A	same plate, different well	MAD robustize	HCC44	0.7161871693121693	1.5079168977591674e-08	True	p<0.05	7.821622592046552
KRAS-2A	same plate, different well	Standardize	A549	0.049547207990190446	0.04338329355885406	True	p<0.05	1.362677480442171
KRAS-2A	same plate, different well	Standardize	ES2	0.029295684192222282	0.2554802850160306	False	p>=0.05	0.5926426080110767
KRAS-2A	same plate, different well	Standardize	HCC44	0.40293068918388614	0.00013135386997366747	True	p<0.05	3.8815571274195935
KRAS-2B	different plate, different well	MAD robustize	A549	0.051910406416993925	0.05051181261601852	False	p>=0.05	1.2966070465537762
KRAS-2B	different plate, different well	MAD robustize	ES2	0.01786916472811709	0.38489131637676977	False	p>=0.05	0.41466188701451145
KRAS-2B	different plate, different well	MAD robustize	HCC44	0.01564878553701617	0.4970079202497869	False	p>=0.05	0.3036366903544543
KRAS-2B	different plate, different well	Standardize	A549	0.022826385029209598	0.25256519758196194	False	p>=0.05	0.5976264936042035
KRAS-2B	different plate, different well	Standardize	ES2	0.015424699423266812	0.5560455627248613	False	p>=0.05	0.25488962059553294
KRAS-2B	different plate, different well	Standardize	HCC44	0.012309628391828647	0.7995265886472405	False	p>=0.05	0.09716708900246185
KRAS-2B	different plate, same well	MAD robustize	A549	0.13553449410067056	0.05721551762709159	False	p>=0.05	1.242486168657126
KRAS-2B	different plate, same well	MAD robustize	ES2	0.07245491077856041	0.24870159558041127	False	p>=0.05	0.6043214284431916
KRAS-2B	different plate, same well	MAD robustize	HCC44	0.10529357821024488	0.005190290304965377	True	p<0.05	2.2848083503753274
KRAS-2B	different plate, same well	Standardize	A549	0.03443257904816213	0.2407943652455412	False	p>=0.05	0.6183536800861421
KRAS-2B	different plate, same well	Standardize	ES2	0.04007784181580245	0.10501340041094237	False	p>=0.05	0.9787552785186918
KRAS-2B	different plate, same well	Standardize	HCC44	0.03357962649479585	0.10054907053011891	False	p>=0.05	0.997621939642139
KRAS-2B	same plate, different well	MAD robustize	A549	0.04574149392982857	0.11656112298974858	False	p>=0.05	0.9334462770762469
KRAS-2B	same plate, different well	MAD robustize	ES2	0.024209775266698253	0.3074152465955514	False	p>=0.05	0.512274596992056
KRAS-2B	same plate, different well	MAD robustize	HCC44	0.020030664409340076	0.308103705363962	False	p>=0.05	0.5113030786728497
KRAS-2B	same plate, different well	Standardize	A549	0.032494411313348154	0.13603262397193183	False	p>=0.05	0.8663569246306276
KRAS-2B	same plate, different well	Standardize	ES2	0.016111770461346042	0.4740665887935877	False	p>=0.05	0.32416065175527714
KRAS-2B	same plate, different well	Standardize	HCC44	0.014700612597849655	0.551877573313451	False	p>=0.05	0.2581572540306073
MAPK1-1	different plate, different well	MAD robustize	A549	0.03100899917427985	0.13620144242995302	False	p>=0.05	0.865818293039592
MAPK1-1	different plate, different well	MAD robustize	ES2	0.9583333333333334	2.852188034411228e-12	True	p<0.05	11.544821846416491
MAPK1-1	different plate, different well	MAD robustize	HCC44	0.07149613167438336	0.026040942654192743	True	p<0.05	1.5843432988248736
MAPK1-1	different plate, different well	Standardize	A549	0.02047582335361786	0.3317790377356723	False	p>=0.05	0.47915105677855063
MAPK1-1	different plate, different well	Standardize	ES2	0.42649809128069993	5.382746371910876e-05	True	p<0.05	4.268996083099892
MAPK1-1	different plate, different well	Standardize	HCC44	0.029025362408308126	0.33387524135644375	False	p>=0.05	0.4764157850215365
MAPK1-1	different plate, same well	MAD robustize	A549	0.053573389390697994	0.044067829607895535	True	p<0.05	1.3558783384741058
MAPK1-1	different plate, same well	MAD robustize	ES2	1.0	9.115948009443234e-17	True	p<0.05	15.653559774527022
MAPK1-1	different plate, same well	MAD robustize	HCC44	0.09293682171133151	0.011808090017838262	True	p<0.05	1.9278203447062119
MAPK1-1	different plate, same well	Standardize	A549	0.020525610958834702	0.37414995176613164	False	p>=0.05	0.4269543064283958
MAPK1-1	different plate, same well	Standardize	ES2	0.7722222222222221	1.5079168977591674e-08	True	p<0.05	7.821622592046552
MAPK1-1	different plate, same well	Standardize	HCC44	0.02131497263737366	0.2719369500118278	False	p>=0.05	0.5655317777160273
MAPK1-1	same plate, different well	MAD robustize	A549	0.03161798534644616	0.13117717151486175	False	p>=0.05	0.8821417377328946
MAPK1-1	same plate, different well	MAD robustize	ES2	0.9166666666666666	1.5079168977591674e-08	True	p<0.05	7.821622592046552
MAPK1-1	same plate, different well	MAD robustize	HCC44	0.023921288336228003	0.2182183499131754	False	p>=0.05	0.6611087325242143
MAPK1-1	same plate, different well	Standardize	A549	0.06840196273386635	0.02707103371734065	True	p<0.05	1.5674951602189522
MAPK1-1	same plate, different well	Standardize	ES2	0.41550925925925924	7.461868350735459e-05	True	p<0.05	4.127152417457277
MAPK1-1	same plate, different well	Standardize	HCC44	0.013875086486700362	0.6049552956359245	False	p>=0.05	0.21827671720863348
MAPK1-2	different plate, different well	MAD robustize	A549	0.06786148726428587	0.023239786217871615	True	p<0.05	1.633767871325843
MAPK1-2	different plate, different well	MAD robustize	ES2	1.0	9.115948009443234e-17	True	p<0.05	15.653559774527022
MAPK1-2	different plate, different well	MAD robustize	HCC44	0.042061152448954614	0.13359710342421943	False	p>=0.05	0.8742029578822925
MAPK1-2	different plate, different well	Standardize	A549	0.021912101784467983	0.29078127065451403	False	p>=0.05	0.5364335700047035
MAPK1-2	different plate, different well	Standardize	ES2	0.9583333333333334	2.852188034411228e-12	True	p<0.05	11.544821846416491
MAPK1-2	different plate, different well	Standardize	HCC44	0.03956142075806562	0.22815666138371365	False	p>=0.05	0.6417668468126201
MAPK1-2	different plate, same well	MAD robustize	A549	0.49984514052704127	5.334482054252603e-07	True	p<0.05	6.272907741544079
MAPK1-2	different plate, same well	MAD robustize	ES2	1.0	9.115948009443234e-17	True	p<0.05	15.653559774527022
MAPK1-2	different plate, same well	MAD robustize	HCC44	0.3671004921004921	0.00023797876069079675	True	p<0.05	3.623461801457751
MAPK1-2	different plate, same well	Standardize	A549	0.034169611331122486	0.09226198061699686	False	p>=0.05	1.0349772264912502
MAPK1-2	different plate, same well	Standardize	ES2	1.0	9.115948009443234e-17	True	p<0.05	15.653559774527022
MAPK1-2	different plate, same well	Standardize	HCC44	0.13401477127578001	0.014660557643331788	True	p<0.05	1.8338495101303696
MAPK1-2	same plate, different well	MAD robustize	A549	0.03178328153189047	0.14553622349725243	False	p>=0.05	0.8370288987259835
MAPK1-2	same plate, different well	MAD robustize	ES2	1.0	9.115948009443234e-17	True	p<0.05	15.653559774527022
MAPK1-2	same plate, different well	MAD robustize	HCC44	0.061850787570329115	0.0327648482782631	True	p<0.05	1.484591838758222
MAPK1-2	same plate, different well	Standardize	A549	0.06208043024790375	0.046950225905090584	True	p<0.05	1.3283623137472154
MAPK1-2	same plate, different well	Standardize	ES2	0.9583333333333334	2.852188034411228e-12	True	p<0.05	11.544821846416491
MAPK1-2	same plate, different well	Standardize	HCC44	0.01842158075004664	0.3790002291733299	False	p>=0.05	0.4213605274232668
MCL1-2	different plate, different well	MAD robustize	A549	0.023971624069877476	0.2770544597219211	False	p>=0.05	0.5574348546467138
MCL1-2	different plate, different well	MAD robustize	ES2	0.05705652291871457	0.03688293306711287	True	p<0.05	1.4331745495432564
MCL1-2	different plate, different well	MAD robustize	HCC44	0.04621464006370052	0.25755450491432214	False	p>=0.05	0.5891308494241667
MCL1-2	different plate, different well	Standardize	A549	0.01870665242414568	0.35845290555059295	False	p>=0.05	0.4455678949557937
MCL1-2	different plate, different well	Standardize	ES2	0.021838261783818324	0.46660819428294853	False	p>=0.05	0.33104763866567083
MCL1-2	different plate, different well	Standardize	HCC44	0.13783676305280343	0.08145864364767014	False	p>=0.05	1.0890628255443555
MCL1-2	different plate, same well	MAD robustize	A549	0.05903732721350153	0.10044228212067363	False	p>=0.05	0.9980834283649682
MCL1-2	different plate, same well	MAD robustize	ES2	0.09741414625129839	0.010988961981291895	True	p<0.05	1.959043329149572
MCL1-2	different plate, same well	MAD robustize	HCC44	0.1066967749533539	0.012176726745849574	True	p<0.05	1.9144694397215498
MCL1-2	different plate, same well	Standardize	A549	0.02400488744108227	0.31688672632122683	False	p>=0.05	0.4990959520567142
MCL1-2	different plate, same well	Standardize	ES2	0.022574808523005047	0.4747688676286974	False	p>=0.05	0.32351776709814206
MCL1-2	different plate, same well	Standardize	HCC44	0.06521951569181263	0.04759514208033429	True	p<0.05	1.322437372392324
MCL1-2	same plate, different well	MAD robustize	A549	0.021319982007513633	0.3312384908965412	False	p>=0.05	0.4798592026459527
MCL1-2	same plate, different well	MAD robustize	ES2	0.05813464543411614	0.027456019996599974	True	p<0.05	1.5613624175285818
MCL1-2	same plate, different well	MAD robustize	HCC44	0.01144229817631196	0.7893071133841381	False	p>=0.05	0.10275398323345625
MCL1-2	same plate, different well	Standardize	A549	0.024399074518146966	0.2042079049793793	False	p>=0.05	0.6899274501899757
MCL1-2	same plate, different well	Standardize	ES2	0.28782726692209454	0.00022196506524662312	True	p<0.05	3.653715373137211
MCL1-2	same plate, different well	Standardize	HCC44	0.01284460515645132	0.6739197933905623	False	p>=0.05	0.17139178797603297
MCL1-5	different plate, different well	MAD robustize	A549	0.03226898293227986	0.1094106152667122	False	p>=0.05	0.9609405397200825
MCL1-5	different plate, different well	MAD robustize	ES2	0.03005460987555669	0.20997267828678523	False	p>=0.05	0.6778372121291008
MCL1-5	different plate, different well	MAD robustize	HCC44	0.08728723182090055	0.009253014397531463	True	p<0.05	2.033716762077257
MCL1-5	different plate, different well	Standardize	A549	0.020266891135622116	0.3071524759144536	False	p>=0.05	0.5126459795413867
MCL1-5	different plate, different well	Standardize	ES2	0.023702523102982338	0.5045073070170775	False	p>=0.05	0.2971325392898756
MCL1-5	different plate, different well	Standardize	HCC44	0.02896256197504247	0.20105899574744984	False	p>=0.05	0.6966764909963947
MCL1-5	different plate, same well	MAD robustize	A549	0.06328261985063585	0.037206122815810795	True	p<0.05	1.4293855846796384
MCL1-5	different plate, same well	MAD robustize	ES2	0.2576202651784047	0.0007335693671184113	True	p<0.05	3.1345588125196153
MCL1-5	different plate, same well	MAD robustize	HCC44	0.24514022409395922	0.0007452488377997943	True	p<0.05	3.127698692568099
MCL1-5	different plate, same well	Standardize	A549	0.050505481638555484	0.12283354388619094	False	p>=0.05	0.9106830180860643
MCL1-5	different plate, same well	Standardize	ES2	0.1201022324345579	0.010522598326367866	True	p<0.05	1.9778770073808927
MCL1-5	different plate, same well	Standardize	HCC44	0.11148823165629888	0.00884465733429193	True	p<0.05	2.0533189881594494
MCL1-5	same plate, different well	MAD robustize	A549	0.03975782686136233	0.11412275991201276	False	p>=0.05	0.9426277340350796
MCL1-5	same plate, different well	MAD robustize	ES2	0.024081192037665886	0.3219193296605637	False	p>=0.05	0.4922529452998391
MCL1-5	same plate, different well	MAD robustize	HCC44	0.05816925102719512	0.026172263861886626	True	p<0.05	1.5821587099087624
MCL1-5	same plate, different well	Standardize	A549	0.01884780037400155	0.3873175462112036	False	p>=0.05	0.41193282821377203
MCL1-5	same plate, different well	Standardize	ES2	0.05123517487247925	0.11003824373911925	False	p>=0.05	0.9584563497663241
MCL1-5	same plate, different well	Standardize	HCC44	0.11285609285609284	0.01613431761151686	True	p<0.05	1.7922493980208298
MTOR-1	different plate, different well	MAD robustize	A549	0.4131205251505124	7.461868350735459e-05	True	p<0.05	4.127152417457277
MTOR-1	different plate, different well	MAD robustize	ES2	0.27895105669461145	0.0034659798687586745	True	p<0.05	2.460173964101159
MTOR-1	different plate, different well	MAD robustize	HCC44	0.08942084503689494	0.030249866806005284	True	p<0.05	1.51927653326091
MTOR-1	different plate, different well	Standardize	A549	0.01974199243901786	0.35117288968174587	False	p>=0.05	0.4544790187228711
MTOR-1	different plate, different well	Standardize	ES2	0.018945763224165708	0.4052621624038385	False	p>=0.05	0.3922639425852774
MTOR-1	different plate, different well	Standardize	HCC44	0.06714010440758118	0.07457436021397072	False	p>=0.05	1.1274104638356146
MTOR-1	different plate, same well	MAD robustize	A549	0.28212025134194946	0.0006588909245368302	True	p<0.05	3.181186474317268
MTOR-1	different plate, same well	MAD robustize	ES2	0.6701137765047539	1.5079168977591674e-08	True	p<0.05	7.821622592046552
MTOR-1	different plate, same well	MAD robustize	HCC44	0.555292821520002	1.3692651959258441e-05	True	p<0.05	4.863512430629141
MTOR-1	different plate, same well	Standardize	A549	0.03556389918643092	0.2032688921265468	False	p>=0.05	0.6919290798543472
MTOR-1	different plate, same well	Standardize	ES2	0.23180089240353396	0.002826980447688401	True	p<0.05	2.5486771952212695
MTOR-1	different plate, same well	Standardize	HCC44	0.21064455051376976	0.0035748050343796405	True	p<0.05	2.446747639122204
MTOR-1	same plate, different well	MAD robustize	A549	0.343949406290508	0.00019857463825380658	True	p<0.05	3.7020762199381774
MTOR-1	same plate, different well	MAD robustize	ES2	0.053271401059871985	0.0664597284952755	False	p>=0.05	1.1774414372559914
MTOR-1	same plate, different well	MAD robustize	HCC44	0.0410700747102083	0.11074780549443108	False	p>=0.05	0.9556648707130341
MTOR-1	same plate, different well	Standardize	A549	0.028526095019418343	0.1422637551427276	False	p>=0.05	0.8469057320064962
MTOR-1	same plate, different well	Standardize	ES2	0.03533069794047152	0.1453821388529173	False	p>=0.05	0.8374889461186449
MTOR-1	same plate, different well	Standardize	HCC44	0.02036048238318031	0.3179714819800512	False	p>=0.05	0.4976118289906638
MTOR-2	different plate, different well	MAD robustize	A549	0.31250383910158347	0.00032679416582229236	True	p<0.05	3.48572570542543
MTOR-2	different plate, different well	MAD robustize	ES2	0.6715595468025864	1.5079168977591674e-08	True	p<0.05	7.821622592046552
MTOR-2	different plate, different well	MAD robustize	HCC44	0.2596921596921597	0.0011044995185552611	True	p<0.05	2.956834469098874
MTOR-2	different plate, different well	Standardize	A549	0.025262593406729966	0.2563683091677671	False	p>=0.05	0.5911356609168438
MTOR-2	different plate, different well	Standardize	ES2	0.3399591631110039	0.00086899826718873	True	p<0.05	3.0609810895480227
MTOR-2	different plate, different well	Standardize	HCC44	0.19830222751565094	0.0039481353280919245	True	p<0.05	2.4036079696710164
MTOR-2	different plate, same well	MAD robustize	A549	0.18356461717160963	0.006003240088831104	True	p<0.05	2.2216142874671387
MTOR-2	different plate, same well	MAD robustize	ES2	0.6727803357060322	1.5079168977591674e-08	True	p<0.05	7.821622592046552
MTOR-2	different plate, same well	MAD robustize	HCC44	0.9583333333333334	2.852188034411228e-12	True	p<0.05	11.544821846416491
MTOR-2	different plate, same well	Standardize	A549	0.017562692343517143	0.5512637191097245	False	p>=0.05	0.25864058925288447
MTOR-2	different plate, same well	Standardize	ES2	0.4087571760386239	0.00012416500131381868	True	p<0.05	3.906000802535237
MTOR-2	different plate, same well	Standardize	HCC44	0.7708333333333334	3.541986505560304e-08	True	p<0.05	7.450753097739919
MTOR-2	same plate, different well	MAD robustize	A549	0.1834931423701964	0.013222776882188458	True	p<0.05	1.8786773301779447
MTOR-2	same plate, different well	MAD robustize	ES2	0.6717524391031854	1.5079168977591674e-08	True	p<0.05	7.821622592046552
MTOR-2	same plate, different well	MAD robustize	HCC44	0.3692832739156269	0.0002667850974363445	True	p<0.05	3.573838433683238
MTOR-2	same plate, different well	Standardize	A549	0.05572908548226862	0.057572831775463656	False	p>=0.05	1.2397824088250067
MTOR-2	same plate, different well	Standardize	ES2	0.6711166924994437	1.5079168977591674e-08	True	p<0.05	7.821622592046552
MTOR-2	same plate, different well	Standardize	HCC44	0.06374146533201959	0.026962889343653238	True	p<0.05	1.5692335706393536
MYC-1	different plate, different well	MAD robustize	A549	1.0	9.115948009443234e-17	True	p<0.05	15.653559774527022
MYC-1	different plate, different well	MAD robustize	ES2	1.0	9.115948009443234e-17	True	p<0.05	15.653559774527022
MYC-1	different plate, different well	MAD robustize	HCC44	1.0	9.115948009443234e-17	True	p<0.05	15.653559774527022
MYC-1	different plate, different well	Standardize	A549	0.6898148148148149	1.3692651959258441e-05	True	p<0.05	4.863512430629141
MYC-1	different plate, different well	Standardize	ES2	1.0	9.115948009443234e-17	True	p<0.05	15.653559774527022
MYC-1	different plate, different well	Standardize	HCC44	1.0	9.115948009443234e-17	True	p<0.05	15.653559774527022
MYC-1	different plate, same well	MAD robustize	A549	1.0	9.115948009443234e-17	True	p<0.05	15.653559774527022
MYC-1	different plate, same well	MAD robustize	ES2	1.0	9.115948009443234e-17	True	p<0.05	15.653559774527022
MYC-1	different plate, same well	MAD robustize	HCC44	1.0	9.115948009443234e-17	True	p<0.05	15.653559774527022
MYC-1	different plate, same well	Standardize	A549	0.8564814814814815	1.5079168977591674e-08	True	p<0.05	7.821622592046552
MYC-1	different plate, same well	Standardize	ES2	1.0	9.115948009443234e-17	True	p<0.05	15.653559774527022
MYC-1	different plate, same well	Standardize	HCC44	1.0	9.115948009443234e-17	True	p<0.05	15.653559774527022
MYC-1	same plate, different well	MAD robustize	A549	1.0	9.115948009443234e-17	True	p<0.05	15.653559774527022
MYC-1	same plate, different well	MAD robustize	ES2	1.0	9.115948009443234e-17	True	p<0.05	15.653559774527022
MYC-1	same plate, different well	MAD robustize	HCC44	1.0	9.115948009443234e-17	True	p<0.05	15.653559774527022
MYC-1	same plate, different well	Standardize	A549	0.9166666666666666	1.5079168977591674e-08	True	p<0.05	7.821622592046552
MYC-1	same plate, different well	Standardize	ES2	1.0	9.115948009443234e-17	True	p<0.05	15.653559774527022
MYC-1	same plate, different well	Standardize	HCC44	1.0	9.115948009443234e-17	True	p<0.05	15.653559774527022
MYC-2	different plate, different well	MAD robustize	A549	0.9333333333333332	2.852188034411228e-12	True	p<0.05	11.544821846416491
MYC-2	different plate, different well	MAD robustize	ES2	1.0	9.115948009443234e-17	True	p<0.05	15.653559774527022
MYC-2	different plate, different well	MAD robustize	HCC44	1.0	9.115948009443234e-17	True	p<0.05	15.653559774527022
MYC-2	different plate, different well	Standardize	A549	0.5088806575261683	2.6419691494825087e-05	True	p<0.05	4.578072257988613
MYC-2	different plate, different well	Standardize	ES2	1.0	9.115948009443234e-17	True	p<0.05	15.653559774527022
MYC-2	different plate, different well	Standardize	HCC44	1.0	9.115948009443234e-17	True	p<0.05	15.653559774527022
MYC-2	different plate, same well	MAD robustize	A549	1.0	9.115948009443234e-17	True	p<0.05	15.653559774527022
MYC-2	different plate, same well	MAD robustize	ES2	1.0	9.115948009443234e-17	True	p<0.05	15.653559774527022
MYC-2	different plate, same well	MAD robustize	HCC44	1.0	9.115948009443234e-17	True	p<0.05	15.653559774527022
MYC-2	different plate, same well	Standardize	A549	0.6242424242424243	2.6419691494825087e-05	True	p<0.05	4.578072257988613
MYC-2	different plate, same well	Standardize	ES2	0.9444444444444443	2.852188034411228e-12	True	p<0.05	11.544821846416491
MYC-2	different plate, same well	Standardize	HCC44	1.0	9.115948009443234e-17	True	p<0.05	15.653559774527022
MYC-2	same plate, different well	MAD robustize	A549	0.857638888888889	1.5079168977591674e-08	True	p<0.05	7.821622592046552
MYC-2	same plate, different well	MAD robustize	ES2	1.0	9.115948009443234e-17	True	p<0.05	15.653559774527022
MYC-2	same plate, different well	MAD robustize	HCC44	1.0	9.115948009443234e-17	True	p<0.05	15.653559774527022
MYC-2	same plate, different well	Standardize	A549	0.6956544612794612	1.5079168977591674e-08	True	p<0.05	7.821622592046552
MYC-2	same plate, different well	Standardize	ES2	1.0	9.115948009443234e-17	True	p<0.05	15.653559774527022
MYC-2	same plate, different well	Standardize	HCC44	1.0	9.115948009443234e-17	True	p<0.05	15.653559774527022
PIK3CA-1	different plate, different well	MAD robustize	A549	0.12984657807967728	0.009055952722806753	True	p<0.05	2.0430658534126214
PIK3CA-1	different plate, different well	MAD robustize	ES2	0.018425047516124487	0.603777148789769	False	p>=0.05	0.21912332778576968
PIK3CA-1	different plate, different well	MAD robustize	HCC44	0.274857507258823	0.0013847981064394402	True	p<0.05	2.8586135389826515
PIK3CA-1	different plate, different well	Standardize	A549	0.01709077200382431	0.4327398516785497	False	p>=0.05	0.36377310811273084
PIK3CA-1	different plate, different well	Standardize	ES2	0.012529195599205173	0.7859651147783975	False	p>=0.05	0.1045967297817945
PIK3CA-1	different plate, different well	Standardize	HCC44	0.07610939152925512	0.019057709929855282	True	p<0.05	1.7199292875686567
PIK3CA-1	different plate, same well	MAD robustize	A549	0.25286044973544974	0.0005817267937788201	True	p<0.05	3.2352809325531773
PIK3CA-1	different plate, same well	MAD robustize	ES2	0.04313958078266716	0.17671203622267406	False	p>=0.05	0.7527338687894083
PIK3CA-1	different plate, same well	MAD robustize	HCC44	0.23114737274220032	0.0007043044836096833	True	p<0.05	3.1522395468756703
PIK3CA-1	different plate, same well	Standardize	A549	0.022811622423055223	0.300936100562479	False	p>=0.05	0.5215257107821836
PIK3CA-1	different plate, same well	Standardize	ES2	0.017369945173133526	0.51713076247805	False	p>=0.05	0.28639962665050317
PIK3CA-1	different plate, same well	Standardize	HCC44	0.10128340241226834	0.013519173949365323	True	p<0.05	1.8690498439115697
PIK3CA-1	same plate, different well	MAD robustize	A549	0.3450512169327538	0.0019772096156382038	True	p<0.05	2.703947286129298
PIK3CA-1	same plate, different well	MAD robustize	ES2	0.16512827807470665	0.012874993071499906	True	p<0.05	1.890252995996299
PIK3CA-1	same plate, different well	MAD robustize	HCC44	0.4597222222222222	4.9872302619836246e-05	True	p<0.05	4.3021405798064425
PIK3CA-1	same plate, different well	Standardize	A549	0.24023561101063717	0.002612997855035019	True	p<0.05	2.5828609467773957
PIK3CA-1	same plate, different well	Standardize	ES2	0.39605038892796324	0.00016667404999373141	True	p<0.05	3.7781320115805657
PIK3CA-1	same plate, different well	Standardize	HCC44	0.4125992063492063	7.461868350735459e-05	True	p<0.05	4.127152417457277
PIK3CA-2	different plate, different well	MAD robustize	A549	0.22151907465476206	0.0030042689442122167	True	p<0.05	2.522261191588276
PIK3CA-2	different plate, different well	MAD robustize	ES2	0.1092934843959434	0.010713205463175553	True	p<0.05	1.9700805658923994
PIK3CA-2	different plate, different well	MAD robustize	HCC44	0.17856481481481482	0.0017841237354110587	True	p<0.05	2.7485750290278625
PIK3CA-2	different plate, different well	Standardize	A549	0.0186374229576069	0.37440467559354845	False	p>=0.05	0.42665873639814544
PIK3CA-2	different plate, different well	Standardize	ES2	0.01953417376435669	0.32841016005950163	False	p>=0.05	0.4835834155309089
PIK3CA-2	different plate, different well	Standardize	HCC44	0.08107869321157102	0.012544790017699491	True	p<0.05	1.901536603772857
PIK3CA-2	different plate, same well	MAD robustize	A549	0.24811360046029854	0.0018816689454912465	True	p<0.05	2.7254567824992386
PIK3CA-2	different plate, same well	MAD robustize	ES2	0.08267641707241372	0.016324123375946138	True	p<0.05	1.7871701315359803
PIK3CA-2	different plate, same well	MAD robustize	HCC44	0.5352308710045283	1.3692651959258441e-05	True	p<0.05	4.863512430629141
PIK3CA-2	different plate, same well	Standardize	A549	0.021554086792685823	0.30554471471004585	False	p>=0.05	0.5149252242731183
PIK3CA-2	different plate, same well	Standardize	ES2	0.029242122881442636	0.21615373358023032	False	p>=0.05	0.6652372585837738
PIK3CA-2	different plate, same well	Standardize	HCC44	0.39955701872098387	8.292430459574361e-05	True	p<0.05	4.081318161792171
PIK3CA-2	same plate, different well	MAD robustize	A549	0.08728161638762415	0.017859167834750993	True	p<0.05	1.7481387813486788
PIK3CA-2	same plate, different well	MAD robustize	ES2	0.09843573253056011	0.010996080766637896	True	p<0.05	1.958762078907112
PIK3CA-2	same plate, different well	MAD robustize	HCC44	0.1590638528138528	0.0019406474511021482	True	p<0.05	2.712053353816949
PIK3CA-2	same plate, different well	Standardize	A549	0.12614326033443682	0.003639649693017139	True	p<0.05	2.4389404140736812
PIK3CA-2	same plate, different well	Standardize	ES2	0.3595923340773528	0.00015042554273801632	True	p<0.05	3.8226784128913147
PIK3CA-2	same plate, different well	Standardize	HCC44	0.16144830675723124	0.002563584856073822	True	p<0.05	2.5911523025985805
PRDX1-1	different plate, different well	MAD robustize	A549	0.025663029004063687	0.3665162963743215	False	p>=0.05	0.4359067106051203
PRDX1-1	different plate, different well	MAD robustize	ES2	0.05529257783809629	0.08474009229933593	False	p>=0.05	1.0719110672990315
PRDX1-1	different plate, different well	MAD robustize	HCC44	0.05969747536688669	0.07744745177067686	False	p>=0.05	1.110992867125432
PRDX1-1	different plate, different well	Standardize	A549	0.015381011725188612	0.5447134174254735	False	p>=0.05	0.26383192701789615
PRDX1-1	different plate, different well	Standardize	ES2	0.028915122010551894	0.3200636835919223	False	p>=0.05	0.4947636008024224
PRDX1-1	different plate, different well	Standardize	HCC44	0.018632921297211735	0.370555197782765	False	p>=0.05	0.4311470904999245
PRDX1-1	different plate, same well	MAD robustize	A549	0.09212312780796823	0.021895236349593956	True	p<0.05	1.659650362425706
PRDX1-1	different plate, same well	MAD robustize	ES2	0.02527058705755754	0.2567275265234963	False	p>=0.05	0.5905275634425189
PRDX1-1	different plate, same well	MAD robustize	HCC44	0.22828351641491026	0.004967965689051597	True	p<0.05	2.3038214122491527
PRDX1-1	different plate, same well	Standardize	A549	0.020895134307780117	0.297786287813143	False	p>=0.05	0.5260953041130327
PRDX1-1	different plate, same well	Standardize	ES2	0.01721414443970209	0.4414534827787583	False	p>=0.05	0.3551150525322605
PRDX1-1	different plate, same well	Standardize	HCC44	0.04694016693648997	0.15817316613390697	False	p>=0.05	0.8008671920674335
PRDX1-1	same plate, different well	MAD robustize	A549	0.016721574983060327	0.46035939766551187	False	p>=0.05	0.3369029868393857
PRDX1-1	same plate, different well	MAD robustize	ES2	0.021126828011494642	0.5044195730938117	False	p>=0.05	0.2972080697561506
PRDX1-1	same plate, different well	MAD robustize	HCC44	0.06820948138356295	0.032993753241728874	True	p<0.05	1.4815682779843122
PRDX1-1	same plate, different well	Standardize	A549	0.027918541663900676	0.1532899357463386	False	p>=0.05	0.8144863578221454
PRDX1-1	same plate, different well	Standardize	ES2	0.017293517596366645	0.4946031879260896	False	p>=0.05	0.30574308875464956
PRDX1-1	same plate, different well	Standardize	HCC44	0.0715281864036393	0.052846646608847435	False	p>=0.05	1.2769825656976899
PRDX1-2	different plate, different well	MAD robustize	A549	0.02022431752122858	0.520307645590406	False	p>=0.05	0.28373979237548325
PRDX1-2	different plate, different well	MAD robustize	ES2	0.0630523788600164	0.0516148431802587	False	p>=0.05	1.2872253878245368
PRDX1-2	different plate, different well	MAD robustize	HCC44	0.04526730652351906	0.18698091670981593	False	p>=0.05	0.728202715338016
PRDX1-2	different plate, different well	Standardize	A549	0.014400121597756542	0.6246007734536141	False	p>=0.05	0.20439748231134594
PRDX1-2	different plate, different well	Standardize	ES2	0.020809493874324486	0.2979730120469103	False	p>=0.05	0.5258230689770066
PRDX1-2	different plate, different well	Standardize	HCC44	0.03202586187733416	0.1666489735740495	False	p>=0.05	0.7781973569059364
PRDX1-2	different plate, same well	MAD robustize	A549	0.060785430815771986	0.05038373409129522	False	p>=0.05	1.2977096487642936
PRDX1-2	different plate, same well	MAD robustize	ES2	0.1255099495447641	0.05332389031332573	False	p>=0.05	1.2730781735871846
PRDX1-2	different plate, same well	MAD robustize	HCC44	0.04756780658548335	0.04918944081808604	True	p<0.05	1.3081281144400578
PRDX1-2	different plate, same well	Standardize	A549	0.021814077893363346	0.3375576433970274	False	p>=0.05	0.4716520537318347
PRDX1-2	different plate, same well	Standardize	ES2	0.07596200537374999	0.18210762902931754	False	p>=0.05	0.7396718599385612
PRDX1-2	different plate, same well	Standardize	HCC44	0.03428945281862774	0.12857700769967462	False	p>=0.05	0.8908366855479382
PRDX1-2	same plate, different well	MAD robustize	A549	0.013839525737307278	0.6318328610910373	False	p>=0.05	0.19939779055594276
PRDX1-2	same plate, different well	MAD robustize	ES2	0.12934914965047528	0.0034460406739981126	True	p<0.05	2.4626796008320735
PRDX1-2	same plate, different well	MAD robustize	HCC44	0.022027276144744506	0.36683163860519763	False	p>=0.05	0.43553321422587354
PRDX1-2	same plate, different well	Standardize	A549	0.029369737843608038	0.15143944766163758	False	p>=0.05	0.8197609830243203
PRDX1-2	same plate, different well	Standardize	ES2	0.03746453445226504	0.09962216237944405	False	p>=0.05	1.0016440357890581
PRDX1-2	same plate, different well	Standardize	HCC44	0.040204741280638105	0.09530657981022983	False	p>=0.05	1.020877115346654
PTK2-1	different plate, different well	MAD robustize	A549	0.5375	5.382746371910876e-05	True	p<0.05	4.268996083099892
PTK2-1	different plate, different well	MAD robustize	ES2	0.148950772443097	0.00615980078971728	True	p<0.05	2.210433332855946
PTK2-1	different plate, different well	MAD robustize	HCC44	0.7842592592592593	1.5079168977591674e-08	True	p<0.05	7.821622592046552
PTK2-1	different plate, different well	Standardize	A549	0.0295336569613578	0.14943728420804342	False	p>=0.05	0.8255410336740598
PTK2-1	different plate, different well	Standardize	ES2	0.03063556813556813	0.14530268448670303	False	p>=0.05	0.8377263619787018
PTK2-1	different plate, different well	Standardize	HCC44	0.2814114235437765	0.0007073719563317818	True	p<0.05	3.1503521617276258
PTK2-1	different plate, same well	MAD robustize	A549	0.682914886039886	1.5079168977591674e-08	True	p<0.05	7.821622592046552
PTK2-1	different plate, same well	MAD robustize	ES2	0.30311075570921037	0.0003795209781551937	True	p<0.05	3.420764213325186
PTK2-1	different plate, same well	MAD robustize	HCC44	0.5831128747795414	1.2229858856655897e-07	True	p<0.05	6.91257855507567
PTK2-1	different plate, same well	Standardize	A549	0.14698769168819384	0.008971907117909487	True	p<0.05	2.047115231119852
PTK2-1	different plate, same well	Standardize	ES2	0.07244097006920268	0.05162311600847608	False	p>=0.05	1.2871557846731287
PTK2-1	different plate, same well	Standardize	HCC44	0.2639308313415456	0.0008475800042474004	True	p<0.05	3.0718192975339775
PTK2-1	same plate, different well	MAD robustize	A549	0.4882936507936508	9.915059060170198e-05	True	p<0.05	4.003704694526795
PTK2-1	same plate, different well	MAD robustize	ES2	0.09551856570211137	0.010362711999435099	True	p<0.05	1.9845265715931255
PTK2-1	same plate, different well	MAD robustize	HCC44	0.622481684981685	2.6419691494825036e-05	True	p<0.05	4.578072257988614
PTK2-1	same plate, different well	Standardize	A549	0.10042102909240769	0.00923866991025141	True	p<0.05	2.034390549582749
PTK2-1	same plate, different well	Standardize	ES2	0.03518180813712706	0.09072260570670398	False	p>=0.05	1.0422844845998516
PTK2-1	same plate, different well	Standardize	HCC44	0.06891132175614934	0.0165947366349354	True	p<0.05	1.7800296356266871
PTK2-2	different plate, different well	MAD robustize	A549	0.8888888888888888	2.852188034411228e-12	True	p<0.05	11.544821846416491
PTK2-2	different plate, different well	MAD robustize	ES2	0.30404942279942276	0.0005000417435067655	True	p<0.05	3.3009937392281437
PTK2-2	different plate, different well	MAD robustize	HCC44	0.8478009259259259	2.852188034411228e-12	True	p<0.05	11.544821846416491
PTK2-2	different plate, different well	Standardize	A549	0.05811305854363678	0.1301691851512169	False	p>=0.05	0.8854918137916552
PTK2-2	different plate, different well	Standardize	ES2	0.06531613672735807	0.0829482027947227	False	p>=0.05	1.0811930192211792
PTK2-2	different plate, different well	Standardize	HCC44	0.6723911411411412	3.541986505560304e-08	True	p<0.05	7.450753097739919
PTK2-2	different plate, same well	MAD robustize	A549	0.9583333333333334	2.852188034411228e-12	True	p<0.05	11.544821846416491
PTK2-2	different plate, same well	MAD robustize	ES2	0.27246663059163057	0.0007943371493684482	True	p<0.05	3.0999951259959353
PTK2-2	different plate, same well	MAD robustize	HCC44	1.0	9.115948009443234e-17	True	p<0.05	15.653559774527022
PTK2-2	different plate, same well	Standardize	A549	0.045210946508821646	0.06429766071769985	False	p>=0.05	1.1918048273226722
PTK2-2	different plate, same well	Standardize	ES2	0.04600111168793291	0.057373165311772924	False	p>=0.05	1.2412911891708116
PTK2-2	different plate, same well	Standardize	HCC44	0.9583333333333334	2.852188034411228e-12	True	p<0.05	11.544821846416491
PTK2-2	same plate, different well	MAD robustize	A549	0.9583333333333334	2.852188034411228e-12	True	p<0.05	11.544821846416491
PTK2-2	same plate, different well	MAD robustize	ES2	0.4319265752192581	0.0001106126098128816	True	p<0.05	3.956195360734866
PTK2-2	same plate, different well	MAD robustize	HCC44	1.0	9.115948009443234e-17	True	p<0.05	15.653559774527022
PTK2-2	same plate, different well	Standardize	A549	0.11380772005772005	0.004221710135121282	True	p<0.05	2.3745115888964228
PTK2-2	same plate, different well	Standardize	ES2	0.24974411979387956	0.000834784259930145	True	p<0.05	3.078425748262463
PTK2-2	same plate, different well	Standardize	HCC44	0.8436716791979949	1.5079168977591674e-08	True	p<0.05	7.821622592046552
RAC1-1	different plate, different well	MAD robustize	A549	0.07026088296056711	0.04702835841218986	True	p<0.05	1.3276401806196507
RAC1-1	different plate, different well	MAD robustize	ES2	0.13797071373392764	0.02524406557445159	True	p<0.05	1.5978407003644188
RAC1-1	different plate, different well	MAD robustize	HCC44	0.46256764069264067	0.00012416500131381868	True	p<0.05	3.906000802535237
RAC1-1	different plate, different well	Standardize	A549	0.01754351452027544	0.4459927465847706	False	p>=0.05	0.35067220439060465
RAC1-1	different plate, different well	Standardize	ES2	0.021195337158307417	0.41442757555316845	False	p>=0.05	0.38255135482620245
RAC1-1	different plate, different well	Standardize	HCC44	0.08769623103504683	0.008726137033713947	True	p<0.05	2.0591779712118496
RAC1-1	different plate, same well	MAD robustize	A549	0.09144472017895455	0.008593549749756445	True	p<0.05	2.0658274044709137
RAC1-1	different plate, same well	MAD robustize	ES2	0.13929685959885063	0.015563248882318779	True	p<0.05	1.8078997373989951
RAC1-1	different plate, same well	MAD robustize	HCC44	0.147700983227299	0.0021166567109640296	True	p<0.05	2.674349572128578
RAC1-1	different plate, same well	Standardize	A549	0.026178051158179717	0.17654243889986992	False	p>=0.05	0.7531508780124219
RAC1-1	different plate, same well	Standardize	ES2	0.016722074039107086	0.5363779461182772	False	p>=0.05	0.27052908703974815
RAC1-1	different plate, same well	Standardize	HCC44	0.040819232646497824	0.07204644928206674	False	p>=0.05	1.1423874179756512
RAC1-1	same plate, different well	MAD robustize	A549	0.08188708247803018	0.03620282826002	True	p<0.05	1.4412574999160084
RAC1-1	same plate, different well	MAD robustize	ES2	0.09748498404571948	0.016156956741863897	True	p<0.05	1.7916404377866737
RAC1-1	same plate, different well	MAD robustize	HCC44	0.24788259579926245	0.0009136631458673208	True	p<0.05	3.0392138927299714
RAC1-1	same plate, different well	Standardize	A549	0.05292498445690655	0.08753269078432707	False	p>=0.05	1.0578297209690046
RAC1-1	same plate, different well	Standardize	ES2	0.06446024394924159	0.0285333481206536	True	p<0.05	1.544647264970666
RAC1-1	same plate, different well	Standardize	HCC44	0.041488789415056695	0.06401346293588668	False	p>=0.05	1.1937286781429552
RAC1-2	different plate, different well	MAD robustize	A549	0.06589489248612714	0.13743369692294916	False	p>=0.05	0.8619067709630168
RAC1-2	different plate, different well	MAD robustize	ES2	0.08334278763393033	0.013906783477695603	True	p<0.05	1.8567733070620842
RAC1-2	different plate, different well	MAD robustize	HCC44	0.1843101048664035	0.029853488889872076	True	p<0.05	1.5250049068435856
RAC1-2	different plate, different well	Standardize	A549	0.020439123265421584	0.41229751061355024	False	p>=0.05	0.3847892873913708
RAC1-2	different plate, different well	Standardize	ES2	0.027512308460388598	0.18205398636827014	False	p>=0.05	0.7397998070415559
RAC1-2	different plate, different well	Standardize	HCC44	0.18092750530443988	0.0518072493255563	False	p>=0.05	1.2856094657025565
RAC1-2	different plate, same well	MAD robustize	A549	0.02243485679628207	0.5357129230717995	False	p>=0.05	0.27106787695908635
RAC1-2	different plate, same well	MAD robustize	ES2	0.23385684640930895	0.01638720846125081	True	p<0.05	1.7854950216052183
RAC1-2	different plate, same well	MAD robustize	HCC44	0.12552292344161117	0.004481089363410661	True	p<0.05	2.3486163951520873
RAC1-2	different plate, same well	Standardize	A549	0.01275467816408833	0.7049230416453732	False	p>=0.05	0.15185829352363897
RAC1-2	different plate, same well	Standardize	ES2	0.049764591180047925	0.07977225630519691	False	p>=0.05	1.0981481240445652
RAC1-2	different plate, same well	Standardize	HCC44	0.06857608534358227	0.04348575919138753	True	p<0.05	1.3616529434402544
RAC1-2	same plate, different well	MAD robustize	A549	0.014322540197604624	0.5734372005523393	False	p>=0.05	0.24151413651937387
RAC1-2	same plate, different well	MAD robustize	ES2	0.016587811460934604	0.47519517841843284	False	p>=0.05	0.32312797458597897
RAC1-2	same plate, different well	MAD robustize	HCC44	0.05998707652191267	0.13817114008242098	False	p>=0.05	0.8595826589287086
RAC1-2	same plate, different well	Standardize	A549	0.033067733119141275	0.10634343480342218	False	p>=0.05	0.9732893164491316
RAC1-2	same plate, different well	Standardize	ES2	0.02480652611126145	0.20329297122554357	False	p>=0.05	0.6918776366631462
RAC1-2	same plate, different well	Standardize	HCC44	0.02585760802473436	0.2880467042260716	False	p>=0.05	0.5405370895213608
RAF1-1	different plate, different well	MAD robustize	A549	0.017373131188551688	0.4027088382752715	False	p>=0.05	0.39500883880066706
RAF1-1	different plate, different well	MAD robustize	ES2	0.1474726356309	0.023215914392267327	True	p<0.05	1.6342142063464864
RAF1-1	different plate, different well	MAD robustize	HCC44	0.04264385839068873	0.08407373448217781	False	p>=0.05	1.0753396611711428
RAF1-1	different plate, different well	Standardize	A549	0.01287841357495812	0.7126461239787562	False	p>=0.05	0.14712607260918778
RAF1-1	different plate, different well	Standardize	ES2	0.031902811991315276	0.1306193663271979	False	p>=0.05	0.8839924274598803
RAF1-1	different plate, different well	Standardize	HCC44	0.044589333917872	0.10736508436600217	False	p>=0.05	0.9691369302990178
RAF1-1	different plate, same well	MAD robustize	A549	0.16740276935176587	0.005768434269618794	True	p<0.05	2.2389420517214242
RAF1-1	different plate, same well	MAD robustize	ES2	0.029083492930772118	0.1549874276744121	False	p>=0.05	0.8097035296560205
RAF1-1	different plate, same well	MAD robustize	HCC44	0.16532708032708032	0.005451595727538708	True	p<0.05	2.2634763574978436
RAF1-1	different plate, same well	Standardize	A549	0.050765658687960825	0.08883573223067825	False	p>=0.05	1.051412313621843
RAF1-1	different plate, same well	Standardize	ES2	0.03211601734474073	0.11380795627420204	False	p>=0.05	0.9438273755051134
RAF1-1	different plate, same well	Standardize	HCC44	0.113015498192927	0.059164015043973485	False	p>=0.05	1.2279423611749043
RAF1-1	same plate, different well	MAD robustize	A549	0.014212819294303793	0.5689108050726066	False	p>=0.05	0.24495581778988845
RAF1-1	same plate, different well	MAD robustize	ES2	0.22952073828019837	0.014103636688545128	True	p<0.05	1.8506688880451152
RAF1-1	same plate, different well	MAD robustize	HCC44	0.018901959932419932	0.39623000539663505	False	p>=0.05	0.40205263963854687
RAF1-1	same plate, different well	Standardize	A549	0.021346508478092743	0.2790742704762882	False	p>=0.05	0.5542802018677353
RAF1-1	same plate, different well	Standardize	ES2	0.15738738033452324	0.007601854196819796	True	p<0.05	2.1190804643992993
RAF1-1	same plate, different well	Standardize	HCC44	0.034584787427044884	0.14956649303813252	False	p>=0.05	0.8251656893494457
RAF1-2	different plate, different well	MAD robustize	A549	0.05328280995782675	0.040376428891548403	True	p<0.05	1.3938720950327537
RAF1-2	different plate, different well	MAD robustize	ES2	0.05454594239456701	0.055432646916494986	False	p>=0.05	1.2562343832913196
RAF1-2	different plate, different well	MAD robustize	HCC44	0.14052509660252407	0.012838047273612055	True	p<0.05	1.8915010294438381
RAF1-2	different plate, different well	Standardize	A549	0.013664934555625065	0.6900112970362238	False	p>=0.05	0.16114379882748303
RAF1-2	different plate, different well	Standardize	ES2	0.04161157456824532	0.0861842923181696	False	p>=0.05	1.0645718801284316
RAF1-2	different plate, different well	Standardize	HCC44	0.19839483374458697	0.0039001129829657876	True	p<0.05	2.4089228116484094
RAF1-2	different plate, same well	MAD robustize	A549	0.04809684300782958	0.04289266578923625	True	p<0.05	1.3676169614182445
RAF1-2	different plate, same well	MAD robustize	ES2	0.08678285343986407	0.0431002372969939	True	p<0.05	1.3655203387373815
RAF1-2	different plate, same well	MAD robustize	HCC44	0.08048333602867917	0.029930300377214024	True	p<0.05	1.5238889246061187
RAF1-2	different plate, same well	Standardize	A549	0.019025155839753925	0.3768827840980392	False	p>=0.05	0.42379370054983356
RAF1-2	different plate, same well	Standardize	ES2	0.043638139326508556	0.14850222123215095	False	p>=0.05	0.828267050308711
RAF1-2	different plate, same well	Standardize	HCC44	0.07343278885992464	0.05200535618123432	False	p>=0.05	1.2839519248236417
RAF1-2	same plate, different well	MAD robustize	A549	0.030009025680085216	0.12755960958864193	False	p>=0.05	0.8942868186369646
RAF1-2	same plate, different well	MAD robustize	ES2	0.12239746548446902	0.019529746860184726	True	p<0.05	1.7093033858948088
RAF1-2	same plate, different well	MAD robustize	HCC44	0.01614359621788834	0.5085528384652273	False	p>=0.05	0.29366391734945124
RAF1-2	same plate, different well	Standardize	A549	0.03136989326004553	0.11790933639171708	False	p>=0.05	0.9284518048890804
RAF1-2	same plate, different well	Standardize	ES2	0.0874636950311143	0.020786110308053253	True	p<0.05	1.682226772322937
RAF1-2	same plate, different well	Standardize	HCC44	0.02634237347760084	0.21155770017640496	False	p>=0.05	0.6745711628013118
RHOA-1	different plate, different well	MAD robustize	A549	0.12292370565394789	0.026416029576204973	True	p<0.05	1.5781324578314548
RHOA-1	different plate, different well	MAD robustize	ES2	0.8402777777777777	1.5079168977591674e-08	True	p<0.05	7.821622592046552
RHOA-1	different plate, different well	MAD robustize	HCC44	0.7916666666666666	1.5079168977591674e-08	True	p<0.05	7.821622592046552
RHOA-1	different plate, different well	Standardize	A549	0.02313928740123503	0.2787772614186438	False	p>=0.05	0.5547426525365009
RHOA-1	different plate, different well	Standardize	ES2	0.39997304367508973	9.211069730899056e-05	True	p<0.05	4.035689929928172
RHOA-1	different plate, different well	Standardize	HCC44	0.6666666666666666	2.6419691494825087e-05	True	p<0.05	4.578072257988613
RHOA-1	different plate, same well	MAD robustize	A549	0.14163890559883738	0.06333228828184827	False	p>=0.05	1.1983748200379574
RHOA-1	different plate, same well	MAD robustize	ES2	0.8128306878306878	1.5079168977591674e-08	True	p<0.05	7.821622592046552
RHOA-1	different plate, same well	MAD robustize	HCC44	0.9027777777777777	1.5079168977591674e-08	True	p<0.05	7.821622592046552
RHOA-1	different plate, same well	Standardize	A549	0.01954397833709728	0.5139236074710968	False	p>=0.05	0.2891014322098551
RHOA-1	different plate, same well	Standardize	ES2	0.3710040093921673	0.0001818595623354732	True	p<0.05	3.740263858423691
RHOA-1	different plate, same well	Standardize	HCC44	0.7569444444444445	1.3692651959258441e-05	True	p<0.05	4.863512430629141
RHOA-1	same plate, different well	MAD robustize	A549	0.01458903493000959	0.5988673461247853	False	p>=0.05	0.2226693666360105
RHOA-1	same plate, different well	MAD robustize	ES2	0.7026333194096352	1.5079168977591674e-08	True	p<0.05	7.821622592046552
RHOA-1	same plate, different well	MAD robustize	HCC44	0.5902777777777778	1.3692651959258441e-05	True	p<0.05	4.863512430629141
RHOA-1	same plate, different well	Standardize	A549	0.01744907790465328	0.4245836061130851	False	p>=0.05	0.3720367786864485
RHOA-1	same plate, different well	Standardize	ES2	0.5968924961288863	2.6419691494825087e-05	True	p<0.05	4.578072257988613
RHOA-1	same plate, different well	Standardize	HCC44	0.5416666666666666	2.6419691494825087e-05	True	p<0.05	4.578072257988613
RHOA-2	different plate, different well	MAD robustize	A549	0.03276108878713365	0.15124037494499815	False	p>=0.05	0.8203322546344037
RHOA-2	different plate, different well	MAD robustize	ES2	0.75	1.3692651959258441e-05	True	p<0.05	4.863512430629141
RHOA-2	different plate, different well	MAD robustize	HCC44	0.9027777777777777	1.5079168977591674e-08	True	p<0.05	7.821622592046552
RHOA-2	different plate, different well	Standardize	A549	0.017873619458764162	0.5008413217952536	False	p>=0.05	0.3002998469555091
RHOA-2	different plate, different well	Standardize	ES2	0.3718280840084958	0.00015042554273801632	True	p<0.05	3.8226784128913147
RHOA-2	different plate, different well	Standardize	HCC44	1.0	9.115948009443234e-17	True	p<0.05	15.653559774527022
RHOA-2	different plate, same well	MAD robustize	A549	0.05731028723520636	0.07841627277596759	False	p>=0.05	1.1055938041079774
RHOA-2	different plate, same well	MAD robustize	ES2	0.829861111111111	1.5079168977591674e-08	True	p<0.05	7.821622592046552
RHOA-2	different plate, same well	MAD robustize	HCC44	1.0	9.115948009443234e-17	True	p<0.05	15.653559774527022
RHOA-2	different plate, same well	Standardize	A549	0.016608947029244876	0.5211934009149818	False	p>=0.05	0.28300109173986837
RHOA-2	different plate, same well	Standardize	ES2	0.7893518518518517	1.5079168977591674e-08	True	p<0.05	7.821622592046552
RHOA-2	different plate, same well	Standardize	HCC44	0.9583333333333334	2.852188034411228e-12	True	p<0.05	11.544821846416491
RHOA-2	same plate, different well	MAD robustize	A549	0.015112390271155194	0.5287361954049725	False	p>=0.05	0.27676095831705966
RHOA-2	same plate, different well	MAD robustize	ES2	0.8472222222222222	1.5079168977591674e-08	True	p<0.05	7.821622592046552
RHOA-2	same plate, different well	MAD robustize	HCC44	0.9027777777777777	1.5079168977591674e-08	True	p<0.05	7.821622592046552
RHOA-2	same plate, different well	Standardize	A549	0.016115455547712945	0.49601305002081675	False	p>=0.05	0.30450689714393037
RHOA-2	same plate, different well	Standardize	ES2	0.6823535362345794	1.5079168977591674e-08	True	p<0.05	7.821622592046552
RHOA-2	same plate, different well	Standardize	HCC44	0.9166666666666666	1.5079168977591674e-08	True	p<0.05	7.821622592046552
SDHB-1	different plate, different well	MAD robustize	A549	0.02415811312170348	0.23158667537495015	False	p>=0.05	0.6352864318945368
SDHB-1	different plate, different well	MAD robustize	ES2	0.09375198965888816	0.012841836480425809	True	p<0.05	1.8913728644071341
SDHB-1	different plate, different well	MAD robustize	HCC44	0.038046678920792186	0.08090807075034018	False	p>=0.05	1.0920081544382583
SDHB-1	different plate, different well	Standardize	A549	0.013910910856339378	0.6343551053888927	False	p>=0.05	0.19766756051358184
SDHB-1	different plate, different well	Standardize	ES2	0.03153123578963323	0.12281882050817439	False	p>=0.05	0.9107350776854172
SDHB-1	different plate, different well	Standardize	HCC44	0.013485101203267272	0.6362813172506046	False	p>=0.05	0.19635082850680358
SDHB-1	different plate, same well	MAD robustize	A549	0.1534517093645191	0.020155031112603906	True	p<0.05	1.695616527105484
SDHB-1	different plate, same well	MAD robustize	ES2	0.2737219862177472	0.0006175812698827285	True	p<0.05	3.2093058838347646
SDHB-1	different plate, same well	MAD robustize	HCC44	0.6527777777777778	1.3692651959258441e-05	True	p<0.05	4.863512430629141
SDHB-1	different plate, same well	Standardize	A549	0.024363288735687865	0.29400271108259934	False	p>=0.05	0.5316486648164677
SDHB-1	different plate, same well	Standardize	ES2	0.25059915779883724	0.001019170154801252	True	p<0.05	2.9917533026253933
SDHB-1	different plate, same well	Standardize	HCC44	0.30166797294672504	0.0010946731350908595	True	p<0.05	2.960715540018331
SDHB-1	same plate, different well	MAD robustize	A549	0.012494324198506296	0.6980495308022203	False	p>=0.05	0.15611376048442507
SDHB-1	same plate, different well	MAD robustize	ES2	0.07802672879317109	0.01799837214009515	True	p<0.05	1.7447667728158018
SDHB-1	same plate, different well	MAD robustize	HCC44	0.0468597614071752	0.05293214774506278	False	p>=0.05	1.2762804839625277
SDHB-1	same plate, different well	Standardize	A549	0.022470026973948537	0.260641622645309	False	p>=0.05	0.5839562292920493
SDHB-1	same plate, different well	Standardize	ES2	0.025430953263168393	0.20377781460165773	False	p>=0.05	0.6908430996256837
SDHB-1	same plate, different well	Standardize	HCC44	0.01491550013693109	0.557480322912615	False	p>=0.05	0.25377045707134455
SDHB-2	different plate, different well	MAD robustize	A549	0.01959843032982314	0.3511888117347004	False	p>=0.05	0.4544593284130892
SDHB-2	different plate, different well	MAD robustize	ES2	0.07668359477787111	0.015423577469674769	True	p<0.05	1.811814880815609
SDHB-2	different plate, different well	MAD robustize	HCC44	0.6	1.3692651959258441e-05	True	p<0.05	4.863512430629141
SDHB-2	different plate, different well	Standardize	A549	0.010840047495875811	0.8366271603063555	False	p>=0.05	0.07746804056855025
SDHB-2	different plate, different well	Standardize	ES2	0.0392561026283663	0.08215061606447777	False	p>=0.05	1.0853891753524743
SDHB-2	different plate, different well	Standardize	HCC44	0.10189594356261023	0.006331087322325506	True	p<0.05	2.198521696375452
SDHB-2	different plate, same well	MAD robustize	A549	0.4499162874162874	1.4744800929609928e-06	True	p<0.05	5.83136108650693
SDHB-2	different plate, same well	MAD robustize	ES2	0.3595749158249158	0.00026701563031285297	True	p<0.05	3.5734633155644917
SDHB-2	different plate, same well	MAD robustize	HCC44	0.8472222222222222	1.5079168977591674e-08	True	p<0.05	7.821622592046552
SDHB-2	different plate, same well	Standardize	A549	0.062124725274925074	0.06699203259455928	False	p>=0.05	1.173976845149498
SDHB-2	different plate, same well	Standardize	ES2	0.1203138354750022	0.004924884667527463	True	p<0.05	2.3076039354897997
SDHB-2	different plate, same well	Standardize	HCC44	0.35042735042735046	0.00022196506524662312	True	p<0.05	3.653715373137211
SDHB-2	same plate, different well	MAD robustize	A549	0.031948250147737424	0.23360629550546025	False	p>=0.05	0.6315154575080932
SDHB-2	same plate, different well	MAD robustize	ES2	0.03852341189429433	0.07801643818957141	False	p>=0.05	1.107813881118885
SDHB-2	same plate, different well	MAD robustize	HCC44	0.4637515262515262	4.9872302619836246e-05	True	p<0.05	4.3021405798064425
SDHB-2	same plate, different well	Standardize	A549	0.01320538703579687	0.6573698616945506	False	p>=0.05	0.18219021081081077
SDHB-2	same plate, different well	Standardize	ES2	0.0234530300843807	0.24321659250988803	False	p>=0.05	0.614006800329904
SDHB-2	same plate, different well	Standardize	HCC44	0.21280982285884245	0.0020415754243896696	True	p<0.05	2.6900345707783844
SLC2A1-1	different plate, different well	MAD robustize	A549	0.11764802413530469	0.051475581169954016	False	p>=0.05	1.28839874140776
SLC2A1-1	different plate, different well	MAD robustize	ES2	0.7000844594594594	1.5079168977591674e-08	True	p<0.05	7.821622592046552
SLC2A1-1	different plate, different well	MAD robustize	HCC44	0.4074255016471997	0.0002977294510052877	True	p<0.05	3.526178203390034
SLC2A1-1	different plate, different well	Standardize	A549	0.017069408930342787	0.5269826466718444	False	p>=0.05	0.2782036856958889
SLC2A1-1	different plate, different well	Standardize	ES2	0.4486978399968596	4.9872302619836246e-05	True	p<0.05	4.3021405798064425
SLC2A1-1	different plate, different well	Standardize	HCC44	0.05552794023835539	0.14862369560722072	False	p>=0.05	0.827911943933031
SLC2A1-1	different plate, same well	MAD robustize	A549	0.34260519946003815	0.0002057848766955708	True	p<0.05	3.686586545069206
SLC2A1-1	different plate, same well	MAD robustize	ES2	0.5562453843026598	1.3692651959258441e-05	True	p<0.05	4.863512430629141
SLC2A1-1	different plate, same well	MAD robustize	HCC44	0.3341269841269841	0.0011783025646469158	True	p<0.05	2.9287431770494257
SLC2A1-1	different plate, same well	Standardize	A549	0.03344367977775644	0.1353352813959834	False	p>=0.05	0.8685889697131315
SLC2A1-1	different plate, same well	Standardize	ES2	0.31132885799181426	0.0014269628998922561	True	p<0.05	2.845587318112771
SLC2A1-1	different plate, same well	Standardize	HCC44	0.023256652865820505	0.2820133097254792	False	p>=0.05	0.5497303945035947
SLC2A1-1	same plate, different well	MAD robustize	A549	0.025184013874061665	0.2131445443567308	False	p>=0.05	0.6713257790670004
SLC2A1-1	same plate, different well	MAD robustize	ES2	0.6743133132169149	1.5079168977591674e-08	True	p<0.05	7.821622592046552
SLC2A1-1	same plate, different well	MAD robustize	HCC44	0.15717291967291966	0.0020755575008185026	True	p<0.05	2.6828652305137135
SLC2A1-1	same plate, different well	Standardize	A549	0.020243750228604817	0.35030210771738596	False	p>=0.05	0.45555724958702837
SLC2A1-1	same plate, different well	Standardize	ES2	0.5865509506646801	2.6419691494825036e-05	True	p<0.05	4.578072257988614
SLC2A1-1	same plate, different well	Standardize	HCC44	0.02503971050926675	0.19026529372875584	False	p>=0.05	0.7206404240971824
SLC2A2-2	different plate, different well	MAD robustize	A549	0.042039634401511206	0.06536423043811229	False	p>=0.05	1.1846598475944843
SLC2A2-2	different plate, different well	MAD robustize	ES2	0.6577380952380952	1.3692651959258441e-05	True	p<0.05	4.863512430629141
SLC2A2-2	different plate, different well	MAD robustize	HCC44	0.21055717998700452	0.007942720893533121	True	p<0.05	2.1000306982498205
SLC2A2-2	different plate, different well	Standardize	A549	0.018867741200366762	0.38051317796947415	False	p>=0.05	0.41963029810412494
SLC2A2-2	different plate, different well	Standardize	ES2	0.1254412390869568	0.005262508227654234	True	p<0.05	2.2788072121592133
SLC2A2-2	different plate, different well	Standardize	HCC44	0.02075943873710387	0.3090103989744498	False	p>=0.05	0.5100269052313817
SLC2A2-2	different plate, same well	MAD robustize	A549	0.19766126671920034	0.07111150689049292	False	p>=0.05	1.148060118332142
SLC2A2-2	different plate, same well	MAD robustize	ES2	0.6246527777777778	3.541986505560304e-08	True	p<0.05	7.450753097739919
SLC2A2-2	different plate, same well	MAD robustize	HCC44	0.5380555555555556	2.6419691494825036e-05	True	p<0.05	4.578072257988614
SLC2A2-2	different plate, same well	Standardize	A549	0.01889254379210401	0.4448705493675119	False	p>=0.05	0.3517663437923666
SLC2A2-2	different plate, same well	Standardize	ES2	0.09938968553519638	0.00841485179761947	True	p<0.05	2.0749535284157687
SLC2A2-2	different plate, same well	Standardize	HCC44	0.08220117145466778	0.015464819435817902	True	p<0.05	1.8106551463679286
SLC2A2-2	same plate, different well	MAD robustize	A549	0.11146102499333348	0.021079004161235405	True	p<0.05	1.6761499104185138
SLC2A2-2	same plate, different well	MAD robustize	ES2	0.875	1.5079168977591674e-08	True	p<0.05	7.821622592046552
SLC2A2-2	same plate, different well	MAD robustize	HCC44	0.3030528896207056	0.0032746834606622957	True	p<0.05	2.484830673666586
SLC2A2-2	same plate, different well	Standardize	A549	0.13135203612527238	0.0066572088917409055	True	p<0.05	2.176707815422214
SLC2A2-2	same plate, different well	Standardize	ES2	0.8055555555555557	1.5079168977591674e-08	True	p<0.05	7.821622592046552
SLC2A2-2	same plate, different well	Standardize	HCC44	0.03492239622635674	0.15580264573542435	False	p>=0.05	0.8074251717049222
SMARCB1-1	different plate, different well	MAD robustize	A549	0.022778620455311083	0.36185084523591365	False	p>=0.05	0.4414704085820358
SMARCB1-1	different plate, different well	MAD robustize	ES2	0.09924242424242424	0.007687844701438258	True	p<0.05	2.114195398230981
SMARCB1-1	different plate, different well	MAD robustize	HCC44	0.3675079567301447	0.00020496488990818265	True	p<0.05	3.688320526383502
SMARCB1-1	different plate, different well	Standardize	A549	0.013216646345285925	0.7647901025855959	False	p>=0.05	0.11645774105135251
SMARCB1-1	different plate, different well	Standardize	ES2	0.04692480174816093	0.06057142724384135	False	p>=0.05	1.2177321929402665
SMARCB1-1	different plate, different well	Standardize	HCC44	0.30008332288135214	0.0037496819370388275	True	p<0.05	2.4260055692982183
SMARCB1-1	different plate, same well	MAD robustize	A549	0.0723746918558037	0.12756305972912407	False	p>=0.05	0.8942750723113457
SMARCB1-1	different plate, same well	MAD robustize	ES2	0.3127792881216691	0.0017608233565564722	True	p<0.05	2.7542842096889677
SMARCB1-1	different plate, same well	MAD robustize	HCC44	0.6915205505279035	1.5079168977591674e-08	True	p<0.05	7.821622592046552
SMARCB1-1	different plate, same well	Standardize	A549	0.016095329331035465	0.6139383983571757	False	p>=0.05	0.2118752031189304
SMARCB1-1	different plate, same well	Standardize	ES2	0.1417694361642115	0.021373029331395493	True	p<0.05	1.6701339182351393
SMARCB1-1	different plate, same well	Standardize	HCC44	0.4767299188263046	4.00965987443809e-05	True	p<0.05	4.396892465514375
SMARCB1-1	same plate, different well	MAD robustize	A549	0.03830791277015288	0.17259168658443824	False	p>=0.05	0.762980127261931
SMARCB1-1	same plate, different well	MAD robustize	ES2	0.10455527362728173	0.00800173474404984	True	p<0.05	2.096815849495992
SMARCB1-1	same plate, different well	MAD robustize	HCC44	0.39626006303637884	0.00013135386997366747	True	p<0.05	3.8815571274195935
SMARCB1-1	same plate, different well	Standardize	A549	0.028058106235020263	0.21874705510820236	False	p>=0.05	0.6600577849747529
SMARCB1-1	same plate, different well	Standardize	ES2	0.05105777804338063	0.03754157809164876	True	p<0.05	1.4254874753990086
SMARCB1-1	same plate, different well	Standardize	HCC44	0.20840337752213003	0.004729428168154018	True	p<0.05	2.3251913663294603
SMARCB1-2	different plate, different well	MAD robustize	A549	0.01775814240994963	0.631357164027941	False	p>=0.05	0.19972488721633141
SMARCB1-2	different plate, different well	MAD robustize	ES2	0.03372366270650584	0.26288323969351646	False	p>=0.05	0.5802371017622255
SMARCB1-2	different plate, different well	MAD robustize	HCC44	0.18224498798067268	0.05123713655115705	False	p>=0.05	1.2904151493172915
SMARCB1-2	different plate, different well	Standardize	A549	0.010571276055109631	0.8997372033286827	False	p>=0.05	0.045884321461115166
SMARCB1-2	different plate, different well	Standardize	ES2	0.01258853681481537	0.8167896662915277	False	p>=0.05	0.0878897654130125
SMARCB1-2	different plate, different well	Standardize	HCC44	0.05287927292897567	0.46613312207393487	False	p>=0.05	0.33149003625887935
SMARCB1-2	different plate, same well	MAD robustize	A549	0.39707776385407967	0.00012416500131381868	True	p<0.05	3.906000802535237
SMARCB1-2	different plate, same well	MAD robustize	ES2	0.5447751322751322	1.3692651959258441e-05	True	p<0.05	4.863512430629141
SMARCB1-2	different plate, same well	MAD robustize	HCC44	0.36419084570400356	0.0001106126098128816	True	p<0.05	3.956195360734866
SMARCB1-2	different plate, same well	Standardize	A549	0.1138298509167765	0.013857222361420334	True	p<0.05	1.8583238140244078
SMARCB1-2	different plate, same well	Standardize	ES2	0.34798803124434124	0.00026394377266963806	True	p<0.05	3.578488580024519
SMARCB1-2	different plate, same well	Standardize	HCC44	0.13942953496760382	0.009114215340157475	True	p<0.05	2.0402807146237354
SMARCB1-2	same plate, different well	MAD robustize	A549	0.01559127525599979	0.5482259501103016	False	p>=0.05	0.26104041111141685
SMARCB1-2	same plate, different well	MAD robustize	ES2	0.06687736682315064	0.10518723583823192	False	p>=0.05	0.9780369573433667
SMARCB1-2	same plate, different well	MAD robustize	HCC44	0.026789244729469197	0.28585650721958056	False	p>=0.05	0.5438519170848666
SMARCB1-2	same plate, different well	Standardize	A549	0.011625841687945589	0.774833145257982	False	p>=0.05	0.11079180961690052
SMARCB1-2	same plate, different well	Standardize	ES2	0.014012220141365288	0.6956335539213103	False	p>=0.05	0.15761947794675726
SMARCB1-2	same plate, different well	Standardize	HCC44	0.011193491210156503	0.8302016819446734	False	p>=0.05	0.08081639109897061
STAT3-1	different plate, different well	MAD robustize	A549	0.011512507920255466	0.8019009689279348	False	p>=0.05	0.09587926177033826
STAT3-1	different plate, different well	MAD robustize	ES2	0.0162336507346463	0.7587811808168312	False	p>=0.05	0.11988344895991289
STAT3-1	different plate, different well	MAD robustize	HCC44	0.16913756429122598	0.00501938957929372	True	p<0.05	2.2993490952979303
STAT3-1	different plate, different well	Standardize	A549	0.010509544237136613	0.8977734824228001	False	p>=0.05	0.04683322652127891
STAT3-1	different plate, different well	Standardize	ES2	0.015980094425327208	0.7785618622160344	False	p>=0.05	0.10870687397361198
STAT3-1	different plate, different well	Standardize	HCC44	0.07714129006262353	0.08985330371967837	False	p>=0.05	1.0464659501537978
STAT3-1	different plate, same well	MAD robustize	A549	0.16217382154882154	0.0017714180660723731	True	p<0.05	2.7516789304183358
STAT3-1	different plate, same well	MAD robustize	ES2	0.04051943602750305	0.13113800098346262	False	p>=0.05	0.8822714408347341
STAT3-1	different plate, same well	MAD robustize	HCC44	0.13048762186505813	0.005062010798413313	True	p<0.05	2.295676932728473
STAT3-1	different plate, same well	Standardize	A549	0.024339717975422604	0.21543940150169133	False	p>=0.05	0.6666748660803647
STAT3-1	different plate, same well	Standardize	ES2	0.013263686885931594	0.7257557617382677	False	p>=0.05	0.13920950764068682
STAT3-1	different plate, same well	Standardize	HCC44	0.03967729007711526	0.10129768693833685	False	p>=0.05	0.9944004713365173
STAT3-1	same plate, different well	MAD robustize	A549	0.01045069573619956	0.8892300133827429	False	p>=0.05	0.05098588737370755
STAT3-1	same plate, different well	MAD robustize	ES2	0.024721747508300435	0.22586208432011678	False	p>=0.05	0.6461566683828812
STAT3-1	same plate, different well	MAD robustize	HCC44	0.045334930038990584	0.054678915014413174	False	p>=0.05	1.2621801116595972
STAT3-1	same plate, different well	Standardize	A549	0.015319237939889431	0.6228184765103889	False	p>=0.05	0.2056385121484227
STAT3-1	same plate, different well	Standardize	ES2	0.024546097618526816	0.21150016263376448	False	p>=0.05	0.6746892943366016
STAT3-1	same plate, different well	Standardize	HCC44	0.021010722038682567	0.30422723217983216	False	p>=0.05	0.5168019137015208
STAT3-2	different plate, different well	MAD robustize	A549	0.018856104895063164	0.3735158409591852	False	p>=0.05	0.4276909748518597
STAT3-2	different plate, different well	MAD robustize	ES2	0.03597136598918294	0.10260455846880251	False	p>=0.05	0.9888333441572512
STAT3-2	different plate, different well	MAD robustize	HCC44	0.08789089044715537	0.011215701990016078	True	p<0.05	1.9501735387685546
STAT3-2	different plate, different well	Standardize	A549	0.011234926533265811	0.8161854929437351	False	p>=0.05	0.08821112873755299
STAT3-2	different plate, different well	Standardize	ES2	0.01901163824601177	0.4392698621926089	False	p>=0.05	0.3572685921647643
STAT3-2	different plate, different well	Standardize	HCC44	0.03115975216417632	0.1462088623485741	False	p>=0.05	0.8350263021221267
STAT3-2	different plate, same well	MAD robustize	A549	0.15008993458166034	0.009654066059484571	True	p<0.05	2.015289733777999
STAT3-2	different plate, same well	MAD robustize	ES2	0.060984351883511645	0.03534884363977125	True	p<0.05	1.4516247886303224
STAT3-2	different plate, same well	MAD robustize	HCC44	0.07228537552179316	0.0345847757535061	True	p<0.05	1.461115035926622
STAT3-2	different plate, same well	Standardize	A549	0.017752744093153486	0.539962654471555	False	p>=0.05	0.2676362763210902
STAT3-2	different plate, same well	Standardize	ES2	0.021297266491010856	0.3871070019476524	False	p>=0.05	0.4121689731405488
STAT3-2	different plate, same well	Standardize	HCC44	0.028781770398200485	0.30231953860322547	False	p>=0.05	0.5195337839060262
STAT3-2	same plate, different well	MAD robustize	A549	0.010190996691974777	0.8912045528180204	False	p>=0.05	0.05002260352280053
STAT3-2	same plate, different well	MAD robustize	ES2	0.019984166689266496	0.3428501539427007	False	p>=0.05	0.4648956511965634
STAT3-2	same plate, different well	MAD robustize	HCC44	0.047895679745524944	0.04315780842388296	True	p<0.05	1.3649406171304632
STAT3-2	same plate, different well	Standardize	A549	0.017133002918822162	0.45075780348035754	False	p>=0.05	0.346056746071731
STAT3-2	same plate, different well	Standardize	ES2	0.02588179651441008	0.19101707870626022	False	p>=0.05	0.7189278010439262
STAT3-2	same plate, different well	Standardize	HCC44	0.026585691587290055	0.1672833271074709	False	p>=0.05	0.776547342397188
SUZ12-1	different plate, different well	MAD robustize	A549	0.10231775420392157	0.02050969499704452	True	p<0.05	1.6880407980463314
SUZ12-1	different plate, different well	MAD robustize	ES2	0.07311804451792915	0.09746389127047828	False	p>=0.05	1.0111562532916842
SUZ12-1	different plate, different well	MAD robustize	HCC44	0.40279047564596865	0.001646940968206472	True	p<0.05	2.78332196709718
SUZ12-1	different plate, different well	Standardize	A549	0.017945215867660565	0.4105481694608048	False	p>=0.05	0.38663587994838033
SUZ12-1	different plate, different well	Standardize	ES2	0.01866365742491681	0.6271438931096094	False	p>=0.05	0.20263280236896775
SUZ12-1	different plate, different well	Standardize	HCC44	0.21601772488448792	0.028120848883713783	True	p<0.05	1.5509715734122362
SUZ12-1	different plate, same well	MAD robustize	A549	0.3858062339891694	0.00013587068890524203	True	p<0.05	3.866874222588205
SUZ12-1	different plate, same well	MAD robustize	ES2	0.16532937710947054	0.0026565482681687263	True	p<0.05	2.57568228876652
SUZ12-1	different plate, same well	MAD robustize	HCC44	0.15129739212400503	0.0052999940321607625	True	p<0.05	2.275724619418288
SUZ12-1	different plate, same well	Standardize	A549	0.045068362751526016	0.06912196189468886	False	p>=0.05	1.160383943735969
SUZ12-1	different plate, same well	Standardize	ES2	0.02114142902418413	0.4123248021518811	False	p>=0.05	0.3847605407413697
SUZ12-1	different plate, same well	Standardize	HCC44	0.041803198252395625	0.08534812215564352	False	p>=0.05	1.068806029867509
SUZ12-1	same plate, different well	MAD robustize	A549	0.10784528737502054	0.01112704375608689	True	p<0.05	1.953620204124845
SUZ12-1	same plate, different well	MAD robustize	ES2	0.37140660335834674	0.00031151838301746713	True	p<0.05	3.506516320088341
SUZ12-1	same plate, different well	MAD robustize	HCC44	0.31119732672405626	0.00036102759027138086	True	p<0.05	3.442459607388662
SUZ12-1	same plate, different well	Standardize	A549	0.04645804250583663	0.07946687012442871	False	p>=0.05	1.0998138917327944
SUZ12-1	same plate, different well	Standardize	ES2	0.40894469862729227	0.00013135386997366747	True	p<0.05	3.8815571274195935
SUZ12-1	same plate, different well	Standardize	HCC44	0.11814752955219869	0.006387643685452656	True	p<0.05	2.194659317605196
SUZ12-2	different plate, different well	MAD robustize	A549	0.14623803883314754	0.008480421383148761	True	p<0.05	2.071582567574707
SUZ12-2	different plate, different well	MAD robustize	ES2	0.350524355035524	0.004697074351037739	True	p<0.05	2.3281725652181033
SUZ12-2	different plate, different well	MAD robustize	HCC44	0.49553571428571425	8.292430459574379e-05	True	p<0.05	4.08131816179217
SUZ12-2	different plate, different well	Standardize	A549	0.02509479807653658	0.19636711469325718	False	p>=0.05	0.706931241106463
SUZ12-2	different plate, different well	Standardize	ES2	0.04753741431357072	0.41509881848222296	False	p>=0.05	0.38184850277513294
SUZ12-2	different plate, different well	Standardize	HCC44	0.2086195982291317	0.005110764862050377	True	p<0.05	2.2915140997653927
SUZ12-2	different plate, same well	MAD robustize	A549	0.564482008973178	2.6419691494825036e-05	True	p<0.05	4.578072257988614
SUZ12-2	different plate, same well	MAD robustize	ES2	0.23106108203692846	0.005731592342924478	True	p<0.05	2.2417247061871706
SUZ12-2	different plate, same well	MAD robustize	HCC44	0.6985479797979798	3.541986505560304e-08	True	p<0.05	7.450753097739919
SUZ12-2	different plate, same well	Standardize	A549	0.39284695186736207	8.292430459574379e-05	True	p<0.05	4.08131816179217
SUZ12-2	different plate, same well	Standardize	ES2	0.020119382518071823	0.5913090919124356	False	p>=0.05	0.2281854432788511
SUZ12-2	different plate, same well	Standardize	HCC44	0.1347256280153086	0.003861612562849996	True	p<0.05	2.413231301311916
SUZ12-2	same plate, different well	MAD robustize	A549	0.207309119999199	0.0023422864548196505	True	p<0.05	2.6303599930638484
SUZ12-2	same plate, different well	MAD robustize	ES2	0.3994793380758293	0.0001106126098128816	True	p<0.05	3.956195360734866
SUZ12-2	same plate, different well	MAD robustize	HCC44	0.6972222222222223	3.541986505560304e-08	True	p<0.05	7.450753097739919
SUZ12-2	same plate, different well	Standardize	A549	0.03938880885598822	0.07155437253688086	False	p>=0.05	1.1453638222729385
SUZ12-2	same plate, different well	Standardize	ES2	0.32800111564863726	0.0004090920046114981	True	p<0.05	3.3881790083702135
SUZ12-2	same plate, different well	Standardize	HCC44	0.3681609416106079	0.0001787060668302426	True	p<0.05	3.7478607035314417
TXN-1	different plate, different well	MAD robustize	A549	0.02269410484251129	0.3583801345383133	False	p>=0.05	0.4456560718321838
TXN-1	different plate, different well	MAD robustize	ES2	0.11399146378313045	0.007699168560386505	True	p<0.05	2.113556172117474
TXN-1	different plate, different well	MAD robustize	HCC44	0.1106648289069224	0.017495496718770067	True	p<0.05	1.7570737228490623
TXN-1	different plate, different well	Standardize	A549	0.012711987252996751	0.7356712803479888	False	p>=0.05	0.13331619791950744
TXN-1	different plate, different well	Standardize	ES2	0.022761217715732748	0.3100844944155272	False	p>=0.05	0.508519949848249
TXN-1	different plate, different well	Standardize	HCC44	0.0501704382867294	0.07440488855096807	False	p>=0.05	1.128398529494936
TXN-1	different plate, same well	MAD robustize	A549	0.07433473088548591	0.03249138982627477	True	p<0.05	1.488231711216657
TXN-1	different plate, same well	MAD robustize	ES2	0.15278860719246548	0.003895106447836542	True	p<0.05	2.409480669165661
TXN-1	different plate, same well	MAD robustize	HCC44	0.10119537742642792	0.013329355245769087	True	p<0.05	1.8751908573360898
TXN-1	different plate, same well	Standardize	A549	0.023300320093747526	0.2501111030112191	False	p>=0.05	0.6018670285035078
TXN-1	different plate, same well	Standardize	ES2	0.020774337438331944	0.3054298394266586	False	p>=0.05	0.5150885361555273
TXN-1	different plate, same well	Standardize	HCC44	0.07906034993949546	0.047170217653656525	True	p<0.05	1.3263321198203588
TXN-1	same plate, different well	MAD robustize	A549	0.013421608029910373	0.7039572849327509	False	p>=0.05	0.15245369239312911
TXN-1	same plate, different well	MAD robustize	ES2	0.03830506011368887	0.07630861746602956	False	p>=0.05	1.1174264147762203
TXN-1	same plate, different well	MAD robustize	HCC44	0.023804074261001465	0.23571677031515892	False	p>=0.05	0.6276095180431783
TXN-1	same plate, different well	Standardize	A549	0.013638947687227268	0.6379939908758158	False	p>=0.05	0.19518341178317072
TXN-1	same plate, different well	Standardize	ES2	0.04496873068610526	0.04889535361331853	True	p<0.05	1.3107324086876513
TXN-1	same plate, different well	Standardize	HCC44	0.04032488380556496	0.10229892606121538	False	p>=0.05	0.9901289255071578
TXN-2	different plate, different well	MAD robustize	A549	0.032851311207553295	0.14861130133134126	False	p>=0.05	0.8279481628552993
TXN-2	different plate, different well	MAD robustize	ES2	0.03699212843031655	0.17871355252000926	False	p>=0.05	0.7478425120635797
TXN-2	different plate, different well	MAD robustize	HCC44	0.1515948800828509	0.07767231923300165	False	p>=0.05	1.1097337269678142
TXN-2	different plate, different well	Standardize	A549	0.01660326528825826	0.43378422768340014	False	p>=0.05	0.36272624290410754
TXN-2	different plate, different well	Standardize	ES2	0.024740598111549755	0.19457118164549397	False	p>=0.05	0.7109214835905537
TXN-2	different plate, different well	Standardize	HCC44	0.03667562683888829	0.09189796567111819	False	p>=0.05	1.0366941024069964
TXN-2	different plate, same well	MAD robustize	A549	0.032688368527024926	0.11325714040150359	False	p>=0.05	0.9459344079534029
TXN-2	different plate, same well	MAD robustize	ES2	0.08975716736014218	0.01613347122478303	True	p<0.05	1.792272181180222
TXN-2	different plate, same well	MAD robustize	HCC44	0.02308366684717923	0.2576678178609372	False	p>=0.05	0.5889398204797239
TXN-2	different plate, same well	Standardize	A549	0.017014756597684633	0.4247529379736192	False	p>=0.05	0.3718636084770027
TXN-2	different plate, same well	Standardize	ES2	0.04350678606972467	0.11618817753877736	False	p>=0.05	0.9348380603353929
TXN-2	different plate, same well	Standardize	HCC44	0.026023637323696457	0.24844935640675725	False	p>=0.05	0.6047621239309496
TXN-2	same plate, different well	MAD robustize	A549	0.033663942031082396	0.11150432974265556	False	p>=0.05	0.9527082685186455
TXN-2	same plate, different well	MAD robustize	ES2	0.06649071345584628	0.01961215692233064	True	p<0.05	1.7074746405008319
TXN-2	same plate, different well	MAD robustize	HCC44	0.01949172503085642	0.34842558050086314	False	p>=0.05	0.4578899677213636
TXN-2	same plate, different well	Standardize	A549	0.07632108298774966	0.013112115418461835	True	p<0.05	1.8823272365744952
TXN-2	same plate, different well	Standardize	ES2	0.07129790753782689	0.015338573425818805	True	p<0.05	1.8142150303547697
TXN-2	same plate, different well	Standardize	HCC44	0.02119266430988558	0.303752542657586	False	p>=0.05	0.5174800779778712
XBP-1	different plate, different well	MAD robustize	A549	0.03650864498741293	0.15754567479385184	False	p>=0.05	0.8025935153014552
XBP-1	different plate, different well	MAD robustize	ES2	0.04323111441475779	0.07286091474272496	False	p>=0.05	1.1375053806479867
XBP-1	different plate, different well	MAD robustize	HCC44	0.13706465117192154	0.0053655639171165705	True	p<0.05	2.27038462724476
XBP-1	different plate, different well	Standardize	A549	0.016375089587172466	0.5087029575941403	False	p>=0.05	0.29353573737733235
XBP-1	different plate, different well	Standardize	ES2	0.017779136140437645	0.49973616398003434	False	p>=0.05	0.3012592212024519
XBP-1	different plate, different well	Standardize	HCC44	0.06594648283834158	0.044324287610785905	True	p<0.05	1.3533582357426317
XBP-1	different plate, same well	MAD robustize	A549	0.12679067657347534	0.014916013098935525	True	p<0.05	1.8263472439220927
XBP-1	different plate, same well	MAD robustize	ES2	0.4051906365448575	7.461868350735459e-05	True	p<0.05	4.127152417457277
XBP-1	different plate, same well	MAD robustize	HCC44	0.047067821249603244	0.11245582590647873	False	p>=0.05	0.9490180405085115
XBP-1	different plate, same well	Standardize	A549	0.02188445282072028	0.2978502446329339	False	p>=0.05	0.5260020388664974
XBP-1	different plate, same well	Standardize	ES2	0.1417847083675082	0.01933386422498147	True	p<0.05	1.7136813356318437
XBP-1	different plate, same well	Standardize	HCC44	0.02584977033630199	0.20402897379007806	False	p>=0.05	0.6903081548110983
XBP-1	same plate, different well	MAD robustize	A549	0.018515756615547076	0.3964501925006756	False	p>=0.05	0.4018113669361779
XBP-1	same plate, different well	MAD robustize	ES2	0.023807408992375777	0.25944522037844875	False	p>=0.05	0.5859543256720238
XBP-1	same plate, different well	MAD robustize	HCC44	0.03895299583616577	0.1443963125562085	False	p>=0.05	0.840443897188393
XBP-1	same plate, different well	Standardize	A549	0.02543733026952516	0.18660748188415643	False	p>=0.05	0.7290709475355929
XBP-1	same plate, different well	Standardize	ES2	0.031929232353838384	0.1836502174074292	False	p>=0.05	0.7360085531951321
XBP-1	same plate, different well	Standardize	HCC44	0.032195936827538664	0.13633140876481592	False	p>=0.05	0.8654040775342284
XBP-2	different plate, different well	MAD robustize	A549	0.0407964271799961	0.06374458814083593	False	p>=0.05	1.1955566805463977
XBP-2	different plate, different well	MAD robustize	ES2	0.08880191130660468	0.013091697660066192	True	p<0.05	1.8830040328538802
XBP-2	different plate, different well	MAD robustize	HCC44	0.18425590580372697	0.0018884426300697504	True	p<0.05	2.7238962042823602
XBP-2	different plate, different well	Standardize	A549	0.020344017829229573	0.29606543223306053	False	p>=0.05	0.5286122966526235
XBP-2	different plate, different well	Standardize	ES2	0.026232420807385012	0.21799864631105997	False	p>=0.05	0.6615462031910933
XBP-2	different plate, different well	Standardize	HCC44	0.1653845491699126	0.0022356731633035322	True	p<0.05	2.650591686361965
XBP-2	different plate, same well	MAD robustize	A549	0.07716179085151532	0.03765823043185938	True	p<0.05	1.424140091428617
XBP-2	different plate, same well	MAD robustize	ES2	0.41777597402597405	7.461868350735459e-05	True	p<0.05	4.127152417457277
XBP-2	different plate, same well	MAD robustize	HCC44	0.195504457777835	0.0018765867319290878	True	p<0.05	2.7266313586008883
XBP-2	different plate, same well	Standardize	A549	0.025617442473755452	0.30062577794705936	False	p>=0.05	0.5219737824311892
XBP-2	different plate, same well	Standardize	ES2	0.09137508294580661	0.02808705719477742	True	p<0.05	1.5514937613687427
XBP-2	different plate, same well	Standardize	HCC44	0.10624108236409623	0.005652741496823911	True	p<0.05	2.2477408746265426
XBP-2	same plate, different well	MAD robustize	A549	0.07546370567413417	0.03875294199999734	True	p<0.05	1.4116953216514998
XBP-2	same plate, different well	MAD robustize	ES2	0.0728955010604627	0.01481025470969972	True	p<0.05	1.8294374723318743
XBP-2	same plate, different well	MAD robustize	HCC44	0.03531496464347713	0.11275501737757143	False	p>=0.05	0.9478641237656459
XBP-2	same plate, different well	Standardize	A549	0.18266976163335047	0.004556830244453111	True	p<0.05	2.341337149883754
XBP-2	same plate, different well	Standardize	ES2	0.1363296332046332	0.0031980651909807875	True	p<0.05	2.495112687620847
XBP-2	same plate, different well	Standardize	HCC44	0.14354642509751536	0.0034500877989860484	True	p<0.05	2.4621698527151397
YAP1-1	different plate, different well	MAD robustize	A549	0.031216596275514347	0.11851670228298067	False	p>=0.05	0.9262204412303711
YAP1-1	different plate, different well	MAD robustize	ES2	0.13183003450113814	0.008327240597316805	True	p<0.05	2.0794988871757925
YAP1-1	different plate, different well	MAD robustize	HCC44	0.024678333117985517	0.202942048328346	False	p>=0.05	0.6926279605318411
YAP1-1	different plate, different well	Standardize	A549	0.017979265530364497	0.38449741386632486	False	p>=0.05	0.4151065769220084
YAP1-1	different plate, different well	Standardize	ES2	0.2604715485934303	0.0035262028450749653	True	p<0.05	2.452692708496462
YAP1-1	different plate, different well	Standardize	HCC44	0.018430673944835066	0.4663804749133462	False	p>=0.05	0.3312596396703343
YAP1-1	different plate, same well	MAD robustize	A549	0.07034268336007442	0.01697500064934324	True	p<0.05	1.770190200434431
YAP1-1	different plate, same well	MAD robustize	ES2	0.6887566137566138	1.5079168977591674e-08	True	p<0.05	7.821622592046552
YAP1-1	different plate, same well	MAD robustize	HCC44	0.16137960135737664	0.008824115593958525	True	p<0.05	2.054328811369145
YAP1-1	different plate, same well	Standardize	A549	0.03352425238518387	0.12361712406061287	False	p>=0.05	0.9079213644420981
YAP1-1	different plate, same well	Standardize	ES2	0.43359138399645253	0.00025759947196762737	True	p<0.05	3.5890550315365295
YAP1-1	different plate, same well	Standardize	HCC44	0.0959318782992386	0.12764350838936595	False	p>=0.05	0.8940012673647535
YAP1-1	same plate, different well	MAD robustize	A549	0.06077968080662649	0.037617268624970744	True	p<0.05	1.4246127415917988
YAP1-1	same plate, different well	MAD robustize	ES2	0.039405971507121794	0.07630826794235908	False	p>=0.05	1.1174284040213942
YAP1-1	same plate, different well	MAD robustize	HCC44	0.015086054594112705	0.5288114301461552	False	p>=0.05	0.27669916623846436
YAP1-1	same plate, different well	Standardize	A549	0.07172085437710436	0.015495311044596094	True	p<0.05	1.8097997015417755
YAP1-1	same plate, different well	Standardize	ES2	0.039781459281084466	0.09353620125397422	False	p>=0.05	1.0290202718867567
YAP1-1	same plate, different well	Standardize	HCC44	0.013518833189268895	0.6218016447610665	False	p>=0.05	0.20634813351555056
YAP1-2	different plate, different well	MAD robustize	A549	0.0660779640077927	0.04946291209848443	True	p<0.05	1.305720318401888
YAP1-2	different plate, different well	MAD robustize	ES2	1.0	9.115948009443234e-17	True	p<0.05	15.653559774527022
YAP1-2	different plate, different well	MAD robustize	HCC44	0.0688766477333688	0.01961215692233064	True	p<0.05	1.7074746405008319
YAP1-2	different plate, different well	Standardize	A549	0.02278257811024226	0.31792327279858934	False	p>=0.05	0.49767767945213953
YAP1-2	different plate, different well	Standardize	ES2	1.0	9.115948009443234e-17	True	p<0.05	15.653559774527022
YAP1-2	different plate, different well	Standardize	HCC44	0.04944518051448953	0.08218264744890696	False	p>=0.05	1.0852198723959812
YAP1-2	different plate, same well	MAD robustize	A549	0.08042441430987561	0.011657575547865397	True	p<0.05	1.9333917613836786
YAP1-2	different plate, same well	MAD robustize	ES2	1.0	9.115948009443234e-17	True	p<0.05	15.653559774527022
YAP1-2	different plate, same well	MAD robustize	HCC44	0.033480973510198624	0.24201369213996438	False	p>=0.05	0.6161600627277638
YAP1-2	different plate, same well	Standardize	A549	0.023449345221000253	0.24668828422581968	False	p>=0.05	0.6078514756294302
YAP1-2	different plate, same well	Standardize	ES2	0.9166666666666666	2.852188034411228e-12	True	p<0.05	11.544821846416491
YAP1-2	different plate, same well	Standardize	HCC44	0.03562512362246004	0.2518048377592965	False	p>=0.05	0.5989359303362403
YAP1-2	same plate, different well	MAD robustize	A549	0.08440620612172185	0.026232104066197786	True	p<0.05	1.581166873432096
YAP1-2	same plate, different well	MAD robustize	ES2	1.0	9.115948009443234e-17	True	p<0.05	15.653559774527022
YAP1-2	same plate, different well	MAD robustize	HCC44	0.04635443447061905	0.07436627309866162	False	p>=0.05	1.1286239828427966
YAP1-2	same plate, different well	Standardize	A549	0.09871393226656384	0.007526407723447551	True	p<0.05	2.123412258611541
YAP1-2	same plate, different well	Standardize	ES2	1.0	9.115948009443234e-17	True	p<0.05	15.653559774527022
YAP1-2	same plate, different well	Standardize	HCC44	0.0421482617339308	0.06742139255901758	False	p>=0.05	1.1712022815621357
