# Supplementary material for: A versatile information retrieval framework for evaluating profile strength and similarity
Source: Nat Commun. 2025 Jun 4;16:5181. doi: 10.1038/s41467-025-60306-2 (PMC12137819; doi:10.1038/s41467-025-60306-2)
Supplement: Supplementary file 4 — Source Data [file 41467_2025_60306_MOESM4_ESM.zip › source_file/2_cellhealth/phenotypic_consistency_map.csv]

Metadata_gene_name	mAP	indices	p_value	corrected_p_value	below_p	p < 0.05	-log10(mAP p-value)	Cell type	markers	const
ATF4	1.0	[0, 1]	9.99999000001e-07	1.3333320000013335e-06	True	True	5.875061697685965	A549	p<0.05	1
CCNE1	1.0	[2, 3]	9.99999000001e-07	1.3333320000013335e-06	True	True	5.875061697685965	A549	p<0.05	1
CDK4	0.6066919191919191	[4, 5, 6]	0.026490973509026492	0.03178916821083179	True	True	1.4977208356011726	A549	p<0.05	1
CSNK1A1	1.0	[7, 8]	9.99999000001e-07	1.3333320000013335e-06	True	True	5.875061697685965	A549	p<0.05	1
ITGAV	1.0	[9, 10]	9.99999000001e-07	1.3333320000013335e-06	True	True	5.875061697685965	A549	p<0.05	1
KIF11	1.0	[11, 12]	9.99999000001e-07	1.3333320000013335e-06	True	True	5.875061697685965	A549	p<0.05	1
KRAS	0.4549062049062049	[13, 14, 15]	0.08638191361808638	0.08638191361808638	False	False	1.0635771792585373	A549	p>=0.05	1
MTOR	1.0	[16, 17]	9.99999000001e-07	1.3333320000013335e-06	True	True	5.875061697685965	A549	p<0.05	1
MYC	1.0	[18, 19]	9.99999000001e-07	1.3333320000013335e-06	True	True	5.875061697685965	A549	p<0.05	1
PIK3CA	1.0	[20, 21]	9.99999000001e-07	1.3333320000013335e-06	True	True	5.875061697685965	A549	p<0.05	1
PTK2	1.0	[22, 23]	9.99999000001e-07	1.3333320000013335e-06	True	True	5.875061697685965	A549	p<0.05	1
SUZ12	0.6666666666666666	[24, 25]	0.03981096018903981	0.04343013838804343	True	True	1.3622087867771246	A549	p<0.05	1
ATF4	0.625	[0, 1]	0.027955972044027957	0.03145046854953146	True	True	1.5023728800450966	ES2	p<0.05	1
BRD4	1.0	[2, 3]	9.99999000001e-07	1.2857130000012858e-06	True	True	5.890855964869196	ES2	p<0.05	1
CCND1	0.6666666666666666	[4, 5]	0.027955972044027957	0.03145046854953146	True	True	1.5023728800450966	ES2	p<0.05	1
CDK2	1.0	[6, 7]	9.99999000001e-07	1.2857130000012858e-06	True	True	5.890855964869196	ES2	p<0.05	1
CDK4	1.0	[8, 9, 10]	9.99999000001e-07	1.2857130000012858e-06	True	True	5.890855964869196	ES2	p<0.05	1
CTNNB1	0.26666666666666666	[11, 12]	0.08340191659808341	0.08830791169208832	False	False	1.0540003853205917	ES2	p>=0.05	1
EGLN1	1.0	[13, 14]	9.99999000001e-07	1.2857130000012858e-06	True	True	5.890855964869196	ES2	p<0.05	1
EZH2	1.0	[15, 16]	9.99999000001e-07	1.2857130000012858e-06	True	True	5.890855964869196	ES2	p<0.05	1
GPX4	1.0	[17, 18]	9.99999000001e-07	1.2857130000012858e-06	True	True	5.890855964869196	ES2	p<0.05	1
ITGAV	1.0	[19, 20]	9.99999000001e-07	1.2857130000012858e-06	True	True	5.890855964869196	ES2	p<0.05	1
KIF11	1.0	[21, 22]	9.99999000001e-07	1.2857130000012858e-06	True	True	5.890855964869196	ES2	p<0.05	1
MAPK1	1.0	[23, 24]	9.99999000001e-07	1.2857130000012858e-06	True	True	5.890855964869196	ES2	p<0.05	1
MTOR	1.0	[25, 26]	9.99999000001e-07	1.2857130000012858e-06	True	True	5.890855964869196	ES2	p<0.05	1
MYC	1.0	[27, 28]	9.99999000001e-07	1.2857130000012858e-06	True	True	5.890855964869196	ES2	p<0.05	1
PTK2	1.0	[29, 30]	9.99999000001e-07	1.2857130000012858e-06	True	True	5.890855964869196	ES2	p<0.05	1
RHOA	1.0	[31, 32]	9.99999000001e-07	1.2857130000012858e-06	True	True	5.890855964869196	ES2	p<0.05	1
SMARCB1	0.2222222222222222	[33, 34]	0.11137488862511137	0.11137488862511137	False	False	0.9532127172493335	ES2	p>=0.05	1
YAP1	1.0	[35, 36]	9.99999000001e-07	1.2857130000012858e-06	True	True	5.890855964869196	ES2	p<0.05	1
ATF4	0.03225806451612903	[0, 1]	0.5166114833885166	0.5166114833885166	False	False	0.286835944432857	HCC44	p>=0.05	1
ATP50	0.07179487179487179	[2, 3]	0.2236997763002237	0.26098307235026097	False	False	0.5833876605670218	HCC44	p>=0.05	1
BCL2L2	0.06051043679562651	[4, 5, 6]	0.4644255355744644	0.4816264813364816	False	False	0.3172896422192324	HCC44	p>=0.05	1
BRD4	1.0	[7, 8]	9.99999000001e-07	2.3333310000023335e-06	True	True	5.63202364899967	HCC44	p<0.05	1
CCNE1	0.6666666666666666	[9, 10]	0.017043982956017042	0.03181543485123181	True	True	1.4973621364793113	HCC44	p<0.05	1
CDK2	1.0	[11, 12]	9.99999000001e-07	2.3333310000023335e-06	True	True	5.63202364899967	HCC44	p<0.05	1
CDK4	0.4138888888888889	[13, 14, 15]	0.037666962333037665	0.05550920764868708	True	False	1.2556349718441238	HCC44	p<0.05	1
COX5B	0.06349206349206349	[16, 17]	0.25831874168125835	0.2893169906830093	False	False	0.538626060844935	HCC44	p>=0.05	1
CSNK1A1	1.0	[18, 19]	9.99999000001e-07	2.3333310000023335e-06	True	True	5.63202364899967	HCC44	p<0.05	1
CTNNB1	0.060897435897435896	[20, 21]	0.27568972431027566	0.2968966261802969	False	False	0.5273947375322987	HCC44	p>=0.05	1
DOT1L	0.26666666666666666	[22, 23]	0.05135494864505136	0.0718969281030719	False	False	1.1432896650605842	HCC44	p>=0.05	1
EGFR	0.2121212121212121	[24, 25]	0.06846193153806847	0.08713336741208715	False	False	1.0598155016180768	HCC44	p>=0.05	1
EGLN1	1.0	[26, 27]	9.99999000001e-07	2.3333310000023335e-06	True	True	5.63202364899967	HCC44	p<0.05	1
GPX4	0.41666666666666663	[28, 29]	0.034070965929034074	0.052999280334052996	True	False	1.275730027551505	HCC44	p<0.05	1
HIF1a	1.0	[30, 31]	9.99999000001e-07	2.3333310000023335e-06	True	True	5.63202364899967	HCC44	p<0.05	1
ITGAV	1.0	[32, 33]	9.99999000001e-07	2.3333310000023335e-06	True	True	5.63202364899967	HCC44	p<0.05	1
JAK3	0.6666666666666666	[34, 35]	0.017043982956017042	0.03181543485123181	True	True	1.4973621364793113	HCC44	p<0.05	1
KIF11	1.0	[36, 37]	9.99999000001e-07	2.3333310000023335e-06	True	True	5.63202364899967	HCC44	p<0.05	1
KRAS	0.5361111111111111	[38, 39, 40]	0.016543983456016546	0.03181543485123181	True	True	1.4973621364793113	HCC44	p<0.05	1
MTOR	1.0	[41, 42]	9.99999000001e-07	2.3333310000023335e-06	True	True	5.63202364899967	HCC44	p<0.05	1
MYC	1.0	[43, 44]	9.99999000001e-07	2.3333310000023335e-06	True	True	5.63202364899967	HCC44	p<0.05	1
PIK3CA	0.07777777777777778	[45, 46]	0.20664179335820665	0.25156392234912117	False	False	0.5993516424325209	HCC44	p>=0.05	1
PTK2	1.0	[47, 48]	9.99999000001e-07	2.3333310000023335e-06	True	True	5.63202364899967	HCC44	p<0.05	1
RAC1	0.35	[49, 50]	0.034070965929034074	0.052999280334052996	True	False	1.275730027551505	HCC44	p<0.05	1
RHOA	1.0	[51, 52]	9.99999000001e-07	2.3333310000023335e-06	True	True	5.63202364899967	HCC44	p<0.05	1
SDHB	0.375	[53, 54]	0.034070965929034074	0.052999280334052996	True	False	1.275730027551505	HCC44	p<0.05	1
SMARCB1	0.20512820512820512	[55, 56]	0.06846193153806847	0.08713336741208715	False	False	1.0598155016180768	HCC44	p>=0.05	1
SUZ12	1.0	[57, 58]	9.99999000001e-07	2.3333310000023335e-06	True	True	5.63202364899967	HCC44	p<0.05	1
