# Supplementary material for: A versatile information retrieval framework for evaluating profile strength and similarity
Source: Nat Commun. 2025 Jun 4;16:5181. doi: 10.1038/s41467-025-60306-2 (PMC12137819; doi:10.1038/s41467-025-60306-2)
Supplement: Supplementary file 4 — Source Data [file 41467_2025_60306_MOESM4_ESM.zip › source_file/2_cellhealth/phenotypic_activity_ap.csv]

Metadata_Plate	Metadata_Well	Metadata_WellCol	Metadata_WellRow	Metadata_cell_line	Metadata_gene_name	Metadata_pert_name	Metadata_control_index	Metadata_is_control	n_pos_pairs	n_total_pairs	average_precision	p_value	p < 0.05	-log10(AP p-value)	Cell type	markers
SQ00014610	A02	2	A	A549	MCL1	MCL1-5	-1	0	5	197	0.07852223966509679	0.21289258508242515	False	0.6718394645075002	A549	p>=0.05
SQ00014610	A03	3	A	A549	AKT1	AKT1-1	-1	0	5	197	0.03223945501615085	0.6357403478939155	False	0.19672022476331513	A549	p>=0.05
SQ00014610	A04	4	A	A549	KRAS	KRAS-2B	-1	0	5	197	0.026398394930679248	0.7946724231940435	False	0.09981185765437507	A549	p>=0.05
SQ00014610	A05	5	A	A549	AKT1	AKT1-2	-1	0	5	197	0.13860546010329924	0.09752404073189044	False	1.0108883128120751	A549	p>=0.05
SQ00014610	A07	7	A	A549	BRAF1	BRAF1-1	-1	0	5	197	0.23859204287775718	0.03731996286660433	True	1.4280587970487117	A549	p<0.05
SQ00014610	A09	9	A	A549	BRAF	BRAF-2	-1	0	5	197	0.09751405393866078	0.16015546210709108	False	0.7954582451205627	A549	p>=0.05
SQ00014610	A10	10	A	A549	MYC	MYC-2	-1	0	5	197	0.8833333333333334	9.090899766306393e-06	True	5.041393130617038	A549	p<0.05
SQ00014610	A11	11	A	A549	BRD4	BRD4-1	-1	0	5	197	0.05363960369395082	0.3476230369831895	False	0.45889145056870684	A549	p>=0.05
SQ00014610	A12	12	A	A549	MYC	MYC-1	-1	0	5	197	1.0	9.090899766306393e-06	True	5.041393130617038	A549	p<0.05
SQ00014610	A13	13	A	A549	BRD4	BRD4-2	-1	0	5	197	0.04414484661789244	0.4461301381572467	False	0.3505384371635138	A549	p>=0.05
SQ00014610	A14	14	A	A549	MCL1	MCL1-2	-1	0	5	197	0.03313286528818353	0.6178266757002501	False	0.20913334423898275	A549	p>=0.05
SQ00014610	A15	15	A	A549	CDK4	CDK4-1	-1	0	5	197	0.31115384615384617	0.008955093252719665	True	2.047929887321292	A549	p<0.05
SQ00014610	A16	16	A	A549	BCL2L2	BCL2L2-4	-1	0	5	197	0.0901334620435744	0.17935337942820215	False	0.7462904358087953	A549	p>=0.05
SQ00014610	A17	17	A	A549	CDK4	CDK4-2	-1	0	5	197	0.19333119315141786	0.0773374817220334	False	1.1116099736132354	A549	p>=0.05
SQ00014610	A18	18	A	A549	MAPK1	MAPK1-2	-1	0	5	197	0.036571239028373136	0.5550935689140769	False	0.25563380419634724	A549	p>=0.05
SQ00014610	A19	19	A	A549	CHEK2	CHEK2-1	-1	0	5	197	0.06375321845910081	0.28039761550763515	False	0.552225683916076	A549	p>=0.05
SQ00014610	A20	20	A	A549	MAPK1	MAPK1-1	-1	0	5	197	0.050068653528871375	0.37855962227130757	False	0.4218657103931628	A549	p>=0.05
SQ00014610	A21	21	A	A549	CHEK2	CHEK2-2	-1	0	5	197	0.07376218870025388	0.23082161650938146	False	0.6367235218112045	A549	p>=0.05
SQ00014610	A22	22	A	A549	KRAS	KRAS-2A	-1	0	5	197	0.9266666666666665	9.090899766306393e-06	True	5.041393130617038	A549	p<0.05
SQ00014610	A23	23	A	A549	CSNK1A1	CSNK1A1-1	-1	0	5	197	0.628030303030303	7.85713512284149e-05	True	4.104735778024784	A549	p<0.05
SQ00014610	A24	24	A	A549	KRAS	KRAS-1	-1	0	5	197	0.4703177257525084	0.0004999995182611441	True	3.3010304140972364	A549	p<0.05
SQ00014610	C01	1	C	A549	CSNK1A1	CSNK1A1-2	-1	0	5	197	0.3434666415141797	0.005416661345710358	True	2.266268316025649	A549	p<0.05
SQ00014610	C02	2	C	A549	HIF1a	HIF1a-2	-1	0	5	197	0.036534576534576535	0.5550935689140769	False	0.25563380419634724	A549	p>=0.05
SQ00014610	C03	3	C	A549	CTNNB1	CTNNB1-1	-1	0	5	197	0.2429293108619869	0.03287445715799624	True	1.4831414097640325	A549	p<0.05
SQ00014610	C04	4	C	A549	HIF1a	HIF1a-1	-1	0	5	197	0.02936093776200525	0.7045647639821009	False	0.15207908013119717	A549	p>=0.05
SQ00014610	C05	5	C	A549	CTNNB1	CTNNB1-2	-1	0	5	197	0.06005366894113697	0.30091637463280646	False	0.5215541790954774	A549	p>=0.05
SQ00014610	C06	6	C	A549	GPX4	GPX4-2	-1	0	5	197	0.058340125195461855	0.31309345565234636	False	0.5043260100061359	A549	p>=0.05
SQ00014610	C07	7	C	A549	DOT1L	DOT1L-1	-1	0	5	197	0.02955405142743366	0.7008874929079445	False	0.15435168978037064	A549	p>=0.05
SQ00014610	C08	8	C	A549	GPX4	GPX4-1	-1	0	5	197	0.03156688998502916	0.652540605002587	False	0.18539245873315022	A549	p>=0.05
SQ00014610	C09	9	C	A549	DOT1L	DOT1L-2	-1	0	5	197	0.07493996247654784	0.22502505544866067	False	0.647769122611862	A549	p>=0.05
SQ00014610	C10	10	C	A549	GLS	GLS-2	-1	0	5	197	0.6103703703703703	0.0001517239885790081	True	3.81894574891754	A549	p<0.05
SQ00014610	C11	11	C	A549	EGFR	EGFR-1	-1	0	5	197	0.13533484533484533	0.10154535147276791	False	0.9933399528690612	A549	p>=0.05
SQ00014610	C12	12	C	A549	GLS	GLS-1	-1	0	5	197	0.02274553797827721	0.8962955571673243	False	0.04754875631879115	A549	p>=0.05
SQ00014610	C13	13	C	A549	EGFR	EGFR-2	-1	0	5	197	0.10324374869580936	0.15093785524368286	False	0.8212018254222099	A549	p>=0.05
SQ00014610	C15	15	C	A549	ERBB3	ERBB3-1	-1	0	5	197	0.0414483163979142	0.47624268225119815	False	0.3221716844550977	A549	p>=0.05
SQ00014610	C17	17	C	A549	ERBB3	ERBB3-2	-1	0	5	197	0.03622350697453838	0.5585877518904837	False	0.2529085912714155	A549	p>=0.05
SQ00014610	C18	18	C	A549	ERBB2	ERBB2-2	-1	0	5	197	0.12852038153372336	0.11063552173701201	False	0.9561054117514738	A549	p>=0.05
SQ00014610	C19	19	C	A549	ITGAV	ITGAV-1	-1	0	5	197	1.0	9.090899766306393e-06	True	5.041393130617038	A549	p<0.05
SQ00014610	C20	20	C	A549	ERBB2	ERBB2-1	-1	0	5	197	0.15328917179127557	0.08748926100183706	False	1.0580452518219097	A549	p>=0.05
SQ00014610	C21	21	C	A549	ITGAV	ITGAV-2	-1	0	5	197	1.0	9.090899766306393e-06	True	5.041393130617038	A549	p<0.05
SQ00014610	C22	22	C	A549	EGLN1	EGLN1-9	-1	0	5	197	0.12269695227142034	0.1222764716503468	False	0.9126571015528564	A549	p>=0.05
SQ00014610	C23	23	C	A549	JAK3	JAK3-1	-1	0	5	197	0.0425312962839028	0.4658296199168189	False	0.3317729001777937	A549	p>=0.05
SQ00014610	C24	24	C	A549	EGLN1	EGLN1-8	-1	0	5	197	0.04695588632892708	0.40884703860314614	False	0.38843914362049775	A549	p>=0.05
SQ00014610	D09	9	D	A549	PRDX1	PRDX1-1	-1	0	5	197	0.05567217664404365	0.3295286626055621	False	0.48210680422611996	A549	p>=0.05
SQ00014610	D11	11	D	A549	PRDX1	PRDX1-2	-1	0	5	197	0.08272539751091024	0.201754700889927	False	0.6951763374149585	A549	p>=0.05
SQ00014610	D14	14	D	A549	YAP1	YAP1-2	-1	0	5	197	0.06652462607032011	0.2678024145617242	False	0.5721855116178647	A549	p>=0.05
SQ00014610	D16	16	D	A549	YAP1	YAP1-1	-1	0	5	197	0.10550778050778051	0.1470542094051438	False	0.8325225393632298	A549	p>=0.05
SQ00014610	E01	1	E	A549	JAK3	JAK3-2	-1	0	5	197	0.031697374972157806	0.6496769102180706	False	0.18730256796308073	A549	p>=0.05
SQ00014610	E02	2	E	A549	COX5B	COX5B-2	-1	0	5	197	0.2628282244071718	0.020791887375660716	True	1.6821060859628707	A549	p<0.05
SQ00014610	E03	3	E	A549	KIF11	KIF11-1	-1	0	5	197	0.6644444444444444	4.3902393993382096e-05	True	4.357511797075243	A549	p<0.05
SQ00014610	E04	4	E	A549	COX5B	COX5B-1	-1	0	5	197	0.03266381921790827	0.6256982352998521	False	0.20363506989161279	A549	p>=0.05
SQ00014610	E05	5	E	A549	KIF11	KIF11-2	-1	0	5	197	0.42324016563147	0.001818748160076211	True	2.7402274330207543	A549	p<0.05
SQ00014610	E06	6	E	A549	CDK2	CDK2-2	-1	0	5	197	0.9428571428571428	9.090899766306393e-06	True	5.041393130617038	A549	p<0.05
SQ00014610	E07	7	E	A549	MTOR	MTOR-1	-1	0	5	197	0.23217587836449555	0.046229224379469705	True	1.335083392967761	A549	p<0.05
SQ00014610	E08	8	E	A549	CDK2	CDK2-1	-1	0	5	197	0.06073022553295866	0.29590299612359156	False	0.5288506374302581	A549	p>=0.05
SQ00014610	E09	9	E	A549	MTOR	MTOR-2	-1	0	5	197	0.05186195190692942	0.36379401112945986	False	0.43914445468110286	A549	p>=0.05
SQ00014610	E10	10	E	A549	CCNE1	CCNE1-2	-1	0	5	197	0.6015331010452962	0.00015319133223222687	True	3.8147658069632624	A549	p<0.05
SQ00014610	E11	11	E	A549	PIK3CA	PIK3CA-1	-1	0	5	197	0.036717170039344604	0.5537271028450826	False	0.2567042188973225	A549	p>=0.05
SQ00014610	E12	12	E	A549	CCNE1	CCNE1-1	-1	0	5	197	0.8100000000000002	9.090899766306393e-06	True	5.041393130617038	A549	p<0.05
SQ00014610	E13	13	E	A549	PIK3CA	PIK3CA-2	-1	0	5	197	0.4769030969030969	0.000483185347515793	True	3.3158862440672268	A549	p<0.05
SQ00014610	E14	14	E	A549	CCND1	CCND1-2	-1	0	5	197	1.0	9.090899766306393e-06	True	5.041393130617038	A549	p<0.05
SQ00014610	E15	15	E	A549	RAC1	RAC1-1	-1	0	5	197	0.11222041055228063	0.13979778570287368	False	0.8544997074504175	A549	p>=0.05
SQ00014610	E16	16	E	A549	CCND1	CCND1-1	-1	0	5	197	0.19591269841269843	0.0773071971806613	False	1.111780072053949	A549	p>=0.05
SQ00014610	E17	17	E	A549	RAC1	RAC1-2	-1	0	5	197	0.023875458602640117	0.8676494841706263	False	0.06165568707577974	A549	p>=0.05
SQ00014610	E18	18	E	A549	BRCA1	BRCA1-2	-1	0	5	197	0.11652600356661935	0.13495581550198002	False	0.8698083961315377	A549	p>=0.05
SQ00014610	E19	19	E	A549	RHOA	RHOA-1	-1	0	5	197	0.027500000000000004	0.7617808483514684	False	0.11816994997361387	A549	p>=0.05
SQ00014610	E20	20	E	A549	BRCA1	BRCA1-1	-1	0	5	197	0.0359139435464078	0.5641975101915379	False	0.24856883472170535	A549	p>=0.05
SQ00014610	E21	21	E	A549	RHOA	RHOA-2	-1	0	5	197	0.026786207100153992	0.7848362057981357	False	0.10522097043996945	A549	p>=0.05
SQ00014610	E22	22	E	A549	BCL2L2	BCL2L2-2	-1	0	5	197	0.029868829669036555	0.6917820584624204	False	0.1600307057096443	A549	p>=0.05
SQ00014610	E23	23	E	A549	SDHB	SDHB-1	-1	0	5	197	0.07678022259155826	0.2198232706091807	False	0.6579263348324108	A549	p>=0.05
SQ00014610	E24	24	E	A549	BCL2L2	BCL2L2-1	-1	0	5	197	0.041434694726829556	0.47624268225119815	False	0.3221716844550977	A549	p>=0.05
SQ00014610	F09	9	F	A549	RAF1	RAF1-1	-1	0	5	197	0.15564118513849376	0.0858492965315595	False	1.0662632591951278	A549	p>=0.05
SQ00014610	F11	11	F	A549	RAF1	RAF1-2	-1	0	5	197	0.12755163576059098	0.11209591362450527	False	0.9504102190078411	A549	p>=0.05
SQ00014610	F14	14	F	A549	XBP	XBP-2	-1	0	5	197	0.07647759103641456	0.2204116370718358	False	0.6567654797718603	A549	p>=0.05
SQ00014610	F16	16	F	A549	XBP	XBP-1	-1	0	5	197	0.0913064713064713	0.17576244111373046	False	0.7550739242551573	A549	p>=0.05
SQ00014610	G01	1	G	A549	SDHB	SDHB-2	-1	0	5	197	0.24090592486178225	0.03461511805653572	True	1.460734182867666	A549	p<0.05
SQ00014610	G02	2	G	A549	BCL2	BCL2-2	-1	0	5	197	0.3004521581359817	0.01041058555788157	True	1.9825248423045638	A549	p<0.05
SQ00014610	G03	3	G	A549	SMARCB1	SMARCB1-1	-1	0	5	197	0.04436023518591512	0.44374072473812726	False	0.3528707116543679	A549	p>=0.05
SQ00014610	G04	4	G	A549	BCL2	BCL2-1	-1	0	5	197	0.03579500150999231	0.5643457519501793	False	0.248454739710383	A549	p>=0.05
SQ00014610	G05	5	G	A549	SMARCB1	SMARCB1-2	-1	0	5	197	0.15658535576535307	0.08547760484632382	False	1.0681476556305514	A549	p>=0.05
SQ00014610	G06	6	G	A549	AURKB	AURKB-2	-1	0	5	197	0.035091099376813664	0.5744485855102539	False	0.24074883560651744	A549	p>=0.05
SQ00014610	G07	7	G	A549	STAT3	STAT3-1	-1	0	5	197	0.05219067135050741	0.36242381091366443	False	0.44078327730672934	A549	p>=0.05
SQ00014610	G08	8	G	A549	CDK4	CDK4-3	-1	0	5	197	0.4430560667402773	0.0009393433278777683	True	3.027175645060159	A549	p<0.05
SQ00014610	G09	9	G	A549	STAT3	STAT3-2	-1	0	5	197	0.034926562659141694	0.5766233637844137	False	0.2391077647277628	A549	p>=0.05
SQ00014610	G10	10	G	A549	ATP50	ATP50-2	-1	0	5	197	0.18365359074664347	0.0790633144788444	False	1.1020249831918885	A549	p>=0.05
SQ00014610	G11	11	G	A549	SUZ12	SUZ12-1	-1	0	5	197	0.12570363940836599	0.11572676800912425	False	0.9365661755851923	A549	p>=0.05
SQ00014610	G12	12	G	A549	ATP50	ATP50-1	-1	0	5	197	0.05978446840515805	0.30265208755992823	False	0.5190563261702934	A549	p>=0.05
SQ00014610	G13	13	G	A549	SUZ12	SUZ12-2	-1	0	5	197	0.076303482832671	0.2204116370718358	False	0.6567654797718603	A549	p>=0.05
SQ00014610	G14	14	G	A549	ATF4	ATF4-2	-1	0	5	197	0.8476190476190476	9.090899766306393e-06	True	5.041393130617038	A549	p<0.05
SQ00014610	G15	15	G	A549	EZH2	EZH2-1	-1	0	5	197	0.08002814196113164	0.20844747074121653	False	0.6810033701457293	A549	p>=0.05
SQ00014610	G16	16	G	A549	ATF4	ATF4-1	-1	0	5	197	0.76	9.090899766306393e-06	True	5.041393130617038	A549	p<0.05
SQ00014610	G17	17	G	A549	EZH2	EZH2-2	-1	0	5	197	0.025090265804351548	0.8296667501844208	False	0.08109631439315285	A549	p>=0.05
SQ00014610	G18	18	G	A549	ARID1B	ARID1B-2	-1	0	5	197	0.0618155694754442	0.2908485637532408	False	0.5363330764610483	A549	p>=0.05
SQ00014610	G19	19	G	A549	PTK2	PTK2-1	-1	0	5	197	0.4422394678492239	0.0009560966069196783	True	3.0194982230665937	A549	p<0.05
SQ00014610	G20	20	G	A549	ARID1B	ARID1B-1	-1	0	5	197	0.1061936802232855	0.1469917670644895	False	0.8327069891878219	A549	p>=0.05
SQ00014610	G21	21	G	A549	PTK2	PTK2-2	-1	0	5	197	1.0	9.090899766306393e-06	True	5.041393130617038	A549	p<0.05
SQ00014610	H09	9	H	A549	SLC2A1	SLC2A1-1	-1	0	5	197	0.056229351830847894	0.3255069617507527	False	0.48743971856244306	A549	p>=0.05
SQ00014610	H11	11	H	A549	SLC2A2	SLC2A2-2	-1	0	5	197	0.09565407947264487	0.16358841033208937	False	0.7862474678230904	A549	p>=0.05
SQ00014610	H14	14	H	A549	TXN	TXN-2	-1	0	5	197	0.09104821477805349	0.17613336351347267	False	0.7541583713615776	A549	p>=0.05
SQ00014610	H16	16	H	A549	TXN	TXN-1	-1	0	5	197	0.05109152578844546	0.3685290879827088	False	0.43352822761004284	A549	p>=0.05
SQ00014610	I04	4	I	A549	PTK2	PTK2-2	-1	0	5	197	0.8833333333333334	9.090899766306393e-06	True	5.041393130617038	A549	p<0.05
SQ00014610	I05	5	I	A549	ARID1B	ARID1B-1	-1	0	5	197	0.09293134100826408	0.17190834607235642	False	0.7647030380006679	A549	p>=0.05
SQ00014610	I06	6	I	A549	PTK2	PTK2-1	-1	0	5	197	0.8761904761904763	9.090899766306393e-06	True	5.041393130617038	A549	p<0.05
SQ00014610	I07	7	I	A549	ARID1B	ARID1B-2	-1	0	5	197	0.08855714999643036	0.18505351962866606	False	0.7327026504187925	A549	p>=0.05
SQ00014610	I08	8	I	A549	EZH2	EZH2-2	-1	0	5	197	0.05624422302770238	0.3255069617507527	False	0.48743971856244306	A549	p>=0.05
SQ00014610	I09	9	I	A549	ATF4	ATF4-1	-1	0	5	197	0.29653679653679654	0.01121567489177573	True	1.9501745880680528	A549	p<0.05
SQ00014610	I10	10	I	A549	EZH2	EZH2-1	-1	0	5	197	0.26231968428397	0.020813771748337255	True	1.6816492123850948	A549	p<0.05
SQ00014610	I11	11	I	A549	ATF4	ATF4-2	-1	0	5	197	0.7888888888888889	9.090899766306393e-06	True	5.041393130617038	A549	p<0.05
SQ00014610	I12	12	I	A549	SUZ12	SUZ12-2	-1	0	5	197	0.39279176201372995	0.0028133304375741216	True	2.5507792551128086	A549	p<0.05
SQ00014610	I13	13	I	A549	ATP50	ATP50-1	-1	0	5	197	0.05661088839041414	0.32417864554668696	False	0.48921559660251285	A549	p>=0.05
SQ00014610	I14	14	I	A549	SUZ12	SUZ12-1	-1	0	5	197	0.20566436251920123	0.0773071971806613	False	1.111780072053949	A549	p>=0.05
SQ00014610	I15	15	I	A549	ATP50	ATP50-2	-1	0	5	197	0.06316168042483832	0.28343722224235535	False	0.5475431168515954	A549	p>=0.05
SQ00014610	I16	16	I	A549	STAT3	STAT3-2	-1	0	5	197	0.05180037208253467	0.36379401112945986	False	0.43914445468110286	A549	p>=0.05
SQ00014610	I17	17	I	A549	CDK4	CDK4-3	-1	0	5	197	0.4376940133037694	0.0010991988703608513	True	2.958923726605759	A549	p<0.05
SQ00014610	I18	18	I	A549	STAT3	STAT3-1	-1	0	5	197	0.030368151134734005	0.6843669631264426	False	0.16471096359351511	A549	p>=0.05
SQ00014610	I19	19	I	A549	AURKB	AURKB-2	-1	0	5	197	0.032230225708486576	0.6357403478939155	False	0.19672022476331513	A549	p>=0.05
SQ00014610	I20	20	I	A549	SMARCB1	SMARCB1-2	-1	0	5	197	0.10778082818576984	0.14505445855469426	False	0.838468917699358	A549	p>=0.05
SQ00014610	I21	21	I	A549	BCL2	BCL2-1	-1	0	5	197	0.026158804931885125	0.7991668239287798	False	0.0973625534153622	A549	p>=0.05
SQ00014610	I22	22	I	A549	SMARCB1	SMARCB1-1	-1	0	5	197	0.0620045627394765	0.29005641021679357	False	0.5375175322270036	A549	p>=0.05
SQ00014610	I23	23	I	A549	BCL2	BCL2-2	-1	0	5	197	0.02916520689150804	0.7077903984706736	False	0.15009533307952608	A549	p>=0.05
SQ00014610	I24	24	I	A549	SDHB	SDHB-2	-1	0	5	197	0.41079365079365077	0.0026427455537931157	True	2.5779446491661204	A549	p<0.05
SQ00014610	J09	9	J	A549	TXN	TXN-1	-1	0	5	197	0.022280430827086483	0.9085973840941869	False	0.0416285178791907	A549	p>=0.05
SQ00014610	J11	11	J	A549	TXN	TXN-2	-1	0	5	197	0.03001490406691858	0.6917820584624204	False	0.1600307057096443	A549	p>=0.05
SQ00014610	J14	14	J	A549	SLC2A2	SLC2A2-2	-1	0	5	197	0.2918824214607347	0.011980757475472413	True	1.9215157230971036	A549	p<0.05
SQ00014610	J16	16	J	A549	SLC2A1	SLC2A1-1	-1	0	5	197	0.14211081986311344	0.09521872681729934	False	1.0212776298339723	A549	p>=0.05
SQ00014610	K01	1	K	A549	BCL2L2	BCL2L2-1	-1	0	5	197	0.04532272749759213	0.4292582265657721	False	0.3672813730036576	A549	p>=0.05
SQ00014610	K02	2	K	A549	SDHB	SDHB-1	-1	0	5	197	0.2315036351253655	0.0472251940699457	True	1.3258262486875827	A549	p<0.05
SQ00014610	K03	3	K	A549	BCL2L2	BCL2L2-2	-1	0	5	197	0.05902659634031611	0.30801923651444285	False	0.5114221599567146	A549	p>=0.05
SQ00014610	K04	4	K	A549	RHOA	RHOA-2	-1	0	5	197	0.04296911950723203	0.4600059527617234	False	0.3372365482426844	A549	p>=0.05
SQ00014610	K05	5	K	A549	BRCA1	BRCA1-1	-1	0	5	197	0.031716315582799325	0.6496769102180706	False	0.18730256796308073	A549	p>=0.05
SQ00014610	K06	6	K	A549	RHOA	RHOA-1	-1	0	5	197	0.10109047886420149	0.1540419547573516	False	0.812360978916193	A549	p>=0.05
SQ00014610	K07	7	K	A549	BRCA1	BRCA1-2	-1	0	5	197	0.057386708709335064	0.31862185506397867	False	0.4967244381765816	A549	p>=0.05
SQ00014610	K08	8	K	A549	RAC1	RAC1-2	-1	0	5	197	0.06778776465217143	0.2607964887851622	False	0.583698259993392	A549	p>=0.05
SQ00014610	K09	9	K	A549	CCND1	CCND1-1	-1	0	5	197	0.3548418454139647	0.004552443140557596	True	2.3417554697826395	A549	p<0.05
SQ00014610	K10	10	K	A549	RAC1	RAC1-1	-1	0	5	197	0.23965416762518207	0.036069311800614075	True	1.4428621439041778	A549	p<0.05
SQ00014610	K11	11	K	A549	CCND1	CCND1-2	-1	0	5	197	0.9428571428571428	9.090899766306393e-06	True	5.041393130617038	A549	p<0.05
SQ00014610	K12	12	K	A549	PIK3CA	PIK3CA-2	-1	0	5	197	0.27270689293945105	0.01706180078062144	True	1.7679751333200795	A549	p<0.05
SQ00014610	K13	13	K	A549	CCNE1	CCNE1-1	-1	0	5	197	0.5990384615384615	0.00015319133223222687	True	3.8147658069632624	A549	p<0.05
SQ00014610	K14	14	K	A549	PIK3CA	PIK3CA-1	-1	0	5	197	0.13749801041365553	0.09836340358502058	False	1.0071664521515076	A549	p>=0.05
SQ00014610	K15	15	K	A549	CCNE1	CCNE1-2	-1	0	5	197	0.5756132756132757	0.00016249983900706866	True	3.7891470649520382	A549	p<0.05
SQ00014610	K16	16	K	A549	MTOR	MTOR-2	-1	0	5	197	0.5787549407114625	0.00015789458350474507	True	3.8016327679926443	A549	p<0.05
SQ00014610	K17	17	K	A549	CDK2	CDK2-1	-1	0	5	197	0.10072463768115943	0.15442016671915523	False	0.8112959829969058	A549	p>=0.05
SQ00014610	K18	18	K	A549	MTOR	MTOR-1	-1	0	5	197	0.6740896358543417	4.3902393993382096e-05	True	4.357511797075243	A549	p<0.05
SQ00014610	K19	19	K	A549	CDK2	CDK2-2	-1	0	5	197	0.8766666666666666	9.090899766306393e-06	True	5.041393130617038	A549	p<0.05
SQ00014610	K20	20	K	A549	KIF11	KIF11-2	-1	0	5	197	0.5245833333333334	0.0002685711660888046	True	3.570940615199341	A549	p<0.05
SQ00014610	K21	21	K	A549	COX5B	COX5B-1	-1	0	5	197	0.02856161702568888	0.7271120522884613	False	0.13839865662282078	A549	p>=0.05
SQ00014610	K22	22	K	A549	KIF11	KIF11-1	-1	0	5	197	0.6218196457326892	9.17646149686976e-05	True	4.0373247532907435	A549	p<0.05
SQ00014610	K23	23	K	A549	COX5B	COX5B-2	-1	0	5	197	0.06390108244555684	0.28039761550763515	False	0.552225683916076	A549	p>=0.05
SQ00014610	K24	24	K	A549	JAK3	JAK3-2	-1	0	5	197	0.14228951724603897	0.09521872681729934	False	1.0212776298339723	A549	p>=0.05
SQ00014610	L09	9	L	A549	XBP	XBP-1	-1	0	5	197	0.02998081538923123	0.6917820584624204	False	0.1600307057096443	A549	p>=0.05
SQ00014610	L11	11	L	A549	XBP	XBP-2	-1	0	5	197	0.12585213032581452	0.11572676800912425	False	0.9365661755851923	A549	p>=0.05
SQ00014610	L14	14	L	A549	RAF1	RAF1-2	-1	0	5	197	0.0515940827264643	0.365314325252613	False	0.43733329724831027	A549	p>=0.05
SQ00014610	L16	16	L	A549	RAF1	RAF1-1	-1	0	5	197	0.03319393157144705	0.6178266757002501	False	0.20913334423898275	A549	p>=0.05
SQ00014610	M01	1	M	A549	EGLN1	EGLN1-8	-1	0	5	197	0.11314679005878585	0.13889361483355364	False	0.8573177190305152	A549	p>=0.05
SQ00014610	M02	2	M	A549	JAK3	JAK3-1	-1	0	5	197	0.16287979051323406	0.08268647459374756	False	1.0825655241801506	A549	p>=0.05
SQ00014610	M03	3	M	A549	EGLN1	EGLN1-9	-1	0	5	197	0.037509809258125235	0.5379728128611448	False	0.269239671401873	A549	p>=0.05
SQ00014610	M04	4	M	A549	ITGAV	ITGAV-2	-1	0	5	197	1.0	9.090899766306393e-06	True	5.041393130617038	A549	p<0.05
SQ00014610	M05	5	M	A549	ERBB2	ERBB2-1	-1	0	5	197	0.75	9.090899766306393e-06	True	5.041393130617038	A549	p<0.05
SQ00014610	M06	6	M	A549	ITGAV	ITGAV-1	-1	0	5	197	1.0	9.090899766306393e-06	True	5.041393130617038	A549	p<0.05
SQ00014610	M07	7	M	A549	ERBB2	ERBB2-2	-1	0	5	197	0.19787245275050153	0.0773071971806613	False	1.111780072053949	A549	p>=0.05
SQ00014610	M08	8	M	A549	ERBB3	ERBB3-2	-1	0	5	197	0.04044976965145032	0.49267387833477055	False	0.3074404634929123	A549	p>=0.05
SQ00014610	M10	10	M	A549	ERBB3	ERBB3-1	-1	0	5	197	0.050571583453749056	0.37364579788807084	False	0.4275398975621949	A549	p>=0.05
SQ00014610	M12	12	M	A549	EGFR	EGFR-2	-1	0	5	197	0.28502118959950284	0.013406236830633134	True	1.8726931127560615	A549	p<0.05
SQ00014610	M13	13	M	A549	GLS	GLS-1	-1	0	5	197	0.07920969449836686	0.21107457254243936	False	0.6755640815650953	A549	p>=0.05
SQ00014610	M14	14	M	A549	EGFR	EGFR-1	-1	0	5	197	0.026297579115840748	0.796936629535435	False	0.09857621127297972	A549	p>=0.05
SQ00014610	M15	15	M	A549	GLS	GLS-2	-1	0	5	197	0.5333942272561198	0.0002529409197022152	True	3.596980906664606	A549	p<0.05
SQ00014610	M16	16	M	A549	DOT1L	DOT1L-2	-1	0	5	197	0.04521355985619675	0.43012622141942186	False	0.3664040811133283	A549	p>=0.05
SQ00014610	M17	17	M	A549	GPX4	GPX4-1	-1	0	5	197	0.10175299168722023	0.1529008445173207	False	0.8155901158420987	A549	p>=0.05
SQ00014610	M18	18	M	A549	DOT1L	DOT1L-1	-1	0	5	197	0.10579381229108997	0.1469917670644895	False	0.8327069891878219	A549	p>=0.05
SQ00014610	M19	19	M	A549	GPX4	GPX4-2	-1	0	5	197	0.026808385292677418	0.7848362057981357	False	0.10522097043996945	A549	p>=0.05
SQ00014610	M20	20	M	A549	CTNNB1	CTNNB1-2	-1	0	5	197	0.055404690713273655	0.3315134077187044	False	0.47949890231050196	A549	p>=0.05
SQ00014610	M21	21	M	A549	HIF1a	HIF1a-1	-1	0	5	197	0.27001395781637716	0.017985524273062325	True	1.7450768980968232	A549	p<0.05
SQ00014610	M22	22	M	A549	CTNNB1	CTNNB1-1	-1	0	5	197	0.2508682781728487	0.026504736807611253	True	1.5766765039661201	A549	p<0.05
SQ00014610	M23	23	M	A549	HIF1a	HIF1a-2	-1	0	5	197	0.0364034604155182	0.5561665546170886	False	0.25479513122513797	A549	p>=0.05
SQ00014610	M24	24	M	A549	CSNK1A1	CSNK1A1-2	-1	0	5	197	0.3758552541910863	0.003139433470672705	True	2.5031487158627983	A549	p<0.05
SQ00014610	N09	9	N	A549	YAP1	YAP1-1	-1	0	5	197	0.10641248780815929	0.1469917670644895	False	0.8327069891878219	A549	p>=0.05
SQ00014610	N11	11	N	A549	YAP1	YAP1-2	-1	0	5	197	0.20663116123642436	0.0773071971806613	False	1.111780072053949	A549	p>=0.05
SQ00014610	N14	14	N	A549	PRDX1	PRDX1-2	-1	0	5	197	0.022385782938864306	0.9066608910625045	False	0.0425551172159856	A549	p>=0.05
SQ00014610	N16	16	N	A549	PRDX1	PRDX1-1	-1	0	5	197	0.046165328986427764	0.41736748192336537	False	0.37948139085126836	A549	p>=0.05
SQ00014610	O01	1	O	A549	KRAS	KRAS-1	-1	0	5	197	0.1957645142314132	0.0773071971806613	False	1.111780072053949	A549	p>=0.05
SQ00014610	O02	2	O	A549	CSNK1A1	CSNK1A1-1	-1	0	5	197	1.0	9.090899766306393e-06	True	5.041393130617038	A549	p<0.05
SQ00014610	O03	3	O	A549	KRAS	KRAS-2A	-1	0	5	197	0.31720125786163517	0.008201371428781542	True	2.0861135190612723	A549	p<0.05
SQ00014610	O04	4	O	A549	CHEK2	CHEK2-2	-1	0	5	197	0.04943462795641427	0.3835714540698312	False	0.41615372110840076	A549	p>=0.05
SQ00014610	O05	5	O	A549	MAPK1	MAPK1-1	-1	0	5	197	0.04762998973525289	0.40140762659055845	False	0.39641438034198134	A549	p>=0.05
SQ00014610	O06	6	O	A549	CHEK2	CHEK2-1	-1	0	5	197	0.0735465820211583	0.23139529554537555	False	0.6356454748546787	A549	p>=0.05
SQ00014610	O07	7	O	A549	MAPK1	MAPK1-2	-1	0	5	197	0.1772807439474106	0.07946402407609499	False	1.0998294459532991	A549	p>=0.05
SQ00014610	O08	8	O	A549	CDK4	CDK4-2	-1	0	5	197	0.04320464476759797	0.45851541946885926	False	0.33864605480827203	A549	p>=0.05
SQ00014610	O09	9	O	A549	BCL2L2	BCL2L2-4	-1	0	5	197	0.0859138855516991	0.19330193931208556	False	0.7137637888668813	A549	p>=0.05
SQ00014610	O10	10	O	A549	CDK4	CDK4-1	-1	0	5	197	0.47825572801182553	0.0004607138180290349	True	3.336568761908889	A549	p<0.05
SQ00014610	O11	11	O	A549	MCL1	MCL1-2	-1	0	5	197	0.05659137111139564	0.32417864554668696	False	0.48921559660251285	A549	p>=0.05
SQ00014610	O12	12	O	A549	BRD4	BRD4-2	-1	0	5	197	0.6633818589025755	4.3902393993382096e-05	True	4.357511797075243	A549	p<0.05
SQ00014610	O13	13	O	A549	MYC	MYC-1	-1	0	5	197	1.0	9.090899766306393e-06	True	5.041393130617038	A549	p<0.05
SQ00014610	O14	14	O	A549	BRD4	BRD4-1	-1	0	5	197	0.035419653700151536	0.5681455135345459	False	0.24554041845878027	A549	p>=0.05
SQ00014610	O15	15	O	A549	MYC	MYC-2	-1	0	5	197	1.0	9.090899766306393e-06	True	5.041393130617038	A549	p<0.05
SQ00014610	O16	16	O	A549	BRAF	BRAF-2	-1	0	5	197	0.255831811807044	0.023609812020278367	True	1.6269074707307103	A549	p<0.05
SQ00014610	O18	18	O	A549	BRAF1	BRAF1-1	-1	0	5	197	0.049951013898382315	0.3793097143873162	False	0.42100603456907476	A549	p>=0.05
SQ00014610	O20	20	O	A549	AKT1	AKT1-2	-1	0	5	197	0.036293774152036676	0.557912711519748	False	0.25343374348299436	A549	p>=0.05
SQ00014610	O21	21	O	A549	KRAS	KRAS-2B	-1	0	5	197	0.06300348572580877	0.2839804934216784	False	0.5467114905525245	A549	p>=0.05
SQ00014610	O22	22	O	A549	AKT1	AKT1-1	-1	0	5	197	0.04411571943192549	0.4461301381572467	False	0.3505384371635138	A549	p>=0.05
SQ00014610	O23	23	O	A549	MCL1	MCL1-5	-1	0	5	197	0.03311587078584978	0.6178266757002501	False	0.20913334423898275	A549	p>=0.05
SQ00014611	A02	2	A	A549	MCL1	MCL1-5	-1	0	5	197	0.0921486126146783	0.1737872868496049	False	0.7599819968920055	A549	p>=0.05
SQ00014611	A03	3	A	A549	AKT1	AKT1-1	-1	0	5	197	0.05066478879508311	0.37326353291670483	False	0.42798443768329736	A549	p>=0.05
SQ00014611	A04	4	A	A549	KRAS	KRAS-2B	-1	0	5	197	0.26002614379084965	0.021842023654078894	True	1.6607071269066134	A549	p<0.05
SQ00014611	A05	5	A	A549	AKT1	AKT1-2	-1	0	5	197	0.13342748360129947	0.10260878337754144	False	0.9888154617473103	A549	p>=0.05
SQ00014611	A07	7	A	A549	BRAF1	BRAF1-1	-1	0	5	197	0.0389006472160058	0.5164400680069992	False	0.28698007035743256	A549	p>=0.05
SQ00014611	A09	9	A	A549	BRAF	BRAF-2	-1	0	5	197	0.04638269932700524	0.41514407958228156	False	0.38180115122038766	A549	p>=0.05
SQ00014611	A10	10	A	A549	MYC	MYC-2	-1	0	5	197	0.9	9.090899766306393e-06	True	5.041393130617038	A549	p<0.05
SQ00014611	A11	11	A	A549	BRD4	BRD4-1	-1	0	5	197	0.03933795097945227	0.5111160453843193	False	0.2914804850935021	A549	p>=0.05
SQ00014611	A12	12	A	A549	MYC	MYC-1	-1	0	5	197	1.0	9.090899766306393e-06	True	5.041393130617038	A549	p<0.05
SQ00014611	A13	13	A	A549	BRD4	BRD4-2	-1	0	5	197	0.1414523218871045	0.09550536924507469	False	1.0199722119978278	A549	p>=0.05
SQ00014611	A14	14	A	A549	MCL1	MCL1-2	-1	0	5	197	0.023464354488338283	0.8780838275442319	False	0.056464021563068297	A549	p>=0.05
SQ00014611	A15	15	A	A549	CDK4	CDK4-1	-1	0	5	197	0.07046731411862991	0.24703778018636152	False	0.6072366237777508	A549	p>=0.05
SQ00014611	A16	16	A	A549	BCL2L2	BCL2L2-4	-1	0	5	197	0.22412254756975253	0.06224279424973897	False	1.20591091891035	A549	p>=0.05
SQ00014611	A17	17	A	A549	CDK4	CDK4-2	-1	0	5	197	0.05838383838383837	0.31309345565234636	False	0.5043260100061359	A549	p>=0.05
SQ00014611	A18	18	A	A549	MAPK1	MAPK1-2	-1	0	5	197	0.26758194021867654	0.01894848331987501	True	1.7224255462325713	A549	p<0.05
SQ00014611	A19	19	A	A549	CHEK2	CHEK2-1	-1	0	5	197	0.12175823406972067	0.12431012025570279	False	0.9054935134155243	A549	p>=0.05
SQ00014611	A20	20	A	A549	MAPK1	MAPK1-1	-1	0	5	197	0.030915753951808657	0.669187655414108	False	0.17445207911876326	A549	p>=0.05
SQ00014611	A21	21	A	A549	CHEK2	CHEK2-2	-1	0	5	197	0.04746898515354891	0.4023515780766805	False	0.3953942909726662	A549	p>=0.05
SQ00014611	A22	22	A	A549	KRAS	KRAS-2A	-1	0	5	197	0.788888888888889	9.090899766306393e-06	True	5.041393130617038	A549	p<0.05
SQ00014611	A23	23	A	A549	CSNK1A1	CSNK1A1-1	-1	0	5	197	0.9428571428571428	9.090899766306393e-06	True	5.041393130617038	A549	p<0.05
SQ00014611	A24	24	A	A549	KRAS	KRAS-1	-1	0	5	197	0.5275598086124402	0.0002679608954971168	True	3.571928579512052	A549	p<0.05
SQ00014611	C01	1	C	A549	CSNK1A1	CSNK1A1-2	-1	0	5	197	0.17842909412568855	0.07946402407609499	False	1.0998294459532991	A549	p>=0.05
SQ00014611	C02	2	C	A549	HIF1a	HIF1a-2	-1	0	5	197	0.06874241840460346	0.2557027323694255	False	0.5922646311968798	A549	p>=0.05
SQ00014611	C03	3	C	A549	CTNNB1	CTNNB1-1	-1	0	5	197	0.2906429665336045	0.012229287486736943	True	1.912598845465162	A549	p<0.05
SQ00014611	C04	4	C	A549	HIF1a	HIF1a-1	-1	0	5	197	0.022773500358883692	0.8962955571673243	False	0.04754875631879115	A549	p>=0.05
SQ00014611	C05	5	C	A549	CTNNB1	CTNNB1-2	-1	0	5	197	0.13054286875425086	0.10778513011897183	False	0.9674411496568719	A549	p>=0.05
SQ00014611	C06	6	C	A549	GPX4	GPX4-2	-1	0	5	197	0.04336998167582875	0.45758829518476785	False	0.33952509304737644	A549	p>=0.05
SQ00014611	C07	7	C	A549	DOT1L	DOT1L-1	-1	0	5	197	0.021713707639006267	0.9249717900247285	False	0.03387151225925552	A549	p>=0.05
SQ00014611	C08	8	C	A549	GPX4	GPX4-1	-1	0	5	197	0.02122951737769856	0.9377546671057949	False	0.02791076573415847	A549	p>=0.05
SQ00014611	C09	9	C	A549	DOT1L	DOT1L-2	-1	0	5	197	0.038850172353865925	0.5164707479206656	False	0.28695427119450573	A549	p>=0.05
SQ00014611	C10	10	C	A549	GLS	GLS-2	-1	0	5	197	0.6032051282051282	0.00015319133223222687	True	3.8147658069632624	A549	p<0.05
SQ00014611	C11	11	C	A549	EGFR	EGFR-1	-1	0	5	197	0.09843252084248422	0.15909661208429643	False	0.7983390684285984	A549	p>=0.05
SQ00014611	C12	12	C	A549	GLS	GLS-1	-1	0	5	197	0.14201326964994637	0.09521872681729934	False	1.0212776298339723	A549	p>=0.05
SQ00014611	C13	13	C	A549	EGFR	EGFR-2	-1	0	5	197	0.4347054464500677	0.001214284566231072	True	2.915679524906814	A549	p<0.05
SQ00014611	C15	15	C	A549	ERBB3	ERBB3-1	-1	0	5	197	0.025434874497742465	0.8200963888201334	False	0.08613510045462303	A549	p>=0.05
SQ00014611	C17	17	C	A549	ERBB3	ERBB3-2	-1	0	5	197	0.034988301462317205	0.5760769653682926	False	0.23951948983760019	A549	p>=0.05
SQ00014611	C18	18	C	A549	ERBB2	ERBB2-2	-1	0	5	197	0.09565656565656565	0.16358841033208937	False	0.7862474678230904	A549	p>=0.05
SQ00014611	C19	19	C	A549	ITGAV	ITGAV-1	-1	0	5	197	1.0	9.090899766306393e-06	True	5.041393130617038	A549	p<0.05
SQ00014611	C20	20	C	A549	ERBB2	ERBB2-1	-1	0	5	197	0.19651702786377706	0.0773071971806613	False	1.111780072053949	A549	p>=0.05
SQ00014611	C21	21	C	A549	ITGAV	ITGAV-2	-1	0	5	197	1.0	9.090899766306393e-06	True	5.041393130617038	A549	p<0.05
SQ00014611	C22	22	C	A549	EGLN1	EGLN1-9	-1	0	5	197	0.2441502496114273	0.03176612349656912	True	1.498035780034942	A549	p<0.05
SQ00014611	C23	23	C	A549	JAK3	JAK3-1	-1	0	5	197	0.05191885495456924	0.36379401112945986	False	0.43914445468110286	A549	p>=0.05
SQ00014611	C24	24	C	A549	EGLN1	EGLN1-8	-1	0	5	197	0.13920702746493416	0.09735975141230697	False	1.011620543656393	A549	p>=0.05
SQ00014611	D09	9	D	A549	PRDX1	PRDX1-1	-1	0	5	197	0.07609908449361054	0.2204116370718358	False	0.6567654797718603	A549	p>=0.05
SQ00014611	D11	11	D	A549	PRDX1	PRDX1-2	-1	0	5	197	0.037984658464418584	0.5288457015596063	False	0.276671021227557	A549	p>=0.05
SQ00014611	D14	14	D	A549	YAP1	YAP1-2	-1	0	5	197	0.042964624160238316	0.4600059527617234	False	0.3372365482426844	A549	p>=0.05
SQ00014611	D16	16	D	A549	YAP1	YAP1-1	-1	0	5	197	0.04136567646912474	0.47624268225119815	False	0.3221716844550977	A549	p>=0.05
SQ00014611	E01	1	E	A549	JAK3	JAK3-2	-1	0	5	197	0.03264413720841436	0.6256982352998521	False	0.20363506989161279	A549	p>=0.05
SQ00014611	E02	2	E	A549	COX5B	COX5B-2	-1	0	5	197	0.2511844089862666	0.02636167696340287	True	1.579026966127082	A549	p<0.05
SQ00014611	E03	3	E	A549	KIF11	KIF11-1	-1	0	5	197	0.4014393939393939	0.002711275469903883	True	2.5668263551670525	A549	p<0.05
SQ00014611	E04	4	E	A549	COX5B	COX5B-1	-1	0	5	197	0.05147717206540736	0.365314325252613	False	0.43733329724831027	A549	p>=0.05
SQ00014611	E05	5	E	A549	KIF11	KIF11-2	-1	0	5	197	0.6783333333333333	4.3902393993382096e-05	True	4.357511797075243	A549	p<0.05
SQ00014611	E06	6	E	A549	CDK2	CDK2-2	-1	0	5	197	0.9666666666666668	9.090899766306393e-06	True	5.041393130617038	A549	p<0.05
SQ00014611	E07	7	E	A549	MTOR	MTOR-1	-1	0	5	197	0.24941756272401436	0.027628393941803983	True	1.5586443601969489	A549	p<0.05
SQ00014611	E08	8	E	A549	CDK2	CDK2-1	-1	0	5	197	0.08809991677023733	0.1856961316126256	False	0.731197143308089	A549	p>=0.05
SQ00014611	E09	9	E	A549	MTOR	MTOR-2	-1	0	5	197	0.038749470866848705	0.5176806811130409	False	0.2859380417837461	A549	p>=0.05
SQ00014611	E10	10	E	A549	CCNE1	CCNE1-2	-1	0	5	197	0.8344827586206897	9.090899766306393e-06	True	5.041393130617038	A549	p<0.05
SQ00014611	E11	11	E	A549	PIK3CA	PIK3CA-1	-1	0	5	197	0.20287815543629498	0.0773071971806613	False	1.111780072053949	A549	p>=0.05
SQ00014611	E12	12	E	A549	CCNE1	CCNE1-1	-1	0	5	197	0.2553968253968254	0.02366267899806435	True	1.6259360877633782	A549	p<0.05
SQ00014611	E13	13	E	A549	PIK3CA	PIK3CA-2	-1	0	5	197	0.25687750440025464	0.0233237338329547	True	1.632201923327936	A549	p<0.05
SQ00014611	E14	14	E	A549	CCND1	CCND1-2	-1	0	5	197	1.0	9.090899766306393e-06	True	5.041393130617038	A549	p<0.05
SQ00014611	E15	15	E	A549	RAC1	RAC1-1	-1	0	5	197	0.07605394094396652	0.2204116370718358	False	0.6567654797718603	A549	p>=0.05
SQ00014611	E16	16	E	A549	CCND1	CCND1-1	-1	0	5	197	0.2819137562366358	0.014155541753603352	True	1.8490735048860798	A549	p<0.05
SQ00014611	E17	17	E	A549	RAC1	RAC1-2	-1	0	5	197	0.035410169769039726	0.5681455135345459	False	0.24554041845878027	A549	p>=0.05
SQ00014611	E18	18	E	A549	BRCA1	BRCA1-2	-1	0	5	197	0.060692028185017045	0.29590299612359156	False	0.5288506374302581	A549	p>=0.05
SQ00014611	E19	19	E	A549	RHOA	RHOA-1	-1	0	5	197	0.04230402004104948	0.4673601961035053	False	0.3303482781412967	A549	p>=0.05
SQ00014611	E20	20	E	A549	BRCA1	BRCA1-1	-1	0	5	197	0.07016925414233491	0.24823326167169507	False	0.6051400262513108	A549	p>=0.05
SQ00014611	E21	21	E	A549	RHOA	RHOA-2	-1	0	5	197	0.04383976112395662	0.450029427354986	False	0.3467590868468059	A549	p>=0.05
SQ00014611	E22	22	E	A549	BCL2L2	BCL2L2-2	-1	0	5	197	0.05433263213751018	0.3422188787506177	False	0.4656960359665603	A549	p>=0.05
SQ00014611	E23	23	E	A549	SDHB	SDHB-1	-1	0	5	197	0.026548074233355423	0.7906571187471089	False	0.1020118145052805	A549	p>=0.05
SQ00014611	E24	24	E	A549	BCL2L2	BCL2L2-1	-1	0	5	197	0.06373754839270955	0.28039761550763515	False	0.552225683916076	A549	p>=0.05
SQ00014611	F09	9	F	A549	RAF1	RAF1-1	-1	0	5	197	0.06156105395096654	0.29223971641980684	False	0.5342607622215874	A549	p>=0.05
SQ00014611	F11	11	F	A549	RAF1	RAF1-2	-1	0	5	197	0.06983254515217518	0.24976414360412183	False	0.6024699092469126	A549	p>=0.05
SQ00014611	F14	14	F	A549	XBP	XBP-2	-1	0	5	197	0.06230063498519874	0.28828033643175466	False	0.5401849797776803	A549	p>=0.05
SQ00014611	F16	16	F	A549	XBP	XBP-1	-1	0	5	197	0.05384848187075122	0.34609918246428933	False	0.4607994265702677	A549	p>=0.05
SQ00014611	G01	1	G	A549	SDHB	SDHB-2	-1	0	5	197	0.07999477302882876	0.20844747074121653	False	0.6810033701457293	A549	p>=0.05
SQ00014611	G02	2	G	A549	BCL2	BCL2-2	-1	0	5	197	0.3009512188921935	0.01033598929643631	True	1.9856479490878702	A549	p<0.05
SQ00014611	G03	3	G	A549	SMARCB1	SMARCB1-1	-1	0	5	197	0.09159501415690081	0.17515295650810003	False	0.7565825275765666	A549	p>=0.05
SQ00014611	G04	4	G	A549	BCL2	BCL2-1	-1	0	5	197	0.06939549306805945	0.25194893117810857	False	0.5986874796754844	A549	p>=0.05
SQ00014611	G05	5	G	A549	SMARCB1	SMARCB1-2	-1	0	5	197	0.2565579184956754	0.0233237338329547	True	1.632201923327936	A549	p<0.05
SQ00014611	G06	6	G	A549	AURKB	AURKB-2	-1	0	5	197	0.035481762009895	0.5681455135345459	False	0.24554041845878027	A549	p>=0.05
SQ00014611	G07	7	G	A549	STAT3	STAT3-1	-1	0	5	197	0.17316976152214622	0.07946402407609499	False	1.0998294459532991	A549	p>=0.05
SQ00014611	G08	8	G	A549	CDK4	CDK4-3	-1	0	5	197	0.3976023533204384	0.0027313406245588366	True	2.5636241357659113	A549	p<0.05
SQ00014611	G09	9	G	A549	STAT3	STAT3-2	-1	0	5	197	0.22607947406495504	0.057878412983634255	False	1.2374833856715137	A549	p>=0.05
SQ00014611	G10	10	G	A549	ATP50	ATP50-2	-1	0	5	197	0.2647826086956522	0.02001174451673732	True	1.698715050245927	A549	p<0.05
SQ00014611	G11	11	G	A549	SUZ12	SUZ12-1	-1	0	5	197	0.036513988884678536	0.5550935689140769	False	0.25563380419634724	A549	p>=0.05
SQ00014611	G12	12	G	A549	ATP50	ATP50-1	-1	0	5	197	0.23542905217166304	0.04126104283068568	True	1.3844597998750081	A549	p<0.05
SQ00014611	G13	13	G	A549	SUZ12	SUZ12-2	-1	0	5	197	0.07223805224569166	0.23782143990198773	False	0.6237489957585232	A549	p>=0.05
SQ00014611	G14	14	G	A549	ATF4	ATF4-2	-1	0	5	197	0.8	9.090899766306393e-06	True	5.041393130617038	A549	p<0.05
SQ00014611	G15	15	G	A549	EZH2	EZH2-1	-1	0	5	197	0.13429094714809	0.10178273460313456	False	0.9923258850888057	A549	p>=0.05
SQ00014611	G16	16	G	A549	ATF4	ATF4-1	-1	0	5	197	0.6079365079365079	0.00015319133223222687	True	3.8147658069632624	A549	p<0.05
SQ00014611	G17	17	G	A549	EZH2	EZH2-2	-1	0	5	197	0.04636582204471583	0.41514407958228156	False	0.38180115122038766	A549	p>=0.05
SQ00014611	G18	18	G	A549	ARID1B	ARID1B-2	-1	0	5	197	0.03444830714981343	0.5872837086481048	False	0.23115204639416906	A549	p>=0.05
SQ00014611	G19	19	G	A549	PTK2	PTK2-1	-1	0	5	197	0.7384615384615385	1.7391286509455707e-05	True	4.7596682901484435	A549	p<0.05
SQ00014611	G20	20	G	A549	ARID1B	ARID1B-1	-1	0	5	197	0.024319154498925362	0.8547218190026038	False	0.06817520940053981	A549	p>=0.05
SQ00014611	G21	21	G	A549	PTK2	PTK2-2	-1	0	5	197	0.9666666666666668	9.090899766306393e-06	True	5.041393130617038	A549	p<0.05
SQ00014611	H09	9	H	A549	SLC2A1	SLC2A1-1	-1	0	5	197	0.19055900094105305	0.07766208334549053	False	1.1097909633481151	A549	p>=0.05
SQ00014611	H11	11	H	A549	SLC2A2	SLC2A2-2	-1	0	5	197	0.08837043898243409	0.1852059685266935	False	0.7323450216689841	A549	p>=0.05
SQ00014611	H14	14	H	A549	TXN	TXN-2	-1	0	5	197	0.051317763338636205	0.36657871201980946	False	0.4358327590158312	A549	p>=0.05
SQ00014611	H16	16	H	A549	TXN	TXN-1	-1	0	5	197	0.07705093946094618	0.2190601209114338	False	0.6594366769553444	A549	p>=0.05
SQ00014611	I04	4	I	A549	PTK2	PTK2-2	-1	0	5	197	1.0	9.090899766306393e-06	True	5.041393130617038	A549	p<0.05
SQ00014611	I05	5	I	A549	ARID1B	ARID1B-1	-1	0	5	197	0.08328977045363599	0.20071681310881428	False	0.6974162471709467	A549	p>=0.05
SQ00014611	I06	6	I	A549	PTK2	PTK2-1	-1	0	5	197	0.7342857142857143	1.7391286509455707e-05	True	4.7596682901484435	A549	p<0.05
SQ00014611	I07	7	I	A549	ARID1B	ARID1B-2	-1	0	5	197	0.03551002676212405	0.5681455135345459	False	0.24554041845878027	A549	p>=0.05
SQ00014611	I08	8	I	A549	EZH2	EZH2-2	-1	0	5	197	0.2555766566700665	0.02366267899806435	True	1.6259360877633782	A549	p<0.05
SQ00014611	I09	9	I	A549	ATF4	ATF4-1	-1	0	5	197	0.65	4.3902393993382096e-05	True	4.357511797075243	A549	p<0.05
SQ00014611	I10	10	I	A549	EZH2	EZH2-1	-1	0	5	197	0.25652836783271565	0.0233237338329547	True	1.632201923327936	A549	p<0.05
SQ00014611	I11	11	I	A549	ATF4	ATF4-2	-1	0	5	197	0.8588235294117647	9.090899766306393e-06	True	5.041393130617038	A549	p<0.05
SQ00014611	I12	12	I	A549	SUZ12	SUZ12-2	-1	0	5	197	0.5082010582010582	0.0003055552547771691	True	3.514910243113833	A549	p<0.05
SQ00014611	I13	13	I	A549	ATP50	ATP50-1	-1	0	5	197	0.07999655106797963	0.20844747074121653	False	0.6810033701457293	A549	p>=0.05
SQ00014611	I14	14	I	A549	SUZ12	SUZ12-1	-1	0	5	197	0.4267195767195767	0.0015921243576435592	True	2.798023013401677	A549	p<0.05
SQ00014611	I15	15	I	A549	ATP50	ATP50-2	-1	0	5	197	0.16861866853293678	0.08076093459533433	False	1.0927986638833271	A549	p>=0.05
SQ00014611	I16	16	I	A549	STAT3	STAT3-2	-1	0	5	197	0.05393492263981257	0.34585865281468675	False	0.4611013545156945	A549	p>=0.05
SQ00014611	I17	17	I	A549	CDK4	CDK4-3	-1	0	5	197	0.11119433198380566	0.1408240044939107	False	0.8513233101748372	A549	p>=0.05
SQ00014611	I18	18	I	A549	STAT3	STAT3-1	-1	0	5	197	0.039579416913410256	0.5068728669745023	False	0.29510095604161724	A549	p>=0.05
SQ00014611	I19	19	I	A549	AURKB	AURKB-2	-1	0	5	197	0.03794646049403795	0.5288457015596063	False	0.276671021227557	A549	p>=0.05
SQ00014611	I20	20	I	A549	SMARCB1	SMARCB1-2	-1	0	5	197	0.026158534208391242	0.7991668239287798	False	0.0973625534153622	A549	p>=0.05
SQ00014611	I21	21	I	A549	BCL2	BCL2-1	-1	0	5	197	0.08426416373297181	0.19862871302897672	False	0.7019579713054013	A549	p>=0.05
SQ00014611	I22	22	I	A549	SMARCB1	SMARCB1-1	-1	0	5	197	0.024222831639889135	0.8567209309206614	False	0.06716062253267692	A549	p>=0.05
SQ00014611	I23	23	I	A549	BCL2	BCL2-2	-1	0	5	197	0.05683957305488937	0.3232537235616173	False	0.49045646377796415	A549	p>=0.05
SQ00014611	I24	24	I	A549	SDHB	SDHB-2	-1	0	5	197	0.09576982765662011	0.16358841033208937	False	0.7862474678230904	A549	p>=0.05
SQ00014611	J09	9	J	A549	TXN	TXN-1	-1	0	5	197	0.03264651053928655	0.6256982352998521	False	0.20363506989161279	A549	p>=0.05
SQ00014611	J11	11	J	A549	TXN	TXN-2	-1	0	5	197	0.03967665158676394	0.5058167406665716	False	0.29600680120987677	A549	p>=0.05
SQ00014611	J14	14	J	A549	SLC2A2	SLC2A2-2	-1	0	5	197	0.2362495511749243	0.04039697571476893	True	1.3936511467594632	A549	p<0.05
SQ00014611	J16	16	J	A549	SLC2A1	SLC2A1-1	-1	0	5	197	0.6389140271493213	5.7831265983250306e-05	True	4.2378373004593	A549	p<0.05
SQ00014611	K01	1	K	A549	BCL2L2	BCL2L2-1	-1	0	5	197	0.03910119560979957	0.5145746433079363	False	0.28855161832536896	A549	p>=0.05
SQ00014611	K02	2	K	A549	SDHB	SDHB-1	-1	0	5	197	0.10197555600080144	0.15289057662944922	False	0.8156192813891787	A549	p>=0.05
SQ00014611	K03	3	K	A549	BCL2L2	BCL2L2-2	-1	0	5	197	0.0674557240421345	0.2623424417263753	False	0.581131443620448	A549	p>=0.05
SQ00014611	K04	4	K	A549	RHOA	RHOA-2	-1	0	5	197	0.08001287001287001	0.20844747074121653	False	0.6810033701457293	A549	p>=0.05
SQ00014611	K05	5	K	A549	BRCA1	BRCA1-1	-1	0	5	197	0.0645066045066045	0.27751241411481586	False	0.556717584573836	A549	p>=0.05
SQ00014611	K06	6	K	A549	RHOA	RHOA-1	-1	0	5	197	0.03822334993812074	0.5255417498892438	False	0.27939277720701977	A549	p>=0.05
SQ00014611	K07	7	K	A549	BRCA1	BRCA1-2	-1	0	5	197	0.09807303807303806	0.15909661208429643	False	0.7983390684285984	A549	p>=0.05
SQ00014611	K08	8	K	A549	RAC1	RAC1-2	-1	0	5	197	0.03325542739716947	0.6172223422760353	False	0.20955836168929146	A549	p>=0.05
SQ00014611	K09	9	K	A549	CCND1	CCND1-1	-1	0	5	197	0.016156933706787387	0.9998980164527893	False	4.4293150423214274e-05	A549	p>=0.05
SQ00014611	K10	10	K	A549	RAC1	RAC1-1	-1	0	5	197	0.03829871394312902	0.5255417498892438	False	0.27939277720701977	A549	p>=0.05
SQ00014611	K11	11	K	A549	CCND1	CCND1-2	-1	0	5	197	0.9266666666666665	9.090899766306393e-06	True	5.041393130617038	A549	p<0.05
SQ00014611	K12	12	K	A549	PIK3CA	PIK3CA-2	-1	0	5	197	0.11735294117647059	0.13375354440588702	False	0.8736947005551631	A549	p>=0.05
SQ00014611	K13	13	K	A549	CCNE1	CCNE1-1	-1	0	5	197	0.7014285714285714	3.2432399166282266e-05	True	4.489020923478184	A549	p<0.05
SQ00014611	K14	14	K	A549	PIK3CA	PIK3CA-1	-1	0	5	197	0.2943374362534376	0.011563624630307223	True	1.9369060145136723	A549	p<0.05
SQ00014611	K15	15	K	A549	CCNE1	CCNE1-2	-1	0	5	197	0.14644812880107	0.09188631176948547	False	1.0367491802977604	A549	p>=0.05
SQ00014611	K16	16	K	A549	MTOR	MTOR-2	-1	0	5	197	0.15967776755178328	0.08394741453230381	False	1.0759926750071072	A549	p>=0.05
SQ00014611	K17	17	K	A549	CDK2	CDK2-1	-1	0	5	197	0.07995626429209637	0.20844747074121653	False	0.6810033701457293	A549	p>=0.05
SQ00014611	K18	18	K	A549	MTOR	MTOR-1	-1	0	5	197	0.7688235294117647	9.090899766306393e-06	True	5.041393130617038	A549	p<0.05
SQ00014611	K19	19	K	A549	CDK2	CDK2-2	-1	0	5	197	0.7267857142857143	2.571425933898094e-05	True	4.589825980369764	A549	p<0.05
SQ00014611	K20	20	K	A549	KIF11	KIF11-2	-1	0	5	197	0.700952380952381	3.2432399166282266e-05	True	4.489020923478184	A549	p<0.05
SQ00014611	K21	21	K	A549	COX5B	COX5B-1	-1	0	5	197	0.03907852559921349	0.5145746433079363	False	0.28855161832536896	A549	p>=0.05
SQ00014611	K22	22	K	A549	KIF11	KIF11-1	-1	0	5	197	0.5413165266106443	0.00023399977362714708	True	3.6307845627288677	A549	p<0.05
SQ00014611	K23	23	K	A549	COX5B	COX5B-2	-1	0	5	197	0.04638852831105342	0.41514407958228156	False	0.38180115122038766	A549	p>=0.05
SQ00014611	K24	24	K	A549	JAK3	JAK3-2	-1	0	5	197	0.14976781391134458	0.08885774267725198	False	1.0513047236774733	A549	p>=0.05
SQ00014611	L09	9	L	A549	XBP	XBP-1	-1	0	5	197	0.02079957431267869	0.9480513782309206	False	0.023168126082239338	A549	p>=0.05
SQ00014611	L11	11	L	A549	XBP	XBP-2	-1	0	5	197	0.019631710680868036	0.9706377386051745	False	0.012942827229098204	A549	p>=0.05
SQ00014611	L14	14	L	A549	RAF1	RAF1-2	-1	0	5	197	0.048499228202425505	0.3915231951167074	False	0.4072425038160165	A549	p>=0.05
SQ00014611	L16	16	L	A549	RAF1	RAF1-1	-1	0	5	197	0.02595259891909498	0.805367200270943	False	0.09400606163124697	A549	p>=0.05
SQ00014611	M01	1	M	A549	EGLN1	EGLN1-8	-1	0	5	197	0.08520005154307067	0.19580343907529657	False	0.708179684553782	A549	p>=0.05
SQ00014611	M02	2	M	A549	JAK3	JAK3-1	-1	0	5	197	0.26414041375841035	0.020238575770666727	True	1.6938200529341985	A549	p<0.05
SQ00014611	M03	3	M	A549	EGLN1	EGLN1-9	-1	0	5	197	0.1798074834365157	0.07946402407609499	False	1.0998294459532991	A549	p>=0.05
SQ00014611	M04	4	M	A549	ITGAV	ITGAV-2	-1	0	5	197	1.0	9.090899766306393e-06	True	5.041393130617038	A549	p<0.05
SQ00014611	M05	5	M	A549	ERBB2	ERBB2-1	-1	0	5	197	0.4501638712165028	0.000768594255224486	True	3.1143028659471703	A549	p<0.05
SQ00014611	M06	6	M	A549	ITGAV	ITGAV-1	-1	0	5	197	1.0	9.090899766306393e-06	True	5.041393130617038	A549	p<0.05
SQ00014611	M07	7	M	A549	ERBB2	ERBB2-2	-1	0	5	197	0.10993563685636856	0.14218957967137635	False	0.8471322296051385	A549	p>=0.05
SQ00014611	M08	8	M	A549	ERBB3	ERBB3-2	-1	0	5	197	0.03802528124243743	0.5288457015596063	False	0.276671021227557	A549	p>=0.05
SQ00014611	M10	10	M	A549	ERBB3	ERBB3-1	-1	0	5	197	0.10967086810703142	0.14218957967137635	False	0.8471322296051385	A549	p>=0.05
SQ00014611	M12	12	M	A549	EGFR	EGFR-2	-1	0	5	197	0.3088023088023088	0.009218909828042661	True	2.035320432922323	A549	p<0.05
SQ00014611	M13	13	M	A549	GLS	GLS-1	-1	0	5	197	0.17395983558858502	0.07946402407609499	False	1.0998294459532991	A549	p>=0.05
SQ00014611	M14	14	M	A549	EGFR	EGFR-1	-1	0	5	197	0.2889996281913575	0.012486780343471832	True	1.903549527944367	A549	p<0.05
SQ00014611	M15	15	M	A549	GLS	GLS-2	-1	0	5	197	0.9028571428571428	9.090899766306393e-06	True	5.041393130617038	A549	p<0.05
SQ00014611	M16	16	M	A549	DOT1L	DOT1L-2	-1	0	5	197	0.2520020114538683	0.025880188347502827	True	1.5870325673393686	A549	p<0.05
SQ00014611	M17	17	M	A549	GPX4	GPX4-1	-1	0	5	197	0.023438317730695834	0.8780838275442319	False	0.056464021563068297	A549	p>=0.05
SQ00014611	M18	18	M	A549	DOT1L	DOT1L-1	-1	0	5	197	0.04087154504301554	0.48511131950046704	False	0.31415859150620645	A549	p>=0.05
SQ00014611	M19	19	M	A549	GPX4	GPX4-2	-1	0	5	197	0.06542487282109924	0.27284133434295654	False	0.5640898351987771	A549	p>=0.05
SQ00014611	M20	20	M	A549	CTNNB1	CTNNB1-2	-1	0	5	197	0.029896035152501766	0.6917820584624204	False	0.1600307057096443	A549	p>=0.05
SQ00014611	M21	21	M	A549	HIF1a	HIF1a-1	-1	0	5	197	0.10229395226298613	0.15259121244531929	False	0.8164704761871399	A549	p>=0.05
SQ00014611	M22	22	M	A549	CTNNB1	CTNNB1-1	-1	0	5	197	0.11835978835978836	0.1321350762122114	False	0.8789818804678218	A549	p>=0.05
SQ00014611	M23	23	M	A549	HIF1a	HIF1a-2	-1	0	5	197	0.0789286530463001	0.21169573671555933	False	0.6742878880342058	A549	p>=0.05
SQ00014611	M24	24	M	A549	CSNK1A1	CSNK1A1-2	-1	0	5	197	0.3763888888888889	0.003139433470672705	True	2.5031487158627983	A549	p<0.05
SQ00014611	N09	9	N	A549	YAP1	YAP1-1	-1	0	5	197	0.06635087719298245	0.2678024145617242	False	0.5721855116178647	A549	p>=0.05
SQ00014611	N11	11	N	A549	YAP1	YAP1-2	-1	0	5	197	0.07176580690704984	0.2401443647215571	False	0.6195276001515931	A549	p>=0.05
SQ00014611	N14	14	N	A549	PRDX1	PRDX1-2	-1	0	5	197	0.024782299596742906	0.8394301655780838	False	0.07601542813297564	A549	p>=0.05
SQ00014611	N16	16	N	A549	PRDX1	PRDX1-1	-1	0	5	197	0.048672189170496	0.39088810808771624	False	0.4079475418226621	A549	p>=0.05
SQ00014611	O01	1	O	A549	KRAS	KRAS-1	-1	0	5	197	0.14340596760813495	0.09457610015358243	False	1.024218598088603	A549	p>=0.05
SQ00014611	O02	2	O	A549	CSNK1A1	CSNK1A1-1	-1	0	5	197	0.9666666666666668	9.090899766306393e-06	True	5.041393130617038	A549	p<0.05
SQ00014611	O03	3	O	A549	KRAS	KRAS-2A	-1	0	5	197	0.8333333333333333	9.090899766306393e-06	True	5.041393130617038	A549	p<0.05
SQ00014611	O04	4	O	A549	CHEK2	CHEK2-2	-1	0	5	197	0.023556127513296467	0.8774565427731246	False	0.05677438335351651	A549	p>=0.05
SQ00014611	O05	5	O	A549	MAPK1	MAPK1-1	-1	0	5	197	0.07273225468014174	0.2355590919266172	False	0.6279001285416178	A549	p>=0.05
SQ00014611	O06	6	O	A549	CHEK2	CHEK2-1	-1	0	5	197	0.025561185231895812	0.8182387799024582	False	0.08711994124129382	A549	p>=0.05
SQ00014611	O07	7	O	A549	MAPK1	MAPK1-2	-1	0	5	197	0.30592592592592593	0.009511400251680574	True	2.021755542283127	A549	p<0.05
SQ00014611	O08	8	O	A549	CDK4	CDK4-2	-1	0	5	197	0.17469488939740657	0.07946402407609499	False	1.0998294459532991	A549	p>=0.05
SQ00014611	O09	9	O	A549	BCL2L2	BCL2L2-4	-1	0	5	197	0.019632536974404445	0.9706377386051745	False	0.012942827229098204	A549	p>=0.05
SQ00014611	O10	10	O	A549	CDK4	CDK4-1	-1	0	5	197	0.5163082437275985	0.0002859810176283713	True	3.5436627927900024	A549	p<0.05
SQ00014611	O11	11	O	A549	MCL1	MCL1-2	-1	0	5	197	0.036486455424508527	0.5550935689140769	False	0.25563380419634724	A549	p>=0.05
SQ00014611	O12	12	O	A549	BRD4	BRD4-2	-1	0	5	197	0.83125	9.090899766306393e-06	True	5.041393130617038	A549	p<0.05
SQ00014611	O13	13	O	A549	MYC	MYC-1	-1	0	5	197	1.0	9.090899766306393e-06	True	5.041393130617038	A549	p<0.05
SQ00014611	O14	14	O	A549	BRD4	BRD4-1	-1	0	5	197	0.04924886340462164	0.3846567504260005	False	0.41492664162987847	A549	p>=0.05
SQ00014611	O15	15	O	A549	MYC	MYC-2	-1	0	5	197	1.0	9.090899766306393e-06	True	5.041393130617038	A549	p<0.05
SQ00014611	O16	16	O	A549	BRAF	BRAF-2	-1	0	5	197	0.09336389360498018	0.17084792916533315	False	0.7673902808834754	A549	p>=0.05
SQ00014611	O18	18	O	A549	BRAF1	BRAF1-1	-1	0	5	197	0.026635920256730682	0.7888209840744367	False	0.10302154488920845	A549	p>=0.05
SQ00014611	O20	20	O	A549	AKT1	AKT1-2	-1	0	5	197	0.03554824029880429	0.5681455135345459	False	0.24554041845878027	A549	p>=0.05
SQ00014611	O21	21	O	A549	KRAS	KRAS-2B	-1	0	5	197	0.037104601010399106	0.5454446065543902	False	0.2632493482640837	A549	p>=0.05
SQ00014611	O22	22	O	A549	AKT1	AKT1-1	-1	0	5	197	0.13468818653124817	0.10178273460313456	False	0.9923258850888057	A549	p>=0.05
SQ00014611	O23	23	O	A549	MCL1	MCL1-5	-1	0	5	197	0.039017098265321334	0.5148641219953212	False	0.2883073706748805	A549	p>=0.05
SQ00014612	A02	2	A	A549	MCL1	MCL1-5	-1	0	5	197	0.05308592883252169	0.3524675788335732	False	0.4528808247186382	A549	p>=0.05
SQ00014612	A03	3	A	A549	AKT1	AKT1-1	-1	0	5	197	0.2452231458080727	0.031038311942253708	True	1.5081019064247918	A549	p<0.05
SQ00014612	A04	4	A	A549	KRAS	KRAS-2B	-1	0	5	197	0.12550860231820782	0.1158470261309828	False	0.9361151103546376	A549	p>=0.05
SQ00014612	A05	5	A	A549	AKT1	AKT1-2	-1	0	5	197	0.08042645613495816	0.20844747074121653	False	0.6810033701457293	A549	p>=0.05
SQ00014612	A07	7	A	A549	BRAF1	BRAF1-1	-1	0	5	197	0.13459694299005634	0.10178273460313456	False	0.9923258850888057	A549	p>=0.05
SQ00014612	A09	9	A	A549	BRAF	BRAF-2	-1	0	5	197	0.03732816890711628	0.5411411325136821	False	0.26668945378726944	A549	p>=0.05
SQ00014612	A10	10	A	A549	MYC	MYC-2	-1	0	5	197	1.0	9.090899766306393e-06	True	5.041393130617038	A549	p<0.05
SQ00014612	A11	11	A	A549	BRD4	BRD4-1	-1	0	5	197	0.2583163889144332	0.022597730243473908	True	1.6459351799781643	A549	p<0.05
SQ00014612	A12	12	A	A549	MYC	MYC-1	-1	0	5	197	1.0	9.090899766306393e-06	True	5.041393130617038	A549	p<0.05
SQ00014612	A13	13	A	A549	BRD4	BRD4-2	-1	0	5	197	0.8126315789473685	9.090899766306393e-06	True	5.041393130617038	A549	p<0.05
SQ00014612	A14	14	A	A549	MCL1	MCL1-2	-1	0	5	197	0.04325678819736545	0.45851541946885926	False	0.33864605480827203	A549	p>=0.05
SQ00014612	A15	15	A	A549	CDK4	CDK4-1	-1	0	5	197	0.23579372047326394	0.04087421526708225	True	1.3885505721530016	A549	p<0.05
SQ00014612	A16	16	A	A549	BCL2L2	BCL2L2-4	-1	0	5	197	0.04290346532806615	0.46010487623560403	False	0.33714316401624417	A549	p>=0.05
SQ00014612	A17	17	A	A549	CDK4	CDK4-2	-1	0	5	197	0.17252747252747253	0.07946402407609499	False	1.0998294459532991	A549	p>=0.05
SQ00014612	A18	18	A	A549	MAPK1	MAPK1-2	-1	0	5	197	0.22048393416927903	0.0704615407786663	False	1.1520478643572116	A549	p>=0.05
SQ00014612	A19	19	A	A549	CHEK2	CHEK2-1	-1	0	5	197	0.1855952380952381	0.0787425201569972	False	1.1037906897139043	A549	p>=0.05
SQ00014612	A20	20	A	A549	MAPK1	MAPK1-1	-1	0	5	197	0.05951964473882283	0.3042599963183379	False	0.5167551443236122	A549	p>=0.05
SQ00014612	A21	21	A	A549	CHEK2	CHEK2-2	-1	0	5	197	0.23119047619047617	0.047512994944185455	True	1.323187593307619	A549	p<0.05
SQ00014612	A22	22	A	A549	KRAS	KRAS-2A	-1	0	5	197	0.6694117647058824	4.3902393993382096e-05	True	4.357511797075243	A549	p<0.05
SQ00014612	A23	23	A	A549	CSNK1A1	CSNK1A1-1	-1	0	5	197	0.6015734989648033	0.00015319133223222687	True	3.8147658069632624	A549	p<0.05
SQ00014612	A24	24	A	A549	KRAS	KRAS-1	-1	0	5	197	0.489935064935065	0.00043486193177042474	True	3.3616486092251416	A549	p<0.05
SQ00014612	C01	1	C	A549	CSNK1A1	CSNK1A1-2	-1	0	5	197	0.06859867994390703	0.2560203975957373	False	0.5917254323038741	A549	p>=0.05
SQ00014612	C02	2	C	A549	HIF1a	HIF1a-2	-1	0	5	197	0.03858454106280194	0.5203252958674585	False	0.2837250601531533	A549	p>=0.05
SQ00014612	C03	3	C	A549	CTNNB1	CTNNB1-1	-1	0	5	197	0.1510357951534422	0.08863230284891631	False	1.0524079666881814	A549	p>=0.05
SQ00014612	C04	4	C	A549	HIF1a	HIF1a-1	-1	0	5	197	0.036047313752787094	0.5618667440191781	False	0.25036667233004833	A549	p>=0.05
SQ00014612	C05	5	C	A549	CTNNB1	CTNNB1-2	-1	0	5	197	0.24454968395675256	0.03149068923955112	True	1.5018178338169978	A549	p<0.05
SQ00014612	C06	6	C	A549	GPX4	GPX4-2	-1	0	5	197	0.22675251936514068	0.05655282965073218	False	1.2475456600408457	A549	p>=0.05
SQ00014612	C07	7	C	A549	DOT1L	DOT1L-1	-1	0	5	197	0.028383796742309723	0.7319663267220016	False	0.13550889770554272	A549	p>=0.05
SQ00014612	C08	8	C	A549	GPX4	GPX4-1	-1	0	5	197	0.047675016988332306	0.40140762659055845	False	0.39641438034198134	A549	p>=0.05
SQ00014612	C09	9	C	A549	DOT1L	DOT1L-2	-1	0	5	197	0.10502983504529365	0.14756373238802753	False	0.8310203685236783	A549	p>=0.05
SQ00014612	C10	10	C	A549	GLS	GLS-2	-1	0	5	197	0.5866666666666667	0.00015319133223222687	True	3.8147658069632624	A549	p<0.05
SQ00014612	C11	11	C	A549	EGFR	EGFR-1	-1	0	5	197	0.13349097381133995	0.10260878337754144	False	0.9888154617473103	A549	p>=0.05
SQ00014612	C12	12	C	A549	GLS	GLS-1	-1	0	5	197	0.14976258309591645	0.08885774267725198	False	1.0513047236774733	A549	p>=0.05
SQ00014612	C13	13	C	A549	EGFR	EGFR-2	-1	0	5	197	0.4217076618603336	0.0019209283447369587	True	2.7164888350684193	A549	p<0.05
SQ00014612	C15	15	C	A549	ERBB3	ERBB3-1	-1	0	5	197	0.057918871698070806	0.3164802914235129	False	0.4996533301727614	A549	p>=0.05
SQ00014612	C17	17	C	A549	ERBB3	ERBB3-2	-1	0	5	197	0.02545887286108786	0.8200963888201334	False	0.08613510045462303	A549	p>=0.05
SQ00014612	C18	18	C	A549	ERBB2	ERBB2-2	-1	0	5	197	0.3837140540203356	0.002948198511044113	True	2.5304432774790224	A549	p<0.05
SQ00014612	C19	19	C	A549	ITGAV	ITGAV-1	-1	0	5	197	1.0	9.090899766306393e-06	True	5.041393130617038	A549	p<0.05
SQ00014612	C20	20	C	A549	ERBB2	ERBB2-1	-1	0	5	197	0.37664300244945403	0.003139433470672705	True	2.5031487158627983	A549	p<0.05
SQ00014612	C21	21	C	A549	ITGAV	ITGAV-2	-1	0	5	197	1.0	9.090899766306393e-06	True	5.041393130617038	A549	p<0.05
SQ00014612	C22	22	C	A549	EGLN1	EGLN1-9	-1	0	5	197	0.08136363636363636	0.20642109964726238	False	0.6852459127035876	A549	p>=0.05
SQ00014612	C23	23	C	A549	JAK3	JAK3-1	-1	0	5	197	0.03970935550107883	0.5058167406665716	False	0.29600680120987677	A549	p>=0.05
SQ00014612	C24	24	C	A549	EGLN1	EGLN1-8	-1	0	5	197	0.05632940568185711	0.3255069617507527	False	0.48743971856244306	A549	p>=0.05
SQ00014612	D09	9	D	A549	PRDX1	PRDX1-1	-1	0	5	197	0.051540905393695456	0.365314325252613	False	0.43733329724831027	A549	p>=0.05
SQ00014612	D11	11	D	A549	PRDX1	PRDX1-2	-1	0	5	197	0.0414742128129552	0.47624268225119815	False	0.3221716844550977	A549	p>=0.05
SQ00014612	D14	14	D	A549	YAP1	YAP1-2	-1	0	5	197	0.055868516887680644	0.32831444145692174	False	0.4837100136851864	A549	p>=0.05
SQ00014612	D16	16	D	A549	YAP1	YAP1-1	-1	0	5	197	0.06119858040773335	0.2930348156062701	False	0.5330807778457847	A549	p>=0.05
SQ00014612	E01	1	E	A549	JAK3	JAK3-2	-1	0	5	197	0.03822318894236702	0.5255417498892438	False	0.27939277720701977	A549	p>=0.05
SQ00014612	E02	2	E	A549	COX5B	COX5B-2	-1	0	5	197	0.033294551573750684	0.6172223422760353	False	0.20955836168929146	A549	p>=0.05
SQ00014612	E03	3	E	A549	KIF11	KIF11-1	-1	0	5	197	0.5458089668615984	0.00023030279959185106	True	3.637700782661464	A549	p<0.05
SQ00014612	E04	4	E	A549	COX5B	COX5B-1	-1	0	5	197	0.04315252626872346	0.45851541946885926	False	0.33864605480827203	A549	p>=0.05
SQ00014612	E05	5	E	A549	KIF11	KIF11-2	-1	0	5	197	0.5666666666666667	0.0001731956986405589	True	3.7614628979991953	A549	p<0.05
SQ00014612	E06	6	E	A549	CDK2	CDK2-2	-1	0	5	197	0.7753968253968254	9.090899766306393e-06	True	5.041393130617038	A549	p<0.05
SQ00014612	E07	7	E	A549	MTOR	MTOR-1	-1	0	5	197	0.3134224598930481	0.0087534157202056	True	2.05782244538102	A549	p<0.05
SQ00014612	E08	8	E	A549	CDK2	CDK2-1	-1	0	5	197	0.1598078832027611	0.08394741453230381	False	1.0759926750071072	A549	p>=0.05
SQ00014612	E09	9	E	A549	MTOR	MTOR-2	-1	0	5	197	0.4636363636363637	0.0005482752949946785	True	3.2610013227636285	A549	p<0.05
SQ00014612	E10	10	E	A549	CCNE1	CCNE1-2	-1	0	5	197	0.5483333333333333	0.0002142854972756753	True	3.6690072207746898	A549	p<0.05
SQ00014612	E11	11	E	A549	PIK3CA	PIK3CA-1	-1	0	5	197	0.5988455988455988	0.00015319133223222687	True	3.8147658069632624	A549	p<0.05
SQ00014612	E12	12	E	A549	CCNE1	CCNE1-1	-1	0	5	197	0.6125	0.0001255812728845211	True	3.901075119271602	A549	p<0.05
SQ00014612	E13	13	E	A549	PIK3CA	PIK3CA-2	-1	0	5	197	0.04985991047136558	0.37963622221957627	False	0.4206323569413086	A549	p>=0.05
SQ00014612	E14	14	E	A549	CCND1	CCND1-2	-1	0	5	197	1.0	9.090899766306393e-06	True	5.041393130617038	A549	p<0.05
SQ00014612	E15	15	E	A549	RAC1	RAC1-1	-1	0	5	197	0.09814240790655884	0.15909661208429643	False	0.7983390684285984	A549	p>=0.05
SQ00014612	E16	16	E	A549	CCND1	CCND1-1	-1	0	5	197	0.15075922696890437	0.08863230284891631	False	1.0524079666881814	A549	p>=0.05
SQ00014612	E17	17	E	A549	RAC1	RAC1-2	-1	0	5	197	0.050472225714221254	0.37405262894344765	False	0.42706728857035314	A549	p>=0.05
SQ00014612	E18	18	E	A549	BRCA1	BRCA1-2	-1	0	5	197	0.041752848370584364	0.4747381856461533	False	0.3235458343266507	A549	p>=0.05
SQ00014612	E19	19	E	A549	RHOA	RHOA-1	-1	0	5	197	0.25866940647428455	0.02251184245539924	True	1.64758895922126	A549	p<0.05
SQ00014612	E20	20	E	A549	BRCA1	BRCA1-1	-1	0	5	197	0.09210398721636918	0.1737872868496049	False	0.7599819968920055	A549	p>=0.05
SQ00014612	E21	21	E	A549	RHOA	RHOA-2	-1	0	5	197	0.04744007236544549	0.4023515780766805	False	0.3953942909726662	A549	p>=0.05
SQ00014612	E22	22	E	A549	BCL2L2	BCL2L2-2	-1	0	5	197	0.025095307483283084	0.8296667501844208	False	0.08109631439315285	A549	p>=0.05
SQ00014612	E23	23	E	A549	SDHB	SDHB-1	-1	0	5	197	0.06504994124559342	0.2748364225981083	False	0.5609257130783442	A549	p>=0.05
SQ00014612	E24	24	E	A549	BCL2L2	BCL2L2-1	-1	0	5	197	0.03003203549721198	0.6917820584624204	False	0.1600307057096443	A549	p>=0.05
SQ00014612	F09	9	F	A549	RAF1	RAF1-1	-1	0	5	197	0.24756654352562282	0.029117248328256354	True	1.5358496696172361	A549	p<0.05
SQ00014612	F11	11	F	A549	RAF1	RAF1-2	-1	0	5	197	0.030118003403087724	0.6912123702615229	False	0.16038849812139996	A549	p>=0.05
SQ00014612	F14	14	F	A549	XBP	XBP-2	-1	0	5	197	0.1343137254901961	0.10178273460313456	False	0.9923258850888057	A549	p>=0.05
SQ00014612	F16	16	F	A549	XBP	XBP-1	-1	0	5	197	0.2526248704214806	0.025532232417214303	True	1.5929112108874517	A549	p<0.05
SQ00014612	G01	1	G	A549	SDHB	SDHB-2	-1	0	5	197	0.23229221747678125	0.04619995460790746	True	1.3353584511439827	A549	p<0.05
SQ00014612	G02	2	G	A549	BCL2	BCL2-2	-1	0	5	197	0.15238873716803844	0.0878080786490927	False	1.0564655256506224	A549	p>=0.05
SQ00014612	G03	3	G	A549	SMARCB1	SMARCB1-1	-1	0	5	197	0.07152086888300481	0.24101245963112422	False	0.6179605051049192	A549	p>=0.05
SQ00014612	G04	4	G	A549	BCL2	BCL2-1	-1	0	5	197	0.041596830168375905	0.47624268225119815	False	0.3221716844550977	A549	p>=0.05
SQ00014612	G05	5	G	A549	SMARCB1	SMARCB1-2	-1	0	5	197	0.29220793543601387	0.011980757475472413	True	1.9215157230971036	A549	p<0.05
SQ00014612	G06	6	G	A549	AURKB	AURKB-2	-1	0	5	197	0.029296414457704777	0.7045647639821009	False	0.15207908013119717	A549	p>=0.05
SQ00014612	G07	7	G	A549	STAT3	STAT3-1	-1	0	5	197	0.1823068546807677	0.07919192314147949	False	1.1013191102534243	A549	p>=0.05
SQ00014612	G08	8	G	A549	CDK4	CDK4-3	-1	0	5	197	0.4401201783291335	0.0009967731931547245	True	3.001403650281141	A549	p<0.05
SQ00014612	G09	9	G	A549	STAT3	STAT3-2	-1	0	5	197	0.020124043782600815	0.9632352009490507	False	0.0162676547214369	A549	p>=0.05
SQ00014612	G10	10	G	A549	ATP50	ATP50-2	-1	0	5	197	0.26571428571428574	0.019693471623595648	True	1.7056777183935476	A549	p<0.05
SQ00014612	G11	11	G	A549	SUZ12	SUZ12-1	-1	0	5	197	0.17389124893797792	0.07946402407609499	False	1.0998294459532991	A549	p>=0.05
SQ00014612	G12	12	G	A549	ATP50	ATP50-1	-1	0	5	197	0.27383759375969696	0.016723154112696648	True	1.776681807964422	A549	p<0.05
SQ00014612	G13	13	G	A549	SUZ12	SUZ12-2	-1	0	5	197	0.66256038647343	4.3902393993382096e-05	True	4.357511797075243	A549	p<0.05
SQ00014612	G14	14	G	A549	ATF4	ATF4-2	-1	0	5	197	0.75	9.090899766306393e-06	True	5.041393130617038	A549	p<0.05
SQ00014612	G15	15	G	A549	EZH2	EZH2-1	-1	0	5	197	0.12806165146553236	0.11125423985978831	False	0.9536834292223287	A549	p>=0.05
SQ00014612	G16	16	G	A549	ATF4	ATF4-1	-1	0	5	197	0.775	9.090899766306393e-06	True	5.041393130617038	A549	p<0.05
SQ00014612	G17	17	G	A549	EZH2	EZH2-2	-1	0	5	197	0.0233104684057703	0.8800799251614685	False	0.055477885258482386	A549	p>=0.05
SQ00014612	G18	18	G	A549	ARID1B	ARID1B-2	-1	0	5	197	0.03465992193795932	0.5827039480209351	False	0.23455203940444747	A549	p>=0.05
SQ00014612	G19	19	G	A549	PTK2	PTK2-1	-1	0	5	197	0.4608225108225108	0.0005846147989639295	True	3.233130195090413	A549	p<0.05
SQ00014612	G20	20	G	A549	ARID1B	ARID1B-1	-1	0	5	197	0.02340789544583848	0.8780838275442319	False	0.056464021563068297	A549	p>=0.05
SQ00014612	G21	21	G	A549	PTK2	PTK2-2	-1	0	5	197	0.8100000000000002	9.090899766306393e-06	True	5.041393130617038	A549	p<0.05
SQ00014612	H09	9	H	A549	SLC2A1	SLC2A1-1	-1	0	5	197	0.14577916493272297	0.09221584198484382	False	1.0351944640267092	A549	p>=0.05
SQ00014612	H11	11	H	A549	SLC2A2	SLC2A2-2	-1	0	5	197	0.06146968870373125	0.2922856441849028	False	0.5341925147978391	A549	p>=0.05
SQ00014612	H14	14	H	A549	TXN	TXN-2	-1	0	5	197	0.029899011424538092	0.6917820584624204	False	0.1600307057096443	A549	p>=0.05
SQ00014612	H16	16	H	A549	TXN	TXN-1	-1	0	5	197	0.06621696137281216	0.267978331303214	False	0.5719003215529416	A549	p>=0.05
SQ00014612	I04	4	I	A549	PTK2	PTK2-2	-1	0	5	197	1.0	9.090899766306393e-06	True	5.041393130617038	A549	p<0.05
SQ00014612	I05	5	I	A549	ARID1B	ARID1B-1	-1	0	5	197	0.11488068771305764	0.13700265709946796	False	0.8632710098330352	A549	p>=0.05
SQ00014612	I06	6	I	A549	PTK2	PTK2-1	-1	0	5	197	0.7424999999999999	1.7391286509455707e-05	True	4.7596682901484435	A549	p<0.05
SQ00014612	I07	7	I	A549	ARID1B	ARID1B-2	-1	0	5	197	0.13798609400891662	0.09800830130813687	False	1.008737137984737	A549	p>=0.05
SQ00014612	I08	8	I	A549	EZH2	EZH2-2	-1	0	5	197	0.2457754894482583	0.030659345793537796	True	1.5134371163207756	A549	p<0.05
SQ00014612	I09	9	I	A549	ATF4	ATF4-1	-1	0	5	197	0.8588235294117647	9.090899766306393e-06	True	5.041393130617038	A549	p<0.05
SQ00014612	I10	10	I	A549	EZH2	EZH2-1	-1	0	5	197	0.045583109700756755	0.42585616833285284	False	0.37073705781491734	A549	p>=0.05
SQ00014612	I11	11	I	A549	ATF4	ATF4-2	-1	0	5	197	0.5166666666666666	0.0002859810176283713	True	3.5436627927900024	A549	p<0.05
SQ00014612	I12	12	I	A549	SUZ12	SUZ12-2	-1	0	5	197	0.4837622005323869	0.000441817736083811	True	3.354756854040135	A549	p<0.05
SQ00014612	I13	13	I	A549	ATP50	ATP50-1	-1	0	5	197	0.19597518812283915	0.0773071971806613	False	1.111780072053949	A549	p>=0.05
SQ00014612	I14	14	I	A549	SUZ12	SUZ12-1	-1	0	5	197	0.5240842490842491	0.0002685711660888046	True	3.570940615199341	A549	p<0.05
SQ00014612	I15	15	I	A549	ATP50	ATP50-2	-1	0	5	197	0.3000768666062098	0.01042498931239702	True	1.9819243815886776	A549	p<0.05
SQ00014612	I16	16	I	A549	STAT3	STAT3-2	-1	0	5	197	0.07609457671957673	0.2204116370718358	False	0.6567654797718603	A549	p>=0.05
SQ00014612	I17	17	I	A549	CDK4	CDK4-3	-1	0	5	197	0.3847925407925408	0.00294306286590269	True	2.5312004609642567	A549	p<0.05
SQ00014612	I18	18	I	A549	STAT3	STAT3-1	-1	0	5	197	0.041763614402749824	0.4747381856461533	False	0.3235458343266507	A549	p>=0.05
SQ00014612	I19	19	I	A549	AURKB	AURKB-2	-1	0	5	197	0.0488581535390046	0.3892109404861657	False	0.4098149604746233	A549	p>=0.05
SQ00014612	I20	20	I	A549	SMARCB1	SMARCB1-2	-1	0	5	197	0.16711157024793388	0.08087333621858041	False	1.0921946408335639	A549	p>=0.05
SQ00014612	I21	21	I	A549	BCL2	BCL2-1	-1	0	5	197	0.03272321297231954	0.6256982352998521	False	0.20363506989161279	A549	p>=0.05
SQ00014612	I22	22	I	A549	SMARCB1	SMARCB1-1	-1	0	5	197	0.034182564642249655	0.5933609098758338	False	0.226681068036725	A549	p>=0.05
SQ00014612	I23	23	I	A549	BCL2	BCL2-2	-1	0	5	197	0.0357779594409486	0.5643457519501793	False	0.248454739710383	A549	p>=0.05
SQ00014612	I24	24	I	A549	SDHB	SDHB-2	-1	0	5	197	0.25577675489067897	0.023609812020278367	True	1.6269074707307103	A549	p<0.05
SQ00014612	J09	9	J	A549	TXN	TXN-1	-1	0	5	197	0.031348278102664065	0.6568644556746405	False	0.1825242380896408	A549	p>=0.05
SQ00014612	J11	11	J	A549	TXN	TXN-2	-1	0	5	197	0.05784234293456626	0.31648404692893584	False	0.4996481766587856	A549	p>=0.05
SQ00014612	J14	14	J	A549	SLC2A2	SLC2A2-2	-1	0	5	197	0.030714796272328225	0.6743272145589192	False	0.17112931267355416	A549	p>=0.05
SQ00014612	J16	16	J	A549	SLC2A1	SLC2A1-1	-1	0	5	197	0.08381138030260837	0.19922495602133747	False	0.7006562603726695	A549	p>=0.05
SQ00014612	K01	1	K	A549	BCL2L2	BCL2L2-1	-1	0	5	197	0.06288288288288288	0.2842162943256952	False	0.546351027278076	A549	p>=0.05
SQ00014612	K02	2	K	A549	SDHB	SDHB-1	-1	0	5	197	0.029296676357531228	0.7045647639821009	False	0.15207908013119717	A549	p>=0.05
SQ00014612	K03	3	K	A549	BCL2L2	BCL2L2-2	-1	0	5	197	0.07535300734467015	0.2234566715401663	False	0.6508066744794472	A549	p>=0.05
SQ00014612	K04	4	K	A549	RHOA	RHOA-2	-1	0	5	197	0.06358865416077342	0.280801278804052	False	0.5516009187064824	A549	p>=0.05
SQ00014612	K05	5	K	A549	BRCA1	BRCA1-1	-1	0	5	197	0.12896016970107677	0.11002981804148124	False	0.9584896052415852	A549	p>=0.05
SQ00014612	K06	6	K	A549	RHOA	RHOA-1	-1	0	5	197	0.2655923205900795	0.019693471623595648	True	1.7056777183935476	A549	p<0.05
SQ00014612	K07	7	K	A549	BRCA1	BRCA1-2	-1	0	5	197	0.1407936507936508	0.09598823314974744	False	1.017782002286958	A549	p>=0.05
SQ00014612	K08	8	K	A549	RAC1	RAC1-2	-1	0	5	197	0.049393179919495704	0.3835714540698312	False	0.41615372110840076	A549	p>=0.05
SQ00014612	K09	9	K	A549	CCND1	CCND1-1	-1	0	5	197	0.38496071829405165	0.00294306286590269	True	2.5312004609642567	A549	p<0.05
SQ00014612	K10	10	K	A549	RAC1	RAC1-1	-1	0	5	197	0.035089681427353706	0.5744485855102539	False	0.24074883560651744	A549	p>=0.05
SQ00014612	K11	11	K	A549	CCND1	CCND1-2	-1	0	5	197	1.0	9.090899766306393e-06	True	5.041393130617038	A549	p<0.05
SQ00014612	K12	12	K	A549	PIK3CA	PIK3CA-2	-1	0	5	197	0.2819907834101382	0.014155541753603352	True	1.8490735048860798	A549	p<0.05
SQ00014612	K13	13	K	A549	CCNE1	CCNE1-1	-1	0	5	197	0.700952380952381	3.2432399166282266e-05	True	4.489020923478184	A549	p<0.05
SQ00014612	K14	14	K	A549	PIK3CA	PIK3CA-1	-1	0	5	197	0.38322723253757734	0.002948198511044113	True	2.5304432774790224	A549	p<0.05
SQ00014612	K15	15	K	A549	CCNE1	CCNE1-2	-1	0	5	197	0.8253968253968254	9.090899766306393e-06	True	5.041393130617038	A549	p<0.05
SQ00014612	K16	16	K	A549	MTOR	MTOR-2	-1	0	5	197	0.4036363636363636	0.00270908825438131	True	2.56717684665879	A549	p<0.05
SQ00014612	K17	17	K	A549	CDK2	CDK2-1	-1	0	5	197	0.10595576943403029	0.1469917670644895	False	0.8327069891878219	A549	p>=0.05
SQ00014612	K18	18	K	A549	MTOR	MTOR-1	-1	0	5	197	0.03582813582813583	0.5643457519501793	False	0.248454739710383	A549	p>=0.05
SQ00014612	K19	19	K	A549	CDK2	CDK2-2	-1	0	5	197	1.0	9.090899766306393e-06	True	5.041393130617038	A549	p<0.05
SQ00014612	K20	20	K	A549	KIF11	KIF11-2	-1	0	5	197	0.6844827586206896	3.999995897174813e-05	True	4.39794045413085	A549	p<0.05
SQ00014612	K21	21	K	A549	COX5B	COX5B-1	-1	0	5	197	0.0478092408440456	0.40054397465402236	False	0.3973497969300789	A549	p>=0.05
SQ00014612	K22	22	K	A549	KIF11	KIF11-1	-1	0	5	197	0.7026143790849673	3.2432399166282266e-05	True	4.489020923478184	A549	p<0.05
SQ00014612	K23	23	K	A549	COX5B	COX5B-2	-1	0	5	197	0.04940093911120528	0.3835714540698312	False	0.41615372110840076	A549	p>=0.05
SQ00014612	K24	24	K	A549	JAK3	JAK3-2	-1	0	5	197	0.09812676384161065	0.15909661208429643	False	0.7983390684285984	A549	p>=0.05
SQ00014612	L09	9	L	A549	XBP	XBP-1	-1	0	5	197	0.05324856953482152	0.35144535558564327	False	0.4541421915900777	A549	p>=0.05
SQ00014612	L11	11	L	A549	XBP	XBP-2	-1	0	5	197	0.09959677419354838	0.1568567080824983	False	0.8044969036738038	A549	p>=0.05
SQ00014612	L14	14	L	A549	RAF1	RAF1-2	-1	0	5	197	0.06439562387143676	0.2776113223274653	False	0.5565628252342394	A549	p>=0.05
SQ00014612	L16	16	L	A549	RAF1	RAF1-1	-1	0	5	197	0.03149237579573887	0.6537015621478741	False	0.18462047720114477	A549	p>=0.05
SQ00014612	M01	1	M	A549	EGLN1	EGLN1-8	-1	0	5	197	0.061210785584651276	0.2930348156062701	False	0.5330807778457847	A549	p>=0.05
SQ00014612	M02	2	M	A549	JAK3	JAK3-1	-1	0	5	197	0.1946993297460587	0.0773071971806613	False	1.111780072053949	A549	p>=0.05
SQ00014612	M03	3	M	A549	EGLN1	EGLN1-9	-1	0	5	197	0.2612141826427541	0.021222835140568868	True	1.6731965995271572	A549	p<0.05
SQ00014612	M04	4	M	A549	ITGAV	ITGAV-2	-1	0	5	197	1.0	9.090899766306393e-06	True	5.041393130617038	A549	p<0.05
SQ00014612	M05	5	M	A549	ERBB2	ERBB2-1	-1	0	5	197	0.4776315789473684	0.0004607138180290349	True	3.336568761908889	A549	p<0.05
SQ00014612	M06	6	M	A549	ITGAV	ITGAV-1	-1	0	5	197	1.0	9.090899766306393e-06	True	5.041393130617038	A549	p<0.05
SQ00014612	M07	7	M	A549	ERBB2	ERBB2-2	-1	0	5	197	0.15861064425770308	0.08425883237751687	False	1.0743845634327038	A549	p>=0.05
SQ00014612	M08	8	M	A549	ERBB3	ERBB3-2	-1	0	5	197	0.12435477623388677	0.1183109112693746	False	0.9269752005490872	A549	p>=0.05
SQ00014612	M10	10	M	A549	ERBB3	ERBB3-1	-1	0	5	197	0.06642496392496393	0.2678024145617242	False	0.5721855116178647	A549	p>=0.05
SQ00014612	M12	12	M	A549	EGFR	EGFR-2	-1	0	5	197	0.4590739695087521	0.0005999993892007713	True	3.221849191727806	A549	p<0.05
SQ00014612	M13	13	M	A549	GLS	GLS-1	-1	0	5	197	0.13959254795094853	0.09718130147734354	False	1.0124172890490593	A549	p>=0.05
SQ00014612	M14	14	M	A549	EGFR	EGFR-1	-1	0	5	197	0.04246340222085981	0.4658296199168189	False	0.3317729001777937	A549	p>=0.05
SQ00014612	M15	15	M	A549	GLS	GLS-2	-1	0	5	197	0.4583517617573345	0.0006252094886085691	True	3.20397443945152	A549	p<0.05
SQ00014612	M16	16	M	A549	DOT1L	DOT1L-2	-1	0	5	197	0.13032879416463056	0.10781528039292974	False	0.9673196833047247	A549	p>=0.05
SQ00014612	M17	17	M	A549	GPX4	GPX4-1	-1	0	5	197	0.24257622005478977	0.03301519616908834	True	1.4812861179003005	A549	p<0.05
SQ00014612	M18	18	M	A549	DOT1L	DOT1L-1	-1	0	5	197	0.28980928980928977	0.012356950017281727	True	1.9080887100013206	A549	p<0.05
SQ00014612	M19	19	M	A549	GPX4	GPX4-2	-1	0	5	197	0.029450733202033185	0.7032304202507988	False	0.1529023508732655	A549	p>=0.05
SQ00014612	M20	20	M	A549	CTNNB1	CTNNB1-2	-1	0	5	197	0.05198514031272652	0.36379401112945986	False	0.43914445468110286	A549	p>=0.05
SQ00014612	M21	21	M	A549	HIF1a	HIF1a-1	-1	0	5	197	0.418677794761499	0.0022661514902630677	True	2.644711061292474	A549	p<0.05
SQ00014612	M22	22	M	A549	CTNNB1	CTNNB1-1	-1	0	5	197	0.2625782142225225	0.020791887375660716	True	1.6821060859628707	A549	p<0.05
SQ00014612	M23	23	M	A549	HIF1a	HIF1a-2	-1	0	5	197	0.13854844581185338	0.09752404073189044	False	1.0108883128120751	A549	p>=0.05
SQ00014612	M24	24	M	A549	CSNK1A1	CSNK1A1-2	-1	0	5	197	0.46957854406130267	0.0005060864445429457	True	3.29577529505446	A549	p<0.05
SQ00014612	N09	9	N	A549	YAP1	YAP1-1	-1	0	5	197	0.05765692640692641	0.316741908038104	False	0.4992944714383317	A549	p>=0.05
SQ00014612	N11	11	N	A549	YAP1	YAP1-2	-1	0	5	197	0.16805207565708669	0.08076093459533433	False	1.0927986638833271	A549	p>=0.05
SQ00014612	N14	14	N	A549	PRDX1	PRDX1-2	-1	0	5	197	0.04199560355617237	0.4719792664805545	False	0.3260770790160404	A549	p>=0.05
SQ00014612	N16	16	N	A549	PRDX1	PRDX1-1	-1	0	5	197	0.08443160948778927	0.1985073584804362	False	0.7022233897158977	A549	p>=0.05
SQ00014612	O01	1	O	A549	KRAS	KRAS-1	-1	0	5	197	0.2801594746716698	0.014620845097522794	True	1.8350275240550706	A549	p<0.05
SQ00014612	O02	2	O	A549	CSNK1A1	CSNK1A1-1	-1	0	5	197	0.9266666666666665	9.090899766306393e-06	True	5.041393130617038	A549	p<0.05
SQ00014612	O03	3	O	A549	KRAS	KRAS-2A	-1	0	5	197	0.5384863123993558	0.0002376235186440483	True	3.6241105775298497	A549	p<0.05
SQ00014612	O04	4	O	A549	CHEK2	CHEK2-2	-1	0	5	197	0.03302411537737625	0.6192698852339787	False	0.20812003898720935	A549	p>=0.05
SQ00014612	O05	5	O	A549	MAPK1	MAPK1-1	-1	0	5	197	0.0960235003092146	0.16358841033208937	False	0.7862474678230904	A549	p>=0.05
SQ00014612	O06	6	O	A549	CHEK2	CHEK2-1	-1	0	5	197	0.05772759237949111	0.316741908038104	False	0.4992944714383317	A549	p>=0.05
SQ00014612	O07	7	O	A549	MAPK1	MAPK1-2	-1	0	5	197	0.452890365448505	0.0007199992978712544	True	3.1426679270837155	A549	p<0.05
SQ00014612	O08	8	O	A549	CDK4	CDK4-2	-1	0	5	197	0.08640991617953639	0.19233925353496445	False	0.715932073775385	A549	p>=0.05
SQ00014612	O09	9	O	A549	BCL2L2	BCL2L2-4	-1	0	5	197	0.13016229810637706	0.10781528039292974	False	0.9673196833047247	A549	p>=0.05
SQ00014612	O10	10	O	A549	CDK4	CDK4-1	-1	0	5	197	0.17720588235294119	0.07946402407609499	False	1.0998294459532991	A549	p>=0.05
SQ00014612	O11	11	O	A549	MCL1	MCL1-2	-1	0	5	197	0.08388037646603504	0.19922495602133747	False	0.7006562603726695	A549	p>=0.05
SQ00014612	O12	12	O	A549	BRD4	BRD4-2	-1	0	5	197	0.86	9.090899766306393e-06	True	5.041393130617038	A549	p<0.05
SQ00014612	O13	13	O	A549	MYC	MYC-1	-1	0	5	197	1.0	9.090899766306393e-06	True	5.041393130617038	A549	p<0.05
SQ00014612	O14	14	O	A549	BRD4	BRD4-1	-1	0	5	197	0.048522572158181856	0.3915231951167074	False	0.4072425038160165	A549	p>=0.05
SQ00014612	O15	15	O	A549	MYC	MYC-2	-1	0	5	197	1.0	9.090899766306393e-06	True	5.041393130617038	A549	p<0.05
SQ00014612	O16	16	O	A549	BRAF	BRAF-2	-1	0	5	197	0.08598609703896992	0.19330193931208556	False	0.7137637888668813	A549	p>=0.05
SQ00014612	O18	18	O	A549	BRAF1	BRAF1-1	-1	0	5	197	0.04244138876179624	0.4658296199168189	False	0.3317729001777937	A549	p>=0.05
SQ00014612	O20	20	O	A549	AKT1	AKT1-2	-1	0	5	197	0.04137861641793594	0.47624268225119815	False	0.3221716844550977	A549	p>=0.05
SQ00014612	O21	21	O	A549	KRAS	KRAS-2B	-1	0	5	197	0.06452316443113079	0.27751241411481586	False	0.556717584573836	A549	p>=0.05
SQ00014612	O22	22	O	A549	AKT1	AKT1-1	-1	0	5	197	0.03977181164709791	0.5058167406665716	False	0.29600680120987677	A549	p>=0.05
SQ00014612	O23	23	O	A549	MCL1	MCL1-5	-1	0	5	197	0.08279848075804203	0.201754700889927	False	0.6951763374149585	A549	p>=0.05
SQ00014613	A02	2	A	ES2	MCL1	MCL1-5	-1	0	5	197	0.03381385090187354	0.5871043511486929	False	0.23128470096646034	ES2	p>=0.05
SQ00014613	A03	3	A	ES2	AKT1	AKT1-1	-1	0	5	197	0.05619214987494074	0.2826552892986097	False	0.548742883220999	ES2	p>=0.05
SQ00014613	A04	4	A	ES2	KRAS	KRAS-2B	-1	0	5	197	0.026521911090017402	0.7860619432004071	False	0.10454322936752372	ES2	p>=0.05
SQ00014613	A05	5	A	ES2	AKT1	AKT1-2	-1	0	5	197	0.03026214033267256	0.6755211097853524	False	0.1703610748876278	ES2	p>=0.05
SQ00014613	A07	7	A	ES2	BRAF1	BRAF1-1	-1	0	5	197	0.16093076432584225	0.060169818440833724	False	1.2206212989664298	ES2	p>=0.05
SQ00014613	A09	9	A	ES2	BRAF	BRAF-2	-1	0	5	197	0.8314285714285713	4.316542335080733e-06	True	5.364863995329265	ES2	p<0.05
SQ00014613	A10	10	A	ES2	MYC	MYC-2	-1	0	5	197	1.0	4.316542335080733e-06	True	5.364863995329265	ES2	p<0.05
SQ00014613	A11	11	A	ES2	BRD4	BRD4-1	-1	0	5	197	0.015927559048839544	0.999970018863678	False	1.3020837256566842e-05	ES2	p>=0.05
SQ00014613	A12	12	A	ES2	MYC	MYC-1	-1	0	5	197	1.0	4.316542335080733e-06	True	5.364863995329265	ES2	p<0.05
SQ00014613	A13	13	A	ES2	BRD4	BRD4-2	-1	0	5	197	0.021806495059997523	0.9252446728783684	False	0.03374340668806719	ES2	p>=0.05
SQ00014613	A14	14	A	ES2	MCL1	MCL1-2	-1	0	5	197	0.12092352092352092	0.096934864191505	False	1.0135199938187005	ES2	p>=0.05
SQ00014613	A15	15	A	ES2	CDK4	CDK4-1	-1	0	5	197	1.0	4.316542335080733e-06	True	5.364863995329265	ES2	p<0.05
SQ00014613	A16	16	A	ES2	BCL2L2	BCL2L2-4	-1	0	5	197	0.03326253634445575	0.6000770245744882	False	0.22179300094850904	ES2	p>=0.05
SQ00014613	A17	17	A	ES2	CDK4	CDK4-2	-1	0	5	197	0.8161290322580644	4.316542335080733e-06	True	5.364863995329265	ES2	p<0.05
SQ00014613	A18	18	A	ES2	MAPK1	MAPK1-2	-1	0	5	197	1.0	4.316542335080733e-06	True	5.364863995329265	ES2	p<0.05
SQ00014613	A19	19	A	ES2	CHEK2	CHEK2-1	-1	0	5	197	0.0944818815945204	0.13283714464389407	False	0.8766804682040972	ES2	p>=0.05
SQ00014613	A20	20	A	ES2	MAPK1	MAPK1-1	-1	0	5	197	1.0	4.316542335080733e-06	True	5.364863995329265	ES2	p<0.05
SQ00014613	A21	21	A	ES2	CHEK2	CHEK2-2	-1	0	5	197	0.179762036354704	0.05610367017132896	False	1.251008727281826	ES2	p>=0.05
SQ00014613	A22	22	A	ES2	KRAS	KRAS-2A	-1	0	5	197	0.08505931329207192	0.15504242914715452	False	0.8095494358754791	ES2	p>=0.05
SQ00014613	A23	23	A	ES2	CSNK1A1	CSNK1A1-1	-1	0	5	197	0.5666256157635468	9.999989742937031e-05	True	4.000000445458813	ES2	p<0.05
SQ00014613	A24	24	A	ES2	KRAS	KRAS-1	-1	0	5	197	0.18563829787234043	0.056098987119266405	False	1.251044979964597	ES2	p>=0.05
SQ00014613	C01	1	C	ES2	CSNK1A1	CSNK1A1-2	-1	0	5	197	0.02244031830238727	0.907902838820118	False	0.041960625952566395	ES2	p>=0.05
SQ00014613	C02	2	C	ES2	HIF1a	HIF1a-2	-1	0	5	197	0.061486297291909645	0.2477737220404205	False	0.6059447551754379	ES2	p>=0.05
SQ00014613	C03	3	C	ES2	CTNNB1	CTNNB1-1	-1	0	5	197	0.13181250426101093	0.08017070633306932	False	1.0959842900934804	ES2	p>=0.05
SQ00014613	C04	4	C	ES2	HIF1a	HIF1a-1	-1	0	5	197	0.023769033467925332	0.866995048685415	False	0.06198338272533823	ES2	p>=0.05
SQ00014613	C05	5	C	ES2	CTNNB1	CTNNB1-2	-1	0	5	197	0.037356798304612755	0.5120431122026945	False	0.29069347143922897	ES2	p>=0.05
SQ00014613	C06	6	C	ES2	GPX4	GPX4-2	-1	0	5	197	0.05052169692371207	0.3280539261667352	False	0.4840547602162545	ES2	p>=0.05
SQ00014613	C07	7	C	ES2	DOT1L	DOT1L-1	-1	0	5	197	0.05701497454327642	0.27600858784929105	False	0.5590774049002356	ES2	p>=0.05
SQ00014613	C08	8	C	ES2	GPX4	GPX4-1	-1	0	5	197	1.0	4.316542335080733e-06	True	5.364863995329265	ES2	p<0.05
SQ00014613	C09	9	C	ES2	DOT1L	DOT1L-2	-1	0	5	197	0.05087538497986259	0.3246532371513258	False	0.4885802623740104	ES2	p>=0.05
SQ00014613	C10	10	C	ES2	GLS	GLS-2	-1	0	5	197	0.04877587166191725	0.34507523775100707	False	0.4620862041218422	ES2	p>=0.05
SQ00014613	C11	11	C	ES2	EGFR	EGFR-1	-1	0	5	197	0.09643988325381087	0.12893742943173134	False	0.8896209923748183	ES2	p>=0.05
SQ00014613	C12	12	C	ES2	GLS	GLS-1	-1	0	5	197	0.03841859639478687	0.49331106768613525	False	0.30687914080970974	ES2	p>=0.05
SQ00014613	C13	13	C	ES2	EGFR	EGFR-2	-1	0	5	197	0.07027565058281378	0.2033187126791155	False	0.6918226487142016	ES2	p>=0.05
SQ00014613	C15	15	C	ES2	ERBB3	ERBB3-1	-1	0	5	197	0.24706818871502395	0.021319224165295657	True	1.6712286039072735	ES2	p<0.05
SQ00014613	C17	17	C	ES2	ERBB3	ERBB3-2	-1	0	5	197	0.07855479939808147	0.17247739308905377	False	0.7632678205911916	ES2	p>=0.05
SQ00014613	C18	18	C	ES2	ERBB2	ERBB2-2	-1	0	5	197	0.2144465058750773	0.05458798445142384	False	1.2629029408247316	ES2	p>=0.05
SQ00014613	C19	19	C	ES2	ITGAV	ITGAV-1	-1	0	5	197	0.9666666666666668	4.316542335080733e-06	True	5.364863995329265	ES2	p<0.05
SQ00014613	C20	20	C	ES2	ERBB2	ERBB2-1	-1	0	5	197	0.05551681502423149	0.2862272780225272	False	0.5432889794856198	ES2	p>=0.05
SQ00014613	C21	21	C	ES2	ITGAV	ITGAV-2	-1	0	5	197	1.0	4.316542335080733e-06	True	5.364863995329265	ES2	p<0.05
SQ00014613	C22	22	C	ES2	EGLN1	EGLN1-9	-1	0	5	197	1.0	4.316542335080733e-06	True	5.364863995329265	ES2	p<0.05
SQ00014613	C23	23	C	ES2	JAK3	JAK3-1	-1	0	5	197	0.029928119675424514	0.6819646337391001	False	0.16623814700072229	ES2	p>=0.05
SQ00014613	C24	24	C	ES2	EGLN1	EGLN1-8	-1	0	5	197	0.4651993355481728	0.00033081047444579164	True	3.480420747843825	ES2	p<0.05
SQ00014613	D09	9	D	ES2	PRDX1	PRDX1-1	-1	0	5	197	0.06100744412078703	0.2501168209842163	False	0.6018570998929631	ES2	p>=0.05
SQ00014613	D11	11	D	ES2	PRDX1	PRDX1-2	-1	0	5	197	0.06718215118215118	0.21671287368512204	False	0.6641152889370209	ES2	p>=0.05
SQ00014613	D14	14	D	ES2	YAP1	YAP1-2	-1	0	5	197	1.0	4.316542335080733e-06	True	5.364863995329265	ES2	p<0.05
SQ00014613	D16	16	D	ES2	YAP1	YAP1-1	-1	0	5	197	0.48454545454545456	0.000268508016404526	True	3.5710427437510943	ES2	p<0.05
SQ00014613	E01	1	E	ES2	JAK3	JAK3-2	-1	0	5	197	0.02342520149822381	0.8759817769450526	False	0.05750492836904915	ES2	p>=0.05
SQ00014613	E02	2	E	ES2	COX5B	COX5B-2	-1	0	5	197	0.0382259499773878	0.4966199736703526	False	0.3039758174428012	ES2	p>=0.05
SQ00014613	E03	3	E	ES2	KIF11	KIF11-1	-1	0	5	197	0.03489773318298488	0.563498338063558	False	0.24910736048902002	ES2	p>=0.05
SQ00014613	E04	4	E	ES2	COX5B	COX5B-1	-1	0	5	197	0.02537951384125816	0.8178849023303558	False	0.08730780855340341	ES2	p>=0.05
SQ00014613	E05	5	E	ES2	KIF11	KIF11-2	-1	0	5	197	0.07366612019711002	0.18947897841237502	False	0.7224389654633143	ES2	p>=0.05
SQ00014613	E06	6	E	ES2	CDK2	CDK2-2	-1	0	5	197	0.8833333333333334	4.316542335080733e-06	True	5.364863995329265	ES2	p<0.05
SQ00014613	E07	7	E	ES2	MTOR	MTOR-1	-1	0	5	197	0.22597967932638233	0.04276474544280012	True	1.3689141087656027	ES2	p<0.05
SQ00014613	E08	8	E	ES2	CDK2	CDK2-1	-1	0	5	197	0.4520314547837484	0.0004666662009965096	True	3.33099365240874	ES2	p<0.05
SQ00014613	E09	9	E	ES2	MTOR	MTOR-2	-1	0	5	197	0.026596735086544122	0.7847478876563267	False	0.10526984463771398	ES2	p>=0.05
SQ00014613	E10	10	E	ES2	CCNE1	CCNE1-2	-1	0	5	197	0.13577220417516558	0.07538575752936409	False	1.12271069671204	ES2	p>=0.05
SQ00014613	E11	11	E	ES2	PIK3CA	PIK3CA-1	-1	0	5	197	0.024689871439769202	0.8399662186310181	False	0.07573817983949097	ES2	p>=0.05
SQ00014613	E12	12	E	ES2	CCNE1	CCNE1-1	-1	0	5	197	0.041681542986324295	0.4425850929692387	False	0.3540032179510754	ES2	p>=0.05
SQ00014613	E13	13	E	ES2	PIK3CA	PIK3CA-2	-1	0	5	197	0.045862882361229304	0.3811924585274288	False	0.4188556999862852	ES2	p>=0.05
SQ00014613	E14	14	E	ES2	CCND1	CCND1-2	-1	0	5	197	1.0	4.316542335080733e-06	True	5.364863995329265	ES2	p<0.05
SQ00014613	E15	15	E	ES2	RAC1	RAC1-1	-1	0	5	197	0.29245100229057447	0.007682979972530697	True	2.1144702988997306	ES2	p<0.05
SQ00014613	E16	16	E	ES2	CCND1	CCND1-1	-1	0	5	197	1.0	4.316542335080733e-06	True	5.364863995329265	ES2	p<0.05
SQ00014613	E17	17	E	ES2	RAC1	RAC1-2	-1	0	5	197	0.06048549682008708	0.2523422433071382	False	0.5980100404079329	ES2	p>=0.05
SQ00014613	E18	18	E	ES2	BRCA1	BRCA1-2	-1	0	5	197	0.1213020378523868	0.09673886833463767	False	1.0143989973579097	ES2	p>=0.05
SQ00014613	E19	19	E	ES2	RHOA	RHOA-1	-1	0	5	197	1.0	4.316542335080733e-06	True	5.364863995329265	ES2	p<0.05
SQ00014613	E20	20	E	ES2	BRCA1	BRCA1-1	-1	0	5	197	0.1791005291005291	0.05610367017132896	False	1.251008727281826	ES2	p>=0.05
SQ00014613	E21	21	E	ES2	RHOA	RHOA-2	-1	0	5	197	0.885	4.316542335080733e-06	True	5.364863995329265	ES2	p<0.05
SQ00014613	E22	22	E	ES2	BCL2L2	BCL2L2-2	-1	0	5	197	0.040200018633753574	0.465198775976321	False	0.332361436650874	ES2	p>=0.05
SQ00014613	E23	23	E	ES2	SDHB	SDHB-1	-1	0	5	197	0.15273015873015872	0.06326816976070404	False	1.1988147287512778	ES2	p>=0.05
SQ00014613	E24	24	E	ES2	BCL2L2	BCL2L2-1	-1	0	5	197	0.24314428869643595	0.023763545106777917	True	1.6240887696898576	ES2	p<0.05
SQ00014613	F09	9	F	ES2	RAF1	RAF1-1	-1	0	5	197	0.025747354853292014	0.8073722760294386	False	0.09292616770023142	ES2	p>=0.05
SQ00014613	F11	11	F	ES2	RAF1	RAF1-2	-1	0	5	197	0.07285983212316363	0.19240528345108032	False	0.7157830064034824	ES2	p>=0.05
SQ00014613	F14	14	F	ES2	XBP	XBP-2	-1	0	5	197	0.34589743589743593	0.003524996443755097	True	2.452841316816786	ES2	p<0.05
SQ00014613	F16	16	F	ES2	XBP	XBP-1	-1	0	5	197	0.39273078796736083	0.001834780720157036	True	2.7364158320747203	ES2	p<0.05
SQ00014613	G01	1	G	ES2	SDHB	SDHB-2	-1	0	5	197	0.1692295308928169	0.05799443760049452	False	1.2366136587690744	ES2	p>=0.05
SQ00014613	G02	2	G	ES2	BCL2	BCL2-2	-1	0	5	197	0.07520244558660719	0.1845470319191615	False	0.7338929351960165	ES2	p>=0.05
SQ00014613	G03	3	G	ES2	SMARCB1	SMARCB1-1	-1	0	5	197	0.16162252779899838	0.060169818440833724	False	1.2206212989664298	ES2	p>=0.05
SQ00014613	G04	4	G	ES2	BCL2	BCL2-1	-1	0	5	197	0.06726405575887215	0.21671287368512204	False	0.6641152889370209	ES2	p>=0.05
SQ00014613	G05	5	G	ES2	SMARCB1	SMARCB1-2	-1	0	5	197	0.05185378746881577	0.31634814168777936	False	0.49983471235739596	ES2	p>=0.05
SQ00014613	G06	6	G	ES2	AURKB	AURKB-2	-1	0	5	197	0.7356410256410256	8.391599784282824e-06	True	5.07615523687625	ES2	p<0.05
SQ00014613	G07	7	G	ES2	STAT3	STAT3-1	-1	0	5	197	0.03318569556703373	0.6000770245744882	False	0.22179300094850904	ES2	p>=0.05
SQ00014613	G08	8	G	ES2	CDK4	CDK4-3	-1	0	5	197	0.83125	4.316542335080733e-06	True	5.364863995329265	ES2	p<0.05
SQ00014613	G09	9	G	ES2	STAT3	STAT3-2	-1	0	5	197	0.03591854485672229	0.5419953434324977	False	0.2660044446982519	ES2	p>=0.05
SQ00014613	G10	10	G	ES2	ATP50	ATP50-2	-1	0	5	197	0.09433035413653126	0.13290438894650444	False	0.8764606769671619	ES2	p>=0.05
SQ00014613	G11	11	G	ES2	SUZ12	SUZ12-1	-1	0	5	197	0.01798337017720831	0.9961645340042369	False	0.0016689243185915663	ES2	p>=0.05
SQ00014613	G12	12	G	ES2	ATP50	ATP50-1	-1	0	5	197	0.025964676094515683	0.8007594252127677	False	0.09649794083921924	ES2	p>=0.05
SQ00014613	G13	13	G	ES2	SUZ12	SUZ12-2	-1	0	5	197	0.024308972527201027	0.8519683740077875	False	0.0695765264173708	ES2	p>=0.05
SQ00014613	G14	14	G	ES2	ATF4	ATF4-2	-1	0	5	197	0.22130387805684734	0.05014043262673084	False	1.2998119231382461	ES2	p>=0.05
SQ00014613	G15	15	G	ES2	EZH2	EZH2-1	-1	0	5	197	0.44276738551967904	0.0006062821277870714	True	3.2173252338726632	ES2	p<0.05
SQ00014613	G16	16	G	ES2	ATF4	ATF4-1	-1	0	5	197	0.5110569105691056	0.00017966083112819974	True	3.745546595562498	ES2	p<0.05
SQ00014613	G17	17	G	ES2	EZH2	EZH2-2	-1	0	5	197	0.1260579484733694	0.08853803393919822	False	1.0528701261208646	ES2	p>=0.05
SQ00014613	G18	18	G	ES2	ARID1B	ARID1B-2	-1	0	5	197	0.04291060291060291	0.4238188149652687	False	0.37281976717639403	ES2	p>=0.05
SQ00014613	G19	19	G	ES2	PTK2	PTK2-1	-1	0	5	197	0.581592039800995	9.036135802982398e-05	True	4.044017250743852	ES2	p<0.05
SQ00014613	G20	20	G	ES2	ARID1B	ARID1B-1	-1	0	5	197	0.08659750593254431	0.1516574772737794	False	0.8191361725034143	ES2	p>=0.05
SQ00014613	G21	21	G	ES2	PTK2	PTK2-2	-1	0	5	197	0.3075294117647059	0.006023472498940385	True	2.220153068153691	ES2	p<0.05
SQ00014613	H09	9	H	ES2	SLC2A1	SLC2A1-1	-1	0	5	197	0.8111111111111111	4.316542335080733e-06	True	5.364863995329265	ES2	p<0.05
SQ00014613	H11	11	H	ES2	SLC2A2	SLC2A2-2	-1	0	5	197	0.9666666666666668	4.316542335080733e-06	True	5.364863995329265	ES2	p<0.05
SQ00014613	H14	14	H	ES2	TXN	TXN-2	-1	0	5	197	0.14856162144491664	0.06568063900136112	False	1.1825626306539156	ES2	p>=0.05
SQ00014613	H16	16	H	ES2	TXN	TXN-1	-1	0	5	197	0.18618357487922704	0.056098987119266405	False	1.251044979964597	ES2	p>=0.05
SQ00014613	I04	4	I	ES2	PTK2	PTK2-2	-1	0	5	197	0.13888977212506623	0.0729958932063078	False	1.1367015728659815	ES2	p>=0.05
SQ00014613	I05	5	I	ES2	ARID1B	ARID1B-1	-1	0	5	197	0.4233948023653906	0.0011579988640733063	True	2.9362918666249356	ES2	p<0.05
SQ00014613	I06	6	I	ES2	PTK2	PTK2-1	-1	0	5	197	0.036884983293284365	0.5218182451058507	False	0.2824807400877218	ES2	p>=0.05
SQ00014613	I07	7	I	ES2	ARID1B	ARID1B-2	-1	0	5	197	0.0199763400405012	0.9682077289427687	False	0.014031454824856664	ES2	p>=0.05
SQ00014613	I08	8	I	ES2	EZH2	EZH2-2	-1	0	5	197	0.2659730848861284	0.013183186948299407	True	1.8799795892297415	ES2	p<0.05
SQ00014613	I09	9	I	ES2	ATF4	ATF4-1	-1	0	5	197	0.03263182645225894	0.6146928613836116	False	0.21134183044463464	ES2	p>=0.05
SQ00014613	I10	10	I	ES2	EZH2	EZH2-1	-1	0	5	197	0.05224964433472641	0.3127804178683484	False	0.5047604444802554	ES2	p>=0.05
SQ00014613	I11	11	I	ES2	ATF4	ATF4-2	-1	0	5	197	0.22103246753246752	0.05041856961003665	False	1.2974094795496944	ES2	p>=0.05
SQ00014613	I12	12	I	ES2	SUZ12	SUZ12-2	-1	0	5	197	0.0840686274509804	0.1574777473746456	False	0.8027808061611972	ES2	p>=0.05
SQ00014613	I13	13	I	ES2	ATP50	ATP50-1	-1	0	5	197	0.023596763752486215	0.8715767033246099	False	0.059694386678175344	ES2	p>=0.05
SQ00014613	I14	14	I	ES2	SUZ12	SUZ12-1	-1	0	5	197	0.2795151636073424	0.009862030951344237	True	2.0060336387976903	ES2	p<0.05
SQ00014613	I15	15	I	ES2	ATP50	ATP50-2	-1	0	5	197	0.2307033797000652	0.035534006484011386	True	1.4493558227442345	ES2	p<0.05
SQ00014613	I16	16	I	ES2	STAT3	STAT3-2	-1	0	5	197	0.07088744084725643	0.20109232591122997	False	0.696604502640449	ES2	p>=0.05
SQ00014613	I17	17	I	ES2	CDK4	CDK4-3	-1	0	5	197	0.2611426024243876	0.014650378757574427	True	1.8341511473099934	ES2	p<0.05
SQ00014613	I18	18	I	ES2	STAT3	STAT3-1	-1	0	5	197	0.05133755676012638	0.3214404899246839	False	0.49289941866381815	ES2	p>=0.05
SQ00014613	I19	19	I	ES2	AURKB	AURKB-2	-1	0	5	197	0.16221155077474708	0.060096598233133104	False	1.2211501105328917	ES2	p>=0.05
SQ00014613	I20	20	I	ES2	SMARCB1	SMARCB1-2	-1	0	5	197	0.42659525633998446	0.0010324863074016451	True	2.9861156991479194	ES2	p<0.05
SQ00014613	I21	21	I	ES2	BCL2	BCL2-1	-1	0	5	197	0.029989230979879967	0.6819646337391001	False	0.16623814700072229	ES2	p>=0.05
SQ00014613	I22	22	I	ES2	SMARCB1	SMARCB1-1	-1	0	5	197	0.3108080808080808	0.005793007188293611	True	2.237095932603254	ES2	p<0.05
SQ00014613	I23	23	I	ES2	BCL2	BCL2-2	-1	0	5	197	0.11231819231819232	0.10733765331988639	False	0.9692479037514679	ES2	p>=0.05
SQ00014613	I24	24	I	ES2	SDHB	SDHB-2	-1	0	5	197	0.33516028406451187	0.003989857690159901	True	2.39904259440861	ES2	p<0.05
SQ00014613	J09	9	J	ES2	TXN	TXN-1	-1	0	5	197	0.16083671024798024	0.060169818440833724	False	1.2206212989664298	ES2	p>=0.05
SQ00014613	J11	11	J	ES2	TXN	TXN-2	-1	0	5	197	0.02725474869280179	0.7664987198707299	False	0.11548856612407747	ES2	p>=0.05
SQ00014613	J14	14	J	ES2	SLC2A2	SLC2A2-2	-1	0	5	197	0.8528571428571429	4.316542335080733e-06	True	5.364863995329265	ES2	p<0.05
SQ00014613	J16	16	J	ES2	SLC2A1	SLC2A1-1	-1	0	5	197	0.8204081632653061	4.316542335080733e-06	True	5.364863995329265	ES2	p<0.05
SQ00014613	K01	1	K	ES2	BCL2L2	BCL2L2-1	-1	0	5	197	0.02103794066658788	0.9447525848041881	False	0.024681911197494535	ES2	p>=0.05
SQ00014613	K02	2	K	ES2	SDHB	SDHB-1	-1	0	5	197	0.15240588659706306	0.06326816976070404	False	1.1988147287512778	ES2	p>=0.05
SQ00014613	K03	3	K	ES2	BCL2L2	BCL2L2-2	-1	0	5	197	0.3346416925157083	0.0040073353592135486	True	2.3971443115324873	ES2	p<0.05
SQ00014613	K04	4	K	ES2	RHOA	RHOA-2	-1	0	5	197	0.9666666666666668	4.316542335080733e-06	True	5.364863995329265	ES2	p<0.05
SQ00014613	K05	5	K	ES2	BRCA1	BRCA1-1	-1	0	5	197	0.129505772005772	0.08310075008769553	False	1.0803950561499813	ES2	p>=0.05
SQ00014613	K06	6	K	ES2	RHOA	RHOA-1	-1	0	5	197	0.876923076923077	4.316542335080733e-06	True	5.364863995329265	ES2	p<0.05
SQ00014613	K07	7	K	ES2	BRCA1	BRCA1-2	-1	0	5	197	0.058930935564919774	0.2621780367607766	False	0.5814036929400594	ES2	p>=0.05
SQ00014613	K08	8	K	ES2	RAC1	RAC1-2	-1	0	5	197	0.26358520204451835	0.013878247277303175	True	1.8576653786837873	ES2	p<0.05
SQ00014613	K09	9	K	ES2	CCND1	CCND1-1	-1	0	5	197	1.0	4.316542335080733e-06	True	5.364863995329265	ES2	p<0.05
SQ00014613	K10	10	K	ES2	RAC1	RAC1-1	-1	0	5	197	0.06334275379894336	0.23698007251814626	False	0.6252881719614911	ES2	p>=0.05
SQ00014613	K11	11	K	ES2	CCND1	CCND1-2	-1	0	5	197	1.0	4.316542335080733e-06	True	5.364863995329265	ES2	p<0.05
SQ00014613	K12	12	K	ES2	PIK3CA	PIK3CA-2	-1	0	5	197	0.07261427180414522	0.19317383375146122	False	0.7140517010414369	ES2	p>=0.05
SQ00014613	K13	13	K	ES2	CCNE1	CCNE1-1	-1	0	5	197	0.2946720575022462	0.007408360899991071	True	2.13027786905603	ES2	p<0.05
SQ00014613	K14	14	K	ES2	PIK3CA	PIK3CA-1	-1	0	5	197	0.026476412188182318	0.7863769738570503	False	0.10436921169833879	ES2	p>=0.05
SQ00014613	K15	15	K	ES2	CCNE1	CCNE1-2	-1	0	5	197	0.14847216856370177	0.06568063900136112	False	1.1825626306539156	ES2	p>=0.05
SQ00014613	K16	16	K	ES2	MTOR	MTOR-2	-1	0	5	197	0.810204081632653	4.316542335080733e-06	True	5.364863995329265	ES2	p<0.05
SQ00014613	K17	17	K	ES2	CDK2	CDK2-1	-1	0	5	197	0.4616300366300366	0.0003580641679300536	True	3.4460391373764465	ES2	p<0.05
SQ00014613	K18	18	K	ES2	MTOR	MTOR-1	-1	0	5	197	0.6261965811965812	4.5282972420846934e-05	True	4.344065073347997	ES2	p<0.05
SQ00014613	K19	19	K	ES2	CDK2	CDK2-2	-1	0	5	197	1.0	4.316542335080733e-06	True	5.364863995329265	ES2	p<0.05
SQ00014613	K20	20	K	ES2	KIF11	KIF11-2	-1	0	5	197	0.85	4.316542335080733e-06	True	5.364863995329265	ES2	p<0.05
SQ00014613	K21	21	K	ES2	COX5B	COX5B-1	-1	0	5	197	0.13679174827000912	0.07432492619211023	False	1.1288655133961516	ES2	p>=0.05
SQ00014613	K22	22	K	ES2	KIF11	KIF11-1	-1	0	5	197	0.8151515151515152	4.316542335080733e-06	True	5.364863995329265	ES2	p<0.05
SQ00014613	K23	23	K	ES2	COX5B	COX5B-2	-1	0	5	197	0.08625668449197861	0.1524215915064881	False	0.8169535080099952	ES2	p>=0.05
SQ00014613	K24	24	K	ES2	JAK3	JAK3-2	-1	0	5	197	0.0702020202020202	0.2033187126791155	False	0.6918226487142016	ES2	p>=0.05
SQ00014613	L09	9	L	ES2	XBP	XBP-1	-1	0	5	197	0.021146892250340523	0.9432850559485502	False	0.02535704584378795	ES2	p>=0.05
SQ00014613	L11	11	L	ES2	XBP	XBP-2	-1	0	5	197	0.3961904761904762	0.0017912603476202315	True	2.7468412877871256	ES2	p<0.05
SQ00014613	L14	14	L	ES2	RAF1	RAF1-2	-1	0	5	197	0.06897300938986906	0.20861723679024102	False	0.6806498112804191	ES2	p>=0.05
SQ00014613	L16	16	L	ES2	RAF1	RAF1-1	-1	0	5	197	0.12882996632996632	0.08395825202266376	False	1.0759366118334919	ES2	p>=0.05
SQ00014613	M01	1	M	ES2	EGLN1	EGLN1-8	-1	0	5	197	0.30354983320710505	0.006403441637240608	True	2.1935865444038	ES2	p<0.05
SQ00014613	M02	2	M	ES2	JAK3	JAK3-1	-1	0	5	197	0.24858498256202388	0.02047754611692501	True	1.6887220873314397	ES2	p<0.05
SQ00014613	M03	3	M	ES2	EGLN1	EGLN1-9	-1	0	5	197	1.0	4.316542335080733e-06	True	5.364863995329265	ES2	p<0.05
SQ00014613	M04	4	M	ES2	ITGAV	ITGAV-2	-1	0	5	197	1.0	4.316542335080733e-06	True	5.364863995329265	ES2	p<0.05
SQ00014613	M05	5	M	ES2	ERBB2	ERBB2-1	-1	0	5	197	0.2772775474790321	0.010233861018693256	True	1.9899604852752224	ES2	p<0.05
SQ00014613	M06	6	M	ES2	ITGAV	ITGAV-1	-1	0	5	197	1.0	4.316542335080733e-06	True	5.364863995329265	ES2	p<0.05
SQ00014613	M07	7	M	ES2	ERBB2	ERBB2-2	-1	0	5	197	0.12110269415717015	0.09686892609233443	False	1.0138155149091808	ES2	p>=0.05
SQ00014613	M08	8	M	ES2	ERBB3	ERBB3-2	-1	0	5	197	0.021985274867199388	0.921100589829653	False	0.035692939594140216	ES2	p>=0.05
SQ00014613	M10	10	M	ES2	ERBB3	ERBB3-1	-1	0	5	197	0.029905967331211064	0.6819646337391001	False	0.16623814700072229	ES2	p>=0.05
SQ00014613	M12	12	M	ES2	EGFR	EGFR-2	-1	0	5	197	0.029869716241628912	0.6819646337391001	False	0.16623814700072229	ES2	p>=0.05
SQ00014613	M13	13	M	ES2	GLS	GLS-1	-1	0	5	197	0.27729166666666666	0.010233861018693256	True	1.9899604852752224	ES2	p<0.05
SQ00014613	M14	14	M	ES2	EGFR	EGFR-1	-1	0	5	197	0.26086178861788617	0.01470586723264526	True	1.8325093592394195	ES2	p<0.05
SQ00014613	M15	15	M	ES2	GLS	GLS-2	-1	0	5	197	0.05528445561464429	0.2876897156238556	False	0.54107566305803	ES2	p>=0.05
SQ00014613	M16	16	M	ES2	DOT1L	DOT1L-2	-1	0	5	197	0.30118326118326116	0.006625744566129513	True	2.1787653109319876	ES2	p<0.05
SQ00014613	M17	17	M	ES2	GPX4	GPX4-1	-1	0	5	197	1.0	4.316542335080733e-06	True	5.364863995329265	ES2	p<0.05
SQ00014613	M18	18	M	ES2	DOT1L	DOT1L-1	-1	0	5	197	0.07387643582022972	0.18887704816357842	False	0.7238208131820127	ES2	p>=0.05
SQ00014613	M19	19	M	ES2	GPX4	GPX4-2	-1	0	5	197	0.83125	4.316542335080733e-06	True	5.364863995329265	ES2	p<0.05
SQ00014613	M20	20	M	ES2	CTNNB1	CTNNB1-2	-1	0	5	197	0.3595812603648424	0.002782072603948555	True	2.555631540381795	ES2	p<0.05
SQ00014613	M21	21	M	ES2	HIF1a	HIF1a-1	-1	0	5	197	0.2817294493216281	0.00942540030590579	True	2.0257001958219996	ES2	p<0.05
SQ00014613	M22	22	M	ES2	CTNNB1	CTNNB1-1	-1	0	5	197	0.5143633276740237	0.0001772725516440749	True	3.7513585040626385	ES2	p<0.05
SQ00014613	M23	23	M	ES2	HIF1a	HIF1a-2	-1	0	5	197	0.32886002886002885	0.004327022848097054	True	2.363810811578194	ES2	p<0.05
SQ00014613	M24	24	M	ES2	CSNK1A1	CSNK1A1-2	-1	0	5	197	0.44094017094017096	0.000634374373476021	True	3.197654369326561	ES2	p<0.05
SQ00014613	N09	9	N	ES2	YAP1	YAP1-1	-1	0	5	197	0.2499299058672455	0.01974730745299172	True	1.7044921120894394	ES2	p<0.05
SQ00014613	N11	11	N	ES2	YAP1	YAP1-2	-1	0	5	197	1.0	4.316542335080733e-06	True	5.364863995329265	ES2	p<0.05
SQ00014613	N14	14	N	ES2	PRDX1	PRDX1-2	-1	0	5	197	0.12232857724052967	0.09548891294788528	False	1.0200470506683632	ES2	p>=0.05
SQ00014613	N16	16	N	ES2	PRDX1	PRDX1-1	-1	0	5	197	0.031173374667227128	0.648094886957213	False	0.18836140483141545	ES2	p>=0.05
SQ00014613	O01	1	O	ES2	KRAS	KRAS-1	-1	0	5	197	0.15656347100479795	0.06176232624409803	False	1.2092763549011194	ES2	p>=0.05
SQ00014613	O02	2	O	ES2	CSNK1A1	CSNK1A1-1	-1	0	5	197	0.23108391608391607	0.03511811411041382	True	1.4544688143329028	ES2	p<0.05
SQ00014613	O03	3	O	ES2	KRAS	KRAS-2A	-1	0	5	197	0.03484657104428488	0.563854144373134	False	0.24883322311953995	ES2	p>=0.05
SQ00014613	O04	4	O	ES2	CHEK2	CHEK2-2	-1	0	5	197	0.034063406921501525	0.5823275660941614	False	0.23483265086875965	ES2	p>=0.05
SQ00014613	O05	5	O	ES2	MAPK1	MAPK1-1	-1	0	5	197	1.0	4.316542335080733e-06	True	5.364863995329265	ES2	p<0.05
SQ00014613	O06	6	O	ES2	CHEK2	CHEK2-1	-1	0	5	197	0.059409204165301724	0.2590705273247985	False	0.5865819909055421	ES2	p>=0.05
SQ00014613	O07	7	O	ES2	MAPK1	MAPK1-2	-1	0	5	197	1.0	4.316542335080733e-06	True	5.364863995329265	ES2	p<0.05
SQ00014613	O08	8	O	ES2	CDK4	CDK4-2	-1	0	5	197	0.0471378539675284	0.3647817083563938	False	0.4379669470954062	ES2	p>=0.05
SQ00014613	O09	9	O	ES2	BCL2L2	BCL2L2-4	-1	0	5	197	0.050157576603986134	0.3312613574727889	False	0.47982922278131496	ES2	p>=0.05
SQ00014613	O10	10	O	ES2	CDK4	CDK4-1	-1	0	5	197	1.0	4.316542335080733e-06	True	5.364863995329265	ES2	p<0.05
SQ00014613	O11	11	O	ES2	MCL1	MCL1-2	-1	0	5	197	0.08278101209135692	0.16057431063753494	False	0.7943239337819124	ES2	p>=0.05
SQ00014613	O12	12	O	ES2	BRD4	BRD4-2	-1	0	5	197	0.80625	4.316542335080733e-06	True	5.364863995329265	ES2	p<0.05
SQ00014613	O13	13	O	ES2	MYC	MYC-1	-1	0	5	197	1.0	4.316542335080733e-06	True	5.364863995329265	ES2	p<0.05
SQ00014613	O14	14	O	ES2	BRD4	BRD4-1	-1	0	5	197	0.28935852200333234	0.00814957840537483	True	2.088864857634895	ES2	p<0.05
SQ00014613	O15	15	O	ES2	MYC	MYC-2	-1	0	5	197	1.0	4.316542335080733e-06	True	5.364863995329265	ES2	p<0.05
SQ00014613	O16	16	O	ES2	BRAF	BRAF-2	-1	0	5	197	1.0	4.316542335080733e-06	True	5.364863995329265	ES2	p<0.05
SQ00014613	O18	18	O	ES2	BRAF1	BRAF1-1	-1	0	5	197	0.11087539911069322	0.1087001606387232	False	0.9637698141063502	ES2	p>=0.05
SQ00014613	O20	20	O	ES2	AKT1	AKT1-2	-1	0	5	197	0.03985617638868413	0.4690638903913827	False	0.32876799874624735	ES2	p>=0.05
SQ00014613	O21	21	O	ES2	KRAS	KRAS-2B	-1	0	5	197	0.0349835936202378	0.5622973689785251	False	0.2500339485745052	ES2	p>=0.05
SQ00014613	O22	22	O	ES2	AKT1	AKT1-1	-1	0	5	197	0.059696108849525066	0.2573792368937761	False	0.5894264910997322	ES2	p>=0.05
SQ00014613	O23	23	O	ES2	MCL1	MCL1-5	-1	0	5	197	0.2570388036998111	0.016274984227493405	True	1.78847942364554	ES2	p<0.05
SQ00014614	A02	2	A	ES2	MCL1	MCL1-5	-1	0	5	197	0.053219748088169136	0.30526209714984104	False	0.5153271165024178	ES2	p>=0.05
SQ00014614	A03	3	A	ES2	AKT1	AKT1-1	-1	0	5	197	0.07356650262444159	0.18947897841237502	False	0.7224389654633143	ES2	p>=0.05
SQ00014614	A04	4	A	ES2	KRAS	KRAS-2B	-1	0	5	197	0.09774074209290155	0.12745395378798854	False	0.894646687604111	ES2	p>=0.05
SQ00014614	A05	5	A	ES2	AKT1	AKT1-2	-1	0	5	197	0.09206403659233849	0.1380147885030775	False	0.8600743757641558	ES2	p>=0.05
SQ00014614	A07	7	A	ES2	BRAF1	BRAF1-1	-1	0	5	197	0.6608294930875576	2.3076899406777764e-05	True	4.636822543045987	ES2	p<0.05
SQ00014614	A09	9	A	ES2	BRAF	BRAF-2	-1	0	5	197	1.0	4.316542335080733e-06	True	5.364863995329265	ES2	p<0.05
SQ00014614	A10	10	A	ES2	MYC	MYC-2	-1	0	5	197	1.0	4.316542335080733e-06	True	5.364863995329265	ES2	p<0.05
SQ00014614	A11	11	A	ES2	BRD4	BRD4-1	-1	0	5	197	0.40997023809523814	0.0016975592503823884	True	2.770175058481894	ES2	p<0.05
SQ00014614	A12	12	A	ES2	MYC	MYC-1	-1	0	5	197	1.0	4.316542335080733e-06	True	5.364863995329265	ES2	p<0.05
SQ00014614	A13	13	A	ES2	BRD4	BRD4-2	-1	0	5	197	0.8078125	4.316542335080733e-06	True	5.364863995329265	ES2	p<0.05
SQ00014614	A14	14	A	ES2	MCL1	MCL1-2	-1	0	5	197	0.09252520134873075	0.13704375733163887	False	0.8631407428181745	ES2	p>=0.05
SQ00014614	A15	15	A	ES2	CDK4	CDK4-1	-1	0	5	197	1.0	4.316542335080733e-06	True	5.364863995329265	ES2	p<0.05
SQ00014614	A16	16	A	ES2	BCL2L2	BCL2L2-4	-1	0	5	197	0.0529962554759522	0.3062700599799921	False	0.5138954564125359	ES2	p>=0.05
SQ00014614	A17	17	A	ES2	CDK4	CDK4-2	-1	0	5	197	0.82	4.316542335080733e-06	True	5.364863995329265	ES2	p<0.05
SQ00014614	A18	18	A	ES2	MAPK1	MAPK1-2	-1	0	5	197	1.0	4.316542335080733e-06	True	5.364863995329265	ES2	p<0.05
SQ00014614	A19	19	A	ES2	CHEK2	CHEK2-1	-1	0	5	197	0.296577944168077	0.007266094276713113	True	2.138698971517255	ES2	p<0.05
SQ00014614	A20	20	A	ES2	MAPK1	MAPK1-1	-1	0	5	197	1.0	4.316542335080733e-06	True	5.364863995329265	ES2	p<0.05
SQ00014614	A21	21	A	ES2	CHEK2	CHEK2-2	-1	0	5	197	0.09885994629164745	0.12600453946874549	False	0.8996138086069272	ES2	p>=0.05
SQ00014614	A22	22	A	ES2	KRAS	KRAS-2A	-1	0	5	197	0.23164485135369794	0.034679536537457534	True	1.4599267151338238	ES2	p<0.05
SQ00014614	A23	23	A	ES2	CSNK1A1	CSNK1A1-1	-1	0	5	197	0.5041666666666667	0.00020224698969644356	True	3.6941179338341223	ES2	p<0.05
SQ00014614	A24	24	A	ES2	KRAS	KRAS-1	-1	0	5	197	0.18668207285555283	0.056098987119266405	False	1.251044979964597	ES2	p>=0.05
SQ00014614	C01	1	C	ES2	CSNK1A1	CSNK1A1-2	-1	0	5	197	0.13120025004993754	0.08085537858369972	False	1.0922910850769785	ES2	p>=0.05
SQ00014614	C02	2	C	ES2	HIF1a	HIF1a-2	-1	0	5	197	0.0529342832308934	0.30629415164493196	False	0.5138612954969941	ES2	p>=0.05
SQ00014614	C03	3	C	ES2	CTNNB1	CTNNB1-1	-1	0	5	197	0.34951608269686074	0.0033841088684014625	True	2.4705556739469987	ES2	p<0.05
SQ00014614	C04	4	C	ES2	HIF1a	HIF1a-1	-1	0	5	197	0.02934058158142596	0.69813319735308	False	0.15606171010352723	ES2	p>=0.05
SQ00014614	C05	5	C	ES2	CTNNB1	CTNNB1-2	-1	0	5	197	0.06140671765754209	0.24780625259721434	False	0.605887739791233	ES2	p>=0.05
SQ00014614	C06	6	C	ES2	GPX4	GPX4-2	-1	0	5	197	0.8526315789473685	4.316542335080733e-06	True	5.364863995329265	ES2	p<0.05
SQ00014614	C07	7	C	ES2	DOT1L	DOT1L-1	-1	0	5	197	0.1397852067183462	0.07229299429868687	False	1.1409037868664522	ES2	p>=0.05
SQ00014614	C08	8	C	ES2	GPX4	GPX4-1	-1	0	5	197	1.0	4.316542335080733e-06	True	5.364863995329265	ES2	p<0.05
SQ00014614	C09	9	C	ES2	DOT1L	DOT1L-2	-1	0	5	197	0.08046439439728748	0.16701762723699387	False	0.7772376904825793	ES2	p>=0.05
SQ00014614	C10	10	C	ES2	GLS	GLS-2	-1	0	5	197	0.06510063519607527	0.22782097194368475	False	0.6424062996590779	ES2	p>=0.05
SQ00014614	C11	11	C	ES2	EGFR	EGFR-1	-1	0	5	197	0.31253968253968256	0.005723887939104992	True	2.2423088773414603	ES2	p<0.05
SQ00014614	C12	12	C	ES2	GLS	GLS-1	-1	0	5	197	0.4728937728937729	0.00030978231022701317	True	3.5089433857703005	ES2	p<0.05
SQ00014614	C13	13	C	ES2	EGFR	EGFR-2	-1	0	5	197	0.1095315675960837	0.10972231783778812	False	0.9597050266824463	ES2	p>=0.05
SQ00014614	C15	15	C	ES2	ERBB3	ERBB3-1	-1	0	5	197	0.2513415230668176	0.019116260024697282	True	1.718597070716469	ES2	p<0.05
SQ00014614	C17	17	C	ES2	ERBB3	ERBB3-2	-1	0	5	197	0.2282928609253252	0.039029643992653164	True	1.4086054101005445	ES2	p<0.05
SQ00014614	C18	18	C	ES2	ERBB2	ERBB2-2	-1	0	5	197	0.31124600037643513	0.005793007188293611	True	2.237095932603254	ES2	p<0.05
SQ00014614	C19	19	C	ES2	ITGAV	ITGAV-1	-1	0	5	197	1.0	4.316542335080733e-06	True	5.364863995329265	ES2	p<0.05
SQ00014614	C20	20	C	ES2	ERBB2	ERBB2-1	-1	0	5	197	0.17984235698701	0.05610367017132896	False	1.251008727281826	ES2	p>=0.05
SQ00014614	C21	21	C	ES2	ITGAV	ITGAV-2	-1	0	5	197	1.0	4.316542335080733e-06	True	5.364863995329265	ES2	p<0.05
SQ00014614	C22	22	C	ES2	EGLN1	EGLN1-9	-1	0	5	197	1.0	4.316542335080733e-06	True	5.364863995329265	ES2	p<0.05
SQ00014614	C23	23	C	ES2	JAK3	JAK3-1	-1	0	5	197	0.07585034793078488	0.18230494371680325	False	0.7392015540558515	ES2	p>=0.05
SQ00014614	C24	24	C	ES2	EGLN1	EGLN1-8	-1	0	5	197	0.7322222222222223	8.391599784282824e-06	True	5.07615523687625	ES2	p<0.05
SQ00014614	D09	9	D	ES2	PRDX1	PRDX1-1	-1	0	5	197	0.036178135569109905	0.5367089877618807	False	0.27026113192983336	ES2	p>=0.05
SQ00014614	D11	11	D	ES2	PRDX1	PRDX1-2	-1	0	5	197	0.263626736933897	0.013878247277303175	True	1.8576653786837873	ES2	p<0.05
SQ00014614	D14	14	D	ES2	YAP1	YAP1-2	-1	0	5	197	1.0	4.316542335080733e-06	True	5.364863995329265	ES2	p<0.05
SQ00014614	D16	16	D	ES2	YAP1	YAP1-1	-1	0	5	197	0.5536158192090396	0.00011999987370526309	True	3.92081921102851	ES2	p<0.05
SQ00014614	E01	1	E	ES2	JAK3	JAK3-2	-1	0	5	197	0.03369982149076976	0.589155430322165	False	0.22977011501555933	ES2	p>=0.05
SQ00014614	E02	2	E	ES2	COX5B	COX5B-2	-1	0	5	197	0.06226745059127	0.2432860385358723	False	0.6138828132262161	ES2	p>=0.05
SQ00014614	E03	3	E	ES2	KIF11	KIF11-1	-1	0	5	197	0.8144927536231885	4.316542335080733e-06	True	5.364863995329265	ES2	p<0.05
SQ00014614	E04	4	E	ES2	COX5B	COX5B-1	-1	0	5	197	0.034789774505572094	0.5642463140382098	False	0.2485312692871425	ES2	p>=0.05
SQ00014614	E05	5	E	ES2	KIF11	KIF11-2	-1	0	5	197	0.9428571428571428	4.316542335080733e-06	True	5.364863995329265	ES2	p<0.05
SQ00014614	E06	6	E	ES2	CDK2	CDK2-2	-1	0	5	197	0.9266666666666665	4.316542335080733e-06	True	5.364863995329265	ES2	p<0.05
SQ00014614	E07	7	E	ES2	MTOR	MTOR-1	-1	0	5	197	0.2185359477124183	0.05336513444018445	False	1.2727423921393863	ES2	p>=0.05
SQ00014614	E08	8	E	ES2	CDK2	CDK2-1	-1	0	5	197	0.6577639751552795	2.3076899406777764e-05	True	4.636822543045987	ES2	p<0.05
SQ00014614	E09	9	E	ES2	MTOR	MTOR-2	-1	0	5	197	0.8161290322580644	4.316542335080733e-06	True	5.364863995329265	ES2	p<0.05
SQ00014614	E10	10	E	ES2	CCNE1	CCNE1-2	-1	0	5	197	0.2065985525755641	0.054756897372125794	False	1.2615611677757956	ES2	p>=0.05
SQ00014614	E11	11	E	ES2	PIK3CA	PIK3CA-1	-1	0	5	197	0.04000569206374711	0.4671964507836562	False	0.33050046514849957	ES2	p>=0.05
SQ00014614	E12	12	E	ES2	CCNE1	CCNE1-1	-1	0	5	197	0.4893009377664109	0.0002648041930892531	True	3.577075142264411	ES2	p<0.05
SQ00014614	E13	13	E	ES2	PIK3CA	PIK3CA-2	-1	0	5	197	0.21916221033868094	0.05294633741231309	False	1.2761640770416205	ES2	p>=0.05
SQ00014614	E14	14	E	ES2	CCND1	CCND1-2	-1	0	5	197	1.0	4.316542335080733e-06	True	5.364863995329265	ES2	p<0.05
SQ00014614	E15	15	E	ES2	RAC1	RAC1-1	-1	0	5	197	0.13731249284323827	0.07390078061666244	False	1.131350974112367	ES2	p>=0.05
SQ00014614	E16	16	E	ES2	CCND1	CCND1-1	-1	0	5	197	1.0	4.316542335080733e-06	True	5.364863995329265	ES2	p<0.05
SQ00014614	E17	17	E	ES2	RAC1	RAC1-2	-1	0	5	197	0.12821793382768992	0.08477442936553849	False	1.071735124867268	ES2	p>=0.05
SQ00014614	E18	18	E	ES2	BRCA1	BRCA1-2	-1	0	5	197	0.04134725416530876	0.44608382345403286	False	0.3505835254964032	ES2	p>=0.05
SQ00014614	E19	19	E	ES2	RHOA	RHOA-1	-1	0	5	197	1.0	4.316542335080733e-06	True	5.364863995329265	ES2	p<0.05
SQ00014614	E20	20	E	ES2	BRCA1	BRCA1-1	-1	0	5	197	0.09852418748299756	0.12643243684325106	False	0.8981414914427313	ES2	p>=0.05
SQ00014614	E21	21	E	ES2	RHOA	RHOA-2	-1	0	5	197	0.9428571428571428	4.316542335080733e-06	True	5.364863995329265	ES2	p<0.05
SQ00014614	E22	22	E	ES2	BCL2L2	BCL2L2-2	-1	0	5	197	0.09352785776315188	0.13448986038565636	False	0.8713104572567683	ES2	p>=0.05
SQ00014614	E23	23	E	ES2	SDHB	SDHB-1	-1	0	5	197	0.48468864468864475	0.000268508016404526	True	3.5710427437510943	ES2	p<0.05
SQ00014614	E24	24	E	ES2	BCL2L2	BCL2L2-1	-1	0	5	197	0.08034323353472289	0.16701762723699387	False	0.7772376904825793	ES2	p>=0.05
SQ00014614	F09	9	F	ES2	RAF1	RAF1-1	-1	0	5	197	0.25025978749383004	0.01957929082985582	True	1.7082030425767023	ES2	p<0.05
SQ00014614	F11	11	F	ES2	RAF1	RAF1-2	-1	0	5	197	0.026026287418839722	0.7998553677696083	False	0.09698853633085297	ES2	p>=0.05
SQ00014614	F14	14	F	ES2	XBP	XBP-2	-1	0	5	197	0.18715942028985505	0.056098987119266405	False	1.251044979964597	ES2	p>=0.05
SQ00014614	F16	16	F	ES2	XBP	XBP-1	-1	0	5	197	0.2957518815450764	0.007346828314888326	True	2.1339001088922265	ES2	p<0.05
SQ00014614	G01	1	G	ES2	SDHB	SDHB-2	-1	0	5	197	0.1964439374185137	0.055294063891850265	False	1.2573214899862675	ES2	p>=0.05
SQ00014614	G02	2	G	ES2	BCL2	BCL2-2	-1	0	5	197	0.039822787791324046	0.4690638903913827	False	0.32876799874624735	ES2	p>=0.05
SQ00014614	G03	3	G	ES2	SMARCB1	SMARCB1-1	-1	0	5	197	0.31490296937105444	0.005538661032915115	True	2.256595212943063	ES2	p<0.05
SQ00014614	G04	4	G	ES2	BCL2	BCL2-1	-1	0	5	197	0.08537337796907382	0.15504242914715452	False	0.8095494358754791	ES2	p>=0.05
SQ00014614	G05	5	G	ES2	SMARCB1	SMARCB1-2	-1	0	5	197	0.08105170023774674	0.16550360915233503	False	0.781192531085527	ES2	p>=0.05
SQ00014614	G06	6	G	ES2	AURKB	AURKB-2	-1	0	5	197	0.1323116789819376	0.07958696551725898	False	1.0991580537127983	ES2	p>=0.05
SQ00014614	G07	7	G	ES2	STAT3	STAT3-1	-1	0	5	197	0.03172454125750349	0.6359312341019914	False	0.19658984388725387	ES2	p>=0.05
SQ00014614	G08	8	G	ES2	CDK4	CDK4-3	-1	0	5	197	0.8526315789473685	4.316542335080733e-06	True	5.364863995329265	ES2	p<0.05
SQ00014614	G09	9	G	ES2	STAT3	STAT3-2	-1	0	5	197	0.0913826026478347	0.13975668929646684	False	0.8546273959280006	ES2	p>=0.05
SQ00014614	G10	10	G	ES2	ATP50	ATP50-2	-1	0	5	197	0.04472972562734133	0.3959723830928464	False	0.4023351026821335	ES2	p>=0.05
SQ00014614	G11	11	G	ES2	SUZ12	SUZ12-1	-1	0	5	197	0.26761568408901737	0.012701192130166364	True	1.896155514378299	ES2	p<0.05
SQ00014614	G12	12	G	ES2	ATP50	ATP50-1	-1	0	5	197	0.13731143991338868	0.07390078061666244	False	1.131350974112367	ES2	p>=0.05
SQ00014614	G13	13	G	ES2	SUZ12	SUZ12-2	-1	0	5	197	0.2974524106030955	0.0071489287817731815	True	2.145759029390306	ES2	p<0.05
SQ00014614	G14	14	G	ES2	ATF4	ATF4-2	-1	0	5	197	0.44004993757802746	0.0006497402704402882	True	3.1872602151370404	ES2	p<0.05
SQ00014614	G15	15	G	ES2	EZH2	EZH2-1	-1	0	5	197	0.5127547666009205	0.0001772725516440749	True	3.7513585040626385	ES2	p<0.05
SQ00014614	G16	16	G	ES2	ATF4	ATF4-1	-1	0	5	197	0.6134782608695653	5.962726803241957e-05	True	4.224555088451094	ES2	p<0.05
SQ00014614	G17	17	G	ES2	EZH2	EZH2-2	-1	0	5	197	0.3837037037037037	0.0019586519696391546	True	2.708042726380492	ES2	p<0.05
SQ00014614	G18	18	G	ES2	ARID1B	ARID1B-2	-1	0	5	197	0.04140075671288114	0.4459466451800751	False	0.3507170988887509	ES2	p>=0.05
SQ00014614	G19	19	G	ES2	PTK2	PTK2-1	-1	0	5	197	0.1386585542517746	0.0730361339860949	False	1.136462223328933	ES2	p>=0.05
SQ00014614	G20	20	G	ES2	ARID1B	ARID1B-1	-1	0	5	197	0.04461758896909609	0.3969622174585898	False	0.4012508270658715	ES2	p>=0.05
SQ00014614	G21	21	G	ES2	PTK2	PTK2-2	-1	0	5	197	0.33218102728084575	0.004153420561796998	True	2.3815940914231652	ES2	p<0.05
SQ00014614	H09	9	H	ES2	SLC2A1	SLC2A1-1	-1	0	5	197	0.7232142857142857	1.2244885399514734e-05	True	4.912045275103683	ES2	p<0.05
SQ00014614	H11	11	H	ES2	SLC2A2	SLC2A2-2	-1	0	5	197	0.19491522366522368	0.05534847876730493	False	1.256894311046218	ES2	p>=0.05
SQ00014614	H14	14	H	ES2	TXN	TXN-2	-1	0	5	197	0.05441259244338292	0.29462834364151064	False	0.530725475772439	ES2	p>=0.05
SQ00014614	H16	16	H	ES2	TXN	TXN-1	-1	0	5	197	0.22333166248955721	0.04699855964981305	True	1.3279154515477594	ES2	p<0.05
SQ00014614	I04	4	I	ES2	PTK2	PTK2-2	-1	0	5	197	0.2348900772430184	0.031093058938329872	True	1.507336549919272	ES2	p<0.05
SQ00014614	I05	5	I	ES2	ARID1B	ARID1B-1	-1	0	5	197	0.4218633025773073	0.0012207908283845329	True	2.9133587421652023	ES2	p<0.05
SQ00014614	I06	6	I	ES2	PTK2	PTK2-1	-1	0	5	197	0.09733225282316342	0.12745395378798854	False	0.894646687604111	ES2	p>=0.05
SQ00014614	I07	7	I	ES2	ARID1B	ARID1B-2	-1	0	5	197	0.057164607693497946	0.2752906298284551	False	0.5602085706010458	ES2	p>=0.05
SQ00014614	I08	8	I	ES2	EZH2	EZH2-2	-1	0	5	197	0.4272222222222222	0.001010203042675798	True	2.9955913277506943	ES2	p<0.05
SQ00014614	I09	9	I	ES2	ATF4	ATF4-1	-1	0	5	197	0.8084033613445378	4.316542335080733e-06	True	5.364863995329265	ES2	p<0.05
SQ00014614	I10	10	I	ES2	EZH2	EZH2-1	-1	0	5	197	0.15516666666666667	0.06237672641873359	False	1.2049774211079765	ES2	p>=0.05
SQ00014614	I11	11	I	ES2	ATF4	ATF4-2	-1	0	5	197	0.21263684949548822	0.05458798445142384	False	1.2629029408247316	ES2	p>=0.05
SQ00014614	I12	12	I	ES2	SUZ12	SUZ12-2	-1	0	5	197	0.55398847437064	0.00011999987370526309	True	3.92081921102851	ES2	p<0.05
SQ00014614	I13	13	I	ES2	ATP50	ATP50-1	-1	0	5	197	0.24548076095421306	0.022144008205452963	True	1.654743766295668	ES2	p<0.05
SQ00014614	I14	14	I	ES2	SUZ12	SUZ12-1	-1	0	5	197	0.3261072261072261	0.004450219887989519	True	2.3516185297423973	ES2	p<0.05
SQ00014614	I15	15	I	ES2	ATP50	ATP50-2	-1	0	5	197	0.21764514629971382	0.05402028434357401	False	1.267443134170779	ES2	p>=0.05
SQ00014614	I16	16	I	ES2	STAT3	STAT3-2	-1	0	5	197	0.03199272539174017	0.629000801472027	False	0.20134880117689807	ES2	p>=0.05
SQ00014614	I17	17	I	ES2	CDK4	CDK4-3	-1	0	5	197	0.9266666666666665	4.316542335080733e-06	True	5.364863995329265	ES2	p<0.05
SQ00014614	I18	18	I	ES2	STAT3	STAT3-1	-1	0	5	197	0.04923750399273665	0.3414418975592139	False	0.4666831886625896	ES2	p>=0.05
SQ00014614	I19	19	I	ES2	AURKB	AURKB-2	-1	0	5	197	0.7266666666666667	1.2244885399514734e-05	True	4.912045275103683	ES2	p<0.05
SQ00014614	I20	20	I	ES2	SMARCB1	SMARCB1-2	-1	0	5	197	0.42947194826894075	0.0009630759282467456	True	3.016339472046103	ES2	p<0.05
SQ00014614	I21	21	I	ES2	BCL2	BCL2-1	-1	0	5	197	0.05602078958654762	0.28352619094007153	False	0.54740681664633	ES2	p>=0.05
SQ00014614	I22	22	I	ES2	SMARCB1	SMARCB1-1	-1	0	5	197	0.328640873015873	0.004327022848097054	True	2.363810811578194	ES2	p<0.05
SQ00014614	I23	23	I	ES2	BCL2	BCL2-2	-1	0	5	197	0.053450711335031764	0.3034717547967567	False	0.5178817240508179	ES2	p>=0.05
SQ00014614	I24	24	I	ES2	SDHB	SDHB-2	-1	0	5	197	0.18276960784313726	0.05610367017132896	False	1.251008727281826	ES2	p>=0.05
SQ00014614	J09	9	J	ES2	TXN	TXN-1	-1	0	5	197	0.06052532833020637	0.2523422433071382	False	0.5980100404079329	ES2	p>=0.05
SQ00014614	J11	11	J	ES2	TXN	TXN-2	-1	0	5	197	0.05832893622565305	0.2666532423845522	False	0.5740531311217085	ES2	p>=0.05
SQ00014614	J14	14	J	ES2	SLC2A2	SLC2A2-2	-1	0	5	197	0.9	4.316542335080733e-06	True	5.364863995329265	ES2	p<0.05
SQ00014614	J16	16	J	ES2	SLC2A1	SLC2A1-1	-1	0	5	197	0.8123456790123456	4.316542335080733e-06	True	5.364863995329265	ES2	p<0.05
SQ00014614	K01	1	K	ES2	BCL2L2	BCL2L2-1	-1	0	5	197	0.038846158022589665	0.48513600581499106	False	0.31413649171804137	ES2	p>=0.05
SQ00014614	K02	2	K	ES2	SDHB	SDHB-1	-1	0	5	197	0.1214497262646872	0.09672121434915261	False	1.0144782594815962	ES2	p>=0.05
SQ00014614	K03	3	K	ES2	BCL2L2	BCL2L2-2	-1	0	5	197	0.3305473735886107	0.004229995697228746	True	2.3736600743910956	ES2	p<0.05
SQ00014614	K04	4	K	ES2	RHOA	RHOA-2	-1	0	5	197	0.9111111111111111	4.316542335080733e-06	True	5.364863995329265	ES2	p<0.05
SQ00014614	K05	5	K	ES2	BRCA1	BRCA1-1	-1	0	5	197	0.21085771658060812	0.05458798445142384	False	1.2629029408247316	ES2	p>=0.05
SQ00014614	K06	6	K	ES2	RHOA	RHOA-1	-1	0	5	197	0.9428571428571428	4.316542335080733e-06	True	5.364863995329265	ES2	p<0.05
SQ00014614	K07	7	K	ES2	BRCA1	BRCA1-2	-1	0	5	197	0.10153207045530074	0.12105925707146525	False	0.917001995637023	ES2	p>=0.05
SQ00014614	K08	8	K	ES2	RAC1	RAC1-2	-1	0	5	197	0.22485907166034208	0.04459153272603688	True	1.3507475995719038	ES2	p<0.05
SQ00014614	K09	9	K	ES2	CCND1	CCND1-1	-1	0	5	197	1.0	4.316542335080733e-06	True	5.364863995329265	ES2	p<0.05
SQ00014614	K10	10	K	ES2	RAC1	RAC1-1	-1	0	5	197	0.217162946869445	0.05415400011918029	False	1.2663694584195546	ES2	p>=0.05
SQ00014614	K11	11	K	ES2	CCND1	CCND1-2	-1	0	5	197	1.0	4.316542335080733e-06	True	5.364863995329265	ES2	p<0.05
SQ00014614	K12	12	K	ES2	PIK3CA	PIK3CA-2	-1	0	5	197	0.1697802197802198	0.05799443760049452	False	1.2366136587690744	ES2	p>=0.05
SQ00014614	K13	13	K	ES2	CCNE1	CCNE1-1	-1	0	5	197	0.18220385674931128	0.05610367017132896	False	1.251008727281826	ES2	p>=0.05
SQ00014614	K14	14	K	ES2	PIK3CA	PIK3CA-1	-1	0	5	197	0.0682080200501253	0.21196548020122843	False	0.6737348606693793	ES2	p>=0.05
SQ00014614	K15	15	K	ES2	CCNE1	CCNE1-2	-1	0	5	197	0.17530522088353412	0.05664623997829578	False	1.2468289121178366	ES2	p>=0.05
SQ00014614	K16	16	K	ES2	MTOR	MTOR-2	-1	0	5	197	0.8119047619047619	4.316542335080733e-06	True	5.364863995329265	ES2	p<0.05
SQ00014614	K17	17	K	ES2	CDK2	CDK2-1	-1	0	5	197	0.12976266600489278	0.08291723258668483	False	1.0813552011800618	ES2	p>=0.05
SQ00014614	K18	18	K	ES2	MTOR	MTOR-1	-1	0	5	197	0.4596542227662178	0.00037540068300839335	True	3.425504941553494	ES2	p<0.05
SQ00014614	K19	19	K	ES2	CDK2	CDK2-2	-1	0	5	197	0.9428571428571428	4.316542335080733e-06	True	5.364863995329265	ES2	p<0.05
SQ00014614	K20	20	K	ES2	KIF11	KIF11-2	-1	0	5	197	0.8185185185185185	4.316542335080733e-06	True	5.364863995329265	ES2	p<0.05
SQ00014614	K21	21	K	ES2	COX5B	COX5B-1	-1	0	5	197	0.045643083007102	0.3836514926192784	False	0.416063107811078	ES2	p>=0.05
SQ00014614	K22	22	K	ES2	KIF11	KIF11-1	-1	0	5	197	0.5982587064676617	8.780478798676419e-05	True	4.056481801411262	ES2	p<0.05
SQ00014614	K23	23	K	ES2	COX5B	COX5B-2	-1	0	5	197	0.23304695602096182	0.03297838496325685	True	1.4817706166939277	ES2	p<0.05
SQ00014614	K24	24	K	ES2	JAK3	JAK3-2	-1	0	5	197	0.11584579705314613	0.10456924717272481	False	0.9805960185939917	ES2	p>=0.05
SQ00014614	L09	9	L	ES2	XBP	XBP-1	-1	0	5	197	0.14042782623336372	0.07185906171798706	False	1.1435184577876598	ES2	p>=0.05
SQ00014614	L11	11	L	ES2	XBP	XBP-2	-1	0	5	197	0.1848500215133075	0.05609994267771958	False	1.2510375825007511	ES2	p>=0.05
SQ00014614	L14	14	L	ES2	RAF1	RAF1-2	-1	0	5	197	0.0621900950202837	0.24329062389290848	False	0.6138746278962889	ES2	p>=0.05
SQ00014614	L16	16	L	ES2	RAF1	RAF1-1	-1	0	5	197	0.11026487220474741	0.10911893276941209	False	0.9620998902556115	ES2	p>=0.05
SQ00014614	M01	1	M	ES2	EGLN1	EGLN1-8	-1	0	5	197	0.6316161616161616	3.417718186097727e-05	True	4.466263750646438	ES2	p<0.05
SQ00014614	M02	2	M	ES2	JAK3	JAK3-1	-1	0	5	197	0.0416106352276565	0.44302881112572745	False	0.3535680297452056	ES2	p>=0.05
SQ00014614	M03	3	M	ES2	EGLN1	EGLN1-9	-1	0	5	197	1.0	4.316542335080733e-06	True	5.364863995329265	ES2	p<0.05
SQ00014614	M04	4	M	ES2	ITGAV	ITGAV-2	-1	0	5	197	1.0	4.316542335080733e-06	True	5.364863995329265	ES2	p<0.05
SQ00014614	M05	5	M	ES2	ERBB2	ERBB2-1	-1	0	5	197	0.20096153846153847	0.05501244511259229	False	1.2595390517361593	ES2	p>=0.05
SQ00014614	M06	6	M	ES2	ITGAV	ITGAV-1	-1	0	5	197	0.9266666666666665	4.316542335080733e-06	True	5.364863995329265	ES2	p<0.05
SQ00014614	M07	7	M	ES2	ERBB2	ERBB2-2	-1	0	5	197	0.07816443307041185	0.17338724403114586	False	0.7609828564022587	ES2	p>=0.05
SQ00014614	M08	8	M	ES2	ERBB3	ERBB3-2	-1	0	5	197	0.026996526527137528	0.7717890756113546	False	0.11250137299872989	ES2	p>=0.05
SQ00014614	M10	10	M	ES2	ERBB3	ERBB3-1	-1	0	5	197	0.10909600203717848	0.11000515598999827	False	0.9585869587915239	ES2	p>=0.05
SQ00014614	M12	12	M	ES2	EGFR	EGFR-2	-1	0	5	197	0.3044927536231884	0.00630388967692852	True	2.20039139595004	ES2	p<0.05
SQ00014614	M13	13	M	ES2	GLS	GLS-1	-1	0	5	197	0.06998968189501878	0.20353431926179896	False	0.6913623510119076	ES2	p>=0.05
SQ00014614	M14	14	M	ES2	EGFR	EGFR-1	-1	0	5	197	0.17919495850530334	0.05610367017132896	False	1.251008727281826	ES2	p>=0.05
SQ00014614	M15	15	M	ES2	GLS	GLS-2	-1	0	5	197	0.24646835259925565	0.0216450906337652	True	1.6646405913402358	ES2	p<0.05
SQ00014614	M16	16	M	ES2	DOT1L	DOT1L-2	-1	0	5	197	0.23434888845564616	0.03163475016860858	True	1.499835590976387	ES2	p<0.05
SQ00014614	M17	17	M	ES2	GPX4	GPX4-1	-1	0	5	197	1.0	4.316542335080733e-06	True	5.364863995329265	ES2	p<0.05
SQ00014614	M18	18	M	ES2	DOT1L	DOT1L-1	-1	0	5	197	0.09759615384615385	0.12745395378798854	False	0.894646687604111	ES2	p>=0.05
SQ00014614	M19	19	M	ES2	GPX4	GPX4-2	-1	0	5	197	0.8285714285714285	4.316542335080733e-06	True	5.364863995329265	ES2	p<0.05
SQ00014614	M20	20	M	ES2	CTNNB1	CTNNB1-2	-1	0	5	197	0.4232074228478838	0.0011582077835311194	True	2.936213520793375	ES2	p<0.05
SQ00014614	M21	21	M	ES2	HIF1a	HIF1a-1	-1	0	5	197	0.4258612212381669	0.001072726180692288	True	2.969511119963549	ES2	p<0.05
SQ00014614	M22	22	M	ES2	CTNNB1	CTNNB1-1	-1	0	5	197	0.5384615384615385	0.00014035073323420398	True	3.852785314139361	ES2	p<0.05
SQ00014614	M23	23	M	ES2	HIF1a	HIF1a-2	-1	0	5	197	0.4250874777720416	0.0010944713063856316	True	2.9607956197897316	ES2	p<0.05
SQ00014614	M24	24	M	ES2	CSNK1A1	CSNK1A1-2	-1	0	5	197	0.2948296080197921	0.007408360899991071	True	2.13027786905603	ES2	p<0.05
SQ00014614	N09	9	N	ES2	YAP1	YAP1-1	-1	0	5	197	0.26416417063858244	0.013776081966688909	True	1.860874281862053	ES2	p<0.05
SQ00014614	N11	11	N	ES2	YAP1	YAP1-2	-1	0	5	197	1.0	4.316542335080733e-06	True	5.364863995329265	ES2	p<0.05
SQ00014614	N14	14	N	ES2	PRDX1	PRDX1-2	-1	0	5	197	0.05109021010379352	0.32284844939301655	False	0.49100129512363244	ES2	p>=0.05
SQ00014614	N16	16	N	ES2	PRDX1	PRDX1-1	-1	0	5	197	0.08869898055452227	0.14719935546954865	False	0.8320940916060693	ES2	p>=0.05
SQ00014614	O01	1	O	ES2	KRAS	KRAS-1	-1	0	5	197	0.08762939958592134	0.14923780503934317	False	0.8261211471031423	ES2	p>=0.05
SQ00014614	O02	2	O	ES2	CSNK1A1	CSNK1A1-1	-1	0	5	197	0.3820995670995671	0.00197224677696325	True	2.7050387449890945	ES2	p<0.05
SQ00014614	O03	3	O	ES2	KRAS	KRAS-2A	-1	0	5	197	0.22181254249726093	0.0494853671019276	True	1.305523203619646	ES2	p<0.05
SQ00014614	O04	4	O	ES2	CHEK2	CHEK2-2	-1	0	5	197	0.045555254359808436	0.38424980027873523	False	0.4153863495611145	ES2	p>=0.05
SQ00014614	O05	5	O	ES2	MAPK1	MAPK1-1	-1	0	5	197	1.0	4.316542335080733e-06	True	5.364863995329265	ES2	p<0.05
SQ00014614	O06	6	O	ES2	CHEK2	CHEK2-1	-1	0	5	197	0.29279319983152735	0.007677492103539407	True	2.114780621565587	ES2	p<0.05
SQ00014614	O07	7	O	ES2	MAPK1	MAPK1-2	-1	0	5	197	1.0	4.316542335080733e-06	True	5.364863995329265	ES2	p<0.05
SQ00014614	O08	8	O	ES2	CDK4	CDK4-2	-1	0	5	197	0.832258064516129	4.316542335080733e-06	True	5.364863995329265	ES2	p<0.05
SQ00014614	O09	9	O	ES2	BCL2L2	BCL2L2-4	-1	0	5	197	0.03963025551089392	0.4718989646685511	False	0.3261509754844049	ES2	p>=0.05
SQ00014614	O10	10	O	ES2	CDK4	CDK4-1	-1	0	5	197	1.0	4.316542335080733e-06	True	5.364863995329265	ES2	p<0.05
SQ00014614	O11	11	O	ES2	MCL1	MCL1-2	-1	0	5	197	0.08753367375658397	0.14923780503934317	False	0.8261211471031423	ES2	p>=0.05
SQ00014614	O12	12	O	ES2	BRD4	BRD4-2	-1	0	5	197	0.7168493150684931	1.2244885399514734e-05	True	4.912045275103683	ES2	p<0.05
SQ00014614	O13	13	O	ES2	MYC	MYC-1	-1	0	5	197	1.0	4.316542335080733e-06	True	5.364863995329265	ES2	p<0.05
SQ00014614	O14	14	O	ES2	BRD4	BRD4-1	-1	0	5	197	0.7651020408163265	4.316542335080733e-06	True	5.364863995329265	ES2	p<0.05
SQ00014614	O15	15	O	ES2	MYC	MYC-2	-1	0	5	197	1.0	4.316542335080733e-06	True	5.364863995329265	ES2	p<0.05
SQ00014614	O16	16	O	ES2	BRAF	BRAF-2	-1	0	5	197	1.0	4.316542335080733e-06	True	5.364863995329265	ES2	p<0.05
SQ00014614	O18	18	O	ES2	BRAF1	BRAF1-1	-1	0	5	197	0.6493253373313344	2.3076899406777764e-05	True	4.636822543045987	ES2	p<0.05
SQ00014614	O20	20	O	ES2	AKT1	AKT1-2	-1	0	5	197	0.02710184608763152	0.7706592584911146	False	0.11313759972708828	ES2	p>=0.05
SQ00014614	O21	21	O	ES2	KRAS	KRAS-2B	-1	0	5	197	0.02728259976254469	0.7664987198707299	False	0.11548856612407747	ES2	p>=0.05
SQ00014614	O22	22	O	ES2	AKT1	AKT1-1	-1	0	5	197	0.038918441170181506	0.4845857960837228	False	0.31462931981647846	ES2	p>=0.05
SQ00014614	O23	23	O	ES2	MCL1	MCL1-5	-1	0	5	197	0.066001982144465	0.2229714617792484	False	0.6517507189469887	ES2	p>=0.05
SQ00014615	A02	2	A	ES2	MCL1	MCL1-5	-1	0	5	197	0.05519305738776524	0.2879560489416618	False	0.5406737940418969	ES2	p>=0.05
SQ00014615	A03	3	A	ES2	AKT1	AKT1-1	-1	0	5	197	0.18613800449757367	0.056098987119266405	False	1.251044979964597	ES2	p>=0.05
SQ00014615	A04	4	A	ES2	KRAS	KRAS-2B	-1	0	5	197	0.07250275520044083	0.19328571178696374	False	0.713800249031087	ES2	p>=0.05
SQ00014615	A05	5	A	ES2	AKT1	AKT1-2	-1	0	5	197	0.10333881578947368	0.11835380686515289	False	0.9268177683733467	ES2	p>=0.05
SQ00014615	A07	7	A	ES2	BRAF1	BRAF1-1	-1	0	5	197	0.7424999999999999	8.391599784282824e-06	True	5.07615523687625	ES2	p<0.05
SQ00014615	A09	9	A	ES2	BRAF	BRAF-2	-1	0	5	197	1.0	4.316542335080733e-06	True	5.364863995329265	ES2	p<0.05
SQ00014615	A10	10	A	ES2	MYC	MYC-2	-1	0	5	197	1.0	4.316542335080733e-06	True	5.364863995329265	ES2	p<0.05
SQ00014615	A11	11	A	ES2	BRD4	BRD4-1	-1	0	5	197	0.37201426024955436	0.002235068908729259	True	2.6507090827246453	ES2	p<0.05
SQ00014615	A12	12	A	ES2	MYC	MYC-1	-1	0	5	197	1.0	4.316542335080733e-06	True	5.364863995329265	ES2	p<0.05
SQ00014615	A13	13	A	ES2	BRD4	BRD4-2	-1	0	5	197	0.8169491525423729	4.316542335080733e-06	True	5.364863995329265	ES2	p<0.05
SQ00014615	A14	14	A	ES2	MCL1	MCL1-2	-1	0	5	197	0.11327404993834071	0.10652788877487182	False	0.9725366799674473	ES2	p>=0.05
SQ00014615	A15	15	A	ES2	CDK4	CDK4-1	-1	0	5	197	1.0	4.316542335080733e-06	True	5.364863995329265	ES2	p<0.05
SQ00014615	A16	16	A	ES2	BCL2L2	BCL2L2-4	-1	0	5	197	0.03162837705149278	0.6377680696171822	False	0.1953372278591197	ES2	p>=0.05
SQ00014615	A17	17	A	ES2	CDK4	CDK4-2	-1	0	5	197	0.8163934426229508	4.316542335080733e-06	True	5.364863995329265	ES2	p<0.05
SQ00014615	A18	18	A	ES2	MAPK1	MAPK1-2	-1	0	5	197	1.0	4.316542335080733e-06	True	5.364863995329265	ES2	p<0.05
SQ00014615	A19	19	A	ES2	CHEK2	CHEK2-1	-1	0	5	197	0.2836096153169324	0.009098756529482794	True	2.0410179559518498	ES2	p<0.05
SQ00014615	A20	20	A	ES2	MAPK1	MAPK1-1	-1	0	5	197	0.8261904761904763	4.316542335080733e-06	True	5.364863995329265	ES2	p<0.05
SQ00014615	A21	21	A	ES2	CHEK2	CHEK2-2	-1	0	5	197	0.04660860059491931	0.37140439803273256	False	0.4301529578120759	ES2	p>=0.05
SQ00014615	A22	22	A	ES2	KRAS	KRAS-2A	-1	0	5	197	0.24734662365235613	0.02120907037434253	True	1.6734783668507753	ES2	p<0.05
SQ00014615	A23	23	A	ES2	CSNK1A1	CSNK1A1-1	-1	0	5	197	0.7388235294117647	8.391599784282824e-06	True	5.07615523687625	ES2	p<0.05
SQ00014615	A24	24	A	ES2	KRAS	KRAS-1	-1	0	5	197	0.08808922467923944	0.14841602567364187	False	0.8285192022519934	ES2	p>=0.05
SQ00014615	C01	1	C	ES2	CSNK1A1	CSNK1A1-2	-1	0	5	197	0.08384792507866833	0.1575695147729033	False	0.8025278023703538	ES2	p>=0.05
SQ00014615	C02	2	C	ES2	HIF1a	HIF1a-2	-1	0	5	197	0.18110487766869254	0.05610367017132896	False	1.251008727281826	ES2	p>=0.05
SQ00014615	C03	3	C	ES2	CTNNB1	CTNNB1-1	-1	0	5	197	0.513095238095238	0.0001772725516440749	True	3.7513585040626385	ES2	p<0.05
SQ00014615	C04	4	C	ES2	HIF1a	HIF1a-1	-1	0	5	197	0.04914133796798519	0.34187461187939844	False	0.4661331493644867	ES2	p>=0.05
SQ00014615	C05	5	C	ES2	CTNNB1	CTNNB1-2	-1	0	5	197	0.21756088892790654	0.05402028434357401	False	1.267443134170779	ES2	p>=0.05
SQ00014615	C06	6	C	ES2	GPX4	GPX4-2	-1	0	5	197	0.8555555555555555	4.316542335080733e-06	True	5.364863995329265	ES2	p<0.05
SQ00014615	C07	7	C	ES2	DOT1L	DOT1L-1	-1	0	5	197	0.06398344514174062	0.23382965680007098	False	0.6311004077686587	ES2	p>=0.05
SQ00014615	C08	8	C	ES2	GPX4	GPX4-1	-1	0	5	197	1.0	4.316542335080733e-06	True	5.364863995329265	ES2	p<0.05
SQ00014615	C09	9	C	ES2	DOT1L	DOT1L-2	-1	0	5	197	0.07060479255185459	0.20213464940834908	False	0.6943592344459799	ES2	p>=0.05
SQ00014615	C10	10	C	ES2	GLS	GLS-2	-1	0	5	197	0.05576043245051147	0.2847524367615768	False	0.5455325507692187	ES2	p>=0.05
SQ00014615	C11	11	C	ES2	EGFR	EGFR-1	-1	0	5	197	0.09399769585253456	0.13349159319597975	False	0.8745460836893544	ES2	p>=0.05
SQ00014615	C12	12	C	ES2	GLS	GLS-1	-1	0	5	197	0.08509965365167817	0.15504242914715452	False	0.8095494358754791	ES2	p>=0.05
SQ00014615	C13	13	C	ES2	EGFR	EGFR-2	-1	0	5	197	0.2508101077666295	0.01935690283202208	True	1.7131641300113774	ES2	p<0.05
SQ00014615	C15	15	C	ES2	ERBB3	ERBB3-1	-1	0	5	197	0.05119711525680161	0.3223121166229248	False	0.4917233678244196	ES2	p>=0.05
SQ00014615	C17	17	C	ES2	ERBB3	ERBB3-2	-1	0	5	197	0.036388355966323	0.5325893672664513	False	0.27360750816294727	ES2	p>=0.05
SQ00014615	C18	18	C	ES2	ERBB2	ERBB2-2	-1	0	5	197	0.14775681341719077	0.06577667975148489	False	1.1819280524404958	ES2	p>=0.05
SQ00014615	C19	19	C	ES2	ITGAV	ITGAV-1	-1	0	5	197	1.0	4.316542335080733e-06	True	5.364863995329265	ES2	p<0.05
SQ00014615	C20	20	C	ES2	ERBB2	ERBB2-1	-1	0	5	197	0.15437241850145078	0.06267590232701967	False	1.202899404911435	ES2	p>=0.05
SQ00014615	C21	21	C	ES2	ITGAV	ITGAV-2	-1	0	5	197	1.0	4.316542335080733e-06	True	5.364863995329265	ES2	p<0.05
SQ00014615	C22	22	C	ES2	EGLN1	EGLN1-9	-1	0	5	197	1.0	4.316542335080733e-06	True	5.364863995329265	ES2	p<0.05
SQ00014615	C23	23	C	ES2	JAK3	JAK3-1	-1	0	5	197	0.0981792660532818	0.12686430409397048	False	0.8966605584867821	ES2	p>=0.05
SQ00014615	C24	24	C	ES2	EGLN1	EGLN1-8	-1	0	5	197	0.5817016317016317	9.036135802982398e-05	True	4.044017250743852	ES2	p<0.05
SQ00014615	D09	9	D	ES2	PRDX1	PRDX1-1	-1	0	5	197	0.04001963439089188	0.4671964507836562	False	0.33050046514849957	ES2	p>=0.05
SQ00014615	D11	11	D	ES2	PRDX1	PRDX1-2	-1	0	5	197	0.0866550576737468	0.1516574772737794	False	0.8191361725034143	ES2	p>=0.05
SQ00014615	D14	14	D	ES2	YAP1	YAP1-2	-1	0	5	197	1.0	4.316542335080733e-06	True	5.364863995329265	ES2	p<0.05
SQ00014615	D16	16	D	ES2	YAP1	YAP1-1	-1	0	5	197	0.44477943996931335	0.0005715783826369597	True	3.2429242047918696	ES2	p<0.05
SQ00014615	E01	1	E	ES2	JAK3	JAK3-2	-1	0	5	197	0.039557929565114835	0.47245600068842186	False	0.325638630642512	ES2	p>=0.05
SQ00014615	E02	2	E	ES2	COX5B	COX5B-2	-1	0	5	197	0.03576771556891348	0.5446530920167209	False	0.2638800265178156	ES2	p>=0.05
SQ00014615	E03	3	E	ES2	KIF11	KIF11-1	-1	0	5	197	0.8142857142857143	4.316542335080733e-06	True	5.364863995329265	ES2	p<0.05
SQ00014615	E04	4	E	ES2	COX5B	COX5B-1	-1	0	5	197	0.03243019572391389	0.6195500411918072	False	0.20792360981128796	ES2	p>=0.05
SQ00014615	E05	5	E	ES2	KIF11	KIF11-2	-1	0	5	197	0.8714285714285716	4.316542335080733e-06	True	5.364863995329265	ES2	p<0.05
SQ00014615	E06	6	E	ES2	CDK2	CDK2-2	-1	0	5	197	1.0	4.316542335080733e-06	True	5.364863995329265	ES2	p<0.05
SQ00014615	E07	7	E	ES2	MTOR	MTOR-1	-1	0	5	197	0.22445798749537066	0.04510275133839854	True	1.3457969646710755	ES2	p<0.05
SQ00014615	E08	8	E	ES2	CDK2	CDK2-1	-1	0	5	197	0.17751477832512313	0.05628105956518982	False	1.2496377349938033	ES2	p>=0.05
SQ00014615	E09	9	E	ES2	MTOR	MTOR-2	-1	0	5	197	0.8087719298245613	4.316542335080733e-06	True	5.364863995329265	ES2	p<0.05
SQ00014615	E10	10	E	ES2	CCNE1	CCNE1-2	-1	0	5	197	0.027034589431418454	0.7717368899210113	False	0.11253073947245967	ES2	p>=0.05
SQ00014615	E11	11	E	ES2	PIK3CA	PIK3CA-1	-1	0	5	197	0.0473589773652887	0.36251341511389457	False	0.44067591736295403	ES2	p>=0.05
SQ00014615	E12	12	E	ES2	CCNE1	CCNE1-1	-1	0	5	197	0.25077371489136197	0.01935690283202208	True	1.7131641300113774	ES2	p<0.05
SQ00014615	E13	13	E	ES2	PIK3CA	PIK3CA-2	-1	0	5	197	0.21296296296296297	0.05458798445142384	False	1.2629029408247316	ES2	p>=0.05
SQ00014615	E14	14	E	ES2	CCND1	CCND1-2	-1	0	5	197	1.0	4.316542335080733e-06	True	5.364863995329265	ES2	p<0.05
SQ00014615	E15	15	E	ES2	RAC1	RAC1-1	-1	0	5	197	0.050129707765285095	0.3312613574727889	False	0.47982922278131496	ES2	p>=0.05
SQ00014615	E16	16	E	ES2	CCND1	CCND1-1	-1	0	5	197	1.0	4.316542335080733e-06	True	5.364863995329265	ES2	p<0.05
SQ00014615	E17	17	E	ES2	RAC1	RAC1-2	-1	0	5	197	0.040423141876753985	0.4618057314616338	False	0.33554068136532494	ES2	p>=0.05
SQ00014615	E18	18	E	ES2	BRCA1	BRCA1-2	-1	0	5	197	0.05776780361526699	0.2708476099927547	False	0.5672749923512401	ES2	p>=0.05
SQ00014615	E19	19	E	ES2	RHOA	RHOA-1	-1	0	5	197	0.6642857142857143	2.3076899406777764e-05	True	4.636822543045987	ES2	p<0.05
SQ00014615	E20	20	E	ES2	BRCA1	BRCA1-1	-1	0	5	197	0.24623681456388224	0.021719078669387302	True	1.6631586016102524	ES2	p<0.05
SQ00014615	E21	21	E	ES2	RHOA	RHOA-2	-1	0	5	197	0.8761904761904763	4.316542335080733e-06	True	5.364863995329265	ES2	p<0.05
SQ00014615	E22	22	E	ES2	BCL2L2	BCL2L2-2	-1	0	5	197	0.0840618166198063	0.1574777473746456	False	0.8027808061611972	ES2	p>=0.05
SQ00014615	E23	23	E	ES2	SDHB	SDHB-1	-1	0	5	197	0.15813008130081302	0.06122516619192587	False	1.2130700273361452	ES2	p>=0.05
SQ00014615	E24	24	E	ES2	BCL2L2	BCL2L2-1	-1	0	5	197	0.12145960805178682	0.09672121434915261	False	1.0144782594815962	ES2	p>=0.05
SQ00014615	F09	9	F	ES2	RAF1	RAF1-1	-1	0	5	197	0.2315271691618296	0.03470996394753456	True	1.4595458374203463	ES2	p<0.05
SQ00014615	F11	11	F	ES2	RAF1	RAF1-2	-1	0	5	197	0.1979337231968811	0.05525699404419446	False	1.2576127442028415	ES2	p>=0.05
SQ00014615	F14	14	F	ES2	XBP	XBP-2	-1	0	5	197	0.25365040365040364	0.017939281834702548	True	1.7461949471040095	ES2	p<0.05
SQ00014615	F16	16	F	ES2	XBP	XBP-1	-1	0	5	197	0.08511795050919052	0.15504242914715452	False	0.8095494358754791	ES2	p>=0.05
SQ00014615	G01	1	G	ES2	SDHB	SDHB-2	-1	0	5	197	0.15266515014480042	0.06326816976070404	False	1.1988147287512778	ES2	p>=0.05
SQ00014615	G02	2	G	ES2	BCL2	BCL2-2	-1	0	5	197	0.07462902065105578	0.18598183920855896	False	0.7305294617851987	ES2	p>=0.05
SQ00014615	G03	3	G	ES2	SMARCB1	SMARCB1-1	-1	0	5	197	0.07513419913419914	0.1845470319191615	False	0.7338929351960165	ES2	p>=0.05
SQ00014615	G04	4	G	ES2	BCL2	BCL2-1	-1	0	5	197	0.017440461996652334	0.9983429128618193	False	0.0007202607324953333	ES2	p>=0.05
SQ00014615	G05	5	G	ES2	SMARCB1	SMARCB1-2	-1	0	5	197	0.05998394160158867	0.25569868036715326	False	0.5922715133140726	ES2	p>=0.05
SQ00014615	G06	6	G	ES2	AURKB	AURKB-2	-1	0	5	197	0.595051975051975	8.780478798676419e-05	True	4.056481801411262	ES2	p<0.05
SQ00014615	G07	7	G	ES2	STAT3	STAT3-1	-1	0	5	197	0.020081296873738202	0.9674965033010274	False	0.0143505959212607	ES2	p>=0.05
SQ00014615	G08	8	G	ES2	CDK4	CDK4-3	-1	0	5	197	0.8666666666666668	4.316542335080733e-06	True	5.364863995329265	ES2	p<0.05
SQ00014615	G09	9	G	ES2	STAT3	STAT3-2	-1	0	5	197	0.03751141024209291	0.5095712545901369	False	0.2927950789556603	ES2	p>=0.05
SQ00014615	G10	10	G	ES2	ATP50	ATP50-2	-1	0	5	197	0.02525309273011398	0.8209909360433363	False	0.08566163757981961	ES2	p>=0.05
SQ00014615	G11	11	G	ES2	SUZ12	SUZ12-1	-1	0	5	197	0.08765422723333541	0.14923780503934317	False	0.8261211471031423	ES2	p>=0.05
SQ00014615	G12	12	G	ES2	ATP50	ATP50-1	-1	0	5	197	0.03321339035492597	0.6000770245744882	False	0.22179300094850904	ES2	p>=0.05
SQ00014615	G13	13	G	ES2	SUZ12	SUZ12-2	-1	0	5	197	0.7758730158730158	4.316542335080733e-06	True	5.364863995329265	ES2	p<0.05
SQ00014615	G14	14	G	ES2	ATF4	ATF4-2	-1	0	5	197	0.43576456359808924	0.0007546384405997611	True	3.122261076003367	ES2	p<0.05
SQ00014615	G15	15	G	ES2	EZH2	EZH2-1	-1	0	5	197	0.4757806141324455	0.000299999693787278	True	3.522879188568882	ES2	p<0.05
SQ00014615	G16	16	G	ES2	ATF4	ATF4-1	-1	0	5	197	0.7008771929824562	1.6216199583141133e-05	True	4.790050919142165	ES2	p<0.05
SQ00014615	G17	17	G	ES2	EZH2	EZH2-2	-1	0	5	197	0.512952783650458	0.0001772725516440749	True	3.7513585040626385	ES2	p<0.05
SQ00014615	G18	18	G	ES2	ARID1B	ARID1B-2	-1	0	5	197	0.028095192127815465	0.7393929062696992	False	0.1311247203611053	ES2	p>=0.05
SQ00014615	G19	19	G	ES2	PTK2	PTK2-1	-1	0	5	197	0.41180531975099033	0.0016823511995265588	True	2.774083337851285	ES2	p<0.05
SQ00014615	G20	20	G	ES2	ARID1B	ARID1B-1	-1	0	5	197	0.11805627705627705	0.10192854581652461	False	0.9917041716907166	ES2	p>=0.05
SQ00014615	G21	21	G	ES2	PTK2	PTK2-2	-1	0	5	197	0.8666666666666668	4.316542335080733e-06	True	5.364863995329265	ES2	p<0.05
SQ00014615	H09	9	H	ES2	SLC2A1	SLC2A1-1	-1	0	5	197	0.8169491525423729	4.316542335080733e-06	True	5.364863995329265	ES2	p<0.05
SQ00014615	H11	11	H	ES2	SLC2A2	SLC2A2-2	-1	0	5	197	0.72	1.2244885399514734e-05	True	4.912045275103683	ES2	p<0.05
SQ00014615	H14	14	H	ES2	TXN	TXN-2	-1	0	5	197	0.10126448819997207	0.12125442554424334	False	0.9163024015556411	ES2	p>=0.05
SQ00014615	H16	16	H	ES2	TXN	TXN-1	-1	0	5	197	0.13777572752085496	0.0738411885619505	False	1.1317013214385072	ES2	p>=0.05
SQ00014615	I04	4	I	ES2	PTK2	PTK2-2	-1	0	5	197	0.27893569844789357	0.009951210103747322	True	2.0021241042367053	ES2	p<0.05
SQ00014615	I05	5	I	ES2	ARID1B	ARID1B-1	-1	0	5	197	0.06872443748103063	0.20957657668207372	False	0.6786572578818854	ES2	p>=0.05
SQ00014615	I06	6	I	ES2	PTK2	PTK2-1	-1	0	5	197	0.08853535353535354	0.1473802020567348	False	0.8315608523995703	ES2	p>=0.05
SQ00014615	I07	7	I	ES2	ARID1B	ARID1B-2	-1	0	5	197	0.02427294624434745	0.8519683740077875	False	0.0695765264173708	ES2	p>=0.05
SQ00014615	I08	8	I	ES2	EZH2	EZH2-2	-1	0	5	197	0.07007689848741164	0.20351979169952736	False	0.6913933505275142	ES2	p>=0.05
SQ00014615	I09	9	I	ES2	ATF4	ATF4-1	-1	0	5	197	0.6738609112709832	2.3076899406777764e-05	True	4.636822543045987	ES2	p<0.05
SQ00014615	I10	10	I	ES2	EZH2	EZH2-1	-1	0	5	197	0.6821612349914237	1.9999979485874064e-05	True	4.698970449794832	ES2	p<0.05
SQ00014615	I11	11	I	ES2	ATF4	ATF4-2	-1	0	5	197	0.19144747725392888	0.05580968308177862	False	1.2532904436404	ES2	p>=0.05
SQ00014615	I12	12	I	ES2	SUZ12	SUZ12-2	-1	0	5	197	0.3231259968102073	0.004749102455597104	True	2.323388460988525	ES2	p<0.05
SQ00014615	I13	13	I	ES2	ATP50	ATP50-1	-1	0	5	197	0.14780990899898888	0.06577667975148489	False	1.1819280524404958	ES2	p>=0.05
SQ00014615	I14	14	I	ES2	SUZ12	SUZ12-1	-1	0	5	197	0.15737797246558197	0.06150353454544159	False	1.2110999250461756	ES2	p>=0.05
SQ00014615	I15	15	I	ES2	ATP50	ATP50-2	-1	0	5	197	0.03130601167670133	0.6451713782484813	False	0.19032490747102565	ES2	p>=0.05
SQ00014615	I16	16	I	ES2	STAT3	STAT3-2	-1	0	5	197	0.083999926404298	0.1574777473746456	False	0.8027808061611972	ES2	p>=0.05
SQ00014615	I17	17	I	ES2	CDK4	CDK4-3	-1	0	5	197	0.8416666666666668	4.316542335080733e-06	True	5.364863995329265	ES2	p<0.05
SQ00014615	I18	18	I	ES2	STAT3	STAT3-1	-1	0	5	197	0.03796064973690231	0.5014770197733138	False	0.2997489637688086	ES2	p>=0.05
SQ00014615	I19	19	I	ES2	AURKB	AURKB-2	-1	0	5	197	0.05315198721949295	0.3052821724685197	False	0.5152985564108353	ES2	p>=0.05
SQ00014615	I20	20	I	ES2	SMARCB1	SMARCB1-2	-1	0	5	197	0.5661290322580645	9.999989742937031e-05	True	4.000000445458813	ES2	p<0.05
SQ00014615	I21	21	I	ES2	BCL2	BCL2-1	-1	0	5	197	0.042088106613119444	0.43619839645878444	False	0.36031593529647826	ES2	p>=0.05
SQ00014615	I22	22	I	ES2	SMARCB1	SMARCB1-1	-1	0	5	197	0.21896358543417369	0.05297460401915524	False	1.2759322809208686	ES2	p>=0.05
SQ00014615	I23	23	I	ES2	BCL2	BCL2-2	-1	0	5	197	0.08904494610692022	0.14643984812277333	False	0.8343407302103076	ES2	p>=0.05
SQ00014615	I24	24	I	ES2	SDHB	SDHB-2	-1	0	5	197	0.24101731601731605	0.025284418629275426	True	1.5971470277542106	ES2	p<0.05
SQ00014615	J09	9	J	ES2	TXN	TXN-1	-1	0	5	197	0.1808268733850129	0.05610367017132896	False	1.251008727281826	ES2	p>=0.05
SQ00014615	J11	11	J	ES2	TXN	TXN-2	-1	0	5	197	0.09610138653616915	0.12942062525809567	False	0.8879965063413127	ES2	p>=0.05
SQ00014615	J14	14	J	ES2	SLC2A2	SLC2A2-2	-1	0	5	197	0.925	4.316542335080733e-06	True	5.364863995329265	ES2	p<0.05
SQ00014615	J16	16	J	ES2	SLC2A1	SLC2A1-1	-1	0	5	197	0.0411476809562934	0.4490042148634445	False	0.3477495821963553	ES2	p>=0.05
SQ00014615	K01	1	K	ES2	BCL2L2	BCL2L2-1	-1	0	5	197	0.03400640237939333	0.5828420467236463	False	0.23444912539659785	ES2	p>=0.05
SQ00014615	K02	2	K	ES2	SDHB	SDHB-1	-1	0	5	197	0.03134361107428712	0.6451713782484813	False	0.19032490747102565	ES2	p>=0.05
SQ00014615	K03	3	K	ES2	BCL2L2	BCL2L2-2	-1	0	5	197	0.07474628322904184	0.1859028124644079	False	0.7307140398755814	ES2	p>=0.05
SQ00014615	K04	4	K	ES2	RHOA	RHOA-2	-1	0	5	197	0.6458333333333333	3.057321704846991e-05	True	4.514658860492459	ES2	p<0.05
SQ00014615	K05	5	K	ES2	BRCA1	BRCA1-1	-1	0	5	197	0.3107862407862408	0.005793007188293611	True	2.237095932603254	ES2	p<0.05
SQ00014615	K06	6	K	ES2	RHOA	RHOA-1	-1	0	5	197	0.6815734989648033	1.9999979485874064e-05	True	4.698970449794832	ES2	p<0.05
SQ00014615	K07	7	K	ES2	BRCA1	BRCA1-2	-1	0	5	197	0.042212620934971586	0.43501839918248797	False	0.36149237409262613	ES2	p>=0.05
SQ00014615	K08	8	K	ES2	RAC1	RAC1-2	-1	0	5	197	0.10182918110322828	0.12081606658880767	False	0.9178753077108687	ES2	p>=0.05
SQ00014615	K09	9	K	ES2	CCND1	CCND1-1	-1	0	5	197	1.0	4.316542335080733e-06	True	5.364863995329265	ES2	p<0.05
SQ00014615	K10	10	K	ES2	RAC1	RAC1-1	-1	0	5	197	0.032281981049144384	0.6227744014366813	False	0.20566924700833975	ES2	p>=0.05
SQ00014615	K11	11	K	ES2	CCND1	CCND1-2	-1	0	5	197	1.0	4.316542335080733e-06	True	5.364863995329265	ES2	p<0.05
SQ00014615	K12	12	K	ES2	PIK3CA	PIK3CA-2	-1	0	5	197	0.0951174130979623	0.13151956778584104	False	0.8810096270282696	ES2	p>=0.05
SQ00014615	K13	13	K	ES2	CCNE1	CCNE1-1	-1	0	5	197	0.02560304643915524	0.8111360771902676	False	0.09090628189805731	ES2	p>=0.05
SQ00014615	K14	14	K	ES2	PIK3CA	PIK3CA-1	-1	0	5	197	0.13264156924905884	0.07934568418284595	False	1.100476690667784	ES2	p>=0.05
SQ00014615	K15	15	K	ES2	CCNE1	CCNE1-2	-1	0	5	197	0.16897016957992567	0.05799443760049452	False	1.2366136587690744	ES2	p>=0.05
SQ00014615	K16	16	K	ES2	MTOR	MTOR-2	-1	0	5	197	0.8084745762711865	4.316542335080733e-06	True	5.364863995329265	ES2	p<0.05
SQ00014615	K17	17	K	ES2	CDK2	CDK2-1	-1	0	5	197	0.5852777777777778	8.780478798676419e-05	True	4.056481801411262	ES2	p<0.05
SQ00014615	K18	18	K	ES2	MTOR	MTOR-1	-1	0	5	197	0.6208695652173912	4.87499517021206e-05	True	4.312025810232376	ES2	p<0.05
SQ00014615	K19	19	K	ES2	CDK2	CDK2-2	-1	0	5	197	1.0	4.316542335080733e-06	True	5.364863995329265	ES2	p<0.05
SQ00014615	K20	20	K	ES2	KIF11	KIF11-2	-1	0	5	197	0.9666666666666668	4.316542335080733e-06	True	5.364863995329265	ES2	p<0.05
SQ00014615	K21	21	K	ES2	COX5B	COX5B-1	-1	0	5	197	0.23611178093936713	0.029885684969006003	True	1.5245367858450056	ES2	p<0.05
SQ00014615	K22	22	K	ES2	KIF11	KIF11-1	-1	0	5	197	0.8163934426229508	4.316542335080733e-06	True	5.364863995329265	ES2	p<0.05
SQ00014615	K23	23	K	ES2	COX5B	COX5B-2	-1	0	5	197	0.08022507557391279	0.16701762723699387	False	0.7772376904825793	ES2	p>=0.05
SQ00014615	K24	24	K	ES2	JAK3	JAK3-2	-1	0	5	197	0.06450307641484113	0.23107906138844425	False	0.6362394051718538	ES2	p>=0.05
SQ00014615	L09	9	L	ES2	XBP	XBP-1	-1	0	5	197	0.2381966333278287	0.027838206904775956	True	1.5553587416347636	ES2	p<0.05
SQ00014615	L11	11	L	ES2	XBP	XBP-2	-1	0	5	197	0.2395424836601307	0.02659923462300283	True	1.5751308597519666	ES2	p<0.05
SQ00014615	L14	14	L	ES2	RAF1	RAF1-2	-1	0	5	197	0.09712134298939161	0.127572389959379	False	0.8942433082619252	ES2	p>=0.05
SQ00014615	L16	16	L	ES2	RAF1	RAF1-1	-1	0	5	197	0.03763723118414492	0.5076685491597878	False	0.2944197409669575	ES2	p>=0.05
SQ00014615	M01	1	M	ES2	EGLN1	EGLN1-8	-1	0	5	197	0.4738679245283019	0.00030819642010190693	True	3.5111724101958512	ES2	p<0.05
SQ00014615	M02	2	M	ES2	JAK3	JAK3-1	-1	0	5	197	0.23579482063113666	0.030131357293711962	True	1.5209813047059082	ES2	p<0.05
SQ00014615	M03	3	M	ES2	EGLN1	EGLN1-9	-1	0	5	197	1.0	4.316542335080733e-06	True	5.364863995329265	ES2	p<0.05
SQ00014615	M04	4	M	ES2	ITGAV	ITGAV-2	-1	0	5	197	1.0	4.316542335080733e-06	True	5.364863995329265	ES2	p<0.05
SQ00014615	M05	5	M	ES2	ERBB2	ERBB2-1	-1	0	5	197	0.11676729559748426	0.10367375258808188	False	0.9843311814027855	ES2	p>=0.05
SQ00014615	M06	6	M	ES2	ITGAV	ITGAV-1	-1	0	5	197	1.0	4.316542335080733e-06	True	5.364863995329265	ES2	p<0.05
SQ00014615	M07	7	M	ES2	ERBB2	ERBB2-2	-1	0	5	197	0.2987571773899798	0.006951275281608105	True	2.157935512394392	ES2	p<0.05
SQ00014615	M08	8	M	ES2	ERBB3	ERBB3-2	-1	0	5	197	0.026135399323345403	0.7972398151954015	False	0.09841102019750197	ES2	p>=0.05
SQ00014615	M10	10	M	ES2	ERBB3	ERBB3-1	-1	0	5	197	0.024072590276420645	0.857774898053843	False	0.06662666711561238	ES2	p>=0.05
SQ00014615	M12	12	M	ES2	EGFR	EGFR-2	-1	0	5	197	0.09100972127287917	0.1405008469182666	False	0.8523210578882875	ES2	p>=0.05
SQ00014615	M13	13	M	ES2	GLS	GLS-1	-1	0	5	197	0.34855489238560317	0.0034325547126490014	True	2.464382531669596	ES2	p<0.05
SQ00014615	M14	14	M	ES2	EGFR	EGFR-1	-1	0	5	197	0.21254442075337598	0.05458798445142384	False	1.2629029408247316	ES2	p>=0.05
SQ00014615	M15	15	M	ES2	GLS	GLS-2	-1	0	5	197	0.06343547219141508	0.2368773872915067	False	0.6254763957704759	ES2	p>=0.05
SQ00014615	M16	16	M	ES2	DOT1L	DOT1L-2	-1	0	5	197	0.09740770012151591	0.12745395378798854	False	0.894646687604111	ES2	p>=0.05
SQ00014615	M17	17	M	ES2	GPX4	GPX4-1	-1	0	5	197	1.0	4.316542335080733e-06	True	5.364863995329265	ES2	p<0.05
SQ00014615	M18	18	M	ES2	DOT1L	DOT1L-1	-1	0	5	197	0.20173843700159488	0.05501244511259229	False	1.2595390517361593	ES2	p>=0.05
SQ00014615	M19	19	M	ES2	GPX4	GPX4-2	-1	0	5	197	0.8217391304347826	4.316542335080733e-06	True	5.364863995329265	ES2	p<0.05
SQ00014615	M20	20	M	ES2	CTNNB1	CTNNB1-2	-1	0	5	197	0.4210148919830378	0.0012709347134355108	True	2.895876758118639	ES2	p<0.05
SQ00014615	M21	21	M	ES2	HIF1a	HIF1a-1	-1	0	5	197	0.3528855322319113	0.003194362974502671	True	2.4956157366424097	ES2	p<0.05
SQ00014615	M22	22	M	ES2	CTNNB1	CTNNB1-1	-1	0	5	197	0.7768115942028986	4.316542335080733e-06	True	5.364863995329265	ES2	p<0.05
SQ00014615	M23	23	M	ES2	HIF1a	HIF1a-2	-1	0	5	197	0.1147130609745429	0.10559185740135948	False	0.97636957064693	ES2	p>=0.05
SQ00014615	M24	24	M	ES2	CSNK1A1	CSNK1A1-2	-1	0	5	197	0.11410704314126022	0.10593037873028434	False	0.974979474992058	ES2	p>=0.05
SQ00014615	N09	9	N	ES2	YAP1	YAP1-1	-1	0	5	197	0.2341776480180962	0.031717658204292135	True	1.4986988852414977	ES2	p<0.05
SQ00014615	N11	11	N	ES2	YAP1	YAP1-2	-1	0	5	197	1.0	4.316542335080733e-06	True	5.364863995329265	ES2	p<0.05
SQ00014615	N14	14	N	ES2	PRDX1	PRDX1-2	-1	0	5	197	0.10348797053067801	0.11835380686515289	False	0.9268177683733467	ES2	p>=0.05
SQ00014615	N16	16	N	ES2	PRDX1	PRDX1-1	-1	0	5	197	0.029928313563025055	0.6819646337391001	False	0.16623814700072229	ES2	p>=0.05
SQ00014615	O01	1	O	ES2	KRAS	KRAS-1	-1	0	5	197	0.16761206532761433	0.05823287022549932	False	1.2348318035314065	ES2	p>=0.05
SQ00014615	O02	2	O	ES2	CSNK1A1	CSNK1A1-1	-1	0	5	197	0.5171428571428571	0.0001772725516440749	True	3.7513585040626385	ES2	p<0.05
SQ00014615	O03	3	O	ES2	KRAS	KRAS-2A	-1	0	5	197	0.06065217566603472	0.25218208159866007	False	0.5982857747783374	ES2	p>=0.05
SQ00014615	O04	4	O	ES2	CHEK2	CHEK2-2	-1	0	5	197	0.019192656963347356	0.982037201598661	False	0.007872059928943647	ES2	p>=0.05
SQ00014615	O05	5	O	ES2	MAPK1	MAPK1-1	-1	0	5	197	1.0	4.316542335080733e-06	True	5.364863995329265	ES2	p<0.05
SQ00014615	O06	6	O	ES2	CHEK2	CHEK2-1	-1	0	5	197	0.12404541872626977	0.09216354651884599	False	1.0354408216386393	ES2	p>=0.05
SQ00014615	O07	7	O	ES2	MAPK1	MAPK1-2	-1	0	5	197	1.0	4.316542335080733e-06	True	5.364863995329265	ES2	p<0.05
SQ00014615	O08	8	O	ES2	CDK4	CDK4-2	-1	0	5	197	0.83125	4.316542335080733e-06	True	5.364863995329265	ES2	p<0.05
SQ00014615	O09	9	O	ES2	BCL2L2	BCL2L2-4	-1	0	5	197	0.03204174461236608	0.628688710507605	False	0.20156433829506804	ES2	p>=0.05
SQ00014615	O10	10	O	ES2	CDK4	CDK4-1	-1	0	5	197	1.0	4.316542335080733e-06	True	5.364863995329265	ES2	p<0.05
SQ00014615	O11	11	O	ES2	MCL1	MCL1-2	-1	0	5	197	0.062493480615311084	0.24227792779431073	False	0.6156861495181665	ES2	p>=0.05
SQ00014615	O12	12	O	ES2	BRD4	BRD4-2	-1	0	5	197	0.8068493150684931	4.316542335080733e-06	True	5.364863995329265	ES2	p<0.05
SQ00014615	O13	13	O	ES2	MYC	MYC-1	-1	0	5	197	1.0	4.316542335080733e-06	True	5.364863995329265	ES2	p<0.05
SQ00014615	O14	14	O	ES2	BRD4	BRD4-1	-1	0	5	197	0.4529166666666667	0.0004563825062545452	True	3.340671011017028	ES2	p<0.05
SQ00014615	O15	15	O	ES2	MYC	MYC-2	-1	0	5	197	1.0	4.316542335080733e-06	True	5.364863995329265	ES2	p<0.05
SQ00014615	O16	16	O	ES2	BRAF	BRAF-2	-1	0	5	197	0.925	4.316542335080733e-06	True	5.364863995329265	ES2	p<0.05
SQ00014615	O18	18	O	ES2	BRAF1	BRAF1-1	-1	0	5	197	0.6577962577962577	2.3076899406777764e-05	True	4.636822543045987	ES2	p<0.05
SQ00014615	O20	20	O	ES2	AKT1	AKT1-2	-1	0	5	197	0.055746699024735	0.2847524367615768	False	0.5455325507692187	ES2	p>=0.05
SQ00014615	O21	21	O	ES2	KRAS	KRAS-2B	-1	0	5	197	0.03499588614848355	0.5622973689785251	False	0.2500339485745052	ES2	p>=0.05
SQ00014615	O22	22	O	ES2	AKT1	AKT1-1	-1	0	5	197	0.04909425010516836	0.34187461187939844	False	0.4661331493644867	ES2	p>=0.05
SQ00014615	O23	23	O	ES2	MCL1	MCL1-5	-1	0	5	197	0.3752222628181707	0.002137140670259084	True	2.6701668908885074	ES2	p<0.05
SQ00014616	A02	2	A	HCC44	MCL1	MCL1-5	-1	0	5	197	0.332118317412435	0.00393765845469066	True	2.404761956475191	HCC44	p<0.05
SQ00014616	A03	3	A	HCC44	AKT1	AKT1-1	-1	0	5	197	0.4289030394766602	0.0009815375177332987	True	3.008093095520786	HCC44	p<0.05
SQ00014616	A04	4	A	HCC44	KRAS	KRAS-2B	-1	0	5	197	0.06407328945109816	0.21291081317679916	False	0.6718022813340476	HCC44	p>=0.05
SQ00014616	A05	5	A	HCC44	AKT1	AKT1-2	-1	0	5	197	0.23641362096630414	0.0268165838975843	True	1.5715965467275432	HCC44	p<0.05
SQ00014616	A07	7	A	HCC44	BRAF1	BRAF1-1	-1	0	5	197	0.12557057235849806	0.08326881112660112	False	1.0795176359522787	HCC44	p>=0.05
SQ00014616	A09	9	A	HCC44	BRAF	BRAF-2	-1	0	5	197	0.26880373524209145	0.011399988652826685	True	1.9430955809457386	HCC44	p<0.05
SQ00014616	A10	10	A	HCC44	MYC	MYC-2	-1	0	5	197	1.0	5.1281998681728365e-06	True	5.290035056821331	HCC44	p<0.05
SQ00014616	A11	11	A	HCC44	BRD4	BRD4-1	-1	0	5	197	1.0	5.1281998681728365e-06	True	5.290035056821331	HCC44	p<0.05
SQ00014616	A12	12	A	HCC44	MYC	MYC-1	-1	0	5	197	1.0	5.1281998681728365e-06	True	5.290035056821331	HCC44	p<0.05
SQ00014616	A13	13	A	HCC44	BRD4	BRD4-2	-1	0	5	197	1.0	5.1281998681728365e-06	True	5.290035056821331	HCC44	p<0.05
SQ00014616	A14	14	A	HCC44	MCL1	MCL1-2	-1	0	5	197	0.13835593256645887	0.0682667794233975	False	1.165790585087956	HCC44	p>=0.05
SQ00014616	A15	15	A	HCC44	CDK4	CDK4-1	-1	0	5	197	0.3874774774774775	0.0018597137452195888	True	2.730553899028802	HCC44	p<0.05
SQ00014616	A16	16	A	HCC44	BCL2L2	BCL2L2-4	-1	0	5	197	0.5342857142857143	0.0001605093999317948	True	3.7944995288730086	HCC44	p<0.05
SQ00014616	A17	17	A	HCC44	CDK4	CDK4-2	-1	0	5	197	0.4154351395730706	0.0016217805228500378	True	2.7900079196467873	HCC44	p<0.05
SQ00014616	A18	18	A	HCC44	MAPK1	MAPK1-2	-1	0	5	197	0.41330182712159724	0.0016788160657794605	True	2.774996883369303	HCC44	p<0.05
SQ00014616	A19	19	A	HCC44	CHEK2	CHEK2-1	-1	0	5	197	0.06763393334045509	0.19719409091132029	False	0.7051061032034118	HCC44	p>=0.05
SQ00014616	A20	20	A	HCC44	MAPK1	MAPK1-1	-1	0	5	197	0.13706349206349205	0.06893326247495318	False	1.1615711667206683	HCC44	p>=0.05
SQ00014616	A21	21	A	HCC44	CHEK2	CHEK2-2	-1	0	5	197	0.34732170422970055	0.0033455325007837795	True	2.475534746731347	HCC44	p<0.05
SQ00014616	A22	22	A	HCC44	KRAS	KRAS-2A	-1	0	5	197	0.9428571428571428	5.1281998681728365e-06	True	5.290035056821331	HCC44	p<0.05
SQ00014616	A23	23	A	HCC44	CSNK1A1	CSNK1A1-1	-1	0	5	197	1.0	5.1281998681728365e-06	True	5.290035056821331	HCC44	p<0.05
SQ00014616	A24	24	A	HCC44	KRAS	KRAS-1	-1	0	5	197	0.5948717948717949	9.999989742937032e-05	True	4.000000445458813	HCC44	p<0.05
SQ00014616	C01	1	C	HCC44	CSNK1A1	CSNK1A1-2	-1	0	5	197	0.19222100389863545	0.05211812867359681	False	1.2830111862311506	HCC44	p>=0.05
SQ00014616	C02	2	C	HCC44	HIF1a	HIF1a-2	-1	0	5	197	0.12303745256558322	0.0875139804294957	False	1.0579225625389963	HCC44	p>=0.05
SQ00014616	C03	3	C	HCC44	CTNNB1	CTNNB1-1	-1	0	5	197	0.06780155423654421	0.19673599055939658	False	0.7061161836925076	HCC44	p>=0.05
SQ00014616	C04	4	C	HCC44	HIF1a	HIF1a-1	-1	0	5	197	0.07365082949989266	0.17434286920330191	False	0.7585958110008761	HCC44	p>=0.05
SQ00014616	C05	5	C	HCC44	CTNNB1	CTNNB1-2	-1	0	5	197	0.367824074074074	0.0023222198554625115	True	2.634096665952235	HCC44	p<0.05
SQ00014616	C06	6	C	HCC44	GPX4	GPX4-2	-1	0	5	197	0.49313677313677307	0.0002581392669357186	True	3.5881459275894305	HCC44	p<0.05
SQ00014616	C07	7	C	HCC44	DOT1L	DOT1L-1	-1	0	5	197	0.2729650536879452	0.010515779214806125	True	1.9781585407473	HCC44	p<0.05
SQ00014616	C08	8	C	HCC44	GPX4	GPX4-1	-1	0	5	197	0.1522604588394062	0.059507678144544524	False	1.225426994596304	HCC44	p>=0.05
SQ00014616	C09	9	C	HCC44	DOT1L	DOT1L-2	-1	0	5	197	0.49510822510822516	0.000254117399248678	True	3.5949655980783457	HCC44	p<0.05
SQ00014616	C10	10	C	HCC44	GLS	GLS-2	-1	0	5	197	0.07731673197461877	0.16230433477324133	False	0.789669881018135	HCC44	p>=0.05
SQ00014616	C11	11	C	HCC44	EGFR	EGFR-1	-1	0	5	197	0.44256475485661423	0.000612697811678998	True	3.21275367079818	HCC44	p<0.05
SQ00014616	C12	12	C	HCC44	GLS	GLS-1	-1	0	5	197	0.17462578013661606	0.05399818665995276	False	1.2676208241918332	HCC44	p>=0.05
SQ00014616	C13	13	C	HCC44	EGFR	EGFR-2	-1	0	5	197	0.11936156384970445	0.09310142221775922	False	1.031043684683457	HCC44	p>=0.05
SQ00014616	C15	15	C	HCC44	ERBB3	ERBB3-1	-1	0	5	197	0.1864040404040404	0.05253868529925475	False	1.2795207989732975	HCC44	p>=0.05
SQ00014616	C17	17	C	HCC44	ERBB3	ERBB3-2	-1	0	5	197	0.03600502783554578	0.5130611835642064	False	0.28983084132114284	HCC44	p>=0.05
SQ00014616	C18	18	C	HCC44	ERBB2	ERBB2-2	-1	0	5	197	0.04306237424547284	0.3942382138441591	False	0.40424128148405036	HCC44	p>=0.05
SQ00014616	C19	19	C	HCC44	ITGAV	ITGAV-1	-1	0	5	197	1.0	5.1281998681728365e-06	True	5.290035056821331	HCC44	p<0.05
SQ00014616	C20	20	C	HCC44	ERBB2	ERBB2-1	-1	0	5	197	0.033623450102323336	0.5643980486409648	False	0.24841449645193184	HCC44	p>=0.05
SQ00014616	C21	21	C	HCC44	ITGAV	ITGAV-2	-1	0	5	197	1.0	5.1281998681728365e-06	True	5.290035056821331	HCC44	p<0.05
SQ00014616	C22	22	C	HCC44	EGLN1	EGLN1-9	-1	0	5	197	0.7961904761904762	5.1281998681728365e-06	True	5.290035056821331	HCC44	p<0.05
SQ00014616	C23	23	C	HCC44	JAK3	JAK3-1	-1	0	5	197	0.176397042835399	0.05399818665995276	False	1.2676208241918332	HCC44	p>=0.05
SQ00014616	C24	24	C	HCC44	EGLN1	EGLN1-8	-1	0	5	197	0.2787667887667888	0.009406886823561	True	2.026554081041358	HCC44	p<0.05
SQ00014616	D09	9	D	HCC44	PRDX1	PRDX1-1	-1	0	5	197	0.05835384148727477	0.24535405682399866	False	0.6102067567508839	HCC44	p>=0.05
SQ00014616	D11	11	D	HCC44	PRDX1	PRDX1-2	-1	0	5	197	0.07253004427577484	0.1781721534968922	False	0.749160170824638	HCC44	p>=0.05
SQ00014616	D14	14	D	HCC44	YAP1	YAP1-2	-1	0	5	197	0.08017030587585762	0.15522245803604953	False	0.8090454435448312	HCC44	p>=0.05
SQ00014616	D16	16	D	HCC44	YAP1	YAP1-1	-1	0	5	197	0.08707137828484955	0.1386884474914346	False	0.8579597134016823	HCC44	p>=0.05
SQ00014616	E01	1	E	HCC44	JAK3	JAK3-2	-1	0	5	197	0.28982615578218507	0.007716988548341947	True	2.112552144222716	HCC44	p<0.05
SQ00014616	E02	2	E	HCC44	COX5B	COX5B-2	-1	0	5	197	0.3975	0.001768114220728909	True	2.7524896828580214	HCC44	p<0.05
SQ00014616	E03	3	E	HCC44	KIF11	KIF11-1	-1	0	5	197	1.0	5.1281998681728365e-06	True	5.290035056821331	HCC44	p<0.05
SQ00014616	E04	4	E	HCC44	COX5B	COX5B-1	-1	0	5	197	0.07867044208987943	0.15869596009624415	False	0.799434128886239	HCC44	p>=0.05
SQ00014616	E05	5	E	HCC44	KIF11	KIF11-2	-1	0	5	197	1.0	5.1281998681728365e-06	True	5.290035056821331	HCC44	p<0.05
SQ00014616	E06	6	E	HCC44	CDK2	CDK2-2	-1	0	5	197	1.0	5.1281998681728365e-06	True	5.290035056821331	HCC44	p<0.05
SQ00014616	E07	7	E	HCC44	MTOR	MTOR-1	-1	0	5	197	0.2427941176470588	0.021983650798092082	True	1.6579001831679496	HCC44	p<0.05
SQ00014616	E08	8	E	HCC44	CDK2	CDK2-1	-1	0	5	197	1.0	5.1281998681728365e-06	True	5.290035056821331	HCC44	p<0.05
SQ00014616	E09	9	E	HCC44	MTOR	MTOR-2	-1	0	5	197	0.4279824561403508	0.0009898467433785425	True	3.0044320414199546	HCC44	p<0.05
SQ00014616	E10	10	E	HCC44	CCNE1	CCNE1-2	-1	0	5	197	0.30406669246646023	0.006081811960571068	True	2.215967011641544	HCC44	p<0.05
SQ00014616	E11	11	E	HCC44	PIK3CA	PIK3CA-1	-1	0	5	197	0.32926406926406926	0.004071240561170896	True	2.3902732353011626	HCC44	p<0.05
SQ00014616	E12	12	E	HCC44	CCNE1	CCNE1-1	-1	0	5	197	1.0	5.1281998681728365e-06	True	5.290035056821331	HCC44	p<0.05
SQ00014616	E13	13	E	HCC44	PIK3CA	PIK3CA-2	-1	0	5	197	0.5752380952380951	0.00010540530097755805	True	3.9771375473074273	HCC44	p<0.05
SQ00014616	E14	14	E	HCC44	CCND1	CCND1-2	-1	0	5	197	0.38040009526077634	0.0019661952662740796	True	2.7063733538211645	HCC44	p<0.05
SQ00014616	E15	15	E	HCC44	RAC1	RAC1-1	-1	0	5	197	0.3121741379805896	0.005473412243248541	True	2.261741840688913	HCC44	p<0.05
SQ00014616	E16	16	E	HCC44	CCND1	CCND1-1	-1	0	5	197	0.05220080134482309	0.290981467685772	False	0.5361346699079088	HCC44	p>=0.05
SQ00014616	E17	17	E	HCC44	RAC1	RAC1-2	-1	0	5	197	0.29632815611310237	0.006943541548905834	True	2.1584189614135356	HCC44	p<0.05
SQ00014616	E18	18	E	HCC44	BRCA1	BRCA1-2	-1	0	5	197	0.02563572998283813	0.7962754823393742	False	0.09893665617961446	HCC44	p>=0.05
SQ00014616	E19	19	E	HCC44	RHOA	RHOA-1	-1	0	5	197	1.0	5.1281998681728365e-06	True	5.290035056821331	HCC44	p<0.05
SQ00014616	E20	20	E	HCC44	BRCA1	BRCA1-1	-1	0	5	197	0.1695127549347498	0.0549295938812023	False	1.2601936118980812	HCC44	p>=0.05
SQ00014616	E21	21	E	HCC44	RHOA	RHOA-2	-1	0	5	197	1.0	5.1281998681728365e-06	True	5.290035056821331	HCC44	p<0.05
SQ00014616	E22	22	E	HCC44	BCL2L2	BCL2L2-2	-1	0	5	197	0.01981110986714435	0.9685826341444034	False	0.013863321747117878	HCC44	p>=0.05
SQ00014616	E23	23	E	HCC44	SDHB	SDHB-1	-1	0	5	197	0.470620737287404	0.00032203358803260123	True	3.4920988291225705	HCC44	p<0.05
SQ00014616	E24	24	E	HCC44	BCL2L2	BCL2L2-1	-1	0	5	197	0.06069869468806325	0.23093929168263913	False	0.6365021705508336	HCC44	p>=0.05
SQ00014616	F09	9	F	HCC44	RAF1	RAF1-1	-1	0	5	197	0.057198067632850236	0.252592754595488	False	0.5975791109632993	HCC44	p>=0.05
SQ00014616	F11	11	F	HCC44	RAF1	RAF1-2	-1	0	5	197	0.11180560899058418	0.09896366492561673	False	1.0045242298350836	HCC44	p>=0.05
SQ00014616	F14	14	F	HCC44	XBP	XBP-2	-1	0	5	197	0.30150153160679477	0.006297534545425509	True	2.2008294414802623	HCC44	p<0.05
SQ00014616	F16	16	F	HCC44	XBP	XBP-1	-1	0	5	197	0.0823072371883917	0.1509804623242517	False	0.8210792490892934	HCC44	p>=0.05
SQ00014616	G01	1	G	HCC44	SDHB	SDHB-2	-1	0	5	197	0.6968253968253968	2.3809499387945315e-05	True	4.623249735856714	HCC44	p<0.05
SQ00014616	G02	2	G	HCC44	BCL2	BCL2-2	-1	0	5	197	0.09576968934659277	0.11822471330905783	False	0.9272917304607294	HCC44	p>=0.05
SQ00014616	G03	3	G	HCC44	SMARCB1	SMARCB1-1	-1	0	5	197	0.6970760233918128	2.3809499387945315e-05	True	4.623249735856714	HCC44	p<0.05
SQ00014616	G04	4	G	HCC44	BCL2	BCL2-1	-1	0	5	197	0.03380808123686302	0.5605434160516475	False	0.25139074413692747	HCC44	p>=0.05
SQ00014616	G05	5	G	HCC44	SMARCB1	SMARCB1-2	-1	0	5	197	0.25632593335841797	0.015068070051517893	True	1.8219423694272945	HCC44	p<0.05
SQ00014616	G06	6	G	HCC44	AURKB	AURKB-2	-1	0	5	197	0.0497550475955037	0.3124792289554961	False	0.5051788456793214	HCC44	p>=0.05
SQ00014616	G07	7	G	HCC44	STAT3	STAT3-1	-1	0	5	197	0.02613202832077845	0.7837302448806502	False	0.10583339307982649	HCC44	p>=0.05
SQ00014616	G08	8	G	HCC44	CDK4	CDK4-3	-1	0	5	197	0.04329412539797815	0.39137970676738254	False	0.4074016964793135	HCC44	p>=0.05
SQ00014616	G09	9	G	HCC44	STAT3	STAT3-2	-1	0	5	197	0.17356902356902354	0.054092927460084886	False	1.266859514299158	HCC44	p>=0.05
SQ00014616	G10	10	G	HCC44	ATP50	ATP50-2	-1	0	5	197	0.16105508870214752	0.05634570399583397	False	1.249139190567774	HCC44	p>=0.05
SQ00014616	G11	11	G	HCC44	SUZ12	SUZ12-1	-1	0	5	197	0.43612903225806454	0.0007673676468824086	True	3.1149965151150765	HCC44	p<0.05
SQ00014616	G12	12	G	HCC44	ATP50	ATP50-1	-1	0	5	197	0.7055555555555555	1.9672110969712193e-05	True	4.706149034421955	HCC44	p<0.05
SQ00014616	G13	13	G	HCC44	SUZ12	SUZ12-2	-1	0	5	197	0.9666666666666668	5.1281998681728365e-06	True	5.290035056821331	HCC44	p<0.05
SQ00014616	G14	14	G	HCC44	ATF4	ATF4-2	-1	0	5	197	0.08307426794835189	0.14905017732784448	False	0.826667502942598	HCC44	p>=0.05
SQ00014616	G15	15	G	HCC44	EZH2	EZH2-1	-1	0	5	197	0.6579365079365079	2.727269929891918e-05	True	4.564271875897376	HCC44	p<0.05
SQ00014616	G16	16	G	HCC44	ATF4	ATF4-1	-1	0	5	197	0.8766666666666666	5.1281998681728365e-06	True	5.290035056821331	HCC44	p<0.05
SQ00014616	G17	17	G	HCC44	EZH2	EZH2-2	-1	0	5	197	0.10339745316046627	0.10680840581866867	False	0.971394566998391	HCC44	p>=0.05
SQ00014616	G18	18	G	HCC44	ARID1B	ARID1B-2	-1	0	5	197	0.2253373633543545	0.039542817643710544	True	1.4029323880441675	HCC44	p<0.05
SQ00014616	G19	19	G	HCC44	PTK2	PTK2-1	-1	0	5	197	0.6248366013071895	5.17985080209688e-05	True	4.28568274928164	HCC44	p<0.05
SQ00014616	G20	20	G	HCC44	ARID1B	ARID1B-1	-1	0	5	197	0.10134974157462476	0.1091830240479677	False	0.9618448811863356	HCC44	p>=0.05
SQ00014616	G21	21	G	HCC44	PTK2	PTK2-2	-1	0	5	197	0.8588235294117647	5.1281998681728365e-06	True	5.290035056821331	HCC44	p<0.05
SQ00014616	H09	9	H	HCC44	SLC2A1	SLC2A1-1	-1	0	5	197	0.562120232708468	0.00012483209587989887	True	3.9036737377992257	HCC44	p<0.05
SQ00014616	H11	11	H	HCC44	SLC2A2	SLC2A2-2	-1	0	5	197	0.2543421881300165	0.015714966435673345	True	1.8036865422198929	HCC44	p<0.05
SQ00014616	H14	14	H	HCC44	TXN	TXN-2	-1	0	5	197	0.22742873560174254	0.03681603902980829	True	1.4339629382663328	HCC44	p<0.05
SQ00014616	H16	16	H	HCC44	TXN	TXN-1	-1	0	5	197	0.11132930248283704	0.09896366492561673	False	1.0045242298350836	HCC44	p>=0.05
SQ00014616	I04	4	I	HCC44	PTK2	PTK2-2	-1	0	5	197	1.0	5.1281998681728365e-06	True	5.290035056821331	HCC44	p<0.05
SQ00014616	I05	5	I	HCC44	ARID1B	ARID1B-1	-1	0	5	197	0.15980291148136455	0.056575221961803646	False	1.2473737335005441	HCC44	p>=0.05
SQ00014616	I06	6	I	HCC44	PTK2	PTK2-1	-1	0	5	197	0.86	5.1281998681728365e-06	True	5.290035056821331	HCC44	p<0.05
SQ00014616	I07	7	I	HCC44	ARID1B	ARID1B-2	-1	0	5	197	0.06096599725323789	0.23005333329950062	False	0.6381714697537078	HCC44	p>=0.05
SQ00014616	I08	8	I	HCC44	EZH2	EZH2-2	-1	0	5	197	0.1220879120879121	0.08865371913776786	False	1.052303040467692	HCC44	p>=0.05
SQ00014616	I09	9	I	HCC44	ATF4	ATF4-1	-1	0	5	197	0.9266666666666665	5.1281998681728365e-06	True	5.290035056821331	HCC44	p<0.05
SQ00014616	I10	10	I	HCC44	EZH2	EZH2-1	-1	0	5	197	0.35098638203901367	0.003164861590374966	True	2.4996452783324994	HCC44	p<0.05
SQ00014616	I11	11	I	HCC44	ATF4	ATF4-2	-1	0	5	197	0.12348415505166077	0.0868383737710806	False	1.0612883182077038	HCC44	p>=0.05
SQ00014616	I12	12	I	HCC44	SUZ12	SUZ12-2	-1	0	5	197	0.6057142857142856	9.71830008317008e-05	True	4.012409694853917	HCC44	p<0.05
SQ00014616	I13	13	I	HCC44	ATP50	ATP50-1	-1	0	5	197	0.582967032967033	0.00010344817539966055	True	3.9852771649387715	HCC44	p<0.05
SQ00014616	I14	14	I	HCC44	SUZ12	SUZ12-1	-1	0	5	197	0.334991789819376	0.003777387572209472	True	2.42280845286469	HCC44	p<0.05
SQ00014616	I15	15	I	HCC44	ATP50	ATP50-2	-1	0	5	197	0.13770531400966185	0.06859939783177477	False	1.163679696530642	HCC44	p>=0.05
SQ00014616	I16	16	I	HCC44	STAT3	STAT3-2	-1	0	5	197	0.03897259421769226	0.45729575930414973	False	0.33980282599597816	HCC44	p>=0.05
SQ00014616	I17	17	I	HCC44	CDK4	CDK4-3	-1	0	5	197	0.06311190676381823	0.21757103368907632	False	0.6623989249038712	HCC44	p>=0.05
SQ00014616	I18	18	I	HCC44	STAT3	STAT3-1	-1	0	5	197	0.4786702605570531	0.00029142827094931685	True	3.5354683203706356	HCC44	p<0.05
SQ00014616	I19	19	I	HCC44	AURKB	AURKB-2	-1	0	5	197	0.4536948966526431	0.0004590159285905176	True	3.338172243484662	HCC44	p<0.05
SQ00014616	I20	20	I	HCC44	SMARCB1	SMARCB1-2	-1	0	5	197	0.45517067863457095	0.00043846108722961043	True	3.3580689435780795	HCC44	p<0.05
SQ00014616	I21	21	I	HCC44	BCL2	BCL2-1	-1	0	5	197	0.2726752136752137	0.010548303887415468	True	1.9768173670539375	HCC44	p<0.05
SQ00014616	I22	22	I	HCC44	SMARCB1	SMARCB1-1	-1	0	5	197	0.6362745098039216	3.5555519085998334e-05	True	4.449092976578232	HCC44	p<0.05
SQ00014616	I23	23	I	HCC44	BCL2	BCL2-2	-1	0	5	197	0.12622952751266642	0.08227414614760999	False	1.0847366161779894	HCC44	p>=0.05
SQ00014616	I24	24	I	HCC44	SDHB	SDHB-2	-1	0	5	197	1.0	5.1281998681728365e-06	True	5.290035056821331	HCC44	p<0.05
SQ00014616	J09	9	J	HCC44	TXN	TXN-1	-1	0	5	197	0.10338464545030894	0.10680840581866867	False	0.971394566998391	HCC44	p>=0.05
SQ00014616	J11	11	J	HCC44	TXN	TXN-2	-1	0	5	197	0.0223297050848411	0.9039328679317186	False	0.04386382192442865	HCC44	p>=0.05
SQ00014616	J14	14	J	HCC44	SLC2A2	SLC2A2-2	-1	0	5	197	0.11382033339022586	0.09857111474124729	False	1.00625033197922	HCC44	p>=0.05
SQ00014616	J16	16	J	HCC44	SLC2A1	SLC2A1-1	-1	0	5	197	0.6791666666666666	2.727269929891918e-05	True	4.564271875897376	HCC44	p<0.05
SQ00014616	K01	1	K	HCC44	BCL2L2	BCL2L2-1	-1	0	5	197	0.3017231134878194	0.006297534545425509	True	2.2008294414802623	HCC44	p<0.05
SQ00014616	K02	2	K	HCC44	SDHB	SDHB-1	-1	0	5	197	0.23294073742349602	0.030062714701189715	True	1.5219718046368875	HCC44	p<0.05
SQ00014616	K03	3	K	HCC44	BCL2L2	BCL2L2-2	-1	0	5	197	0.14931203802171544	0.06092541634219967	False	1.2152014943221123	HCC44	p>=0.05
SQ00014616	K04	4	K	HCC44	RHOA	RHOA-2	-1	0	5	197	0.8261904761904763	5.1281998681728365e-06	True	5.290035056821331	HCC44	p<0.05
SQ00014616	K05	5	K	HCC44	BRCA1	BRCA1-1	-1	0	5	197	0.13806867491482874	0.06839353442192078	False	1.164984952338412	HCC44	p>=0.05
SQ00014616	K06	6	K	HCC44	RHOA	RHOA-1	-1	0	5	197	0.9028571428571428	5.1281998681728365e-06	True	5.290035056821331	HCC44	p<0.05
SQ00014616	K07	7	K	HCC44	BRCA1	BRCA1-2	-1	0	5	197	0.22633701254254612	0.03813435649795897	True	1.418683577759428	HCC44	p<0.05
SQ00014616	K08	8	K	HCC44	RAC1	RAC1-2	-1	0	5	197	0.02180446136142339	0.9175729511970252	False	0.03735939732890871	HCC44	p>=0.05
SQ00014616	K09	9	K	HCC44	CCND1	CCND1-1	-1	0	5	197	0.21013813268804196	0.051057179386799156	False	1.2919431811217512	HCC44	p>=0.05
SQ00014616	K10	10	K	HCC44	RAC1	RAC1-1	-1	0	5	197	0.22875180375180376	0.03508928693035274	True	1.454825457243688	HCC44	p<0.05
SQ00014616	K11	11	K	HCC44	CCND1	CCND1-2	-1	0	5	197	0.2966873706004141	0.006925499421140925	True	2.1595489026931287	HCC44	p<0.05
SQ00014616	K12	12	K	HCC44	PIK3CA	PIK3CA-2	-1	0	5	197	0.38537682549834773	0.001893394334540474	True	2.7227589267229675	HCC44	p<0.05
SQ00014616	K13	13	K	HCC44	CCNE1	CCNE1-1	-1	0	5	197	1.0	5.1281998681728365e-06	True	5.290035056821331	HCC44	p<0.05
SQ00014616	K14	14	K	HCC44	PIK3CA	PIK3CA-1	-1	0	5	197	0.4735303776683087	0.00032203358803260123	True	3.4920988291225705	HCC44	p<0.05
SQ00014616	K15	15	K	HCC44	CCNE1	CCNE1-2	-1	0	5	197	0.2568199643493761	0.01491030505808647	True	1.8265134709877624	HCC44	p<0.05
SQ00014616	K16	16	K	HCC44	MTOR	MTOR-2	-1	0	5	197	0.5312479635060281	0.00017037019898890758	True	3.7686063693495107	HCC44	p<0.05
SQ00014616	K17	17	K	HCC44	CDK2	CDK2-1	-1	0	5	197	0.9666666666666668	5.1281998681728365e-06	True	5.290035056821331	HCC44	p<0.05
SQ00014616	K18	18	K	HCC44	MTOR	MTOR-1	-1	0	5	197	0.5074898785425102	0.00019642837807103724	True	3.7067957693527465	HCC44	p<0.05
SQ00014616	K19	19	K	HCC44	CDK2	CDK2-2	-1	0	5	197	1.0	5.1281998681728365e-06	True	5.290035056821331	HCC44	p<0.05
SQ00014616	K20	20	K	HCC44	KIF11	KIF11-2	-1	0	5	197	1.0	5.1281998681728365e-06	True	5.290035056821331	HCC44	p<0.05
SQ00014616	K21	21	K	HCC44	COX5B	COX5B-1	-1	0	5	197	0.06958660096839897	0.1892150615908436	False	0.7230442965523788	HCC44	p>=0.05
SQ00014616	K22	22	K	HCC44	KIF11	KIF11-1	-1	0	5	197	1.0	5.1281998681728365e-06	True	5.290035056821331	HCC44	p<0.05
SQ00014616	K23	23	K	HCC44	COX5B	COX5B-2	-1	0	5	197	0.5546726190476191	0.00013333319300584787	True	3.8750617204678353	HCC44	p<0.05
SQ00014616	K24	24	K	HCC44	JAK3	JAK3-2	-1	0	5	197	0.1110248055497162	0.09896366492561673	False	1.0045242298350836	HCC44	p>=0.05
SQ00014616	L09	9	L	HCC44	XBP	XBP-1	-1	0	5	197	0.16879370941636507	0.05502602976301443	False	1.259431821265116	HCC44	p>=0.05
SQ00014616	L11	11	L	HCC44	XBP	XBP-2	-1	0	5	197	0.0722260159076715	0.17915755260938382	False	0.746764878888097	HCC44	p>=0.05
SQ00014616	L14	14	L	HCC44	RAF1	RAF1-2	-1	0	5	197	0.030085304832303407	0.6598737206838535	False	0.18053916696936226	HCC44	p>=0.05
SQ00014616	L16	16	L	HCC44	RAF1	RAF1-1	-1	0	5	197	0.0741805636135533	0.17294220752635245	False	0.7620990017591778	HCC44	p>=0.05
SQ00014616	M01	1	M	HCC44	EGLN1	EGLN1-8	-1	0	5	197	0.5475641025641026	0.0001402596034814132	True	3.8530673932005164	HCC44	p<0.05
SQ00014616	M02	2	M	HCC44	JAK3	JAK3-1	-1	0	5	197	0.26898297780650726	0.011399988652826685	True	1.9430955809457386	HCC44	p<0.05
SQ00014616	M03	3	M	HCC44	EGLN1	EGLN1-9	-1	0	5	197	0.9266666666666665	5.1281998681728365e-06	True	5.290035056821331	HCC44	p<0.05
SQ00014616	M04	4	M	HCC44	ITGAV	ITGAV-2	-1	0	5	197	1.0	5.1281998681728365e-06	True	5.290035056821331	HCC44	p<0.05
SQ00014616	M05	5	M	HCC44	ERBB2	ERBB2-1	-1	0	5	197	0.05848272870505176	0.24513269171995275	False	0.610598765913153	HCC44	p>=0.05
SQ00014616	M06	6	M	HCC44	ITGAV	ITGAV-1	-1	0	5	197	1.0	5.1281998681728365e-06	True	5.290035056821331	HCC44	p<0.05
SQ00014616	M07	7	M	HCC44	ERBB2	ERBB2-2	-1	0	5	197	0.0930079407579664	0.12365033342079684	False	0.9078047082342084	HCC44	p>=0.05
SQ00014616	M08	8	M	HCC44	ERBB3	ERBB3-2	-1	0	5	197	0.030437779665709614	0.6512118503451347	False	0.18627770502814014	HCC44	p>=0.05
SQ00014616	M10	10	M	HCC44	ERBB3	ERBB3-1	-1	0	5	197	0.07977150537634407	0.15581673035373936	False	0.807385913093376	HCC44	p>=0.05
SQ00014616	M12	12	M	HCC44	EGFR	EGFR-2	-1	0	5	197	0.0714014369792861	0.18196323433437864	False	0.7400163523373035	HCC44	p>=0.05
SQ00014616	M13	13	M	HCC44	GLS	GLS-1	-1	0	5	197	0.25274064171122995	0.016363998262733735	True	1.7861105752800677	HCC44	p<0.05
SQ00014616	M14	14	M	HCC44	EGFR	EGFR-1	-1	0	5	197	0.06598312540173006	0.20411031448889358	False	0.6901350481382935	HCC44	p>=0.05
SQ00014616	M15	15	M	HCC44	GLS	GLS-2	-1	0	5	197	0.05347588754796708	0.2800494261499117	False	0.5527653129084065	HCC44	p>=0.05
SQ00014616	M16	16	M	HCC44	DOT1L	DOT1L-2	-1	0	5	197	0.42698412698412697	0.001009089861657809	True	2.9960701571680692	HCC44	p<0.05
SQ00014616	M17	17	M	HCC44	GPX4	GPX4-1	-1	0	5	197	0.14452220977976857	0.0637137550648635	False	1.1957667983728082	HCC44	p>=0.05
SQ00014616	M18	18	M	HCC44	DOT1L	DOT1L-1	-1	0	5	197	0.5232558139534884	0.00017668693533532916	True	3.75279556210354	HCC44	p<0.05
SQ00014616	M19	19	M	HCC44	GPX4	GPX4-2	-1	0	5	197	0.1292384465055854	0.07808585651218891	False	1.1074276216279442	HCC44	p>=0.05
SQ00014616	M20	20	M	HCC44	CTNNB1	CTNNB1-2	-1	0	5	197	0.11357851336522377	0.09859296871293889	False	1.0061540562358298	HCC44	p>=0.05
SQ00014616	M21	21	M	HCC44	HIF1a	HIF1a-1	-1	0	5	197	0.4309694403734462	0.0008953359144513008	True	3.0480139943798834	HCC44	p<0.05
SQ00014616	M22	22	M	HCC44	CTNNB1	CTNNB1-1	-1	0	5	197	0.221130604288499	0.045828257669817726	True	1.3388666537473082	HCC44	p<0.05
SQ00014616	M23	23	M	HCC44	HIF1a	HIF1a-2	-1	0	5	197	0.2825004819741662	0.008738214962730997	True	2.058577275719427	HCC44	p<0.05
SQ00014616	M24	24	M	HCC44	CSNK1A1	CSNK1A1-2	-1	0	5	197	0.44811695560809034	0.0005254048753429103	True	3.2795059016209427	HCC44	p<0.05
SQ00014616	N09	9	N	HCC44	YAP1	YAP1-1	-1	0	5	197	0.017822723318632328	0.9958347414491173	False	0.0018127266682557766	HCC44	p>=0.05
SQ00014616	N11	11	N	HCC44	YAP1	YAP1-2	-1	0	5	197	0.054112131842943854	0.27525577115005817	False	0.5602635666256046	HCC44	p>=0.05
SQ00014616	N14	14	N	HCC44	PRDX1	PRDX1-2	-1	0	5	197	0.06538519681376824	0.20649173567371984	False	0.6850973252333558	HCC44	p>=0.05
SQ00014616	N16	16	N	HCC44	PRDX1	PRDX1-1	-1	0	5	197	0.04989394252722916	0.3114899074224601	False	0.5065560203426678	HCC44	p>=0.05
SQ00014616	O01	1	O	HCC44	KRAS	KRAS-1	-1	0	5	197	0.5183333333333333	0.00017710825700469944	True	3.751761190995213	HCC44	p<0.05
SQ00014616	O02	2	O	HCC44	CSNK1A1	CSNK1A1-1	-1	0	5	197	0.8711111111111111	5.1281998681728365e-06	True	5.290035056821331	HCC44	p<0.05
SQ00014616	O03	3	O	HCC44	KRAS	KRAS-2A	-1	0	5	197	1.0	5.1281998681728365e-06	True	5.290035056821331	HCC44	p<0.05
SQ00014616	O04	4	O	HCC44	CHEK2	CHEK2-2	-1	0	5	197	0.02614817498868215	0.7837302448806502	False	0.10583339307982649	HCC44	p>=0.05
SQ00014616	O05	5	O	HCC44	MAPK1	MAPK1-1	-1	0	5	197	0.033929915073741324	0.5583310127258301	False	0.2531082484138929	HCC44	p>=0.05
SQ00014616	O06	6	O	HCC44	CHEK2	CHEK2-1	-1	0	5	197	0.017375535856033686	0.9970009922981262	False	0.0013044094422197444	HCC44	p>=0.05
SQ00014616	O07	7	O	HCC44	MAPK1	MAPK1-2	-1	0	5	197	0.16238095238095238	0.056242681721336826	False	1.2499339797910063	HCC44	p>=0.05
SQ00014616	O08	8	O	HCC44	CDK4	CDK4-2	-1	0	5	197	0.06403178110193024	0.21291081317679916	False	0.6718022813340476	HCC44	p>=0.05
SQ00014616	O09	9	O	HCC44	BCL2L2	BCL2L2-4	-1	0	5	197	0.5907142857142856	9.999989742937032e-05	True	4.000000445458813	HCC44	p<0.05
SQ00014616	O10	10	O	HCC44	CDK4	CDK4-1	-1	0	5	197	0.07168505535762174	0.18135264422550082	False	0.7414761077749066	HCC44	p>=0.05
SQ00014616	O11	11	O	HCC44	MCL1	MCL1-2	-1	0	5	197	0.02394546583931327	0.8520355514088932	False	0.06954228380303315	HCC44	p>=0.05
SQ00014616	O12	12	O	HCC44	BRD4	BRD4-2	-1	0	5	197	1.0	5.1281998681728365e-06	True	5.290035056821331	HCC44	p<0.05
SQ00014616	O13	13	O	HCC44	MYC	MYC-1	-1	0	5	197	1.0	5.1281998681728365e-06	True	5.290035056821331	HCC44	p<0.05
SQ00014616	O14	14	O	HCC44	BRD4	BRD4-1	-1	0	5	197	1.0	5.1281998681728365e-06	True	5.290035056821331	HCC44	p<0.05
SQ00014616	O15	15	O	HCC44	MYC	MYC-2	-1	0	5	197	1.0	5.1281998681728365e-06	True	5.290035056821331	HCC44	p<0.05
SQ00014616	O16	16	O	HCC44	BRAF	BRAF-2	-1	0	5	197	0.06578291426720176	0.20472949201410467	False	0.6888195911606172	HCC44	p>=0.05
SQ00014616	O18	18	O	HCC44	BRAF1	BRAF1-1	-1	0	5	197	0.05589411707205166	0.26156267144044854	False	0.5824242356695702	HCC44	p>=0.05
SQ00014616	O20	20	O	HCC44	AKT1	AKT1-2	-1	0	5	197	0.05217021613381843	0.290981467685772	False	0.5361346699079088	HCC44	p>=0.05
SQ00014616	O21	21	O	HCC44	KRAS	KRAS-2B	-1	0	5	197	0.04340223519302121	0.3904036710183119	False	0.4084861072566263	HCC44	p>=0.05
SQ00014616	O22	22	O	HCC44	AKT1	AKT1-1	-1	0	5	197	0.24763093681917211	0.019150324936570793	True	1.7178238526633776	HCC44	p<0.05
SQ00014616	O23	23	O	HCC44	MCL1	MCL1-5	-1	0	5	197	0.06346161516893224	0.21587138772010803	False	0.6658049166223993	HCC44	p>=0.05
SQ00014617	A02	2	A	HCC44	MCL1	MCL1-5	-1	0	5	197	0.1425008325008325	0.06516641861683613	False	1.1859761460856437	HCC44	p>=0.05
SQ00014617	A03	3	A	HCC44	AKT1	AKT1-1	-1	0	5	197	0.2603783119033703	0.01370933831488486	True	1.8629835060514106	HCC44	p<0.05
SQ00014617	A04	4	A	HCC44	KRAS	KRAS-2B	-1	0	5	197	0.10746138996138994	0.1018452473642718	False	0.9920592326592033	HCC44	p>=0.05
SQ00014617	A05	5	A	HCC44	AKT1	AKT1-2	-1	0	5	197	0.24167813318756717	0.022607410603479757	True	1.6457491778147433	HCC44	p<0.05
SQ00014617	A07	7	A	HCC44	BRAF1	BRAF1-1	-1	0	5	197	0.14962146330680812	0.060881809382648255	False	1.2155124489900662	HCC44	p>=0.05
SQ00014617	A09	9	A	HCC44	BRAF	BRAF-2	-1	0	5	197	0.14191058251863276	0.06549348153414265	False	1.1838019225216048	HCC44	p>=0.05
SQ00014617	A10	10	A	HCC44	MYC	MYC-2	-1	0	5	197	1.0	5.1281998681728365e-06	True	5.290035056821331	HCC44	p<0.05
SQ00014617	A11	11	A	HCC44	BRD4	BRD4-1	-1	0	5	197	0.9266666666666665	5.1281998681728365e-06	True	5.290035056821331	HCC44	p<0.05
SQ00014617	A12	12	A	HCC44	MYC	MYC-1	-1	0	5	197	1.0	5.1281998681728365e-06	True	5.290035056821331	HCC44	p<0.05
SQ00014617	A13	13	A	HCC44	BRD4	BRD4-2	-1	0	5	197	1.0	5.1281998681728365e-06	True	5.290035056821331	HCC44	p<0.05
SQ00014617	A14	14	A	HCC44	MCL1	MCL1-2	-1	0	5	197	0.07514746977704878	0.16958024907619396	False	0.7706247311873428	HCC44	p>=0.05
SQ00014617	A15	15	A	HCC44	CDK4	CDK4-1	-1	0	5	197	0.5359307359307359	0.0001538459960451851	True	3.8129138021016686	HCC44	p<0.05
SQ00014617	A16	16	A	HCC44	BCL2L2	BCL2L2-4	-1	0	5	197	0.09552419322827768	0.11845033855066386	False	0.9264636936539637	HCC44	p>=0.05
SQ00014617	A17	17	A	HCC44	CDK4	CDK4-2	-1	0	5	197	0.24257001063452677	0.02204946857892861	True	1.6566018731358279	HCC44	p<0.05
SQ00014617	A18	18	A	HCC44	MAPK1	MAPK1-2	-1	0	5	197	0.08608913574801992	0.141365486862404	False	0.8496566067679872	HCC44	p>=0.05
SQ00014617	A19	19	A	HCC44	CHEK2	CHEK2-1	-1	0	5	197	0.29572871572871573	0.006992764299712986	True	2.155351109977859	HCC44	p<0.05
SQ00014617	A20	20	A	HCC44	MAPK1	MAPK1-1	-1	0	5	197	0.11059853190287972	0.09904182818998773	False	1.0041813517095022	HCC44	p>=0.05
SQ00014617	A21	21	A	HCC44	CHEK2	CHEK2-2	-1	0	5	197	0.24419043139780125	0.021108511975194	True	1.6755423807965464	HCC44	p<0.05
SQ00014617	A22	22	A	HCC44	KRAS	KRAS-2A	-1	0	5	197	1.0	5.1281998681728365e-06	True	5.290035056821331	HCC44	p<0.05
SQ00014617	A23	23	A	HCC44	CSNK1A1	CSNK1A1-1	-1	0	5	197	0.8392857142857142	5.1281998681728365e-06	True	5.290035056821331	HCC44	p<0.05
SQ00014617	A24	24	A	HCC44	KRAS	KRAS-1	-1	0	5	197	0.6658119658119658	2.727269929891918e-05	True	4.564271875897376	HCC44	p<0.05
SQ00014617	C01	1	C	HCC44	CSNK1A1	CSNK1A1-2	-1	0	5	197	0.4455893303695471	0.0005709671606910565	True	3.2433888695839155	HCC44	p<0.05
SQ00014617	C02	2	C	HCC44	HIF1a	HIF1a-2	-1	0	5	197	0.16188162221410302	0.056314718147570435	False	1.249378085168047	HCC44	p>=0.05
SQ00014617	C03	3	C	HCC44	CTNNB1	CTNNB1-1	-1	0	5	197	0.0975691638482336	0.11516932605041398	False	0.9386631745664464	HCC44	p>=0.05
SQ00014617	C04	4	C	HCC44	HIF1a	HIF1a-1	-1	0	5	197	0.08001674965487574	0.1553633983636885	False	0.8086512877292233	HCC44	p>=0.05
SQ00014617	C05	5	C	HCC44	CTNNB1	CTNNB1-2	-1	0	5	197	0.2553806992813685	0.015416182249679533	True	1.8120231641049196	HCC44	p<0.05
SQ00014617	C06	6	C	HCC44	GPX4	GPX4-2	-1	0	5	197	0.1611720654824103	0.05634570399583397	False	1.249139190567774	HCC44	p>=0.05
SQ00014617	C07	7	C	HCC44	DOT1L	DOT1L-1	-1	0	5	197	0.20679606091835567	0.051057179386799156	False	1.2919431811217512	HCC44	p>=0.05
SQ00014617	C08	8	C	HCC44	GPX4	GPX4-1	-1	0	5	197	0.13339453205524632	0.07255909018491574	False	1.1393081715122926	HCC44	p>=0.05
SQ00014617	C09	9	C	HCC44	DOT1L	DOT1L-2	-1	0	5	197	0.5755555555555556	0.00010540530097755805	True	3.9771375473074273	HCC44	p<0.05
SQ00014617	C10	10	C	HCC44	GLS	GLS-2	-1	0	5	197	0.0687137858994689	0.1928363614992929	False	0.7148110715246825	HCC44	p>=0.05
SQ00014617	C11	11	C	HCC44	EGFR	EGFR-1	-1	0	5	197	0.3495348990632009	0.0032475304835780853	True	2.488446763645969	HCC44	p<0.05
SQ00014617	C12	12	C	HCC44	GLS	GLS-1	-1	0	5	197	0.11105758041241912	0.09896366492561673	False	1.0045242298350836	HCC44	p>=0.05
SQ00014617	C13	13	C	HCC44	EGFR	EGFR-2	-1	0	5	197	0.11903819513160499	0.09339285137070817	False	1.0296863649805135	HCC44	p>=0.05
SQ00014617	C15	15	C	HCC44	ERBB3	ERBB3-1	-1	0	5	197	0.04280052899046034	0.39757280174745335	False	0.4005833336686499	HCC44	p>=0.05
SQ00014617	C17	17	C	HCC44	ERBB3	ERBB3-2	-1	0	5	197	0.025911997493324023	0.7890063280961952	False	0.10291951358875773	HCC44	p>=0.05
SQ00014617	C18	18	C	HCC44	ERBB2	ERBB2-2	-1	0	5	197	0.05092277085813309	0.3014759410102412	False	0.5207473405832158	HCC44	p>=0.05
SQ00014617	C19	19	C	HCC44	ITGAV	ITGAV-1	-1	0	5	197	1.0	5.1281998681728365e-06	True	5.290035056821331	HCC44	p<0.05
SQ00014617	C20	20	C	HCC44	ERBB2	ERBB2-1	-1	0	5	197	0.07140876499853673	0.18196323433437864	False	0.7400163523373035	HCC44	p>=0.05
SQ00014617	C21	21	C	HCC44	ITGAV	ITGAV-2	-1	0	5	197	1.0	5.1281998681728365e-06	True	5.290035056821331	HCC44	p<0.05
SQ00014617	C22	22	C	HCC44	EGLN1	EGLN1-9	-1	0	5	197	0.9428571428571428	5.1281998681728365e-06	True	5.290035056821331	HCC44	p<0.05
SQ00014617	C23	23	C	HCC44	JAK3	JAK3-1	-1	0	5	197	0.28451055649331514	0.00849881483351483	True	2.07064163277411	HCC44	p<0.05
SQ00014617	C24	24	C	HCC44	EGLN1	EGLN1-8	-1	0	5	197	0.7277777777777777	1.4876017799410462e-05	True	4.827513310671957	HCC44	p<0.05
SQ00014617	D09	9	D	HCC44	PRDX1	PRDX1-1	-1	0	5	197	0.17641025641025643	0.05399818665995276	False	1.2676208241918332	HCC44	p>=0.05
SQ00014617	D11	11	D	HCC44	PRDX1	PRDX1-2	-1	0	5	197	0.04416578938133839	0.3801429602834913	False	0.4200530476297919	HCC44	p>=0.05
SQ00014617	D14	14	D	HCC44	YAP1	YAP1-2	-1	0	5	197	0.023524003018701906	0.8652294524992356	False	0.06286870555265334	HCC44	p>=0.05
SQ00014617	D16	16	D	HCC44	YAP1	YAP1-1	-1	0	5	197	0.043697940376838204	0.38656928402659196	False	0.4127726570527285	HCC44	p>=0.05
SQ00014617	E01	1	E	HCC44	JAK3	JAK3-2	-1	0	5	197	0.25714250661619087	0.014824270869472196	True	1.8290266581763182	HCC44	p<0.05
SQ00014617	E02	2	E	HCC44	COX5B	COX5B-2	-1	0	5	197	0.04606487937511873	0.35502980541250556	False	0.4497351855848589	HCC44	p>=0.05
SQ00014617	E03	3	E	HCC44	KIF11	KIF11-1	-1	0	5	197	1.0	5.1281998681728365e-06	True	5.290035056821331	HCC44	p<0.05
SQ00014617	E04	4	E	HCC44	COX5B	COX5B-1	-1	0	5	197	0.2752952602952603	0.010051700453001283	True	1.9977604621354703	HCC44	p<0.05
SQ00014617	E05	5	E	HCC44	KIF11	KIF11-2	-1	0	5	197	1.0	5.1281998681728365e-06	True	5.290035056821331	HCC44	p<0.05
SQ00014617	E06	6	E	HCC44	CDK2	CDK2-2	-1	0	5	197	1.0	5.1281998681728365e-06	True	5.290035056821331	HCC44	p<0.05
SQ00014617	E07	7	E	HCC44	MTOR	MTOR-1	-1	0	5	197	0.058508782418606645	0.24513269171995275	False	0.610598765913153	HCC44	p>=0.05
SQ00014617	E08	8	E	HCC44	CDK2	CDK2-1	-1	0	5	197	0.8761904761904763	5.1281998681728365e-06	True	5.290035056821331	HCC44	p<0.05
SQ00014617	E09	9	E	HCC44	MTOR	MTOR-2	-1	0	5	197	0.5506944444444445	0.00013333319300584787	True	3.8750617204678353	HCC44	p<0.05
SQ00014617	E10	10	E	HCC44	CCNE1	CCNE1-2	-1	0	5	197	0.3751513618348933	0.0021028016350084096	True	2.6772016939729704	HCC44	p<0.05
SQ00014617	E11	11	E	HCC44	PIK3CA	PIK3CA-1	-1	0	5	197	0.26699088145896654	0.01183836497503893	True	1.9267082749232083	HCC44	p<0.05
SQ00014617	E12	12	E	HCC44	CCNE1	CCNE1-1	-1	0	5	197	1.0	5.1281998681728365e-06	True	5.290035056821331	HCC44	p<0.05
SQ00014617	E13	13	E	HCC44	PIK3CA	PIK3CA-2	-1	0	5	197	0.5401222651222651	0.0001538459960451851	True	3.8129138021016686	HCC44	p<0.05
SQ00014617	E14	14	E	HCC44	CCND1	CCND1-2	-1	0	5	197	0.24133368662780427	0.022741392104312627	True	1.6431829536889093	HCC44	p<0.05
SQ00014617	E15	15	E	HCC44	RAC1	RAC1-1	-1	0	5	197	0.5754385964912281	0.00010540530097755805	True	3.9771375473074273	HCC44	p<0.05
SQ00014617	E16	16	E	HCC44	CCND1	CCND1-1	-1	0	5	197	0.16360183713124887	0.05610595886891756	False	1.2509910109995048	HCC44	p>=0.05
SQ00014617	E17	17	E	HCC44	RAC1	RAC1-2	-1	0	5	197	0.10852967375583766	0.10093371216341747	False	0.9959637538700978	HCC44	p>=0.05
SQ00014617	E18	18	E	HCC44	BRCA1	BRCA1-2	-1	0	5	197	0.08133120869098981	0.15255967602459106	False	0.816560242227925	HCC44	p>=0.05
SQ00014617	E19	19	E	HCC44	RHOA	RHOA-1	-1	0	5	197	0.6453968253968254	3.5555519085998334e-05	True	4.449092976578232	HCC44	p<0.05
SQ00014617	E20	20	E	HCC44	BRCA1	BRCA1-1	-1	0	5	197	0.2589256082750951	0.014176329858200524	True	1.8484361900725979	HCC44	p<0.05
SQ00014617	E21	21	E	HCC44	RHOA	RHOA-2	-1	0	5	197	1.0	5.1281998681728365e-06	True	5.290035056821331	HCC44	p<0.05
SQ00014617	E22	22	E	HCC44	BCL2L2	BCL2L2-2	-1	0	5	197	0.08128564246211305	0.15255967602459106	False	0.816560242227925	HCC44	p>=0.05
SQ00014617	E23	23	E	HCC44	SDHB	SDHB-1	-1	0	5	197	0.5063348416289593	0.00020591695823971202	True	3.6863078856954443	HCC44	p<0.05
SQ00014617	E24	24	E	HCC44	BCL2L2	BCL2L2-1	-1	0	5	197	0.31124999999999997	0.005526044953833608	True	2.25758558646213	HCC44	p<0.05
SQ00014617	F09	9	F	HCC44	RAF1	RAF1-1	-1	0	5	197	0.11254477548595195	0.09896366492561673	False	1.0045242298350836	HCC44	p>=0.05
SQ00014617	F11	11	F	HCC44	RAF1	RAF1-2	-1	0	5	197	0.03449073856367378	0.5449133095297117	False	0.26367258430598756	HCC44	p>=0.05
SQ00014617	F14	14	F	HCC44	XBP	XBP-2	-1	0	5	197	0.2554112554112554	0.015416182249679533	True	1.8120231641049196	HCC44	p<0.05
SQ00014617	F16	16	F	HCC44	XBP	XBP-1	-1	0	5	197	0.1558802142718843	0.0578216090798378	False	1.2379098267993807	HCC44	p>=0.05
SQ00014617	G01	1	G	HCC44	SDHB	SDHB-2	-1	0	5	197	0.6476190476190476	3.157891497769589e-05	True	4.500602796027999	HCC44	p<0.05
SQ00014617	G02	2	G	HCC44	BCL2	BCL2-2	-1	0	5	197	0.16742424242424242	0.055274513760054045	False	1.257475069142812	HCC44	p>=0.05
SQ00014617	G03	3	G	HCC44	SMARCB1	SMARCB1-1	-1	0	5	197	0.26649410774410776	0.011947047074928004	True	1.9227394250539183	HCC44	p<0.05
SQ00014617	G04	4	G	HCC44	BCL2	BCL2-1	-1	0	5	197	0.04791929301707679	0.3325858294406784	False	0.4780962588050852	HCC44	p>=0.05
SQ00014617	G05	5	G	HCC44	SMARCB1	SMARCB1-2	-1	0	5	197	0.03495640761163997	0.5342593285399424	False	0.2722478860135861	HCC44	p>=0.05
SQ00014617	G06	6	G	HCC44	AURKB	AURKB-2	-1	0	5	197	0.05779467014016402	0.24850948311475463	False	0.6046570339494501	HCC44	p>=0.05
SQ00014617	G07	7	G	HCC44	STAT3	STAT3-1	-1	0	5	197	0.08897739600266384	0.13377283876006668	False	0.8736320567779963	HCC44	p>=0.05
SQ00014617	G08	8	G	HCC44	CDK4	CDK4-3	-1	0	5	197	0.109627796173054	0.09984653084897077	False	1.0006670200203436	HCC44	p>=0.05
SQ00014617	G09	9	G	HCC44	STAT3	STAT3-2	-1	0	5	197	0.102725677830941	0.10723791701692931	False	0.96965163031802	HCC44	p>=0.05
SQ00014617	G10	10	G	HCC44	ATP50	ATP50-2	-1	0	5	197	0.33563242222968964	0.0037545814101612725	True	2.4254384744761945	HCC44	p<0.05
SQ00014617	G11	11	G	HCC44	SUZ12	SUZ12-1	-1	0	5	197	0.39340838105153564	0.0018086106712488753	True	2.7426549110427456	HCC44	p<0.05
SQ00014617	G12	12	G	HCC44	ATP50	ATP50-1	-1	0	5	197	0.7470319634703196	1.0169481094512237e-05	True	4.992701206717314	HCC44	p<0.05
SQ00014617	G13	13	G	HCC44	SUZ12	SUZ12-2	-1	0	5	197	0.6075757575757575	9.71830008317008e-05	True	4.012409694853917	HCC44	p<0.05
SQ00014617	G14	14	G	HCC44	ATF4	ATF4-2	-1	0	5	197	0.05554860946521513	0.26340666298682874	False	0.5793732435662862	HCC44	p>=0.05
SQ00014617	G15	15	G	HCC44	EZH2	EZH2-1	-1	0	5	197	0.2653846153846154	0.012254932956708656	True	1.9116890603083638	HCC44	p<0.05
SQ00014617	G16	16	G	HCC44	ATF4	ATF4-1	-1	0	5	197	0.7603174603174603	5.1281998681728365e-06	True	5.290035056821331	HCC44	p<0.05
SQ00014617	G17	17	G	HCC44	EZH2	EZH2-2	-1	0	5	197	0.2635947712418301	0.012765805152329533	True	1.893951788600706	HCC44	p<0.05
SQ00014617	G18	18	G	HCC44	ARID1B	ARID1B-2	-1	0	5	197	0.22860742971887552	0.03519867576899067	True	1.4534736750740904	HCC44	p<0.05
SQ00014617	G19	19	G	HCC44	PTK2	PTK2-1	-1	0	5	197	1.0	5.1281998681728365e-06	True	5.290035056821331	HCC44	p<0.05
SQ00014617	G20	20	G	HCC44	ARID1B	ARID1B-1	-1	0	5	197	0.12811860959264842	0.07945950398791021	False	1.0998541502797234	HCC44	p>=0.05
SQ00014617	G21	21	G	HCC44	PTK2	PTK2-2	-1	0	5	197	1.0	5.1281998681728365e-06	True	5.290035056821331	HCC44	p<0.05
SQ00014617	H09	9	H	HCC44	SLC2A1	SLC2A1-1	-1	0	5	197	0.20473856209150326	0.051057179386799156	False	1.2919431811217512	HCC44	p>=0.05
SQ00014617	H11	11	H	HCC44	SLC2A2	SLC2A2-2	-1	0	5	197	0.6044444444444446	9.71830008317008e-05	True	4.012409694853917	HCC44	p<0.05
SQ00014617	H14	14	H	HCC44	TXN	TXN-2	-1	0	5	197	0.05163249319185851	0.2952133390036496	False	0.5298640231200001	HCC44	p>=0.05
SQ00014617	H16	16	H	HCC44	TXN	TXN-1	-1	0	5	197	0.0816620613429124	0.15215774703966944	False	0.8177059308449058	HCC44	p>=0.05
SQ00014617	I04	4	I	HCC44	PTK2	PTK2-2	-1	0	5	197	1.0	5.1281998681728365e-06	True	5.290035056821331	HCC44	p<0.05
SQ00014617	I05	5	I	HCC44	ARID1B	ARID1B-1	-1	0	5	197	0.05102640591475323	0.3009671750275985	False	0.5214808681329115	HCC44	p>=0.05
SQ00014617	I06	6	I	HCC44	PTK2	PTK2-1	-1	0	5	197	0.7569230769230769	5.1281998681728365e-06	True	5.290035056821331	HCC44	p<0.05
SQ00014617	I07	7	I	HCC44	ARID1B	ARID1B-2	-1	0	5	197	0.04023784097925974	0.4374290162866766	False	0.3590924119814547	HCC44	p>=0.05
SQ00014617	I08	8	I	HCC44	EZH2	EZH2-2	-1	0	5	197	0.11093967777242757	0.09896366492561673	False	1.0045242298350836	HCC44	p>=0.05
SQ00014617	I09	9	I	HCC44	ATF4	ATF4-1	-1	0	5	197	0.8761904761904763	5.1281998681728365e-06	True	5.290035056821331	HCC44	p<0.05
SQ00014617	I10	10	I	HCC44	EZH2	EZH2-1	-1	0	5	197	0.4435338345864661	0.0005999994136026486	True	3.2218491740651203	HCC44	p<0.05
SQ00014617	I11	11	I	HCC44	ATF4	ATF4-2	-1	0	5	197	0.3436537449130518	0.0034613298873106637	True	2.4607570076370324	HCC44	p<0.05
SQ00014617	I12	12	I	HCC44	SUZ12	SUZ12-2	-1	0	5	197	0.23877192982456136	0.024798637050450045	True	1.6055721876308224	HCC44	p<0.05
SQ00014617	I13	13	I	HCC44	ATP50	ATP50-1	-1	0	5	197	0.5550140056022409	0.00013112569873881163	True	3.8823121845364095	HCC44	p<0.05
SQ00014617	I14	14	I	HCC44	SUZ12	SUZ12-1	-1	0	5	197	0.4620849420849421	0.0003646405250379476	True	3.438135066832087	HCC44	p<0.05
SQ00014617	I15	15	I	HCC44	ATP50	ATP50-2	-1	0	5	197	0.1748973404988287	0.05399818665995276	False	1.2676208241918332	HCC44	p>=0.05
SQ00014617	I16	16	I	HCC44	STAT3	STAT3-2	-1	0	5	197	0.06683763655267094	0.20006754819084616	False	0.6988233500674661	HCC44	p>=0.05
SQ00014617	I17	17	I	HCC44	CDK4	CDK4-3	-1	0	5	197	0.12251700680272108	0.0880869347175569	False	1.055088502494346	HCC44	p>=0.05
SQ00014617	I18	18	I	HCC44	STAT3	STAT3-1	-1	0	5	197	0.13455222496468874	0.07127394357065515	False	1.147069211125976	HCC44	p>=0.05
SQ00014617	I19	19	I	HCC44	AURKB	AURKB-2	-1	0	5	197	0.09408818360798599	0.12109736850430047	False	0.9168652941523945	HCC44	p>=0.05
SQ00014617	I20	20	I	HCC44	SMARCB1	SMARCB1-2	-1	0	5	197	0.4017733680524378	0.0017590226219376412	True	2.754728575255721	HCC44	p<0.05
SQ00014617	I21	21	I	HCC44	BCL2	BCL2-1	-1	0	5	197	0.0958512501990763	0.11822471330905783	False	0.9272917304607294	HCC44	p>=0.05
SQ00014617	I22	22	I	HCC44	SMARCB1	SMARCB1-1	-1	0	5	197	0.7496503496503497	5.1281998681728365e-06	True	5.290035056821331	HCC44	p<0.05
SQ00014617	I23	23	I	HCC44	BCL2	BCL2-2	-1	0	5	197	0.26093569844789355	0.013505401499972878	True	1.8694925002117557	HCC44	p<0.05
SQ00014617	I24	24	I	HCC44	SDHB	SDHB-2	-1	0	5	197	1.0	5.1281998681728365e-06	True	5.290035056821331	HCC44	p<0.05
SQ00014617	J09	9	J	HCC44	TXN	TXN-1	-1	0	5	197	0.08204812351153815	0.15138578283917772	False	0.8199149090130635	HCC44	p>=0.05
SQ00014617	J11	11	J	HCC44	TXN	TXN-2	-1	0	5	197	0.12715889665889665	0.0809068943178931	False	1.092014469282128	HCC44	p>=0.05
SQ00014617	J14	14	J	HCC44	SLC2A2	SLC2A2-2	-1	0	5	197	0.7133333333333333	1.4876017799410462e-05	True	4.827513310671957	HCC44	p<0.05
SQ00014617	J16	16	J	HCC44	SLC2A1	SLC2A1-1	-1	0	5	197	0.09974506974506975	0.11133197781651519	False	0.9533800756062241	HCC44	p>=0.05
SQ00014617	K01	1	K	HCC44	BCL2L2	BCL2L2-1	-1	0	5	197	0.22513227513227513	0.039799327525911456	True	1.4001242659728752	HCC44	p<0.05
SQ00014617	K02	2	K	HCC44	SDHB	SDHB-1	-1	0	5	197	0.22633266421322626	0.03813435649795897	True	1.418683577759428	HCC44	p<0.05
SQ00014617	K03	3	K	HCC44	BCL2L2	BCL2L2-2	-1	0	5	197	0.09436509648438034	0.12068344305639397	False	0.9183523080507251	HCC44	p>=0.05
SQ00014617	K04	4	K	HCC44	RHOA	RHOA-2	-1	0	5	197	1.0	5.1281998681728365e-06	True	5.290035056821331	HCC44	p<0.05
SQ00014617	K05	5	K	HCC44	BRCA1	BRCA1-1	-1	0	5	197	0.18072276807803772	0.05373228229805381	False	1.2697647122249043	HCC44	p>=0.05
SQ00014617	K06	6	K	HCC44	RHOA	RHOA-1	-1	0	5	197	0.9428571428571428	5.1281998681728365e-06	True	5.290035056821331	HCC44	p<0.05
SQ00014617	K07	7	K	HCC44	BRCA1	BRCA1-2	-1	0	5	197	0.09987294625452521	0.11133197781651519	False	0.9533800756062241	HCC44	p>=0.05
SQ00014617	K08	8	K	HCC44	RAC1	RAC1-2	-1	0	5	197	0.02591906831411178	0.7890063280961952	False	0.10291951358875773	HCC44	p>=0.05
SQ00014617	K09	9	K	HCC44	CCND1	CCND1-1	-1	0	5	197	0.1195668255048786	0.09297104575965978	False	1.0316522839695763	HCC44	p>=0.05
SQ00014617	K10	10	K	HCC44	RAC1	RAC1-1	-1	0	5	197	0.15106060483903477	0.06012390714046384	False	1.2209528046252567	HCC44	p>=0.05
SQ00014617	K11	11	K	HCC44	CCND1	CCND1-2	-1	0	5	197	0.0627289374146204	0.21959261234063077	False	0.6583822747577717	HCC44	p>=0.05
SQ00014617	K12	12	K	HCC44	PIK3CA	PIK3CA-2	-1	0	5	197	0.11089713663243075	0.09896366492561673	False	1.0045242298350836	HCC44	p>=0.05
SQ00014617	K13	13	K	HCC44	CCNE1	CCNE1-1	-1	0	5	197	1.0	5.1281998681728365e-06	True	5.290035056821331	HCC44	p<0.05
SQ00014617	K14	14	K	HCC44	PIK3CA	PIK3CA-1	-1	0	5	197	0.625	5.17985080209688e-05	True	4.28568274928164	HCC44	p<0.05
SQ00014617	K15	15	K	HCC44	CCNE1	CCNE1-2	-1	0	5	197	0.44978354978354973	0.0005086951600590154	True	3.2935423944104416	HCC44	p<0.05
SQ00014617	K16	16	K	HCC44	MTOR	MTOR-2	-1	0	5	197	0.48250626566416044	0.00027931006304148973	True	3.5539134171645097	HCC44	p<0.05
SQ00014617	K17	17	K	HCC44	CDK2	CDK2-1	-1	0	5	197	1.0	5.1281998681728365e-06	True	5.290035056821331	HCC44	p<0.05
SQ00014617	K18	18	K	HCC44	MTOR	MTOR-1	-1	0	5	197	0.4829032258064516	0.00027931006304148973	True	3.5539134171645097	HCC44	p<0.05
SQ00014617	K19	19	K	HCC44	CDK2	CDK2-2	-1	0	5	197	1.0	5.1281998681728365e-06	True	5.290035056821331	HCC44	p<0.05
SQ00014617	K20	20	K	HCC44	KIF11	KIF11-2	-1	0	5	197	1.0	5.1281998681728365e-06	True	5.290035056821331	HCC44	p<0.05
SQ00014617	K21	21	K	HCC44	COX5B	COX5B-1	-1	0	5	197	0.28249119575512427	0.008738214962730997	True	2.058577275719427	HCC44	p<0.05
SQ00014617	K22	22	K	HCC44	KIF11	KIF11-1	-1	0	5	197	1.0	5.1281998681728365e-06	True	5.290035056821331	HCC44	p<0.05
SQ00014617	K23	23	K	HCC44	COX5B	COX5B-2	-1	0	5	197	0.4195008912655972	0.0013970134870163096	True	2.8547994011095215	HCC44	p<0.05
SQ00014617	K24	24	K	HCC44	JAK3	JAK3-2	-1	0	5	197	0.2547687216479512	0.015587397440746947	True	1.8072263909994764	HCC44	p<0.05
SQ00014617	L09	9	L	HCC44	XBP	XBP-1	-1	0	5	197	0.02398288235724148	0.8520355514088932	False	0.06954228380303315	HCC44	p>=0.05
SQ00014617	L11	11	L	HCC44	XBP	XBP-2	-1	0	5	197	0.09621899576527525	0.1177869479045031	False	0.9289028315107474	HCC44	p>=0.05
SQ00014617	L14	14	L	HCC44	RAF1	RAF1-2	-1	0	5	197	0.15971333014811276	0.056575221961803646	False	1.2473737335005441	HCC44	p>=0.05
SQ00014617	L16	16	L	HCC44	RAF1	RAF1-1	-1	0	5	197	0.17717187659097852	0.05399818665995276	False	1.2676208241918332	HCC44	p>=0.05
SQ00014617	M01	1	M	HCC44	EGLN1	EGLN1-8	-1	0	5	197	0.493396681126489	0.0002581392669357186	True	3.5881459275894305	HCC44	p<0.05
SQ00014617	M02	2	M	HCC44	JAK3	JAK3-1	-1	0	5	197	0.04217548267492773	0.4054233323048501	False	0.3920912610705908	HCC44	p>=0.05
SQ00014617	M03	3	M	HCC44	EGLN1	EGLN1-9	-1	0	5	197	0.8766666666666666	5.1281998681728365e-06	True	5.290035056821331	HCC44	p<0.05
SQ00014617	M04	4	M	HCC44	ITGAV	ITGAV-2	-1	0	5	197	1.0	5.1281998681728365e-06	True	5.290035056821331	HCC44	p<0.05
SQ00014617	M05	5	M	HCC44	ERBB2	ERBB2-1	-1	0	5	197	0.06930923214233173	0.19017018285798437	False	0.7208575759126558	HCC44	p>=0.05
SQ00014617	M06	6	M	HCC44	ITGAV	ITGAV-1	-1	0	5	197	1.0	5.1281998681728365e-06	True	5.290035056821331	HCC44	p<0.05
SQ00014617	M07	7	M	HCC44	ERBB2	ERBB2-2	-1	0	5	197	0.04005323433241054	0.43923543847125507	False	0.3573026273202196	HCC44	p>=0.05
SQ00014617	M08	8	M	HCC44	ERBB3	ERBB3-2	-1	0	5	197	0.22457535185760263	0.04050279805900923	True	1.3925149733381086	HCC44	p<0.05
SQ00014617	M10	10	M	HCC44	ERBB3	ERBB3-1	-1	0	5	197	0.35986337986337985	0.002694492860603223	True	2.5695229627841303	HCC44	p<0.05
SQ00014617	M12	12	M	HCC44	EGFR	EGFR-2	-1	0	5	197	0.06829725771883145	0.19458669741622736	False	0.7108868528456653	HCC44	p>=0.05
SQ00014617	M13	13	M	HCC44	GLS	GLS-1	-1	0	5	197	0.07414886457550543	0.17294220752635245	False	0.7620990017591778	HCC44	p>=0.05
SQ00014617	M14	14	M	HCC44	EGFR	EGFR-1	-1	0	5	197	0.05581110608800481	0.2617396198945238	False	0.5821305326172903	HCC44	p>=0.05
SQ00014617	M15	15	M	HCC44	GLS	GLS-2	-1	0	5	197	0.0945970695970696	0.12043512317626917	False	0.9192468388493892	HCC44	p>=0.05
SQ00014617	M16	16	M	HCC44	DOT1L	DOT1L-2	-1	0	5	197	0.4343790849673203	0.0008062492270255461	True	3.0935306887271574	HCC44	p<0.05
SQ00014617	M17	17	M	HCC44	GPX4	GPX4-1	-1	0	5	197	0.3238095238095238	0.004455314731185741	True	2.351121611225475	HCC44	p<0.05
SQ00014617	M18	18	M	HCC44	DOT1L	DOT1L-1	-1	0	5	197	0.08861596225412015	0.13456571303056866	False	0.8710655830430312	HCC44	p>=0.05
SQ00014617	M19	19	M	HCC44	GPX4	GPX4-2	-1	0	5	197	0.31	0.005608362391216985	True	2.2511639316639154	HCC44	p<0.05
SQ00014617	M20	20	M	HCC44	CTNNB1	CTNNB1-2	-1	0	5	197	0.029822312190733245	0.6669506507834004	False	0.17590629934483162	HCC44	p>=0.05
SQ00014617	M21	21	M	HCC44	HIF1a	HIF1a-1	-1	0	5	197	0.14452732452732453	0.0637137550648635	False	1.1957667983728082	HCC44	p>=0.05
SQ00014617	M22	22	M	HCC44	CTNNB1	CTNNB1-1	-1	0	5	197	0.35873015873015873	0.00273150404634541	True	2.563598151801721	HCC44	p<0.05
SQ00014617	M23	23	M	HCC44	HIF1a	HIF1a-2	-1	0	5	197	0.1562562416270856	0.05780217084711972	False	1.2380558506932937	HCC44	p>=0.05
SQ00014617	M24	24	M	HCC44	CSNK1A1	CSNK1A1-2	-1	0	5	197	0.07601279291118863	0.16651837937613287	False	0.7785378244933294	HCC44	p>=0.05
SQ00014617	N09	9	N	HCC44	YAP1	YAP1-1	-1	0	5	197	0.2340411376333164	0.028963249604232976	True	1.5381527129855104	HCC44	p<0.05
SQ00014617	N11	11	N	HCC44	YAP1	YAP1-2	-1	0	5	197	0.07946233097797502	0.1564922877315826	False	0.8055070605338133	HCC44	p>=0.05
SQ00014617	N14	14	N	HCC44	PRDX1	PRDX1-2	-1	0	5	197	0.04253117333387401	0.4004782253035244	False	0.3974210922828809	HCC44	p>=0.05
SQ00014617	N16	16	N	HCC44	PRDX1	PRDX1-1	-1	0	5	197	0.2015873015873016	0.05123297760792828	False	1.290450402641846	HCC44	p>=0.05
SQ00014617	O01	1	O	HCC44	KRAS	KRAS-1	-1	0	5	197	0.6359663865546219	3.970584363260594e-05	True	4.401145572062233	HCC44	p<0.05
SQ00014617	O02	2	O	HCC44	CSNK1A1	CSNK1A1-1	-1	0	5	197	0.9266666666666665	5.1281998681728365e-06	True	5.290035056821331	HCC44	p<0.05
SQ00014617	O03	3	O	HCC44	KRAS	KRAS-2A	-1	0	5	197	0.876923076923077	5.1281998681728365e-06	True	5.290035056821331	HCC44	p<0.05
SQ00014617	O04	4	O	HCC44	CHEK2	CHEK2-2	-1	0	5	197	0.09074264951067938	0.12920485025617331	False	0.8887211829357158	HCC44	p>=0.05
SQ00014617	O05	5	O	HCC44	MAPK1	MAPK1-1	-1	0	5	197	0.08593202674191006	0.14155977353752325	False	0.849060140803403	HCC44	p>=0.05
SQ00014617	O06	6	O	HCC44	CHEK2	CHEK2-1	-1	0	5	197	0.10265095348730327	0.10723791701692931	False	0.96965163031802	HCC44	p>=0.05
SQ00014617	O07	7	O	HCC44	MAPK1	MAPK1-2	-1	0	5	197	0.07817355445400886	0.1595895369677073	False	0.7969955853295491	HCC44	p>=0.05
SQ00014617	O08	8	O	HCC44	CDK4	CDK4-2	-1	0	5	197	0.03031165404274025	0.6540284826189434	False	0.18440333795266997	HCC44	p>=0.05
SQ00014617	O09	9	O	HCC44	BCL2L2	BCL2L2-4	-1	0	5	197	0.7808333333333333	5.1281998681728365e-06	True	5.290035056821331	HCC44	p<0.05
SQ00014617	O10	10	O	HCC44	CDK4	CDK4-1	-1	0	5	197	0.11395979499427775	0.09857111474124729	False	1.00625033197922	HCC44	p>=0.05
SQ00014617	O11	11	O	HCC44	MCL1	MCL1-2	-1	0	5	197	0.05832060334487519	0.24535405682399866	False	0.6102067567508839	HCC44	p>=0.05
SQ00014617	O12	12	O	HCC44	BRD4	BRD4-2	-1	0	5	197	1.0	5.1281998681728365e-06	True	5.290035056821331	HCC44	p<0.05
SQ00014617	O13	13	O	HCC44	MYC	MYC-1	-1	0	5	197	1.0	5.1281998681728365e-06	True	5.290035056821331	HCC44	p<0.05
SQ00014617	O14	14	O	HCC44	BRD4	BRD4-1	-1	0	5	197	0.9266666666666665	5.1281998681728365e-06	True	5.290035056821331	HCC44	p<0.05
SQ00014617	O15	15	O	HCC44	MYC	MYC-2	-1	0	5	197	1.0	5.1281998681728365e-06	True	5.290035056821331	HCC44	p<0.05
SQ00014617	O16	16	O	HCC44	BRAF	BRAF-2	-1	0	5	197	0.2367984754598817	0.026517974212765694	True	1.576459656052383	HCC44	p<0.05
SQ00014617	O18	18	O	HCC44	BRAF1	BRAF1-1	-1	0	5	197	0.27428355957767725	0.010272716595367952	True	1.98831469307593	HCC44	p<0.05
SQ00014617	O20	20	O	HCC44	AKT1	AKT1-2	-1	0	5	197	0.06744313816256843	0.19776395042170816	False	0.7038528712817437	HCC44	p>=0.05
SQ00014617	O21	21	O	HCC44	KRAS	KRAS-2B	-1	0	5	197	0.03544616748305602	0.524128094157566	False	0.28056256075037755	HCC44	p>=0.05
SQ00014617	O22	22	O	HCC44	AKT1	AKT1-1	-1	0	5	197	0.10591036414565824	0.10361176984043982	False	0.9845909078492935	HCC44	p>=0.05
SQ00014617	O23	23	O	HCC44	MCL1	MCL1-5	-1	0	5	197	0.07025400616533621	0.1862824640490792	False	0.7298280260762148	HCC44	p>=0.05
SQ00014618	A02	2	A	HCC44	MCL1	MCL1-5	-1	0	5	197	0.30393454679168963	0.006081811960571068	True	2.215967011641544	HCC44	p<0.05
SQ00014618	A03	3	A	HCC44	AKT1	AKT1-1	-1	0	5	197	0.43378718854328396	0.0008062492270255461	True	3.0935306887271574	HCC44	p<0.05
SQ00014618	A04	4	A	HCC44	KRAS	KRAS-2B	-1	0	5	197	0.11636412433513883	0.09689012864478548	False	1.0137204674639813	HCC44	p>=0.05
SQ00014618	A05	5	A	HCC44	AKT1	AKT1-2	-1	0	5	197	0.06723364210551372	0.19840834344305644	False	0.702440068900133	HCC44	p>=0.05
SQ00014618	A07	7	A	HCC44	BRAF1	BRAF1-1	-1	0	5	197	0.09981201019700293	0.11133197781651519	False	0.9533800756062241	HCC44	p>=0.05
SQ00014618	A09	9	A	HCC44	BRAF	BRAF-2	-1	0	5	197	0.2794323379069142	0.009306913886505824	True	2.031194304437669	HCC44	p<0.05
SQ00014618	A10	10	A	HCC44	MYC	MYC-2	-1	0	5	197	1.0	5.1281998681728365e-06	True	5.290035056821331	HCC44	p<0.05
SQ00014618	A11	11	A	HCC44	BRD4	BRD4-1	-1	0	5	197	0.9666666666666668	5.1281998681728365e-06	True	5.290035056821331	HCC44	p<0.05
SQ00014618	A12	12	A	HCC44	MYC	MYC-1	-1	0	5	197	1.0	5.1281998681728365e-06	True	5.290035056821331	HCC44	p<0.05
SQ00014618	A13	13	A	HCC44	BRD4	BRD4-2	-1	0	5	197	1.0	5.1281998681728365e-06	True	5.290035056821331	HCC44	p<0.05
SQ00014618	A14	14	A	HCC44	MCL1	MCL1-2	-1	0	5	197	0.0783876786241856	0.15929145197714528	False	0.7978075290247503	HCC44	p>=0.05
SQ00014618	A15	15	A	HCC44	CDK4	CDK4-1	-1	0	5	197	0.4249122807017544	0.0011039988894481212	True	2.9570313634789174	HCC44	p<0.05
SQ00014618	A16	16	A	HCC44	BCL2L2	BCL2L2-4	-1	0	5	197	0.21472913051860418	0.05102057475596666	False	1.292254653293089	HCC44	p>=0.05
SQ00014618	A17	17	A	HCC44	CDK4	CDK4-2	-1	0	5	197	0.23607499931016088	0.027047655859727734	True	1.5678703679437092	HCC44	p<0.05
SQ00014618	A18	18	A	HCC44	MAPK1	MAPK1-2	-1	0	5	197	0.360194139981374	0.002690319890319477	True	2.570196077491734	HCC44	p<0.05
SQ00014618	A19	19	A	HCC44	CHEK2	CHEK2-1	-1	0	5	197	0.10300982171949913	0.10715790866118557	False	0.969975770854887	HCC44	p>=0.05
SQ00014618	A20	20	A	HCC44	MAPK1	MAPK1-1	-1	0	5	197	0.07123729039570623	0.18198118076561398	False	0.7399735214228105	HCC44	p>=0.05
SQ00014618	A21	21	A	HCC44	CHEK2	CHEK2-2	-1	0	5	197	0.24657739961188238	0.019713381746995082	True	1.7052388679539636	HCC44	p<0.05
SQ00014618	A22	22	A	HCC44	KRAS	KRAS-2A	-1	0	5	197	0.8166666666666667	5.1281998681728365e-06	True	5.290035056821331	HCC44	p<0.05
SQ00014618	A23	23	A	HCC44	CSNK1A1	CSNK1A1-1	-1	0	5	197	1.0	5.1281998681728365e-06	True	5.290035056821331	HCC44	p<0.05
SQ00014618	A24	24	A	HCC44	KRAS	KRAS-1	-1	0	5	197	0.5296321070234115	0.00017037019898890758	True	3.7686063693495107	HCC44	p<0.05
SQ00014618	C01	1	C	HCC44	CSNK1A1	CSNK1A1-2	-1	0	5	197	0.39935208866155153	0.0017621340817835147	True	2.7539610489527826	HCC44	p<0.05
SQ00014618	C02	2	C	HCC44	HIF1a	HIF1a-2	-1	0	5	197	0.19125683537448243	0.05211812867359681	False	1.2830111862311506	HCC44	p>=0.05
SQ00014618	C03	3	C	HCC44	CTNNB1	CTNNB1-1	-1	0	5	197	0.1141221241999654	0.09857111474124729	False	1.00625033197922	HCC44	p>=0.05
SQ00014618	C04	4	C	HCC44	HIF1a	HIF1a-1	-1	0	5	197	0.055944697375847764	0.26156267144044854	False	0.5824242356695702	HCC44	p>=0.05
SQ00014618	C05	5	C	HCC44	CTNNB1	CTNNB1-2	-1	0	5	197	0.26235211073427633	0.013110856525599957	True	1.8823689351451078	HCC44	p<0.05
SQ00014618	C06	6	C	HCC44	GPX4	GPX4-2	-1	0	5	197	0.2344738594738595	0.028559182598990828	True	1.5442542267917987	HCC44	p<0.05
SQ00014618	C07	7	C	HCC44	DOT1L	DOT1L-1	-1	0	5	197	0.2003267543859649	0.05123297760792828	False	1.290450402641846	HCC44	p>=0.05
SQ00014618	C08	8	C	HCC44	GPX4	GPX4-1	-1	0	5	197	0.042682489923869235	0.3987633264981783	False	0.3992847897581834	HCC44	p>=0.05
SQ00014618	C09	9	C	HCC44	DOT1L	DOT1L-2	-1	0	5	197	0.3306321129850541	0.004008616589748397	True	2.39700548052162	HCC44	p<0.05
SQ00014618	C10	10	C	HCC44	GLS	GLS-2	-1	0	5	197	0.0416820590756761	0.4127471173395876	False	0.38431595120358686	HCC44	p>=0.05
SQ00014618	C11	11	C	HCC44	EGFR	EGFR-1	-1	0	5	197	0.2300616787342451	0.03336814969971583	True	1.4766678747801016	HCC44	p<0.05
SQ00014618	C12	12	C	HCC44	GLS	GLS-1	-1	0	5	197	0.3364285714285714	0.0037374410835722465	True	2.4274256447628026	HCC44	p<0.05
SQ00014618	C13	13	C	HCC44	EGFR	EGFR-2	-1	0	5	197	0.03097074019288651	0.636081778484842	False	0.1964870452611205	HCC44	p>=0.05
SQ00014618	C15	15	C	HCC44	ERBB3	ERBB3-1	-1	0	5	197	0.09099281426561331	0.12876993539382	False	0.8901855221988562	HCC44	p>=0.05
SQ00014618	C17	17	C	HCC44	ERBB3	ERBB3-2	-1	0	5	197	0.039514782267075846	0.4476980934934926	False	0.34901475504031826	HCC44	p>=0.05
SQ00014618	C18	18	C	HCC44	ERBB2	ERBB2-2	-1	0	5	197	0.03570256035363794	0.5191247969602062	False	0.2847282257430417	HCC44	p>=0.05
SQ00014618	C19	19	C	HCC44	ITGAV	ITGAV-1	-1	0	5	197	1.0	5.1281998681728365e-06	True	5.290035056821331	HCC44	p<0.05
SQ00014618	C20	20	C	HCC44	ERBB2	ERBB2-1	-1	0	5	197	0.11146372499720639	0.09896366492561673	False	1.0045242298350836	HCC44	p>=0.05
SQ00014618	C21	21	C	HCC44	ITGAV	ITGAV-2	-1	0	5	197	1.0	5.1281998681728365e-06	True	5.290035056821331	HCC44	p<0.05
SQ00014618	C22	22	C	HCC44	EGLN1	EGLN1-9	-1	0	5	197	0.9666666666666668	5.1281998681728365e-06	True	5.290035056821331	HCC44	p<0.05
SQ00014618	C23	23	C	HCC44	JAK3	JAK3-1	-1	0	5	197	0.27829789527582394	0.009458006238778129	True	2.0242004038471286	HCC44	p<0.05
SQ00014618	C24	24	C	HCC44	EGLN1	EGLN1-8	-1	0	5	197	0.4306732348111659	0.0009185557743323218	True	3.0368944683735735	HCC44	p<0.05
SQ00014618	D09	9	D	HCC44	PRDX1	PRDX1-1	-1	0	5	197	0.1752495543672014	0.05399818665995276	False	1.2676208241918332	HCC44	p>=0.05
SQ00014618	D11	11	D	HCC44	PRDX1	PRDX1-2	-1	0	5	197	0.028671079786052267	0.7033958722805155	False	0.1528001845704763	HCC44	p>=0.05
SQ00014618	D14	14	D	HCC44	YAP1	YAP1-2	-1	0	5	197	0.1228251453163425	0.08771317839926603	False	1.056935151490138	HCC44	p>=0.05
SQ00014618	D16	16	D	HCC44	YAP1	YAP1-1	-1	0	5	197	0.03225052840524903	0.5997474808310798	False	0.2220315675593127	HCC44	p>=0.05
SQ00014618	E01	1	E	HCC44	JAK3	JAK3-2	-1	0	5	197	0.08426928216401901	0.1462042893380125	False	0.8350398858699254	HCC44	p>=0.05
SQ00014618	E02	2	E	HCC44	COX5B	COX5B-2	-1	0	5	197	0.2550128008192524	0.015555774106791145	True	1.8081083720870883	HCC44	p<0.05
SQ00014618	E03	3	E	HCC44	KIF11	KIF11-1	-1	0	5	197	1.0	5.1281998681728365e-06	True	5.290035056821331	HCC44	p<0.05
SQ00014618	E04	4	E	HCC44	COX5B	COX5B-1	-1	0	5	197	0.29310090253389226	0.00730756247245458	True	2.136227463165008	HCC44	p<0.05
SQ00014618	E05	5	E	HCC44	KIF11	KIF11-2	-1	0	5	197	1.0	5.1281998681728365e-06	True	5.290035056821331	HCC44	p<0.05
SQ00014618	E06	6	E	HCC44	CDK2	CDK2-2	-1	0	5	197	1.0	5.1281998681728365e-06	True	5.290035056821331	HCC44	p<0.05
SQ00014618	E07	7	E	HCC44	MTOR	MTOR-1	-1	0	5	197	0.05642549923195085	0.25828345570453376	False	0.5879034115825597	HCC44	p>=0.05
SQ00014618	E08	8	E	HCC44	CDK2	CDK2-1	-1	0	5	197	0.7976190476190477	5.1281998681728365e-06	True	5.290035056821331	HCC44	p<0.05
SQ00014618	E09	9	E	HCC44	MTOR	MTOR-2	-1	0	5	197	0.8711111111111111	5.1281998681728365e-06	True	5.290035056821331	HCC44	p<0.05
SQ00014618	E10	10	E	HCC44	CCNE1	CCNE1-2	-1	0	5	197	0.4068250068250068	0.001726468840120908	True	2.7628412555338526	HCC44	p<0.05
SQ00014618	E11	11	E	HCC44	PIK3CA	PIK3CA-1	-1	0	5	197	0.394537037037037	0.0018057673654626482	True	2.743338199982365	HCC44	p<0.05
SQ00014618	E12	12	E	HCC44	CCNE1	CCNE1-1	-1	0	5	197	1.0	5.1281998681728365e-06	True	5.290035056821331	HCC44	p<0.05
SQ00014618	E13	13	E	HCC44	PIK3CA	PIK3CA-2	-1	0	5	197	0.522258064516129	0.00017710825700469944	True	3.751761190995213	HCC44	p<0.05
SQ00014618	E14	14	E	HCC44	CCND1	CCND1-2	-1	0	5	197	0.264172335600907	0.012615315928837679	True	1.8991018688536743	HCC44	p<0.05
SQ00014618	E15	15	E	HCC44	RAC1	RAC1-1	-1	0	5	197	0.28387445887445883	0.008573429113312159	True	2.066845438622541	HCC44	p<0.05
SQ00014618	E16	16	E	HCC44	CCND1	CCND1-1	-1	0	5	197	0.05189243603333431	0.2931629005374221	False	0.5328909900722482	HCC44	p>=0.05
SQ00014618	E17	17	E	HCC44	RAC1	RAC1-2	-1	0	5	197	0.23976495726495725	0.024001988513557705	True	1.6197527764262862	HCC44	p<0.05
SQ00014618	E18	18	E	HCC44	BRCA1	BRCA1-2	-1	0	5	197	0.026943848150556633	0.7611796413500285	False	0.11851283594936392	HCC44	p>=0.05
SQ00014618	E19	19	E	HCC44	RHOA	RHOA-1	-1	0	5	197	0.7961904761904762	5.1281998681728365e-06	True	5.290035056821331	HCC44	p<0.05
SQ00014618	E20	20	E	HCC44	BRCA1	BRCA1-1	-1	0	5	197	0.12820932505853735	0.07945950398791021	False	1.0998541502797234	HCC44	p>=0.05
SQ00014618	E21	21	E	HCC44	RHOA	RHOA-2	-1	0	5	197	1.0	5.1281998681728365e-06	True	5.290035056821331	HCC44	p<0.05
SQ00014618	E22	22	E	HCC44	BCL2L2	BCL2L2-2	-1	0	5	197	0.0381835415906039	0.470786613802756	False	0.3271758942445891	HCC44	p>=0.05
SQ00014618	E23	23	E	HCC44	SDHB	SDHB-1	-1	0	5	197	0.3724509479717813	0.0021795326367367147	True	2.661636623389339	HCC44	p<0.05
SQ00014618	E24	24	E	HCC44	BCL2L2	BCL2L2-1	-1	0	5	197	0.18859658932065976	0.0523391045091382	False	1.281173712152134	HCC44	p>=0.05
SQ00014618	F09	9	F	HCC44	RAF1	RAF1-1	-1	0	5	197	0.022024247472196397	0.912124898609699	False	0.03994568901473254	HCC44	p>=0.05
SQ00014618	F11	11	F	HCC44	RAF1	RAF1-2	-1	0	5	197	0.05823777671603758	0.24554009674585353	False	0.6098775773758357	HCC44	p>=0.05
SQ00014618	F14	14	F	HCC44	XBP	XBP-2	-1	0	5	197	0.15244335244335244	0.059507678144544524	False	1.225426994596304	HCC44	p>=0.05
SQ00014618	F16	16	F	HCC44	XBP	XBP-1	-1	0	5	197	0.03854019151580128	0.4651160763322021	False	0.3324386492184293	HCC44	p>=0.05
SQ00014618	G01	1	G	HCC44	SDHB	SDHB-2	-1	0	5	197	0.5305555555555556	0.00017037019898890758	True	3.7686063693495107	HCC44	p<0.05
SQ00014618	G02	2	G	HCC44	BCL2	BCL2-2	-1	0	5	197	0.1323892773892774	0.07366050355739444	False	1.1327653165502043	HCC44	p>=0.05
SQ00014618	G03	3	G	HCC44	SMARCB1	SMARCB1-1	-1	0	5	197	0.299573607220666	0.006531421855396154	True	2.1849922648605933	HCC44	p<0.05
SQ00014618	G04	4	G	HCC44	BCL2	BCL2-1	-1	0	5	197	0.05015614751992623	0.3091126848748848	False	0.5098831726845748	HCC44	p>=0.05
SQ00014618	G05	5	G	HCC44	SMARCB1	SMARCB1-2	-1	0	5	197	0.04825889308647929	0.3291075484136517	False	0.48266215660930023	HCC44	p>=0.05
SQ00014618	G06	6	G	HCC44	AURKB	AURKB-2	-1	0	5	197	0.4438253819351381	0.0005999993860353043	True	3.2218491940190495	HCC44	p<0.05
SQ00014618	G07	7	G	HCC44	STAT3	STAT3-1	-1	0	5	197	0.11696379714676568	0.09634362243527743	False	1.016177028624905	HCC44	p>=0.05
SQ00014618	G08	8	G	HCC44	CDK4	CDK4-3	-1	0	5	197	0.3159521590556073	0.005163554244248544	True	2.287051256262107	HCC44	p<0.05
SQ00014618	G09	9	G	HCC44	STAT3	STAT3-2	-1	0	5	197	0.07278571428571429	0.17741956129795364	False	0.7509984989607916	HCC44	p>=0.05
SQ00014618	G10	10	G	HCC44	ATP50	ATP50-2	-1	0	5	197	0.32480307748671916	0.004374354671782408	True	2.359086007362996	HCC44	p<0.05
SQ00014618	G11	11	G	HCC44	SUZ12	SUZ12-1	-1	0	5	197	0.20493708165997324	0.051057179386799156	False	1.2919431811217512	HCC44	p>=0.05
SQ00014618	G12	12	G	HCC44	ATP50	ATP50-1	-1	0	5	197	0.335979020979021	0.0037545814101612725	True	2.4254384744761945	HCC44	p<0.05
SQ00014618	G13	13	G	HCC44	SUZ12	SUZ12-2	-1	0	5	197	0.8714285714285716	5.1281998681728365e-06	True	5.290035056821331	HCC44	p<0.05
SQ00014618	G14	14	G	HCC44	ATF4	ATF4-2	-1	0	5	197	0.06251935669550344	0.22044073397786193	False	0.6567081516204164	HCC44	p>=0.05
SQ00014618	G15	15	G	HCC44	EZH2	EZH2-1	-1	0	5	197	0.5575091575091575	0.00013112569873881163	True	3.8823121845364095	HCC44	p<0.05
SQ00014618	G16	16	G	HCC44	ATF4	ATF4-1	-1	0	5	197	0.7514285714285714	5.1281998681728365e-06	True	5.290035056821331	HCC44	p<0.05
SQ00014618	G17	17	G	HCC44	EZH2	EZH2-2	-1	0	5	197	0.06026678623927201	0.23302535607120184	False	0.6325968197350872	HCC44	p>=0.05
SQ00014618	G18	18	G	HCC44	ARID1B	ARID1B-2	-1	0	5	197	0.053029530781824354	0.2837264412687025	False	0.5471001891883037	HCC44	p>=0.05
SQ00014618	G19	19	G	HCC44	PTK2	PTK2-1	-1	0	5	197	0.6875	2.3809499387945315e-05	True	4.623249735856714	HCC44	p<0.05
SQ00014618	G20	20	G	HCC44	ARID1B	ARID1B-1	-1	0	5	197	0.14174371451743714	0.06549348153414265	False	1.1838019225216048	HCC44	p>=0.05
SQ00014618	G21	21	G	HCC44	PTK2	PTK2-2	-1	0	5	197	1.0	5.1281998681728365e-06	True	5.290035056821331	HCC44	p<0.05
SQ00014618	H09	9	H	HCC44	SLC2A1	SLC2A1-1	-1	0	5	197	0.6933333333333334	2.3809499387945315e-05	True	4.623249735856714	HCC44	p<0.05
SQ00014618	H11	11	H	HCC44	SLC2A2	SLC2A2-2	-1	0	5	197	0.6294642857142858	4.379557551651255e-05	True	4.358569762231577	HCC44	p<0.05
SQ00014618	H14	14	H	HCC44	TXN	TXN-2	-1	0	5	197	0.046509286538740854	0.3497705308359061	False	0.45621678386387055	HCC44	p>=0.05
SQ00014618	H16	16	H	HCC44	TXN	TXN-1	-1	0	5	197	0.20874469889737063	0.051057179386799156	False	1.2919431811217512	HCC44	p>=0.05
SQ00014618	I04	4	I	HCC44	PTK2	PTK2-2	-1	0	5	197	0.8344827586206897	5.1281998681728365e-06	True	5.290035056821331	HCC44	p<0.05
SQ00014618	I05	5	I	HCC44	ARID1B	ARID1B-1	-1	0	5	197	0.03835983925441409	0.4679725991973329	False	0.3297795750578782	HCC44	p>=0.05
SQ00014618	I06	6	I	HCC44	PTK2	PTK2-1	-1	0	5	197	0.2920893719806763	0.007390468713960477	True	2.1313280171624864	HCC44	p<0.05
SQ00014618	I07	7	I	HCC44	ARID1B	ARID1B-2	-1	0	5	197	0.03602388646164011	0.5130611835642064	False	0.28983084132114284	HCC44	p>=0.05
SQ00014618	I08	8	I	HCC44	EZH2	EZH2-2	-1	0	5	197	0.025439044038668097	0.8019199831231597	False	0.09586896416192528	HCC44	p>=0.05
SQ00014618	I09	9	I	HCC44	ATF4	ATF4-1	-1	0	5	197	1.0	5.1281998681728365e-06	True	5.290035056821331	HCC44	p<0.05
SQ00014618	I10	10	I	HCC44	EZH2	EZH2-1	-1	0	5	197	0.5172268907563025	0.00018323334662416604	True	3.736995486252376	HCC44	p<0.05
SQ00014618	I11	11	I	HCC44	ATF4	ATF4-2	-1	0	5	197	0.33723180076628356	0.003719465205429402	True	2.42951949964163	HCC44	p<0.05
SQ00014618	I12	12	I	HCC44	SUZ12	SUZ12-2	-1	0	5	197	0.8099999999999999	5.1281998681728365e-06	True	5.290035056821331	HCC44	p<0.05
SQ00014618	I13	13	I	HCC44	ATP50	ATP50-1	-1	0	5	197	0.11263422753841983	0.09896366492561673	False	1.0045242298350836	HCC44	p>=0.05
SQ00014618	I14	14	I	HCC44	SUZ12	SUZ12-1	-1	0	5	197	0.026923574493605884	0.7611796413500285	False	0.11851283594936392	HCC44	p>=0.05
SQ00014618	I15	15	I	HCC44	ATP50	ATP50-2	-1	0	5	197	0.11199659863945577	0.09896366492561673	False	1.0045242298350836	HCC44	p>=0.05
SQ00014618	I16	16	I	HCC44	STAT3	STAT3-2	-1	0	5	197	0.07281532861078314	0.17741956129795364	False	0.7509984989607916	HCC44	p>=0.05
SQ00014618	I17	17	I	HCC44	CDK4	CDK4-3	-1	0	5	197	0.026871721367416217	0.7616801899865806	False	0.11822733952463185	HCC44	p>=0.05
SQ00014618	I18	18	I	HCC44	STAT3	STAT3-1	-1	0	5	197	0.06459795321637427	0.2105370193899757	False	0.6766715297416417	HCC44	p>=0.05
SQ00014618	I19	19	I	HCC44	AURKB	AURKB-2	-1	0	5	197	0.11593198676252425	0.09715940058231354	False	1.0125151732061064	HCC44	p>=0.05
SQ00014618	I20	20	I	HCC44	SMARCB1	SMARCB1-2	-1	0	5	197	0.3555634490098035	0.002894114715582375	True	2.5384842585117213	HCC44	p<0.05
SQ00014618	I21	21	I	HCC44	BCL2	BCL2-1	-1	0	5	197	0.04019310976010308	0.4374529077872607	False	0.3590686923306421	HCC44	p>=0.05
SQ00014618	I22	22	I	HCC44	SMARCB1	SMARCB1-1	-1	0	5	197	0.6551907719609582	2.727269929891918e-05	True	4.564271875897376	HCC44	p<0.05
SQ00014618	I23	23	I	HCC44	BCL2	BCL2-2	-1	0	5	197	0.2312162886064726	0.03200322389602661	True	1.4948062701260145	HCC44	p<0.05
SQ00014618	I24	24	I	HCC44	SDHB	SDHB-2	-1	0	5	197	0.5288888888888889	0.00017037019898890758	True	3.7686063693495107	HCC44	p<0.05
SQ00014618	J09	9	J	HCC44	TXN	TXN-1	-1	0	5	197	0.026512526584955363	0.7729811007029389	False	0.11183112440090572	HCC44	p>=0.05
SQ00014618	J11	11	J	HCC44	TXN	TXN-2	-1	0	5	197	0.03976781384355197	0.4438205179211029	False	0.3527926241095595	HCC44	p>=0.05
SQ00014618	J14	14	J	HCC44	SLC2A2	SLC2A2-2	-1	0	5	197	0.07366138072994441	0.17434286920330191	False	0.7585958110008761	HCC44	p>=0.05
SQ00014618	J16	16	J	HCC44	SLC2A1	SLC2A1-1	-1	0	5	197	0.23543743078626797	0.027629675915335664	True	1.5586242091481592	HCC44	p<0.05
SQ00014618	K01	1	K	HCC44	BCL2L2	BCL2L2-1	-1	0	5	197	0.08324827782659108	0.1488794927048472	False	0.8271651196990312	HCC44	p>=0.05
SQ00014618	K02	2	K	HCC44	SDHB	SDHB-1	-1	0	5	197	0.14151532677848466	0.06550931778733915	False	1.1836969232781323	HCC44	p>=0.05
SQ00014618	K03	3	K	HCC44	BCL2L2	BCL2L2-2	-1	0	5	197	0.10819612332231851	0.1011271724860634	False	0.9951321354555692	HCC44	p>=0.05
SQ00014618	K04	4	K	HCC44	RHOA	RHOA-2	-1	0	5	197	1.0	5.1281998681728365e-06	True	5.290035056821331	HCC44	p<0.05
SQ00014618	K05	5	K	HCC44	BRCA1	BRCA1-1	-1	0	5	197	0.25330482397752674	0.016166650069256626	True	1.791379961983417	HCC44	p<0.05
SQ00014618	K06	6	K	HCC44	RHOA	RHOA-1	-1	0	5	197	0.9028571428571428	5.1281998681728365e-06	True	5.290035056821331	HCC44	p<0.05
SQ00014618	K07	7	K	HCC44	BRCA1	BRCA1-2	-1	0	5	197	0.13743389943389944	0.06868163178074582	False	1.1631593951512642	HCC44	p>=0.05
SQ00014618	K08	8	K	HCC44	RAC1	RAC1-2	-1	0	5	197	0.27310823325254563	0.010510178036847204	True	1.978389927191032	HCC44	p<0.05
SQ00014618	K09	9	K	HCC44	CCND1	CCND1-1	-1	0	5	197	0.2824539982434719	0.008738214962730997	True	2.058577275719427	HCC44	p<0.05
SQ00014618	K10	10	K	HCC44	RAC1	RAC1-1	-1	0	5	197	0.5222222222222223	0.00017710825700469944	True	3.751761190995213	HCC44	p<0.05
SQ00014618	K11	11	K	HCC44	CCND1	CCND1-2	-1	0	5	197	0.08070051803221938	0.15397239354700823	False	0.8125571389359229	HCC44	p>=0.05
SQ00014618	K12	12	K	HCC44	PIK3CA	PIK3CA-2	-1	0	5	197	0.16985507246376813	0.0549295938812023	False	1.2601936118980812	HCC44	p>=0.05
SQ00014618	K13	13	K	HCC44	CCNE1	CCNE1-1	-1	0	5	197	1.0	5.1281998681728365e-06	True	5.290035056821331	HCC44	p<0.05
SQ00014618	K14	14	K	HCC44	PIK3CA	PIK3CA-1	-1	0	5	197	0.1588155996050733	0.05663960714246973	False	1.246879767614355	HCC44	p>=0.05
SQ00014618	K15	15	K	HCC44	CCNE1	CCNE1-2	-1	0	5	197	0.46486643437862946	0.00034860300658499645	True	3.4576688715644006	HCC44	p<0.05
SQ00014618	K16	16	K	HCC44	MTOR	MTOR-2	-1	0	5	197	0.9428571428571428	5.1281998681728365e-06	True	5.290035056821331	HCC44	p<0.05
SQ00014618	K17	17	K	HCC44	CDK2	CDK2-1	-1	0	5	197	0.6634782608695653	2.727269929891918e-05	True	4.564271875897376	HCC44	p<0.05
SQ00014618	K18	18	K	HCC44	MTOR	MTOR-1	-1	0	5	197	0.42807314822582	0.0009898467433785425	True	3.0044320414199546	HCC44	p<0.05
SQ00014618	K19	19	K	HCC44	CDK2	CDK2-2	-1	0	5	197	1.0	5.1281998681728365e-06	True	5.290035056821331	HCC44	p<0.05
SQ00014618	K20	20	K	HCC44	KIF11	KIF11-2	-1	0	5	197	1.0	5.1281998681728365e-06	True	5.290035056821331	HCC44	p<0.05
SQ00014618	K21	21	K	HCC44	COX5B	COX5B-1	-1	0	5	197	0.037384847502753484	0.48583343625068665	False	0.31351259928908987	HCC44	p>=0.05
SQ00014618	K22	22	K	HCC44	KIF11	KIF11-1	-1	0	5	197	1.0	5.1281998681728365e-06	True	5.290035056821331	HCC44	p<0.05
SQ00014618	K23	23	K	HCC44	COX5B	COX5B-2	-1	0	5	197	0.46338162187354365	0.00035666630234724533	True	3.447737920647523	HCC44	p<0.05
SQ00014618	K24	24	K	HCC44	JAK3	JAK3-2	-1	0	5	197	0.24545188696385237	0.0203527191220081	True	1.691377560846812	HCC44	p<0.05
SQ00014618	L09	9	L	HCC44	XBP	XBP-1	-1	0	5	197	0.1476589322769289	0.06171655752353512	False	1.2095983063650142	HCC44	p>=0.05
SQ00014618	L11	11	L	HCC44	XBP	XBP-2	-1	0	5	197	0.08731460933888117	0.1382258674756294	False	0.8594106758424953	HCC44	p>=0.05
SQ00014618	L14	14	L	HCC44	RAF1	RAF1-2	-1	0	5	197	0.29296485926920707	0.00730756247245458	True	2.136227463165008	HCC44	p<0.05
SQ00014618	L16	16	L	HCC44	RAF1	RAF1-1	-1	0	5	197	0.06082756890521331	0.23049482614687172	False	0.63733881865213	HCC44	p>=0.05
SQ00014618	M01	1	M	HCC44	EGLN1	EGLN1-8	-1	0	5	197	0.4268092691622103	0.0010100492550032072	True	2.9956574473514954	HCC44	p<0.05
SQ00014618	M02	2	M	HCC44	JAK3	JAK3-1	-1	0	5	197	0.3565242165242165	0.00283908808011223	True	2.5468211336758606	HCC44	p<0.05
SQ00014618	M03	3	M	HCC44	EGLN1	EGLN1-9	-1	0	5	197	0.835	5.1281998681728365e-06	True	5.290035056821331	HCC44	p<0.05
SQ00014618	M04	4	M	HCC44	ITGAV	ITGAV-2	-1	0	5	197	1.0	5.1281998681728365e-06	True	5.290035056821331	HCC44	p<0.05
SQ00014618	M05	5	M	HCC44	ERBB2	ERBB2-1	-1	0	5	197	0.045060549257189206	0.3677228275610476	False	0.43447940908660665	HCC44	p>=0.05
SQ00014618	M06	6	M	HCC44	ITGAV	ITGAV-1	-1	0	5	197	1.0	5.1281998681728365e-06	True	5.290035056821331	HCC44	p<0.05
SQ00014618	M07	7	M	HCC44	ERBB2	ERBB2-2	-1	0	5	197	0.025664656272405682	0.7962754823393742	False	0.09893665617961446	HCC44	p>=0.05
SQ00014618	M08	8	M	HCC44	ERBB3	ERBB3-2	-1	0	5	197	0.22652733780581644	0.03808650116507824	True	1.4192289221800465	HCC44	p<0.05
SQ00014618	M10	10	M	HCC44	ERBB3	ERBB3-1	-1	0	5	197	0.13557022809123648	0.07045797433576356	False	1.1520698469260808	HCC44	p>=0.05
SQ00014618	M12	12	M	HCC44	EGFR	EGFR-2	-1	0	5	197	0.8142857142857143	5.1281998681728365e-06	True	5.290035056821331	HCC44	p<0.05
SQ00014618	M13	13	M	HCC44	GLS	GLS-1	-1	0	5	197	0.2992640692640693	0.006553652219292595	True	2.1835166089178855	HCC44	p<0.05
SQ00014618	M14	14	M	HCC44	EGFR	EGFR-1	-1	0	5	197	0.46602941176470586	0.00034044908746825843	True	3.467947825556812	HCC44	p<0.05
SQ00014618	M15	15	M	HCC44	GLS	GLS-2	-1	0	5	197	0.28929292929292927	0.007771645621286603	True	2.1094870109838126	HCC44	p<0.05
SQ00014618	M16	16	M	HCC44	DOT1L	DOT1L-2	-1	0	5	197	0.26823176823176825	0.011537766291035546	True	1.9378782623566946	HCC44	p<0.05
SQ00014618	M17	17	M	HCC44	GPX4	GPX4-1	-1	0	5	197	0.1588230428647886	0.05663960714246973	False	1.246879767614355	HCC44	p>=0.05
SQ00014618	M18	18	M	HCC44	DOT1L	DOT1L-1	-1	0	5	197	0.16239905318852685	0.056242681721336826	False	1.2499339797910063	HCC44	p>=0.05
SQ00014618	M19	19	M	HCC44	GPX4	GPX4-2	-1	0	5	197	0.060513583423800144	0.23173349496175552	False	0.6350111883692103	HCC44	p>=0.05
SQ00014618	M20	20	M	HCC44	CTNNB1	CTNNB1-2	-1	0	5	197	0.03774413364194715	0.4791558641867049	False	0.3195231923360574	HCC44	p>=0.05
SQ00014618	M21	21	M	HCC44	HIF1a	HIF1a-1	-1	0	5	197	0.17950235612639703	0.053844124968372174	False	1.2688616764516265	HCC44	p>=0.05
SQ00014618	M22	22	M	HCC44	CTNNB1	CTNNB1-1	-1	0	5	197	0.1663538937042263	0.0554783307337967	False	1.2558766147221707	HCC44	p>=0.05
SQ00014618	M23	23	M	HCC44	HIF1a	HIF1a-2	-1	0	5	197	0.1647716215618056	0.05585339305729702	False	1.2529504386396833	HCC44	p>=0.05
SQ00014618	M24	24	M	HCC44	CSNK1A1	CSNK1A1-2	-1	0	5	197	0.3078711484593838	0.005749994306825101	True	2.240332585313094	HCC44	p<0.05
SQ00014618	N09	9	N	HCC44	YAP1	YAP1-1	-1	0	5	197	0.13464593625883947	0.07127394357065515	False	1.147069211125976	HCC44	p>=0.05
SQ00014618	N11	11	N	HCC44	YAP1	YAP1-2	-1	0	5	197	0.03251889520781448	0.5932349809177259	False	0.22677324811630856	HCC44	p>=0.05
SQ00014618	N14	14	N	HCC44	PRDX1	PRDX1-2	-1	0	5	197	0.03714602136374948	0.49013855623051444	False	0.30968113282804816	HCC44	p>=0.05
SQ00014618	N16	16	N	HCC44	PRDX1	PRDX1-1	-1	0	5	197	0.07126896092413333	0.18198118076561398	False	0.7399735214228105	HCC44	p>=0.05
SQ00014618	O01	1	O	HCC44	KRAS	KRAS-1	-1	0	5	197	0.3891700404858299	0.001848569538976465	True	2.733164207614156	HCC44	p<0.05
SQ00014618	O02	2	O	HCC44	CSNK1A1	CSNK1A1-1	-1	0	5	197	0.7077639751552794	1.4876017799410462e-05	True	4.827513310671957	HCC44	p<0.05
SQ00014618	O03	3	O	HCC44	KRAS	KRAS-2A	-1	0	5	197	0.6527472527472528	2.727269929891918e-05	True	4.564271875897376	HCC44	p<0.05
SQ00014618	O04	4	O	HCC44	CHEK2	CHEK2-2	-1	0	5	197	0.05349386447203869	0.2800494261499117	False	0.5527653129084065	HCC44	p>=0.05
SQ00014618	O05	5	O	HCC44	MAPK1	MAPK1-1	-1	0	5	197	0.09768360294676084	0.11516932605041398	False	0.9386631745664464	HCC44	p>=0.05
SQ00014618	O06	6	O	HCC44	CHEK2	CHEK2-1	-1	0	5	197	0.1476662137357267	0.06171655752353512	False	1.2095983063650142	HCC44	p>=0.05
SQ00014618	O07	7	O	HCC44	MAPK1	MAPK1-2	-1	0	5	197	0.19508928571428572	0.05178470278113354	False	1.2857985120480355	HCC44	p>=0.05
SQ00014618	O08	8	O	HCC44	CDK4	CDK4-2	-1	0	5	197	0.03666002374326781	0.49982513185073474	False	0.30118191077521733	HCC44	p>=0.05
SQ00014618	O09	9	O	HCC44	BCL2L2	BCL2L2-4	-1	0	5	197	0.528037084398977	0.00017037019898890758	True	3.7686063693495107	HCC44	p<0.05
SQ00014618	O10	10	O	HCC44	CDK4	CDK4-1	-1	0	5	197	0.07681845018521016	0.16379343011440375	False	0.7857035221255624	HCC44	p>=0.05
SQ00014618	O11	11	O	HCC44	MCL1	MCL1-2	-1	0	5	197	0.03539176530155017	0.5245254153297061	False	0.2802334636762731	HCC44	p>=0.05
SQ00014618	O12	12	O	HCC44	BRD4	BRD4-2	-1	0	5	197	1.0	5.1281998681728365e-06	True	5.290035056821331	HCC44	p<0.05
SQ00014618	O13	13	O	HCC44	MYC	MYC-1	-1	0	5	197	1.0	5.1281998681728365e-06	True	5.290035056821331	HCC44	p<0.05
SQ00014618	O14	14	O	HCC44	BRD4	BRD4-1	-1	0	5	197	1.0	5.1281998681728365e-06	True	5.290035056821331	HCC44	p<0.05
SQ00014618	O15	15	O	HCC44	MYC	MYC-2	-1	0	5	197	1.0	5.1281998681728365e-06	True	5.290035056821331	HCC44	p<0.05
SQ00014618	O16	16	O	HCC44	BRAF	BRAF-2	-1	0	5	197	0.08981740481740483	0.13166262724060507	False	0.8805374830984636	HCC44	p>=0.05
SQ00014618	O18	18	O	HCC44	BRAF1	BRAF1-1	-1	0	5	197	0.10585634304938366	0.10361176984043982	False	0.9845909078492935	HCC44	p>=0.05
SQ00014618	O20	20	O	HCC44	AKT1	AKT1-2	-1	0	5	197	0.08527334202989818	0.1433478593826294	False	0.8436087880000442	HCC44	p>=0.05
SQ00014618	O21	21	O	HCC44	KRAS	KRAS-2B	-1	0	5	197	0.045972165089812146	0.355655763672187	False	0.4489701488366673	HCC44	p>=0.05
SQ00014618	O22	22	O	HCC44	AKT1	AKT1-1	-1	0	5	197	0.18820998278829607	0.0523391045091382	False	1.281173712152134	HCC44	p>=0.05
SQ00014618	O23	23	O	HCC44	MCL1	MCL1-5	-1	0	5	197	0.2177777777777778	0.04976985619920175	True	1.303033614067779	HCC44	p<0.05
