# Supplementary material for: A versatile information retrieval framework for evaluating profile strength and similarity
Source: Nat Commun. 2025 Jun 4;16:5181. doi: 10.1038/s41467-025-60306-2 (PMC12137819; doi:10.1038/s41467-025-60306-2)
Supplement: Supplementary file 4 — Source Data [file 41467_2025_60306_MOESM4_ESM.zip › source_file/2_cellhealth/phenotypic_activity_map.csv]

Metadata_pert_name	mAP	indices	p_value	corrected_p_value	below_p	p < 0.05	-log10(mAP p-value)	Cell type	markers
AKT1-1	0.09111718453826305	[1, 198, 201, 398, 401, 598]	0.09437790562209437	0.15471787806900716	False	False	0.8104594994997016	A549	p>=0.05
AKT1-2	0.07761333845138897	[3, 196, 203, 396, 403, 596]	0.12548287451712548	0.16902116431216904	False	False	0.7720589109573572	A549	p>=0.05
ARID1B-1	0.07417042155716784	[94, 101, 294, 301, 494, 501]	0.13597686402313597	0.1743293128501743	False	False	0.7586295816867182	A549	p>=0.05
ARID1B-2	0.06549617822178133	[92, 103, 292, 303, 492, 503]	0.17016982983017018	0.20597328800261563	False	False	0.6861890982001264	A549	p>=0.05
ATF4-1	0.6580494723141782	[90, 105, 290, 305, 490, 505]	5.999994000006e-06	4.999995000005e-05	True	True	4.301030429958246	A549	p<0.05
ATF4-2	0.7603330220977279	[88, 107, 288, 307, 488, 507]	9.99999000001e-07	1.1111100000011112e-05	True	True	4.95424294373359	A549	p<0.05
ATP50-1	0.15027229031962516	[86, 109, 286, 309, 486, 509]	0.036670963329036674	0.08944137397326019	True	False	1.048461537896584	A549	p<0.05
ATP50-2	0.2076679501200944	[84, 111, 284, 311, 484, 511]	0.02752097247902752	0.07644714577507644	True	False	1.1166387247353033	A549	p<0.05
AURKB-2	0.036484019264323764	[80, 115, 280, 315, 480, 515]	0.47186452813547186	0.47186452813547186	False	False	0.32618266901019366	A549	p>=0.05
BCL2-1	0.04832225106393403	[78, 117, 278, 317, 478, 517]	0.29215970784029216	0.3141502234841851	False	False	0.502862626993995	A549	p>=0.05
BCL2-2	0.14592914226392661	[76, 119, 276, 319, 476, 519]	0.0385029614970385	0.08954177092334535	True	False	1.0479743205553076	A549	p<0.05
BCL2L2-1	0.04708518076783761	[70, 125, 270, 325, 470, 525]	0.3058046941953058	0.32532414276096366	False	False	0.48768370591950205	A549	p>=0.05
BCL2L2-2	0.05185534950282509	[68, 127, 268, 327, 468, 527]	0.2577987422012578	0.2896615080913009	False	False	0.5381092125429112	A549	p>=0.05
BCL2L2-4	0.09881136592897895	[12, 187, 212, 387, 412, 587]	0.08113991886008114	0.1423507348422476	False	False	0.8466402865984488	A549	p>=0.05
BRAF-2	0.10273445410396272	[5, 194, 205, 394, 405, 594]	0.07604992395007605	0.1423507348422476	False	False	0.8466402865984488	A549	p>=0.05
BRAF1-1	0.08851965933345475	[4, 195, 204, 395, 404, 595]	0.10000489999510001	0.15603660866927369	False	False	0.8067734973004288	A549	p>=0.05
BRCA1-1	0.07056171244926542	[66, 129, 266, 329, 466, 529]	0.14905885094114907	0.18632356367643632	False	False	0.7297322179565726	A549	p>=0.05
BRCA1-2	0.08587071294970745	[64, 131, 264, 331, 464, 531]	0.1061048938951061	0.15603660866927369	False	False	0.8067734973004288	A549	p>=0.05
BRD4-1	0.08074750547513189	[7, 192, 207, 392, 407, 592]	0.11767288232711767	0.16343455878766344	False	False	0.7866561050627676	A549	p>=0.05
BRD4-2	0.5588101010591568	[9, 190, 209, 390, 409, 590]	3.1999968000032e-05	0.0001777776000001778	True	True	3.7501229610776647	A549	p<0.05
CCND1-1	0.23075752983884038	[62, 133, 262, 333, 462, 533]	0.016662983337016664	0.052071822928177074	True	False	1.2833972182953013	A549	p<0.05
CCND1-2	0.9782539682539682	[60, 135, 260, 335, 460, 535]	9.99999000001e-07	1.1111100000011112e-05	True	True	4.95424294373359	A549	p<0.05
CCNE1-1	0.6132193732193733	[58, 137, 258, 337, 458, 537]	1.6999983000016998e-05	0.00012142845000012141	True	True	3.915679548594229	A549	p<0.05
CCNE1-2	0.588634570468415	[56, 139, 256, 339, 456, 539]	2.3999976000024e-05	0.0001470586764707353	True	True	3.832509347000501	A549	p<0.05
CDK2-1	0.09921244948554053	[54, 141, 254, 341, 454, 541]	0.08056491943508057	0.1423507348422476	False	False	0.8466402865984488	A549	p>=0.05
CDK2-2	0.8813955026455026	[52, 143, 252, 343, 452, 543]	9.99999000001e-07	1.1111100000011112e-05	True	True	4.95424294373359	A549	p<0.05
CDK4-1	0.2981974558063509	[11, 188, 211, 388, 411, 588]	0.002747997252002748	0.010569220200010568	True	True	1.97595705387757	A549	p<0.05
CDK4-2	0.12142532573454495	[13, 186, 213, 386, 413, 586]	0.059031940968059034	0.12442279224387442	False	False	0.9051000566302264	A549	p>=0.05
CDK4-3	0.3690765807449942	[82, 113, 282, 313, 482, 513]	0.000814999185000815	0.003880948500003881	True	True	2.411062120288207	A549	p<0.05
CHEK2-1	0.08799034170943414	[15, 184, 215, 384, 415, 584]	0.10115989884010115	0.15603660866927369	False	False	0.8067734973004288	A549	p>=0.05
CHEK2-2	0.07640608681522766	[17, 182, 217, 382, 417, 582]	0.12896287103712897	0.16968798820674866	False	False	0.7703488992271653	A549	p>=0.05
COX5B-1	0.04045715017016451	[50, 145, 250, 345, 450, 545]	0.3972966027033973	0.4013096997004013	False	False	0.39652034319302054	A549	p>=0.05
COX5B-2	0.1178329558058341	[48, 147, 248, 347, 448, 547]	0.06308293691706308	0.12616587383412617	False	False	0.8990581000028255	A549	p>=0.05
CSNK1A1-1	0.8442990463642638	[19, 180, 219, 380, 419, 580]	9.99999000001e-07	1.1111100000011112e-05	True	True	4.95424294373359	A549	p<0.05
CSNK1A1-2	0.3020528504541755	[21, 174, 221, 374, 421, 574]	0.002536997463002537	0.010147989852010148	True	True	1.9936199757445716	A549	p<0.05
CTNNB1-1	0.2194023922173655	[23, 172, 223, 372, 423, 572]	0.025523974476025522	0.07536463051772242	True	False	1.1228324256807545	A549	p<0.05
CTNNB1-2	0.09540534797177373	[25, 170, 225, 370, 425, 570]	0.0862939137060863	0.14626087068828186	False	False	0.834871845556987	A549	p>=0.05
DOT1L-1	0.08602103382535749	[27, 168, 227, 368, 427, 568]	0.10571389428610571	0.15603660866927369	False	False	0.8067734973004288	A549	p>=0.05
DOT1L-2	0.10772738922506718	[29, 166, 229, 366, 429, 566]	0.07088092911907089	0.13630947907513632	False	False	0.8654739419138062	A549	p>=0.05
EGFR-1	0.12083649158612125	[31, 164, 231, 364, 431, 564]	0.059722940277059725	0.12442279224387442	False	False	0.9051000566302264	A549	p>=0.05
EGFR-2	0.3354257208194624	[33, 162, 233, 362, 433, 562]	0.001438998561001439	0.005995827337505996	True	True	2.2221508820692657	A549	p<0.05
EGLN1-8	0.08367499111037102	[42, 153, 242, 353, 442, 553]	0.1112018887981112	0.158986983870159	False	False	0.7986384295459367	A549	p>=0.05
EGLN1-9	0.15445705226397985	[40, 155, 240, 355, 440, 555]	0.03516996483003517	0.08944137397326019	True	False	1.048461537896584	A549	p<0.05
ERBB2-1	0.40070744204472963	[38, 157, 238, 357, 438, 557]	0.000602999397000603	0.003173681036845279	True	True	2.498436723106942	A549	p<0.05
ERBB2-2	0.17905162251253295	[36, 159, 236, 359, 436, 559]	0.030117969882030117	0.0813999186000814	True	False	1.0893760294050634	A549	p<0.05
ERBB3-1	0.05857824634657865	[34, 161, 234, 361, 434, 561]	0.20773579226420774	0.23877677271748016	False	False	0.622007921978379	A549	p>=0.05
ERBB3-2	0.04991675140428633	[35, 160, 235, 360, 435, 560]	0.27595572404427593	0.29995187396116946	False	False	0.5229484204461364	A549	p>=0.05
EZH2-1	0.15113531706536606	[89, 106, 289, 306, 489, 506]	0.03634396365603634	0.08944137397326019	True	False	1.048461537896584	A549	p<0.05
EZH2-2	0.1087271542334775	[91, 104, 291, 304, 491, 504]	0.06997493002506998	0.13630947907513632	False	False	0.8654739419138062	A549	p>=0.05
GLS-1	0.11788057812700674	[32, 163, 232, 363, 432, 563]	0.06302493697506302	0.12616587383412617	False	False	0.8990581000028255	A549	p>=0.05
GLS-2	0.6158075495187937	[30, 165, 230, 365, 430, 565]	1.5999984000016e-05	0.00012142845000012141	True	True	3.915679548594229	A549	p<0.05
GPX4-1	0.07803982563729431	[28, 167, 228, 367, 428, 567]	0.1243028756971243	0.16902116431216904	False	False	0.7720589109573572	A549	p>=0.05
GPX4-2	0.07502443625870685	[26, 169, 226, 369, 426, 569]	0.13322686677313322	0.17302190490017302	False	False	0.7618989108882378	A549	p>=0.05
HIF1a-1	0.14652790945242306	[24, 171, 224, 371, 424, 571]	0.03824496175503825	0.08954177092334535	True	False	1.0479743205553076	A549	p<0.05
HIF1a-2	0.06629034921260894	[22, 173, 222, 373, 422, 573]	0.16673083326916674	0.20584053490020585	False	False	0.6864690982322904	A549	p>=0.05
ITGAV-1	1.0	[37, 158, 237, 358, 437, 558]	9.99999000001e-07	1.1111100000011112e-05	True	True	4.95424294373359	A549	p<0.05
ITGAV-2	1.0	[39, 156, 239, 356, 439, 556]	9.99999000001e-07	1.1111100000011112e-05	True	True	4.95424294373359	A549	p<0.05
JAK3-1	0.125979840126209	[41, 154, 241, 354, 441, 554]	0.05350994649005351	0.1189109922001189	False	False	0.9247779970953537	A549	p>=0.05
JAK3-2	0.08212479935365556	[47, 148, 247, 348, 447, 548]	0.11463288536711463	0.16145476812269668	False	False	0.7919491247638919	A549	p>=0.05
KIF11-1	0.5795738927789563	[49, 146, 249, 346, 449, 546]	2.4999975000025e-05	0.0001470586764707353	True	True	3.832509347000501	A549	p<0.05
KIF11-2	0.5963764397563124	[51, 144, 251, 344, 451, 544]	2.3999976000024e-05	0.0001470586764707353	True	True	3.832509347000501	A549	p<0.05
KRAS-1	0.35119042596853856	[20, 179, 220, 379, 420, 579]	0.001168998831001169	0.0050826036130485605	True	True	2.2939137591500174	A549	p<0.05
KRAS-2A	0.6789980373092938	[18, 181, 218, 381, 418, 581]	5.999994000006e-06	4.999995000005e-05	True	True	4.301030429958246	A549	p<0.05
KRAS-2B	0.09609406536784589	[2, 197, 202, 397, 402, 597]	0.08521391478608521	0.14626087068828186	False	False	0.834871845556987	A549	p>=0.05
MAPK1-1	0.059481632824018686	[16, 183, 216, 383, 416, 583]	0.20206179793820206	0.23495557899790936	False	False	0.6290142382373679	A549	p>=0.05
MAPK1-2	0.2434556914563617	[14, 185, 214, 385, 414, 585]	0.01053998946001054	0.03491286831293814	True	True	1.4570144696816891	A549	p<0.05
MCL1-2	0.04613536849597108	[10, 189, 210, 389, 410, 589]	0.3168906831093169	0.3300944615722051	False	False	0.4813617623367837	A549	p>=0.05
MCL1-5	0.06311470515358499	[0, 199, 200, 399, 400, 599]	0.18165381834618166	0.21625454565021626	False	False	0.6650347549380281	A549	p>=0.05
MTOR-1	0.3789595336793001	[53, 142, 253, 342, 453, 542]	0.000711999288000712	0.00355999644000356	True	True	2.4485504363213897	A549	p<0.05
MTOR-2	0.28271947638495853	[55, 140, 255, 340, 455, 540]	0.003745996254003746	0.013874060200013874	True	True	1.8577964254140336	A549	p<0.05
MYC-1	1.0	[8, 191, 208, 391, 408, 591]	9.99999000001e-07	1.1111100000011112e-05	True	True	4.95424294373359	A549	p<0.05
MYC-2	0.9638888888888889	[6, 193, 206, 393, 406, 593]	9.99999000001e-07	1.1111100000011112e-05	True	True	4.95424294373359	A549	p<0.05
PIK3CA-1	0.27558393392098485	[57, 138, 257, 338, 457, 538]	0.004381995618004382	0.015649984350015647	True	True	1.8054860924117975	A549	p<0.05
PIK3CA-2	0.24261518821679617	[59, 136, 259, 336, 459, 536]	0.010822989177010823	0.03491286831293814	True	True	1.4570144696816891	A549	p<0.05
PRDX1-1	0.060430215696010446	[43, 178, 243, 378, 443, 578]	0.1963188036811963	0.23096329844846625	False	False	0.6364570268077189	A549	p>=0.05
PRDX1-2	0.041891325813343934	[44, 177, 244, 377, 444, 577]	0.3744486255513744	0.38209043423609634	False	False	0.417833834885475	A549	p>=0.05
PTK2-1	0.665749951268244	[93, 102, 293, 302, 493, 502]	5.999994000006e-06	4.999995000005e-05	True	True	4.301030429958246	A549	p<0.05
PTK2-2	0.9433333333333334	[95, 100, 295, 300, 495, 500]	9.99999000001e-07	1.1111100000011112e-05	True	True	4.95424294373359	A549	p<0.05
RAC1-1	0.0999098870664118	[61, 134, 261, 334, 461, 534]	0.07958192041807959	0.1423507348422476	False	False	0.8466402865984488	A549	p>=0.05
RAC1-2	0.043365704342456284	[63, 132, 263, 332, 463, 532]	0.35315364684635314	0.3640759245838692	False	False	0.43880803890751713	A549	p>=0.05
RAF1-1	0.09256794815022734	[71, 152, 271, 352, 471, 552]	0.09150890849109151	0.15251484748515254	False	False	0.8166878752221591	A549	p>=0.05
RAF1-2	0.06533185318603008	[72, 151, 272, 351, 472, 551]	0.17095782904217097	0.20597328800261563	False	False	0.6861890982001264	A549	p>=0.05
RHOA-1	0.12222992931795595	[65, 130, 265, 330, 465, 530]	0.05803494196505803	0.12442279224387442	False	False	0.9051000566302264	A549	p>=0.05
RHOA-2	0.050772780711738595	[67, 128, 267, 328, 467, 528]	0.26768773231226767	0.2974308136802974	False	False	0.5266140407969119	A549	p>=0.05
SDHB-1	0.08852568425903422	[69, 126, 269, 326, 469, 526]	0.0999929000071	0.15603660866927369	False	False	0.8067734973004288	A549	p>=0.05
SDHB-2	0.21925552478472368	[75, 120, 275, 320, 475, 520]	0.025623974376025625	0.07536463051772242	True	False	1.1228324256807545	A549	p<0.05
SLC2A1-1	0.2095672908366112	[96, 124, 296, 324, 496, 524]	0.027444972555027446	0.07644714577507644	True	False	1.1166387247353033	A549	p<0.05
SLC2A2-2	0.13405682934446625	[97, 123, 297, 323, 497, 523]	0.04565895434104566	0.10377035077510377	True	False	0.9839267152170749	A549	p<0.05
SMARCB1-1	0.054647679541239336	[77, 118, 277, 318, 477, 518]	0.2348987651012349	0.2669304148877669	False	False	0.573601938519132	A549	p>=0.05
SMARCB1-2	0.16773369038985622	[79, 116, 279, 316, 479, 516]	0.03181996818003182	0.08373675836850479	True	False	1.0770838556005122	A549	p<0.05
STAT3-1	0.08656307833405257	[81, 114, 281, 314, 481, 514]	0.10447189552810447	0.15603660866927369	False	False	0.8067734973004288	A549	p>=0.05
STAT3-2	0.07715999199143692	[83, 112, 283, 312, 483, 512]	0.12676587323412677	0.16902116431216904	False	False	0.7720589109573572	A549	p>=0.05
SUZ12-1	0.24876284425900827	[85, 110, 285, 310, 485, 510]	0.00891999108000892	0.030758589931065245	True	True	1.5120335778170977	A549	p<0.05
SUZ12-2	0.36597615704982794	[87, 108, 287, 308, 487, 508]	0.000870999129000871	0.003959086950003959	True	True	2.4024049601088078	A549	p<0.05
TXN-1	0.04677244101520681	[99, 121, 299, 321, 499, 521]	0.30944369055630944	0.3257302005855889	False	False	0.48714197327540965	A549	p>=0.05
TXN-2	0.049966481354912766	[98, 122, 298, 322, 498, 522]	0.2754747245252755	0.29995187396116946	False	False	0.5229484204461364	A549	p>=0.05
XBP-1	0.08363479713923909	[74, 149, 274, 349, 474, 549]	0.11129088870911129	0.158986983870159	False	False	0.7986384295459367	A549	p>=0.05
XBP-2	0.08636209445200672	[73, 150, 273, 350, 473, 550]	0.10493789506210494	0.15603660866927369	False	False	0.8067734973004288	A549	p>=0.05
YAP1-1	0.07308205479878446	[46, 175, 246, 375, 446, 575]	0.13963486036513964	0.17675298780397422	False	False	0.7526332362251967	A549	p>=0.05
YAP1-2	0.10196780181979999	[45, 176, 245, 376, 445, 576]	0.07696292303707697	0.1423507348422476	False	False	0.8466402865984488	A549	p>=0.05
AKT1-1	0.07726757618697182	[1, 198, 201, 398, 401, 598]	0.1264848735151265	0.14707543431991454	False	False	0.8324598604488364	ES2	p>=0.05
AKT1-2	0.05806161903592257	[3, 196, 203, 396, 403, 596]	0.21104878895121104	0.228355685622809	False	False	0.641388170814711	ES2	p>=0.05
ARID1B-1	0.19387565239694102	[94, 101, 294, 301, 494, 501]	0.028432971567028432	0.05058977991869466	True	False	1.2959372099036361	ES2	p<0.05
ARID1B-2	0.03563674095494102	[92, 103, 292, 303, 492, 503]	0.49025050974949025	0.49025050974949025	False	False	0.3095819460920485	ES2	p>=0.05
ATF4-1	0.5567180772481511	[90, 105, 290, 305, 490, 505]	3.2999967000033e-05	0.00012692295000012692	True	True	3.8964598423871952	ES2	p<0.05
ATF4-2	0.2870391955858081	[88, 107, 288, 307, 488, 507]	0.003436996563003437	0.008592491407508592	True	True	2.065880893485002	ES2	p<0.05
ATP50-1	0.10222949001141975	[86, 109, 286, 309, 486, 509]	0.07664192335807664	0.09825887610009826	False	False	1.007628207698826	ES2	p>=0.05
ATP50-2	0.10732795169507782	[84, 111, 284, 311, 484, 511]	0.07123892876107124	0.0937354325803569	False	False	1.0280962120433959	ES2	p>=0.05
AURKB-2	0.40083914738930754	[80, 115, 280, 315, 480, 515]	0.000601999398000602	0.0018696951000018696	True	True	2.7282292101389105	ES2	p<0.05
BCL2-1	0.04969600381735756	[78, 117, 278, 317, 478, 517]	0.2781667218332782	0.29280707561397706	False	False	0.5334184328630376	ES2	p>=0.05
BCL2-2	0.07407801729818855	[76, 119, 276, 319, 476, 519]	0.1362838637161363	0.15664811921394978	False	False	0.8050748150810744	ES2	p>=0.05
BCL2L2-1	0.08980627189191942	[70, 125, 270, 325, 470, 525]	0.09723390276609724	0.12029987970012031	False	False	0.91973480695442	ES2	p>=0.05
BCL2L2-2	0.15962084039167876	[68, 127, 268, 327, 468, 527]	0.0335979664020336	0.05475639685650637	True	False	1.2615651375435422	ES2	p<0.05
BCL2L2-4	0.039952790933191144	[12, 187, 212, 387, 412, 587]	0.4057905942094058	0.4140720349075569	False	False	0.38292409935863303	ES2	p>=0.05
BRAF-2	0.959404761904762	[5, 194, 205, 394, 405, 594]	9.99999000001e-07	5.263152631584211e-06	True	True	5.278754035247093	ES2	p<0.05
BRAF1-1	0.49704287527528085	[4, 195, 204, 395, 404, 595]	6.6999933000067e-05	0.00023928547500023928	True	True	3.6210836629356575	ES2	p<0.05
BRCA1-1	0.19583521008667162	[66, 129, 266, 329, 466, 529]	0.02825197174802825	0.05058977991869466	True	False	1.2959372099036361	ES2	p<0.05
BRCA1-2	0.07051545376469244	[64, 131, 264, 331, 464, 531]	0.14925885074114925	0.16770657386645982	False	False	0.7754499133153715	ES2	p>=0.05
BRD4-1	0.3842148811466595	[7, 192, 207, 392, 407, 592]	0.000676999323000677	0.0019342837800019343	True	True	2.713479809959396	ES2	p<0.05
BRD4-2	0.6627527962898928	[9, 190, 209, 390, 409, 590]	5.999994000006e-06	2.3999976000024e-05	True	True	4.619789192582659	ES2	p<0.05
CCND1-1	1.0	[62, 133, 262, 333, 462, 533]	9.99999000001e-07	5.263152631584211e-06	True	True	5.278754035247093	ES2	p<0.05
CCND1-2	1.0	[60, 135, 260, 335, 460, 535]	9.99999000001e-07	5.263152631584211e-06	True	True	5.278754035247093	ES2	p<0.05
CCNE1-1	0.21403919272246832	[58, 137, 258, 337, 458, 537]	0.02724197275802724	0.05058977991869466	True	False	1.2959372099036361	ES2	p<0.05
CCNE1-2	0.14369215086821827	[56, 139, 256, 339, 456, 539]	0.0395999604000396	0.06073630290006073	True	False	1.2165516476987892	ES2	p<0.05
CDK2-1	0.4106634481128097	[54, 141, 254, 341, 454, 541]	0.000577999422000578	0.0018645142645179935	True	True	2.7294342897080086	ES2	p<0.05
CDK2-2	0.9588095238095238	[52, 143, 252, 343, 452, 543]	9.99999000001e-07	5.263152631584211e-06	True	True	5.278754035247093	ES2	p<0.05
CDK4-1	1.0	[11, 188, 211, 388, 411, 588]	9.99999000001e-07	5.263152631584211e-06	True	True	5.278754035247093	ES2	p<0.05
CDK4-2	0.6938613988941121	[13, 186, 213, 386, 413, 586]	4.999995000005e-06	2.380950000002381e-05	True	True	4.623249724692165	ES2	p<0.05
CDK4-3	0.7633373635619595	[82, 113, 282, 313, 482, 513]	9.99999000001e-07	5.263152631584211e-06	True	True	5.278754035247093	ES2	p<0.05
CHEK2-1	0.19181954396710477	[15, 184, 215, 384, 415, 584]	0.02861297138702861	0.05058977991869466	True	False	1.2959372099036361	ES2	p<0.05
CHEK2-2	0.07067365024765468	[17, 182, 217, 382, 417, 582]	0.14864885135114864	0.16770657386645982	False	False	0.7754499133153715	ES2	p>=0.05
COX5B-1	0.0851910160478704	[50, 145, 250, 345, 450, 545]	0.1077098922901077	0.12822606225012823	False	False	0.8920236944656932	ES2	p>=0.05
COX5B-2	0.08929830537073741	[48, 147, 248, 347, 448, 547]	0.09832990167009834	0.12029987970012031	False	False	0.91973480695442	ES2	p>=0.05
CSNK1A1-1	0.4899903586947197	[19, 180, 219, 380, 419, 580]	7.8999921000079e-05	0.0002724135206899276	True	True	3.5647713409027793	ES2	p<0.05
CSNK1A1-2	0.18122755258870274	[21, 174, 221, 374, 421, 574]	0.02984797015202985	0.05058977991869466	True	False	1.2959372099036361	ES2	p<0.05
CTNNB1-1	0.4706767142319284	[23, 172, 223, 372, 423, 572]	9.4999905000095e-05	0.00031666635000031666	True	True	3.4993980837250795	ES2	p<0.05
CTNNB1-2	0.25335466334763757	[25, 170, 225, 370, 425, 570]	0.007750992249007751	0.018025563369785468	True	True	1.7441111529849198	ES2	p<0.05
DOT1L-1	0.10566577551189028	[27, 168, 227, 368, 427, 568]	0.07288392711607289	0.09465445080009466	False	False	1.0238589600152916	ES2	p>=0.05
DOT1L-2	0.13914740361490466	[29, 166, 229, 366, 429, 566]	0.04206595793404207	0.06186170284417951	True	False	1.208578129504968	ES2	p<0.05
EGFR-1	0.19259640492043226	[31, 164, 231, 364, 431, 564]	0.02854797145202855	0.05058977991869466	True	False	1.2959372099036361	ES2	p<0.05
EGFR-2	0.14266491951387059	[33, 162, 233, 362, 433, 562]	0.040085959914040084	0.06073630290006073	True	False	1.2165516476987892	ES2	p<0.05
EGLN1-8	0.5313595181372659	[42, 153, 242, 353, 442, 553]	4.5999954000046e-05	0.00017037020000017035	True	True	3.768606366771678	ES2	p<0.05
EGLN1-9	1.0	[40, 155, 240, 355, 440, 555]	9.99999000001e-07	5.263152631584211e-06	True	True	5.278754035247093	ES2	p<0.05
ERBB2-1	0.16412299534179117	[38, 157, 238, 357, 438, 557]	0.03253996746003254	0.05423327910005424	True	False	1.2657341360770684	ES2	p<0.05
ERBB2-2	0.19524560404771085	[36, 159, 236, 359, 436, 559]	0.028296971703028296	0.05058977991869466	True	False	1.2959372099036361	ES2	p<0.05
ERBB3-1	0.1187802311139089	[34, 161, 234, 361, 434, 561]	0.06208893791106209	0.08390397015008391	False	False	1.0762174888318465	ES2	p>=0.05
ERBB3-2	0.06972553616790199	[35, 160, 235, 360, 435, 560]	0.15234884765115234	0.16927649739016926	False	False	0.7714033358208259	ES2	p>=0.05
EZH2-1	0.3868133853743103	[89, 106, 289, 306, 489, 506]	0.000658999341000659	0.0019342837800019343	True	True	2.713479809959396	ES2	p<0.05
EZH2-2	0.29766444023721556	[91, 104, 291, 304, 491, 504]	0.002787997212002788	0.007148710800007149	True	True	2.145772271894792	ES2	p<0.05
GLS-1	0.2153747106479211	[32, 163, 232, 363, 432, 563]	0.027166972833027166	0.05058977991869466	True	False	1.2959372099036361	ES2	p<0.05
GLS-2	0.08913753661896984	[30, 165, 230, 365, 430, 565]	0.09864590135409865	0.12029987970012031	False	False	0.91973480695442	ES2	p>=0.05
GPX4-1	1.0	[28, 167, 228, 367, 428, 567]	9.99999000001e-07	5.263152631584211e-06	True	True	5.278754035247093	ES2	p<0.05
GPX4-2	0.7067115650721413	[26, 169, 226, 369, 426, 569]	2.999997000003e-06	1.4999985000014999e-05	True	True	4.823909175238583	ES2	p<0.05
HIF1a-1	0.19378785930150713	[24, 171, 224, 371, 424, 571]	0.02844097155902844	0.05058977991869466	True	False	1.2959372099036361	ES2	p<0.05
HIF1a-2	0.1940310042996848	[22, 173, 222, 373, 422, 573]	0.028420971579028422	0.05058977991869466	True	False	1.2959372099036361	ES2	p<0.05
ITGAV-1	0.9822222222222222	[37, 158, 237, 358, 437, 558]	9.99999000001e-07	5.263152631584211e-06	True	True	5.278754035247093	ES2	p<0.05
ITGAV-2	1.0	[39, 156, 239, 356, 439, 556]	9.99999000001e-07	5.263152631584211e-06	True	True	5.278754035247093	ES2	p<0.05
JAK3-1	0.12165802868005138	[41, 154, 241, 354, 441, 554]	0.05876094123905876	0.08049444005350516	False	False	1.0942341163709324	ES2	p>=0.05
JAK3-2	0.057872307704019306	[47, 148, 247, 348, 447, 548]	0.21237078762921238	0.228355685622809	False	False	0.641388170814711	ES2	p>=0.05
KIF11-1	0.6489133108890025	[49, 146, 249, 346, 449, 546]	5.999994000006e-06	2.3999976000024e-05	True	True	4.619789192582659	ES2	p<0.05
KIF11-2	0.7538561699446683	[51, 144, 251, 344, 451, 544]	9.99999000001e-07	5.263152631584211e-06	True	True	5.278754035247093	ES2	p<0.05
KRAS-1	0.14536908855424438	[20, 179, 220, 379, 420, 579]	0.03876596123403877	0.06057181442818558	True	False	1.2177294168543393	ES2	p<0.05
KRAS-2A	0.14689367958428443	[18, 181, 218, 381, 418, 581]	0.03808296191703808	0.060449145900060446	True	False	1.2186098310068687	ES2	p<0.05
KRAS-2B	0.04900458131910431	[2, 197, 202, 397, 402, 597]	0.28523171476828524	0.29711636955029713	False	False	0.5270734201939066	ES2	p>=0.05
MAPK1-1	0.971031746031746	[16, 183, 216, 383, 416, 583]	9.99999000001e-07	5.263152631584211e-06	True	True	5.278754035247093	ES2	p<0.05
MAPK1-2	1.0	[14, 185, 214, 385, 414, 585]	9.99999000001e-07	5.263152631584211e-06	True	True	5.278754035247093	ES2	p<0.05
MCL1-2	0.09325515644564074	[10, 189, 210, 389, 410, 589]	0.0901969098030902	0.11417330354821544	False	False	0.9424354326670745	ES2	p>=0.05
MCL1-5	0.1400816175067091	[0, 199, 200, 399, 400, 599]	0.04152095847904152	0.06186170284417951	True	False	1.208578129504968	ES2	p<0.05
MTOR-1	0.3959489972857269	[53, 142, 253, 342, 453, 542]	0.000616999383000617	0.0018696951000018696	True	True	2.7282292101389105	ES2	p<0.05
MTOR-2	0.6803468528296285	[55, 140, 255, 340, 455, 540]	5.999994000006e-06	2.3999976000024e-05	True	True	4.619789192582659	ES2	p<0.05
MYC-1	1.0	[8, 191, 208, 391, 408, 591]	9.99999000001e-07	5.263152631584211e-06	True	True	5.278754035247093	ES2	p<0.05
MYC-2	1.0	[6, 193, 206, 393, 406, 593]	9.99999000001e-07	5.263152631584211e-06	True	True	5.278754035247093	ES2	p<0.05
PIK3CA-1	0.05656342372602858	[57, 138, 257, 338, 457, 538]	0.22117277882722117	0.23529019024172465	False	False	0.6283961791252861	ES2	p>=0.05
PIK3CA-2	0.13591666005753342	[59, 136, 259, 336, 459, 536]	0.04425395574604425	0.06321993678006323	True	False	1.1991459427907039	ES2	p<0.05
PRDX1-1	0.04783431381092721	[43, 178, 243, 378, 443, 578]	0.29745370254629744	0.3066533015941211	False	False	0.5133523551037037	ES2	p>=0.05
PRDX1-2	0.11572845061079935	[44, 177, 244, 377, 444, 577]	0.06492793507206493	0.08657058009608658	False	False	1.0626296723327129	ES2	p>=0.05
PTK2-1	0.22580141724259353	[93, 102, 293, 302, 493, 502]	0.02037997962002038	0.04528884360004529	True	True	1.3440087683992008	ES2	p<0.05
PTK2-2	0.3598487755880328	[95, 100, 295, 300, 495, 500]	0.00097999902000098	0.002648646000002649	True	True	2.576976082668765	ES2	p<0.05
RAC1-1	0.13211348076943843	[61, 134, 261, 334, 461, 534]	0.04728395271604728	0.06659711650147505	True	False	1.1765445743523433	ES2	p<0.05
RAC1-2	0.13656667122210328	[63, 132, 263, 332, 463, 532]	0.04376195623804376	0.06321993678006323	True	False	1.1991459427907039	ES2	p<0.05
RAF1-1	0.13071106353796838	[71, 152, 271, 352, 471, 552]	0.048538951461048536	0.06741521036256741	True	False	1.1712421059680915	ES2	p<0.05
RAF1-2	0.08751738168973815	[72, 151, 272, 351, 472, 551]	0.10226189773810226	0.12320710570855695	False	False	0.9093642444359911	ES2	p>=0.05
RHOA-1	0.8609399055051229	[65, 130, 265, 330, 465, 530]	9.99999000001e-07	5.263152631584211e-06	True	True	5.278754035247093	ES2	p<0.05
RHOA-2	0.871276455026455	[67, 128, 267, 328, 467, 528]	9.99999000001e-07	5.263152631584211e-06	True	True	5.278754035247093	ES2	p<0.05
SDHB-1	0.18345801810927564	[69, 126, 269, 326, 469, 526]	0.029544970455029546	0.05058977991869466	True	False	1.2959372099036361	ES2	p<0.05
SDHB-2	0.21288097106351603	[75, 120, 275, 320, 475, 520]	0.027307972692027307	0.05058977991869466	True	False	1.2959372099036361	ES2	p<0.05
SLC2A1-1	0.6708626787669525	[96, 124, 296, 324, 496, 524]	5.999994000006e-06	2.3999976000024e-05	True	True	4.619789192582659	ES2	p<0.05
SLC2A2-2	0.7599065055315055	[97, 123, 297, 323, 497, 523]	9.99999000001e-07	5.263152631584211e-06	True	True	5.278754035247093	ES2	p<0.05
SMARCB1-1	0.23501203926039657	[77, 118, 277, 318, 477, 518]	0.01419098580901419	0.03225224047503225	True	True	1.4914401107296176	ES2	p<0.05
SMARCB1-2	0.2691809443625235	[79, 116, 279, 316, 479, 516]	0.005070994929005071	0.012368280314646516	True	True	1.907690680466127	ES2	p<0.05
STAT3-1	0.037254540698006794	[81, 114, 281, 314, 481, 514]	0.456006543993456	0.46061267070046064	False	False	0.33666411947729247	ES2	p>=0.05
STAT3-2	0.05861544173165741	[83, 112, 283, 312, 483, 512]	0.20747279252720746	0.22799207970022797	False	False	0.6420802398514434	ES2	p>=0.05
SUZ12-1	0.18937560727995192	[85, 110, 285, 310, 485, 510]	0.028851971148028854	0.05058977991869466	True	False	1.2959372099036361	ES2	p<0.05
SUZ12-2	0.3431362496058567	[87, 108, 287, 308, 487, 508]	0.001303998696001304	0.003431575515792905	True	True	2.4645064395151737	ES2	p<0.05
TXN-1	0.1582466461421398	[99, 121, 299, 321, 499, 521]	0.03394896605103395	0.05475639685650637	True	False	1.2615651375435422	ES2	p<0.05
TXN-2	0.08098729559048261	[98, 122, 298, 322, 498, 522]	0.11711788288211712	0.1377857445671966	False	False	0.86079571258847	ES2	p>=0.05
XBP-1	0.1955619953055268	[74, 149, 274, 349, 474, 549]	0.028272971727028272	0.05058977991869466	True	False	1.2959372099036361	ES2	p<0.05
XBP-2	0.26788170686693485	[73, 150, 273, 350, 473, 550]	0.00522999477000523	0.012452368500012452	True	True	1.904748035824891	ES2	p<0.05
YAP1-1	0.37186873970795525	[46, 175, 246, 375, 446, 575]	0.000785999214000786	0.002183331150002183	True	True	2.660880389022144	ES2	p<0.05
YAP1-2	1.0	[45, 176, 245, 376, 445, 576]	9.99999000001e-07	5.263152631584211e-06	True	True	5.278754035247093	ES2	p<0.05
AKT1-1	0.27746997061274015	[1, 198, 201, 398, 401, 598]	0.004206995793004207	0.01026096534879075	True	True	1.988811778997004	HCC44	p<0.05
AKT1-2	0.12503534876427835	[3, 196, 203, 396, 403, 596]	0.0546049453950546	0.07280659386007281	False	False	1.1378292862451618	HCC44	p>=0.05
ARID1B-1	0.10340020372254037	[94, 101, 294, 301, 494, 501]	0.07528192471807528	0.09007520404244303	False	False	1.0453947454206953	HCC44	p>=0.05
ARID1B-2	0.10736700809153203	[92, 103, 292, 303, 492, 503]	0.07119092880907119	0.08789003556675454	False	False	1.056060359780348	HCC44	p>=0.05
ATF4-1	0.8652116402116402	[90, 105, 290, 305, 490, 505]	9.99999000001e-07	5.555550000005556e-06	True	True	5.255272939397571	HCC44	p<0.05
ATF4-2	0.16758532247334443	[88, 107, 288, 307, 488, 507]	0.03183996816003184	0.04814423757004815	True	True	1.3174556865517677	HCC44	p<0.05
ATP50-1	0.506530301018765	[86, 109, 286, 309, 486, 509]	5.4999945000055e-05	0.00021999978000022	True	True	3.6575777534720584	HCC44	p<0.05
ATP50-2	0.2076816402610838	[84, 111, 284, 311, 484, 511]	0.02751997248002752	0.04814423757004815	True	True	1.3174556865517677	HCC44	p<0.05
AURKB-2	0.20251502778232652	[80, 115, 280, 315, 480, 515]	0.027784972215027785	0.04814423757004815	True	True	1.3174556865517677	HCC44	p<0.05
BCL2-1	0.09010051590137652	[78, 117, 278, 317, 478, 517]	0.09660790339209661	0.10854820605853552	False	False	0.9643773495961738	HCC44	p>=0.05
BCL2-2	0.16899412062119087	[76, 119, 276, 319, 476, 519]	0.0316019683980316	0.04814423757004815	True	True	1.3174556865517677	HCC44	p<0.05
BCL2L2-1	0.19510815840923476	[70, 125, 270, 325, 470, 525]	0.028307971692028307	0.04814423757004815	True	True	1.3174556865517677	HCC44	p<0.05
BCL2L2-2	0.08185892529137927	[68, 127, 268, 327, 468, 527]	0.11522488477511522	0.1225796646543779	False	False	0.9115815710974055	HCC44	p>=0.05
BCL2L2-4	0.45735395691319863	[12, 187, 212, 387, 412, 587]	0.000125999874000126	0.00044999955000044994	True	True	3.346787920518921	HCC44	p<0.05
BRAF-2	0.1804242417020211	[5, 194, 205, 394, 405, 594]	0.029943970056029945	0.04814423757004815	True	True	1.3174556865517677	HCC44	p<0.05
BRAF1-1	0.13517301092690362	[4, 195, 204, 395, 404, 595]	0.044796955203044796	0.060536425950060535	True	False	1.2179832232206458	HCC44	p<0.05
BRCA1-1	0.18812399253979592	[66, 129, 266, 329, 466, 529]	0.028972971027028973	0.04814423757004815	True	True	1.3174556865517677	HCC44	p<0.05
BRCA1-2	0.09959244084255924	[64, 131, 264, 331, 464, 531]	0.08000191999808	0.09302548836986047	False	False	1.031398041319556	HCC44	p>=0.05
BRD4-1	0.9700000000000001	[7, 192, 207, 392, 407, 592]	9.99999000001e-07	5.555550000005556e-06	True	True	5.255272939397571	HCC44	p<0.05
BRD4-2	1.0	[9, 190, 209, 390, 409, 590]	9.99999000001e-07	5.555550000005556e-06	True	True	5.255272939397571	HCC44	p<0.05
CCND1-1	0.14664233849096645	[62, 133, 262, 333, 462, 533]	0.03819096180903819	0.05231638603977835	True	False	1.2813622642478435	HCC44	p<0.05
CCND1-2	0.22100382392279025	[60, 135, 260, 335, 460, 535]	0.024383975616024383	0.04814423757004815	True	True	1.3174556865517677	HCC44	p<0.05
CCNE1-1	1.0	[58, 137, 258, 337, 458, 537]	9.99999000001e-07	5.555550000005556e-06	True	True	5.255272939397571	HCC44	p<0.05
CCNE1-2	0.37625216827298597	[56, 139, 256, 339, 456, 539]	0.00073999926000074	0.002220586014708103	True	True	2.6535323997073315	HCC44	p<0.05
CDK2-1	0.8839924085576261	[54, 141, 254, 341, 454, 541]	9.99999000001e-07	5.555550000005556e-06	True	True	5.255272939397571	HCC44	p<0.05
CDK2-2	1.0	[52, 143, 252, 343, 452, 543]	9.99999000001e-07	5.555550000005556e-06	True	True	5.255272939397571	HCC44	p<0.05
CDK4-1	0.2684639657745129	[11, 188, 211, 388, 411, 588]	0.005152994847005153	0.012034871686058546	True	True	1.9195585357448959	HCC44	p<0.05
CDK4-2	0.17084726806761608	[13, 186, 213, 386, 413, 586]	0.031275968724031274	0.04814423757004815	True	True	1.3174556865517677	HCC44	p<0.05
CDK4-3	0.11356245259343249	[82, 113, 282, 313, 482, 513]	0.0664039335960664	0.083004916995083	False	False	1.080896180387994	HCC44	p>=0.05
CHEK2-1	0.12234419564462228	[15, 184, 215, 384, 415, 584]	0.05790994209005791	0.07554018420007554	False	False	1.1218219605069206	HCC44	p>=0.05
CHEK2-2	0.16807903736846408	[17, 182, 217, 382, 417, 582]	0.03176096823903176	0.04814423757004815	True	True	1.3174556865517677	HCC44	p<0.05
COX5B-1	0.17275487485755145	[50, 145, 250, 345, 450, 545]	0.030951969048030954	0.04814423757004815	True	True	1.3174556865517677	HCC44	p<0.05
COX5B-2	0.3560221353968552	[48, 147, 248, 347, 448, 547]	0.001051998948001052	0.003005711280003006	True	True	2.52205273882682	HCC44	p<0.05
CSNK1A1-1	0.8908045778697952	[19, 180, 219, 380, 419, 580]	9.99999000001e-07	5.555550000005556e-06	True	True	5.255272939397571	HCC44	p<0.05
CSNK1A1-2	0.3115272199847328	[21, 174, 221, 374, 421, 574]	0.002185997814002186	0.005743584000005743	True	True	2.2408170229866013	HCC44	p<0.05
CTNNB1-1	0.17095124983460455	[23, 172, 223, 372, 423, 572]	0.031262968737031264	0.04814423757004815	True	True	1.3174556865517677	HCC44	p<0.05
CTNNB1-2	0.17778364054793716	[25, 170, 225, 370, 425, 570]	0.03026996973003027	0.04814423757004815	True	True	1.3174556865517677	HCC44	p<0.05
DOT1L-1	0.24239311639806685	[27, 168, 227, 368, 427, 568]	0.010892989107010894	0.024206642460024207	True	True	1.6160654444370537	HCC44	p<0.05
DOT1L-2	0.4218151456386751	[29, 166, 229, 366, 429, 566]	0.000410999589000411	0.0014172399620703828	True	True	2.848556610317152	HCC44	p<0.05
EGFR-1	0.2683308293180835	[31, 164, 231, 364, 431, 564]	0.005174994825005175	0.012034871686058546	True	True	1.9195585357448959	HCC44	p<0.05
EGFR-2	0.2038924846930046	[33, 162, 233, 362, 433, 562]	0.02769097230902769	0.04814423757004815	True	True	1.3174556865517677	HCC44	p<0.05
EGLN1-8	0.48416464236808904	[42, 153, 242, 353, 442, 553]	8.0999919000081e-05	0.0003115381500003115	True	True	3.5064887633864332	HCC44	p<0.05
EGLN1-9	0.8906746031746032	[40, 155, 240, 355, 440, 555]	9.99999000001e-07	5.555550000005556e-06	True	True	5.255272939397571	HCC44	p<0.05
ERBB2-1	0.06489140836710652	[38, 157, 238, 357, 438, 557]	0.17294582705417294	0.1764753337287479	False	False	0.75331598814645	HCC44	p>=0.05
ERBB2-2	0.048068922803337744	[36, 159, 236, 359, 436, 559]	0.29492470507529495	0.29492470507529495	False	False	0.5302888462054716	HCC44	p>=0.05
ERBB3-1	0.1492337494985124	[34, 161, 234, 361, 434, 561]	0.03708796291203709	0.05151105960005151	True	False	1.2880995164420312	HCC44	p<0.05
ERBB3-2	0.09716204615417906	[35, 160, 235, 360, 435, 560]	0.0834959165040835	0.09597231782078564	False	False	1.0178540164536882	HCC44	p>=0.05
EZH2-1	0.4654295647020105	[89, 106, 289, 306, 489, 506]	0.000101999898000102	0.00037777740000037775	True	True	3.4227640266913344	HCC44	p<0.05
EZH2-2	0.11428760742342936	[91, 104, 291, 304, 491, 504]	0.06591893408106592	0.083004916995083	False	False	1.080896180387994	HCC44	p>=0.05
GLS-1	0.20804425125473522	[32, 163, 232, 363, 432, 563]	0.02751097248902751	0.04814423757004815	True	True	1.3174556865517677	HCC44	p<0.05
GLS-2	0.10417974389795497	[30, 165, 230, 365, 430, 565]	0.07442592557407443	0.09007520404244303	False	False	1.0453947454206953	HCC44	p>=0.05
GPX4-1	0.1592487095454338	[28, 167, 228, 367, 428, 567]	0.0337009662990337	0.04814423757004815	True	True	1.3174556865517677	HCC44	p<0.05
GPX4-2	0.23142245467040476	[26, 169, 226, 369, 426, 569]	0.016262983737016262	0.03460209305748141	True	True	1.4608976302297254	HCC44	p<0.05
HIF1a-1	0.16076856625963065	[24, 171, 224, 371, 424, 571]	0.033316966683033314	0.04814423757004815	True	True	1.3174556865517677	HCC44	p<0.05
HIF1a-2	0.17995070921953768	[22, 173, 222, 373, 422, 573]	0.03000796999203001	0.04814423757004815	True	True	1.3174556865517677	HCC44	p<0.05
ITGAV-1	1.0	[37, 158, 237, 358, 437, 558]	9.99999000001e-07	5.555550000005556e-06	True	True	5.255272939397571	HCC44	p<0.05
ITGAV-2	1.0	[39, 156, 239, 356, 439, 556]	9.99999000001e-07	5.555550000005556e-06	True	True	5.255272939397571	HCC44	p<0.05
JAK3-1	0.23448136193503158	[41, 154, 241, 354, 441, 554]	0.014465985534014465	0.03144779463916188	True	True	1.5024098052147417	HCC44	p<0.05
JAK3-2	0.2070805597873191	[47, 148, 247, 348, 447, 548]	0.02754197245802754	0.04814423757004815	True	True	1.3174556865517677	HCC44	p<0.05
KIF11-1	1.0	[49, 146, 249, 346, 449, 546]	9.99999000001e-07	5.555550000005556e-06	True	True	5.255272939397571	HCC44	p<0.05
KIF11-2	1.0	[51, 144, 251, 344, 451, 544]	9.99999000001e-07	5.555550000005556e-06	True	True	5.255272939397571	HCC44	p<0.05
KRAS-1	0.5556309380134928	[20, 179, 220, 379, 420, 579]	3.2999967000033e-05	0.00014166652500014165	True	True	3.8487327589636156	HCC44	p<0.05
KRAS-2A	0.8815323565323565	[18, 181, 218, 381, 418, 581]	9.99999000001e-07	5.555550000005556e-06	True	True	5.255272939397571	HCC44	p<0.05
KRAS-2B	0.0687865619189194	[2, 197, 202, 397, 402, 597]	0.15623384376615623	0.16445667764858551	False	False	0.7839484875990559	HCC44	p>=0.05
MAPK1-1	0.08940747652074837	[16, 183, 216, 383, 416, 583]	0.09806290193709806	0.10895877993010895	False	False	0.9627377684322797	HCC44	p>=0.05
MAPK1-2	0.21587148256670638	[14, 185, 214, 385, 414, 585]	0.027093972906027095	0.04814423757004815	True	True	1.3174556865517677	HCC44	p<0.05
MCL1-2	0.06825815257557198	[10, 189, 210, 389, 410, 589]	0.15841584158415842	0.16501650165016502	False	False	0.7824726241662863	HCC44	p>=0.05
MCL1-5	0.18834118263616725	[0, 199, 200, 399, 400, 599]	0.028952971047028955	0.04814423757004815	True	True	1.3174556865517677	HCC44	p<0.05
MTOR-1	0.296032441978733	[53, 142, 253, 342, 453, 542]	0.002885997114002886	0.0072149927850072145	True	True	2.1417640988647517	HCC44	p<0.05
MTOR-2	0.6343998972872064	[55, 140, 255, 340, 455, 540]	8.999991000009e-06	4.090905000004091e-05	True	True	4.388180605677146	HCC44	p<0.05
MYC-1	1.0	[8, 191, 208, 391, 408, 591]	9.99999000001e-07	5.555550000005556e-06	True	True	5.255272939397571	HCC44	p<0.05
MYC-2	1.0	[6, 193, 206, 393, 406, 593]	9.99999000001e-07	5.555550000005556e-06	True	True	5.255272939397571	HCC44	p<0.05
PIK3CA-1	0.37468966083890914	[57, 138, 257, 338, 457, 538]	0.000754999245000755	0.002220586014708103	True	True	2.6535323997073315	HCC44	p<0.05
PIK3CA-2	0.3839579099118393	[59, 136, 259, 336, 459, 536]	0.000678999321000679	0.0021218728781271217	True	True	2.673280638333669	HCC44	p<0.05
PRDX1-1	0.12212730955056611	[43, 178, 243, 378, 443, 578]	0.05816594183405817	0.07554018420007554	False	False	1.1218219605069206	HCC44	p>=0.05
PRDX1-2	0.048404884159092866	[44, 177, 244, 377, 444, 577]	0.2913017086982913	0.29424415020029426	False	False	0.5312921625065707	HCC44	p>=0.05
PTK2-1	0.7035581750351572	[93, 102, 293, 302, 493, 502]	3.999996000004e-06	1.999998000002e-05	True	True	4.698970438630283	HCC44	p<0.05
PTK2-2	0.9488843813387424	[95, 100, 295, 300, 495, 500]	9.99999000001e-07	5.555550000005556e-06	True	True	5.255272939397571	HCC44	p<0.05
RAC1-1	0.3455869706932229	[61, 134, 261, 334, 461, 534]	0.001270998729001271	0.0035305520250035307	True	True	2.4521573845075437	HCC44	p<0.05
RAC1-2	0.16090909167699635	[63, 132, 263, 332, 463, 532]	0.033275966724033275	0.04814423757004815	True	True	1.3174556865517677	HCC44	p<0.05
RAF1-1	0.08399118328345728	[71, 152, 271, 352, 471, 552]	0.11051888948111052	0.11883751557108657	False	False	0.9250464361770766	HCC44	p>=0.05
RAF1-2	0.11454960308665313	[72, 151, 272, 351, 472, 551]	0.06573793426206574	0.083004916995083	False	False	1.080896180387994	HCC44	p>=0.05
RHOA-1	0.865026455026455	[65, 130, 265, 330, 465, 530]	9.99999000001e-07	5.555550000005556e-06	True	True	5.255272939397571	HCC44	p<0.05
RHOA-2	0.971031746031746	[67, 128, 267, 328, 467, 528]	9.99999000001e-07	5.555550000005556e-06	True	True	5.255272939397571	HCC44	p<0.05
SDHB-1	0.3250325425505586	[69, 126, 269, 326, 469, 526]	0.001695998304001696	0.004583779200004584	True	True	2.3387763104405646	HCC44	p<0.05
SDHB-2	0.7339814814814815	[75, 120, 275, 320, 475, 520]	1.999998000002e-06	1.0526305263168422e-05	True	True	4.977724039583112	HCC44	p<0.05
SLC2A1-1	0.41242354922188484	[96, 124, 296, 324, 496, 524]	0.00056999943000057	0.0018999981000019002	True	True	2.7212468333414357	HCC44	p<0.05
SLC2A2-2	0.39817766095704177	[97, 123, 297, 323, 497, 523]	0.000608999391000609	0.0019645141645180937	True	True	2.706744835495662	HCC44	p<0.05
SMARCB1-1	0.5507098949619693	[77, 118, 277, 318, 477, 518]	3.3999966000033997e-05	0.00014166652500014165	True	True	3.8487327589636156	HCC44	p<0.05
SMARCB1-2	0.2586747882922249	[79, 116, 279, 316, 479, 516]	0.006638993361006639	0.015088621275015089	True	True	1.8213504421335318	HCC44	p<0.05
STAT3-1	0.151648943368054	[81, 114, 281, 314, 481, 514]	0.036132963867036134	0.05089149840427625	True	False	1.2933547619557737	HCC44	p<0.05
STAT3-2	0.08795099584447086	[83, 112, 283, 312, 483, 512]	0.10124289875710124	0.11125593270011125	False	False	0.9536768210641259	HCC44	p>=0.05
SUZ12-1	0.30974580022791626	[85, 110, 285, 310, 485, 510]	0.00223999776000224	0.005743584000005743	True	True	2.2408170229866013	HCC44	p<0.05
SUZ12-2	0.6833595352016405	[87, 108, 287, 308, 487, 508]	4.999995000005e-06	2.380950000002381e-05	True	True	4.623249724692165	HCC44	p<0.05
TXN-1	0.10228022637832042	[99, 121, 299, 321, 499, 521]	0.07656392343607657	0.09007520404244303	False	False	1.0453947454206953	HCC44	p>=0.05
TXN-2	0.08580448848660527	[98, 122, 298, 322, 498, 522]	0.10624589375410624	0.11548466712402852	False	False	0.9374756731351486	HCC44	p>=0.05
XBP-1	0.10286052783776878	[74, 149, 274, 349, 474, 549]	0.0758919241080759	0.09007520404244303	False	False	1.0453947454206953	HCC44	p>=0.05
XBP-2	0.16085262674553844	[73, 150, 273, 350, 473, 550]	0.03329096670903329	0.04814423757004815	True	True	1.3174556865517677	HCC44	p<0.05
YAP1-1	0.0915882740462875	[46, 175, 246, 375, 446, 575]	0.09342890657109343	0.10616921201260617	False	False	0.9740014059624696	HCC44	p>=0.05
YAP1-2	0.0654354687066059	[45, 176, 245, 376, 445, 576]	0.17048082951917048	0.1757534324939902	False	False	0.7550961843812988	HCC44	p>=0.05
