# Supplementary material for: A versatile information retrieval framework for evaluating profile strength and similarity
Source: Nat Commun. 2025 Jun 4;16:5181. doi: 10.1038/s41467-025-60306-2 (PMC12137819; doi:10.1038/s41467-025-60306-2)
Supplement: Supplementary file 4 — Source Data [file 41467_2025_60306_MOESM4_ESM.zip › source_file/2_cellhealth/phenotypic_activity_empty.csv]

Metadata_pert_name	mAP	indices	p_value	corrected_p_value	below_p	p < 0.05	-log10(mAP p-value)	Cell type	markers	const	control_barcodes	Metadata_gene_name
AKT1-1	0.09111718453826305	[1, 198, 201, 398, 401, 598]	0.09437790562209437	0.15471787806900716	False	False	0.8104594994997016	A549	p>=0.05	1.0	cutting_control	AKT1
AKT1-2	0.07761333845138897	[3, 196, 203, 396, 403, 596]	0.12548287451712548	0.16902116431216904	False	False	0.7720589109573572	A549	p>=0.05	1.0	cutting_control	AKT1
ARID1B-1	0.07417042155716784	[94, 101, 294, 301, 494, 501]	0.13597686402313597	0.1743293128501743	False	False	0.7586295816867182	A549	p>=0.05	1.0	cutting_control	ARID1B
ARID1B-2	0.06549617822178133	[92, 103, 292, 303, 492, 503]	0.17016982983017018	0.20597328800261563	False	False	0.6861890982001264	A549	p>=0.05	1.0	cutting_control	ARID1B
ATF4-1	0.6580494723141782	[90, 105, 290, 305, 490, 505]	5.999994000006e-06	4.999995000005e-05	True	True	4.301030429958246	A549	p<0.05	1.0	cutting_control	ATF4
ATF4-2	0.7603330220977279	[88, 107, 288, 307, 488, 507]	9.99999000001e-07	1.1111100000011112e-05	True	True	4.95424294373359	A549	p<0.05	1.0	cutting_control	ATF4
ATP50-1	0.15027229031962516	[86, 109, 286, 309, 486, 509]	0.036670963329036674	0.08944137397326019	True	False	1.048461537896584	A549	p<0.05	1.0	cutting_control	ATP50
ATP50-2	0.2076679501200944	[84, 111, 284, 311, 484, 511]	0.02752097247902752	0.07644714577507644	True	False	1.1166387247353033	A549	p<0.05	1.0	cutting_control	ATP50
AURKB-2	0.036484019264323764	[80, 115, 280, 315, 480, 515]	0.47186452813547186	0.47186452813547186	False	False	0.32618266901019366	A549	p>=0.05	1.0	cutting_control	AURKB
BCL2-1	0.04832225106393403	[78, 117, 278, 317, 478, 517]	0.29215970784029216	0.3141502234841851	False	False	0.502862626993995	A549	p>=0.05	1.0	cutting_control	BCL2
BCL2-2	0.14592914226392661	[76, 119, 276, 319, 476, 519]	0.0385029614970385	0.08954177092334535	True	False	1.0479743205553076	A549	p<0.05	1.0	cutting_control	BCL2
BCL2L2-1	0.04708518076783761	[70, 125, 270, 325, 470, 525]	0.3058046941953058	0.32532414276096366	False	False	0.48768370591950205	A549	p>=0.05	1.0	cutting_control	BCL2L2
BCL2L2-2	0.05185534950282509	[68, 127, 268, 327, 468, 527]	0.2577987422012578	0.2896615080913009	False	False	0.5381092125429112	A549	p>=0.05	1.0	cutting_control	BCL2L2
BCL2L2-4	0.09881136592897895	[12, 187, 212, 387, 412, 587]	0.08113991886008114	0.1423507348422476	False	False	0.8466402865984488	A549	p>=0.05	1.0	cutting_control	BCL2L2
BRAF-2	0.10273445410396272	[5, 194, 205, 394, 405, 594]	0.07604992395007605	0.1423507348422476	False	False	0.8466402865984488	A549	p>=0.05	1.0	cutting_control	BRAF
BRAF1-1	0.08851965933345475	[4, 195, 204, 395, 404, 595]	0.10000489999510001	0.15603660866927369	False	False	0.8067734973004288	A549	p>=0.05	1.0	cutting_control	BRAF1
BRCA1-1	0.07056171244926542	[66, 129, 266, 329, 466, 529]	0.14905885094114907	0.18632356367643632	False	False	0.7297322179565726	A549	p>=0.05	1.0	cutting_control	BRCA1
BRCA1-2	0.08587071294970745	[64, 131, 264, 331, 464, 531]	0.1061048938951061	0.15603660866927369	False	False	0.8067734973004288	A549	p>=0.05	1.0	cutting_control	BRCA1
BRD4-1	0.08074750547513189	[7, 192, 207, 392, 407, 592]	0.11767288232711767	0.16343455878766344	False	False	0.7866561050627676	A549	p>=0.05	1.0	cutting_control	BRD4
BRD4-2	0.5588101010591568	[9, 190, 209, 390, 409, 590]	3.1999968000032e-05	0.0001777776000001778	True	True	3.7501229610776647	A549	p<0.05	1.0	cutting_control	BRD4
CCND1-1	0.23075752983884038	[62, 133, 262, 333, 462, 533]	0.016662983337016664	0.052071822928177074	True	False	1.2833972182953013	A549	p<0.05	1.0	cutting_control	CCND1
CCND1-2	0.9782539682539682	[60, 135, 260, 335, 460, 535]	9.99999000001e-07	1.1111100000011112e-05	True	True	4.95424294373359	A549	p<0.05	1.0	cutting_control	CCND1
CCNE1-1	0.6132193732193733	[58, 137, 258, 337, 458, 537]	1.6999983000016998e-05	0.00012142845000012141	True	True	3.915679548594229	A549	p<0.05	1.0	cutting_control	CCNE1
CCNE1-2	0.588634570468415	[56, 139, 256, 339, 456, 539]	2.3999976000024e-05	0.0001470586764707353	True	True	3.832509347000501	A549	p<0.05	1.0	cutting_control	CCNE1
CDK2-1	0.09921244948554053	[54, 141, 254, 341, 454, 541]	0.08056491943508057	0.1423507348422476	False	False	0.8466402865984488	A549	p>=0.05	1.0	cutting_control	CDK2
CDK2-2	0.8813955026455026	[52, 143, 252, 343, 452, 543]	9.99999000001e-07	1.1111100000011112e-05	True	True	4.95424294373359	A549	p<0.05	1.0	cutting_control	CDK2
CDK4-1	0.2981974558063509	[11, 188, 211, 388, 411, 588]	0.002747997252002748	0.010569220200010568	True	True	1.97595705387757	A549	p<0.05	1.0	cutting_control	CDK4
CDK4-2	0.12142532573454495	[13, 186, 213, 386, 413, 586]	0.059031940968059034	0.12442279224387442	False	False	0.9051000566302264	A549	p>=0.05	1.0	cutting_control	CDK4
CDK4-3	0.3690765807449942	[82, 113, 282, 313, 482, 513]	0.000814999185000815	0.003880948500003881	True	True	2.411062120288207	A549	p<0.05	1.0	cutting_control	CDK4
CHEK2-1	0.08799034170943414	[15, 184, 215, 384, 415, 584]	0.10115989884010115	0.15603660866927369	False	False	0.8067734973004288	A549	p>=0.05	1.0	cutting_control	CHEK2
CHEK2-2	0.07640608681522766	[17, 182, 217, 382, 417, 582]	0.12896287103712897	0.16968798820674866	False	False	0.7703488992271653	A549	p>=0.05	1.0	cutting_control	CHEK2
COX5B-1	0.04045715017016451	[50, 145, 250, 345, 450, 545]	0.3972966027033973	0.4013096997004013	False	False	0.39652034319302054	A549	p>=0.05	1.0	cutting_control	COX5B
COX5B-2	0.1178329558058341	[48, 147, 248, 347, 448, 547]	0.06308293691706308	0.12616587383412617	False	False	0.8990581000028255	A549	p>=0.05	1.0	cutting_control	COX5B
CSNK1A1-1	0.8442990463642638	[19, 180, 219, 380, 419, 580]	9.99999000001e-07	1.1111100000011112e-05	True	True	4.95424294373359	A549	p<0.05	1.0	cutting_control	CSNK1A1
CSNK1A1-2	0.3020528504541755	[21, 174, 221, 374, 421, 574]	0.002536997463002537	0.010147989852010148	True	True	1.9936199757445716	A549	p<0.05	1.0	cutting_control	CSNK1A1
CTNNB1-1	0.2194023922173655	[23, 172, 223, 372, 423, 572]	0.025523974476025522	0.07536463051772242	True	False	1.1228324256807545	A549	p<0.05	1.0	cutting_control	CTNNB1
CTNNB1-2	0.09540534797177373	[25, 170, 225, 370, 425, 570]	0.0862939137060863	0.14626087068828186	False	False	0.834871845556987	A549	p>=0.05	1.0	cutting_control	CTNNB1
DOT1L-1	0.08602103382535749	[27, 168, 227, 368, 427, 568]	0.10571389428610571	0.15603660866927369	False	False	0.8067734973004288	A549	p>=0.05	1.0	cutting_control	DOT1L
DOT1L-2	0.10772738922506718	[29, 166, 229, 366, 429, 566]	0.07088092911907089	0.13630947907513632	False	False	0.8654739419138062	A549	p>=0.05	1.0	cutting_control	DOT1L
EGFR-1	0.12083649158612125	[31, 164, 231, 364, 431, 564]	0.059722940277059725	0.12442279224387442	False	False	0.9051000566302264	A549	p>=0.05	1.0	cutting_control	EGFR
EGFR-2	0.3354257208194624	[33, 162, 233, 362, 433, 562]	0.001438998561001439	0.005995827337505996	True	True	2.2221508820692657	A549	p<0.05	1.0	cutting_control	EGFR
EGLN1-8	0.08367499111037102	[42, 153, 242, 353, 442, 553]	0.1112018887981112	0.158986983870159	False	False	0.7986384295459367	A549	p>=0.05	1.0	cutting_control	EGLN1
EGLN1-9	0.15445705226397985	[40, 155, 240, 355, 440, 555]	0.03516996483003517	0.08944137397326019	True	False	1.048461537896584	A549	p<0.05	1.0	cutting_control	EGLN1
ERBB2-1	0.40070744204472963	[38, 157, 238, 357, 438, 557]	0.000602999397000603	0.003173681036845279	True	True	2.498436723106942	A549	p<0.05	1.0	cutting_control	ERBB2
ERBB2-2	0.17905162251253295	[36, 159, 236, 359, 436, 559]	0.030117969882030117	0.0813999186000814	True	False	1.0893760294050634	A549	p<0.05	1.0	cutting_control	ERBB2
ERBB3-1	0.05857824634657865	[34, 161, 234, 361, 434, 561]	0.20773579226420774	0.23877677271748016	False	False	0.622007921978379	A549	p>=0.05	1.0	cutting_control	ERBB3
ERBB3-2	0.04991675140428633	[35, 160, 235, 360, 435, 560]	0.27595572404427593	0.29995187396116946	False	False	0.5229484204461364	A549	p>=0.05	1.0	cutting_control	ERBB3
EZH2-1	0.15113531706536606	[89, 106, 289, 306, 489, 506]	0.03634396365603634	0.08944137397326019	True	False	1.048461537896584	A549	p<0.05	1.0	cutting_control	EZH2
EZH2-2	0.1087271542334775	[91, 104, 291, 304, 491, 504]	0.06997493002506998	0.13630947907513632	False	False	0.8654739419138062	A549	p>=0.05	1.0	cutting_control	EZH2
GLS-1	0.11788057812700674	[32, 163, 232, 363, 432, 563]	0.06302493697506302	0.12616587383412617	False	False	0.8990581000028255	A549	p>=0.05	1.0	cutting_control	GLS
GLS-2	0.6158075495187937	[30, 165, 230, 365, 430, 565]	1.5999984000016e-05	0.00012142845000012141	True	True	3.915679548594229	A549	p<0.05	1.0	cutting_control	GLS
GPX4-1	0.07803982563729431	[28, 167, 228, 367, 428, 567]	0.1243028756971243	0.16902116431216904	False	False	0.7720589109573572	A549	p>=0.05	1.0	cutting_control	GPX4
GPX4-2	0.07502443625870685	[26, 169, 226, 369, 426, 569]	0.13322686677313322	0.17302190490017302	False	False	0.7618989108882378	A549	p>=0.05	1.0	cutting_control	GPX4
HIF1a-1	0.14652790945242306	[24, 171, 224, 371, 424, 571]	0.03824496175503825	0.08954177092334535	True	False	1.0479743205553076	A549	p<0.05	1.0	cutting_control	HIF1a
HIF1a-2	0.06629034921260894	[22, 173, 222, 373, 422, 573]	0.16673083326916674	0.20584053490020585	False	False	0.6864690982322904	A549	p>=0.05	1.0	cutting_control	HIF1a
ITGAV-1	1.0	[37, 158, 237, 358, 437, 558]	9.99999000001e-07	1.1111100000011112e-05	True	True	4.95424294373359	A549	p<0.05	1.0	cutting_control	ITGAV
ITGAV-2	1.0	[39, 156, 239, 356, 439, 556]	9.99999000001e-07	1.1111100000011112e-05	True	True	4.95424294373359	A549	p<0.05	1.0	cutting_control	ITGAV
JAK3-1	0.125979840126209	[41, 154, 241, 354, 441, 554]	0.05350994649005351	0.1189109922001189	False	False	0.9247779970953537	A549	p>=0.05	1.0	cutting_control	JAK3
JAK3-2	0.08212479935365556	[47, 148, 247, 348, 447, 548]	0.11463288536711463	0.16145476812269668	False	False	0.7919491247638919	A549	p>=0.05	1.0	cutting_control	JAK3
KIF11-1	0.5795738927789563	[49, 146, 249, 346, 449, 546]	2.4999975000025e-05	0.0001470586764707353	True	True	3.832509347000501	A549	p<0.05	1.0	cutting_control	KIF11
KIF11-2	0.5963764397563124	[51, 144, 251, 344, 451, 544]	2.3999976000024e-05	0.0001470586764707353	True	True	3.832509347000501	A549	p<0.05	1.0	cutting_control	KIF11
KRAS-1	0.35119042596853856	[20, 179, 220, 379, 420, 579]	0.001168998831001169	0.0050826036130485605	True	True	2.2939137591500174	A549	p<0.05	1.0	cutting_control	KRAS
KRAS-2A	0.6789980373092938	[18, 181, 218, 381, 418, 581]	5.999994000006e-06	4.999995000005e-05	True	True	4.301030429958246	A549	p<0.05	1.0	cutting_control	KRAS
KRAS-2B	0.09609406536784589	[2, 197, 202, 397, 402, 597]	0.08521391478608521	0.14626087068828186	False	False	0.834871845556987	A549	p>=0.05	1.0	cutting_control	KRAS
MAPK1-1	0.059481632824018686	[16, 183, 216, 383, 416, 583]	0.20206179793820206	0.23495557899790936	False	False	0.6290142382373679	A549	p>=0.05	1.0	cutting_control	MAPK1
MAPK1-2	0.2434556914563617	[14, 185, 214, 385, 414, 585]	0.01053998946001054	0.03491286831293814	True	True	1.4570144696816891	A549	p<0.05	1.0	cutting_control	MAPK1
MCL1-2	0.04613536849597108	[10, 189, 210, 389, 410, 589]	0.3168906831093169	0.3300944615722051	False	False	0.4813617623367837	A549	p>=0.05	1.0	cutting_control	MCL1
MCL1-5	0.06311470515358499	[0, 199, 200, 399, 400, 599]	0.18165381834618166	0.21625454565021626	False	False	0.6650347549380281	A549	p>=0.05	1.0	cutting_control	MCL1
MTOR-1	0.3789595336793001	[53, 142, 253, 342, 453, 542]	0.000711999288000712	0.00355999644000356	True	True	2.4485504363213897	A549	p<0.05	1.0	cutting_control	MTOR
MTOR-2	0.28271947638495853	[55, 140, 255, 340, 455, 540]	0.003745996254003746	0.013874060200013874	True	True	1.8577964254140336	A549	p<0.05	1.0	cutting_control	MTOR
MYC-1	1.0	[8, 191, 208, 391, 408, 591]	9.99999000001e-07	1.1111100000011112e-05	True	True	4.95424294373359	A549	p<0.05	1.0	cutting_control	MYC
MYC-2	0.9638888888888889	[6, 193, 206, 393, 406, 593]	9.99999000001e-07	1.1111100000011112e-05	True	True	4.95424294373359	A549	p<0.05	1.0	cutting_control	MYC
PIK3CA-1	0.27558393392098485	[57, 138, 257, 338, 457, 538]	0.004381995618004382	0.015649984350015647	True	True	1.8054860924117975	A549	p<0.05	1.0	cutting_control	PIK3CA
PIK3CA-2	0.24261518821679617	[59, 136, 259, 336, 459, 536]	0.010822989177010823	0.03491286831293814	True	True	1.4570144696816891	A549	p<0.05	1.0	cutting_control	PIK3CA
PRDX1-1	0.060430215696010446	[43, 178, 243, 378, 443, 578]	0.1963188036811963	0.23096329844846625	False	False	0.6364570268077189	A549	p>=0.05	1.0	cutting_control	PRDX1
PRDX1-2	0.041891325813343934	[44, 177, 244, 377, 444, 577]	0.3744486255513744	0.38209043423609634	False	False	0.417833834885475	A549	p>=0.05	1.0	cutting_control	PRDX1
PTK2-1	0.665749951268244	[93, 102, 293, 302, 493, 502]	5.999994000006e-06	4.999995000005e-05	True	True	4.301030429958246	A549	p<0.05	1.0	cutting_control	PTK2
PTK2-2	0.9433333333333334	[95, 100, 295, 300, 495, 500]	9.99999000001e-07	1.1111100000011112e-05	True	True	4.95424294373359	A549	p<0.05	1.0	cutting_control	PTK2
RAC1-1	0.0999098870664118	[61, 134, 261, 334, 461, 534]	0.07958192041807959	0.1423507348422476	False	False	0.8466402865984488	A549	p>=0.05	1.0	cutting_control	RAC1
RAC1-2	0.043365704342456284	[63, 132, 263, 332, 463, 532]	0.35315364684635314	0.3640759245838692	False	False	0.43880803890751713	A549	p>=0.05	1.0	cutting_control	RAC1
RAF1-1	0.09256794815022734	[71, 152, 271, 352, 471, 552]	0.09150890849109151	0.15251484748515254	False	False	0.8166878752221591	A549	p>=0.05	1.0	cutting_control	RAF1
RAF1-2	0.06533185318603008	[72, 151, 272, 351, 472, 551]	0.17095782904217097	0.20597328800261563	False	False	0.6861890982001264	A549	p>=0.05	1.0	cutting_control	RAF1
RHOA-1	0.12222992931795595	[65, 130, 265, 330, 465, 530]	0.05803494196505803	0.12442279224387442	False	False	0.9051000566302264	A549	p>=0.05	1.0	cutting_control	RHOA
RHOA-2	0.050772780711738595	[67, 128, 267, 328, 467, 528]	0.26768773231226767	0.2974308136802974	False	False	0.5266140407969119	A549	p>=0.05	1.0	cutting_control	RHOA
SDHB-1	0.08852568425903422	[69, 126, 269, 326, 469, 526]	0.0999929000071	0.15603660866927369	False	False	0.8067734973004288	A549	p>=0.05	1.0	cutting_control	SDHB
SDHB-2	0.21925552478472368	[75, 120, 275, 320, 475, 520]	0.025623974376025625	0.07536463051772242	True	False	1.1228324256807545	A549	p<0.05	1.0	cutting_control	SDHB
SLC2A1-1	0.2095672908366112	[96, 124, 296, 324, 496, 524]	0.027444972555027446	0.07644714577507644	True	False	1.1166387247353033	A549	p<0.05	1.0	cutting_control	SLC2A1
SLC2A2-2	0.13405682934446625	[97, 123, 297, 323, 497, 523]	0.04565895434104566	0.10377035077510377	True	False	0.9839267152170749	A549	p<0.05	1.0	cutting_control	SLC2A2
SMARCB1-1	0.054647679541239336	[77, 118, 277, 318, 477, 518]	0.2348987651012349	0.2669304148877669	False	False	0.573601938519132	A549	p>=0.05	1.0	cutting_control	SMARCB1
SMARCB1-2	0.16773369038985622	[79, 116, 279, 316, 479, 516]	0.03181996818003182	0.08373675836850479	True	False	1.0770838556005122	A549	p<0.05	1.0	cutting_control	SMARCB1
STAT3-1	0.08656307833405257	[81, 114, 281, 314, 481, 514]	0.10447189552810447	0.15603660866927369	False	False	0.8067734973004288	A549	p>=0.05	1.0	cutting_control	STAT3
STAT3-2	0.07715999199143692	[83, 112, 283, 312, 483, 512]	0.12676587323412677	0.16902116431216904	False	False	0.7720589109573572	A549	p>=0.05	1.0	cutting_control	STAT3
SUZ12-1	0.24876284425900827	[85, 110, 285, 310, 485, 510]	0.00891999108000892	0.030758589931065245	True	True	1.5120335778170977	A549	p<0.05	1.0	cutting_control	SUZ12
SUZ12-2	0.36597615704982794	[87, 108, 287, 308, 487, 508]	0.000870999129000871	0.003959086950003959	True	True	2.4024049601088078	A549	p<0.05	1.0	cutting_control	SUZ12
TXN-1	0.04677244101520681	[99, 121, 299, 321, 499, 521]	0.30944369055630944	0.3257302005855889	False	False	0.48714197327540965	A549	p>=0.05	1.0	cutting_control	TXN
TXN-2	0.049966481354912766	[98, 122, 298, 322, 498, 522]	0.2754747245252755	0.29995187396116946	False	False	0.5229484204461364	A549	p>=0.05	1.0	cutting_control	TXN
XBP-1	0.08363479713923909	[74, 149, 274, 349, 474, 549]	0.11129088870911129	0.158986983870159	False	False	0.7986384295459367	A549	p>=0.05	1.0	cutting_control	XBP
XBP-2	0.08636209445200672	[73, 150, 273, 350, 473, 550]	0.10493789506210494	0.15603660866927369	False	False	0.8067734973004288	A549	p>=0.05	1.0	cutting_control	XBP
YAP1-1	0.07308205479878446	[46, 175, 246, 375, 446, 575]	0.13963486036513964	0.17675298780397422	False	False	0.7526332362251967	A549	p>=0.05	1.0	cutting_control	YAP1
YAP1-2	0.10196780181979999	[45, 176, 245, 376, 445, 576]	0.07696292303707697	0.1423507348422476	False	False	0.8466402865984488	A549	p>=0.05	1.0	cutting_control	YAP1
AKT1-1	0.07726757618697182	[1, 198, 201, 398, 401, 598]	0.1264848735151265	0.14707543431991454	False	False	0.8324598604488364	ES2	p>=0.05	1.0	cutting_control	AKT1
AKT1-2	0.05806161903592257	[3, 196, 203, 396, 403, 596]	0.21104878895121104	0.228355685622809	False	False	0.641388170814711	ES2	p>=0.05	1.0	cutting_control	AKT1
ARID1B-1	0.19387565239694102	[94, 101, 294, 301, 494, 501]	0.028432971567028432	0.05058977991869466	True	False	1.2959372099036361	ES2	p<0.05	1.0	cutting_control	ARID1B
ARID1B-2	0.03563674095494102	[92, 103, 292, 303, 492, 503]	0.49025050974949025	0.49025050974949025	False	False	0.3095819460920485	ES2	p>=0.05	1.0	cutting_control	ARID1B
ATF4-1	0.5567180772481511	[90, 105, 290, 305, 490, 505]	3.2999967000033e-05	0.00012692295000012692	True	True	3.8964598423871952	ES2	p<0.05	1.0	cutting_control	ATF4
ATF4-2	0.2870391955858081	[88, 107, 288, 307, 488, 507]	0.003436996563003437	0.008592491407508592	True	True	2.065880893485002	ES2	p<0.05	1.0	cutting_control	ATF4
ATP50-1	0.10222949001141975	[86, 109, 286, 309, 486, 509]	0.07664192335807664	0.09825887610009826	False	False	1.007628207698826	ES2	p>=0.05	1.0	cutting_control	ATP50
ATP50-2	0.10732795169507782	[84, 111, 284, 311, 484, 511]	0.07123892876107124	0.0937354325803569	False	False	1.0280962120433959	ES2	p>=0.05	1.0	cutting_control	ATP50
AURKB-2	0.40083914738930754	[80, 115, 280, 315, 480, 515]	0.000601999398000602	0.0018696951000018696	True	True	2.7282292101389105	ES2	p<0.05	1.0	cutting_control	AURKB
BCL2-1	0.04969600381735756	[78, 117, 278, 317, 478, 517]	0.2781667218332782	0.29280707561397706	False	False	0.5334184328630376	ES2	p>=0.05	1.0	cutting_control	BCL2
BCL2-2	0.07407801729818855	[76, 119, 276, 319, 476, 519]	0.1362838637161363	0.15664811921394978	False	False	0.8050748150810744	ES2	p>=0.05	1.0	cutting_control	BCL2
BCL2L2-1	0.08980627189191942	[70, 125, 270, 325, 470, 525]	0.09723390276609724	0.12029987970012031	False	False	0.91973480695442	ES2	p>=0.05	1.0	cutting_control	BCL2L2
BCL2L2-2	0.15962084039167876	[68, 127, 268, 327, 468, 527]	0.0335979664020336	0.05475639685650637	True	False	1.2615651375435422	ES2	p<0.05	1.0	cutting_control	BCL2L2
BCL2L2-4	0.039952790933191144	[12, 187, 212, 387, 412, 587]	0.4057905942094058	0.4140720349075569	False	False	0.38292409935863303	ES2	p>=0.05	1.0	cutting_control	BCL2L2
BRAF-2	0.959404761904762	[5, 194, 205, 394, 405, 594]	9.99999000001e-07	5.263152631584211e-06	True	True	5.278754035247093	ES2	p<0.05	1.0	cutting_control	BRAF
BRAF1-1	0.49704287527528085	[4, 195, 204, 395, 404, 595]	6.6999933000067e-05	0.00023928547500023928	True	True	3.6210836629356575	ES2	p<0.05	1.0	cutting_control	BRAF1
BRCA1-1	0.19583521008667162	[66, 129, 266, 329, 466, 529]	0.02825197174802825	0.05058977991869466	True	False	1.2959372099036361	ES2	p<0.05	1.0	cutting_control	BRCA1
BRCA1-2	0.07051545376469244	[64, 131, 264, 331, 464, 531]	0.14925885074114925	0.16770657386645982	False	False	0.7754499133153715	ES2	p>=0.05	1.0	cutting_control	BRCA1
BRD4-1	0.3842148811466595	[7, 192, 207, 392, 407, 592]	0.000676999323000677	0.0019342837800019343	True	True	2.713479809959396	ES2	p<0.05	1.0	cutting_control	BRD4
BRD4-2	0.6627527962898928	[9, 190, 209, 390, 409, 590]	5.999994000006e-06	2.3999976000024e-05	True	True	4.619789192582659	ES2	p<0.05	1.0	cutting_control	BRD4
CCND1-1	1.0	[62, 133, 262, 333, 462, 533]	9.99999000001e-07	5.263152631584211e-06	True	True	5.278754035247093	ES2	p<0.05	1.0	cutting_control	CCND1
CCND1-2	1.0	[60, 135, 260, 335, 460, 535]	9.99999000001e-07	5.263152631584211e-06	True	True	5.278754035247093	ES2	p<0.05	1.0	cutting_control	CCND1
CCNE1-1	0.21403919272246832	[58, 137, 258, 337, 458, 537]	0.02724197275802724	0.05058977991869466	True	False	1.2959372099036361	ES2	p<0.05	1.0	cutting_control	CCNE1
CCNE1-2	0.14369215086821827	[56, 139, 256, 339, 456, 539]	0.0395999604000396	0.06073630290006073	True	False	1.2165516476987892	ES2	p<0.05	1.0	cutting_control	CCNE1
CDK2-1	0.4106634481128097	[54, 141, 254, 341, 454, 541]	0.000577999422000578	0.0018645142645179935	True	True	2.7294342897080086	ES2	p<0.05	1.0	cutting_control	CDK2
CDK2-2	0.9588095238095238	[52, 143, 252, 343, 452, 543]	9.99999000001e-07	5.263152631584211e-06	True	True	5.278754035247093	ES2	p<0.05	1.0	cutting_control	CDK2
CDK4-1	1.0	[11, 188, 211, 388, 411, 588]	9.99999000001e-07	5.263152631584211e-06	True	True	5.278754035247093	ES2	p<0.05	1.0	cutting_control	CDK4
CDK4-2	0.6938613988941121	[13, 186, 213, 386, 413, 586]	4.999995000005e-06	2.380950000002381e-05	True	True	4.623249724692165	ES2	p<0.05	1.0	cutting_control	CDK4
CDK4-3	0.7633373635619595	[82, 113, 282, 313, 482, 513]	9.99999000001e-07	5.263152631584211e-06	True	True	5.278754035247093	ES2	p<0.05	1.0	cutting_control	CDK4
CHEK2-1	0.19181954396710477	[15, 184, 215, 384, 415, 584]	0.02861297138702861	0.05058977991869466	True	False	1.2959372099036361	ES2	p<0.05	1.0	cutting_control	CHEK2
CHEK2-2	0.07067365024765468	[17, 182, 217, 382, 417, 582]	0.14864885135114864	0.16770657386645982	False	False	0.7754499133153715	ES2	p>=0.05	1.0	cutting_control	CHEK2
COX5B-1	0.0851910160478704	[50, 145, 250, 345, 450, 545]	0.1077098922901077	0.12822606225012823	False	False	0.8920236944656932	ES2	p>=0.05	1.0	cutting_control	COX5B
COX5B-2	0.08929830537073741	[48, 147, 248, 347, 448, 547]	0.09832990167009834	0.12029987970012031	False	False	0.91973480695442	ES2	p>=0.05	1.0	cutting_control	COX5B
CSNK1A1-1	0.4899903586947197	[19, 180, 219, 380, 419, 580]	7.8999921000079e-05	0.0002724135206899276	True	True	3.5647713409027793	ES2	p<0.05	1.0	cutting_control	CSNK1A1
CSNK1A1-2	0.18122755258870274	[21, 174, 221, 374, 421, 574]	0.02984797015202985	0.05058977991869466	True	False	1.2959372099036361	ES2	p<0.05	1.0	cutting_control	CSNK1A1
CTNNB1-1	0.4706767142319284	[23, 172, 223, 372, 423, 572]	9.4999905000095e-05	0.00031666635000031666	True	True	3.4993980837250795	ES2	p<0.05	1.0	cutting_control	CTNNB1
CTNNB1-2	0.25335466334763757	[25, 170, 225, 370, 425, 570]	0.007750992249007751	0.018025563369785468	True	True	1.7441111529849198	ES2	p<0.05	1.0	cutting_control	CTNNB1
DOT1L-1	0.10566577551189028	[27, 168, 227, 368, 427, 568]	0.07288392711607289	0.09465445080009466	False	False	1.0238589600152916	ES2	p>=0.05	1.0	cutting_control	DOT1L
DOT1L-2	0.13914740361490466	[29, 166, 229, 366, 429, 566]	0.04206595793404207	0.06186170284417951	True	False	1.208578129504968	ES2	p<0.05	1.0	cutting_control	DOT1L
EGFR-1	0.19259640492043226	[31, 164, 231, 364, 431, 564]	0.02854797145202855	0.05058977991869466	True	False	1.2959372099036361	ES2	p<0.05	1.0	cutting_control	EGFR
EGFR-2	0.14266491951387059	[33, 162, 233, 362, 433, 562]	0.040085959914040084	0.06073630290006073	True	False	1.2165516476987892	ES2	p<0.05	1.0	cutting_control	EGFR
EGLN1-8	0.5313595181372659	[42, 153, 242, 353, 442, 553]	4.5999954000046e-05	0.00017037020000017035	True	True	3.768606366771678	ES2	p<0.05	1.0	cutting_control	EGLN1
EGLN1-9	1.0	[40, 155, 240, 355, 440, 555]	9.99999000001e-07	5.263152631584211e-06	True	True	5.278754035247093	ES2	p<0.05	1.0	cutting_control	EGLN1
ERBB2-1	0.16412299534179117	[38, 157, 238, 357, 438, 557]	0.03253996746003254	0.05423327910005424	True	False	1.2657341360770684	ES2	p<0.05	1.0	cutting_control	ERBB2
ERBB2-2	0.19524560404771085	[36, 159, 236, 359, 436, 559]	0.028296971703028296	0.05058977991869466	True	False	1.2959372099036361	ES2	p<0.05	1.0	cutting_control	ERBB2
ERBB3-1	0.1187802311139089	[34, 161, 234, 361, 434, 561]	0.06208893791106209	0.08390397015008391	False	False	1.0762174888318465	ES2	p>=0.05	1.0	cutting_control	ERBB3
ERBB3-2	0.06972553616790199	[35, 160, 235, 360, 435, 560]	0.15234884765115234	0.16927649739016926	False	False	0.7714033358208259	ES2	p>=0.05	1.0	cutting_control	ERBB3
EZH2-1	0.3868133853743103	[89, 106, 289, 306, 489, 506]	0.000658999341000659	0.0019342837800019343	True	True	2.713479809959396	ES2	p<0.05	1.0	cutting_control	EZH2
EZH2-2	0.29766444023721556	[91, 104, 291, 304, 491, 504]	0.002787997212002788	0.007148710800007149	True	True	2.145772271894792	ES2	p<0.05	1.0	cutting_control	EZH2
GLS-1	0.2153747106479211	[32, 163, 232, 363, 432, 563]	0.027166972833027166	0.05058977991869466	True	False	1.2959372099036361	ES2	p<0.05	1.0	cutting_control	GLS
GLS-2	0.08913753661896984	[30, 165, 230, 365, 430, 565]	0.09864590135409865	0.12029987970012031	False	False	0.91973480695442	ES2	p>=0.05	1.0	cutting_control	GLS
GPX4-1	1.0	[28, 167, 228, 367, 428, 567]	9.99999000001e-07	5.263152631584211e-06	True	True	5.278754035247093	ES2	p<0.05	1.0	cutting_control	GPX4
GPX4-2	0.7067115650721413	[26, 169, 226, 369, 426, 569]	2.999997000003e-06	1.4999985000014999e-05	True	True	4.823909175238583	ES2	p<0.05	1.0	cutting_control	GPX4
HIF1a-1	0.19378785930150713	[24, 171, 224, 371, 424, 571]	0.02844097155902844	0.05058977991869466	True	False	1.2959372099036361	ES2	p<0.05	1.0	cutting_control	HIF1a
HIF1a-2	0.1940310042996848	[22, 173, 222, 373, 422, 573]	0.028420971579028422	0.05058977991869466	True	False	1.2959372099036361	ES2	p<0.05	1.0	cutting_control	HIF1a
ITGAV-1	0.9822222222222222	[37, 158, 237, 358, 437, 558]	9.99999000001e-07	5.263152631584211e-06	True	True	5.278754035247093	ES2	p<0.05	1.0	cutting_control	ITGAV
ITGAV-2	1.0	[39, 156, 239, 356, 439, 556]	9.99999000001e-07	5.263152631584211e-06	True	True	5.278754035247093	ES2	p<0.05	1.0	cutting_control	ITGAV
JAK3-1	0.12165802868005138	[41, 154, 241, 354, 441, 554]	0.05876094123905876	0.08049444005350516	False	False	1.0942341163709324	ES2	p>=0.05	1.0	cutting_control	JAK3
JAK3-2	0.057872307704019306	[47, 148, 247, 348, 447, 548]	0.21237078762921238	0.228355685622809	False	False	0.641388170814711	ES2	p>=0.05	1.0	cutting_control	JAK3
KIF11-1	0.6489133108890025	[49, 146, 249, 346, 449, 546]	5.999994000006e-06	2.3999976000024e-05	True	True	4.619789192582659	ES2	p<0.05	1.0	cutting_control	KIF11
KIF11-2	0.7538561699446683	[51, 144, 251, 344, 451, 544]	9.99999000001e-07	5.263152631584211e-06	True	True	5.278754035247093	ES2	p<0.05	1.0	cutting_control	KIF11
KRAS-1	0.14536908855424438	[20, 179, 220, 379, 420, 579]	0.03876596123403877	0.06057181442818558	True	False	1.2177294168543393	ES2	p<0.05	1.0	cutting_control	KRAS
KRAS-2A	0.14689367958428443	[18, 181, 218, 381, 418, 581]	0.03808296191703808	0.060449145900060446	True	False	1.2186098310068687	ES2	p<0.05	1.0	cutting_control	KRAS
KRAS-2B	0.04900458131910431	[2, 197, 202, 397, 402, 597]	0.28523171476828524	0.29711636955029713	False	False	0.5270734201939066	ES2	p>=0.05	1.0	cutting_control	KRAS
MAPK1-1	0.971031746031746	[16, 183, 216, 383, 416, 583]	9.99999000001e-07	5.263152631584211e-06	True	True	5.278754035247093	ES2	p<0.05	1.0	cutting_control	MAPK1
MAPK1-2	1.0	[14, 185, 214, 385, 414, 585]	9.99999000001e-07	5.263152631584211e-06	True	True	5.278754035247093	ES2	p<0.05	1.0	cutting_control	MAPK1
MCL1-2	0.09325515644564074	[10, 189, 210, 389, 410, 589]	0.0901969098030902	0.11417330354821544	False	False	0.9424354326670745	ES2	p>=0.05	1.0	cutting_control	MCL1
MCL1-5	0.1400816175067091	[0, 199, 200, 399, 400, 599]	0.04152095847904152	0.06186170284417951	True	False	1.208578129504968	ES2	p<0.05	1.0	cutting_control	MCL1
MTOR-1	0.3959489972857269	[53, 142, 253, 342, 453, 542]	0.000616999383000617	0.0018696951000018696	True	True	2.7282292101389105	ES2	p<0.05	1.0	cutting_control	MTOR
MTOR-2	0.6803468528296285	[55, 140, 255, 340, 455, 540]	5.999994000006e-06	2.3999976000024e-05	True	True	4.619789192582659	ES2	p<0.05	1.0	cutting_control	MTOR
MYC-1	1.0	[8, 191, 208, 391, 408, 591]	9.99999000001e-07	5.263152631584211e-06	True	True	5.278754035247093	ES2	p<0.05	1.0	cutting_control	MYC
MYC-2	1.0	[6, 193, 206, 393, 406, 593]	9.99999000001e-07	5.263152631584211e-06	True	True	5.278754035247093	ES2	p<0.05	1.0	cutting_control	MYC
PIK3CA-1	0.05656342372602858	[57, 138, 257, 338, 457, 538]	0.22117277882722117	0.23529019024172465	False	False	0.6283961791252861	ES2	p>=0.05	1.0	cutting_control	PIK3CA
PIK3CA-2	0.13591666005753342	[59, 136, 259, 336, 459, 536]	0.04425395574604425	0.06321993678006323	True	False	1.1991459427907039	ES2	p<0.05	1.0	cutting_control	PIK3CA
PRDX1-1	0.04783431381092721	[43, 178, 243, 378, 443, 578]	0.29745370254629744	0.3066533015941211	False	False	0.5133523551037037	ES2	p>=0.05	1.0	cutting_control	PRDX1
PRDX1-2	0.11572845061079935	[44, 177, 244, 377, 444, 577]	0.06492793507206493	0.08657058009608658	False	False	1.0626296723327129	ES2	p>=0.05	1.0	cutting_control	PRDX1
PTK2-1	0.22580141724259353	[93, 102, 293, 302, 493, 502]	0.02037997962002038	0.04528884360004529	True	True	1.3440087683992008	ES2	p<0.05	1.0	cutting_control	PTK2
PTK2-2	0.3598487755880328	[95, 100, 295, 300, 495, 500]	0.00097999902000098	0.002648646000002649	True	True	2.576976082668765	ES2	p<0.05	1.0	cutting_control	PTK2
RAC1-1	0.13211348076943843	[61, 134, 261, 334, 461, 534]	0.04728395271604728	0.06659711650147505	True	False	1.1765445743523433	ES2	p<0.05	1.0	cutting_control	RAC1
RAC1-2	0.13656667122210328	[63, 132, 263, 332, 463, 532]	0.04376195623804376	0.06321993678006323	True	False	1.1991459427907039	ES2	p<0.05	1.0	cutting_control	RAC1
RAF1-1	0.13071106353796838	[71, 152, 271, 352, 471, 552]	0.048538951461048536	0.06741521036256741	True	False	1.1712421059680915	ES2	p<0.05	1.0	cutting_control	RAF1
RAF1-2	0.08751738168973815	[72, 151, 272, 351, 472, 551]	0.10226189773810226	0.12320710570855695	False	False	0.9093642444359911	ES2	p>=0.05	1.0	cutting_control	RAF1
RHOA-1	0.8609399055051229	[65, 130, 265, 330, 465, 530]	9.99999000001e-07	5.263152631584211e-06	True	True	5.278754035247093	ES2	p<0.05	1.0	cutting_control	RHOA
RHOA-2	0.871276455026455	[67, 128, 267, 328, 467, 528]	9.99999000001e-07	5.263152631584211e-06	True	True	5.278754035247093	ES2	p<0.05	1.0	cutting_control	RHOA
SDHB-1	0.18345801810927564	[69, 126, 269, 326, 469, 526]	0.029544970455029546	0.05058977991869466	True	False	1.2959372099036361	ES2	p<0.05	1.0	cutting_control	SDHB
SDHB-2	0.21288097106351603	[75, 120, 275, 320, 475, 520]	0.027307972692027307	0.05058977991869466	True	False	1.2959372099036361	ES2	p<0.05	1.0	cutting_control	SDHB
SLC2A1-1	0.6708626787669525	[96, 124, 296, 324, 496, 524]	5.999994000006e-06	2.3999976000024e-05	True	True	4.619789192582659	ES2	p<0.05	1.0	cutting_control	SLC2A1
SLC2A2-2	0.7599065055315055	[97, 123, 297, 323, 497, 523]	9.99999000001e-07	5.263152631584211e-06	True	True	5.278754035247093	ES2	p<0.05	1.0	cutting_control	SLC2A2
SMARCB1-1	0.23501203926039657	[77, 118, 277, 318, 477, 518]	0.01419098580901419	0.03225224047503225	True	True	1.4914401107296176	ES2	p<0.05	1.0	cutting_control	SMARCB1
SMARCB1-2	0.2691809443625235	[79, 116, 279, 316, 479, 516]	0.005070994929005071	0.012368280314646516	True	True	1.907690680466127	ES2	p<0.05	1.0	cutting_control	SMARCB1
STAT3-1	0.037254540698006794	[81, 114, 281, 314, 481, 514]	0.456006543993456	0.46061267070046064	False	False	0.33666411947729247	ES2	p>=0.05	1.0	cutting_control	STAT3
STAT3-2	0.05861544173165741	[83, 112, 283, 312, 483, 512]	0.20747279252720746	0.22799207970022797	False	False	0.6420802398514434	ES2	p>=0.05	1.0	cutting_control	STAT3
SUZ12-1	0.18937560727995192	[85, 110, 285, 310, 485, 510]	0.028851971148028854	0.05058977991869466	True	False	1.2959372099036361	ES2	p<0.05	1.0	cutting_control	SUZ12
SUZ12-2	0.3431362496058567	[87, 108, 287, 308, 487, 508]	0.001303998696001304	0.003431575515792905	True	True	2.4645064395151737	ES2	p<0.05	1.0	cutting_control	SUZ12
TXN-1	0.1582466461421398	[99, 121, 299, 321, 499, 521]	0.03394896605103395	0.05475639685650637	True	False	1.2615651375435422	ES2	p<0.05	1.0	cutting_control	TXN
TXN-2	0.08098729559048261	[98, 122, 298, 322, 498, 522]	0.11711788288211712	0.1377857445671966	False	False	0.86079571258847	ES2	p>=0.05	1.0	cutting_control	TXN
XBP-1	0.1955619953055268	[74, 149, 274, 349, 474, 549]	0.028272971727028272	0.05058977991869466	True	False	1.2959372099036361	ES2	p<0.05	1.0	cutting_control	XBP
XBP-2	0.26788170686693485	[73, 150, 273, 350, 473, 550]	0.00522999477000523	0.012452368500012452	True	True	1.904748035824891	ES2	p<0.05	1.0	cutting_control	XBP
YAP1-1	0.37186873970795525	[46, 175, 246, 375, 446, 575]	0.000785999214000786	0.002183331150002183	True	True	2.660880389022144	ES2	p<0.05	1.0	cutting_control	YAP1
YAP1-2	1.0	[45, 176, 245, 376, 445, 576]	9.99999000001e-07	5.263152631584211e-06	True	True	5.278754035247093	ES2	p<0.05	1.0	cutting_control	YAP1
AKT1-1	0.27746997061274015	[1, 198, 201, 398, 401, 598]	0.004206995793004207	0.01026096534879075	True	True	1.988811778997004	HCC44	p<0.05	1.0	cutting_control	AKT1
AKT1-2	0.12503534876427835	[3, 196, 203, 396, 403, 596]	0.0546049453950546	0.07280659386007281	False	False	1.1378292862451618	HCC44	p>=0.05	1.0	cutting_control	AKT1
ARID1B-1	0.10340020372254037	[94, 101, 294, 301, 494, 501]	0.07528192471807528	0.09007520404244303	False	False	1.0453947454206953	HCC44	p>=0.05	1.0	cutting_control	ARID1B
ARID1B-2	0.10736700809153203	[92, 103, 292, 303, 492, 503]	0.07119092880907119	0.08789003556675454	False	False	1.056060359780348	HCC44	p>=0.05	1.0	cutting_control	ARID1B
ATF4-1	0.8652116402116402	[90, 105, 290, 305, 490, 505]	9.99999000001e-07	5.555550000005556e-06	True	True	5.255272939397571	HCC44	p<0.05	1.0	cutting_control	ATF4
ATF4-2	0.16758532247334443	[88, 107, 288, 307, 488, 507]	0.03183996816003184	0.04814423757004815	True	True	1.3174556865517677	HCC44	p<0.05	1.0	cutting_control	ATF4
ATP50-1	0.506530301018765	[86, 109, 286, 309, 486, 509]	5.4999945000055e-05	0.00021999978000022	True	True	3.6575777534720584	HCC44	p<0.05	1.0	cutting_control	ATP50
ATP50-2	0.2076816402610838	[84, 111, 284, 311, 484, 511]	0.02751997248002752	0.04814423757004815	True	True	1.3174556865517677	HCC44	p<0.05	1.0	cutting_control	ATP50
AURKB-2	0.20251502778232652	[80, 115, 280, 315, 480, 515]	0.027784972215027785	0.04814423757004815	True	True	1.3174556865517677	HCC44	p<0.05	1.0	cutting_control	AURKB
BCL2-1	0.09010051590137652	[78, 117, 278, 317, 478, 517]	0.09660790339209661	0.10854820605853552	False	False	0.9643773495961738	HCC44	p>=0.05	1.0	cutting_control	BCL2
BCL2-2	0.16899412062119087	[76, 119, 276, 319, 476, 519]	0.0316019683980316	0.04814423757004815	True	True	1.3174556865517677	HCC44	p<0.05	1.0	cutting_control	BCL2
BCL2L2-1	0.19510815840923476	[70, 125, 270, 325, 470, 525]	0.028307971692028307	0.04814423757004815	True	True	1.3174556865517677	HCC44	p<0.05	1.0	cutting_control	BCL2L2
BCL2L2-2	0.08185892529137927	[68, 127, 268, 327, 468, 527]	0.11522488477511522	0.1225796646543779	False	False	0.9115815710974055	HCC44	p>=0.05	1.0	cutting_control	BCL2L2
BCL2L2-4	0.45735395691319863	[12, 187, 212, 387, 412, 587]	0.000125999874000126	0.00044999955000044994	True	True	3.346787920518921	HCC44	p<0.05	1.0	cutting_control	BCL2L2
BRAF-2	0.1804242417020211	[5, 194, 205, 394, 405, 594]	0.029943970056029945	0.04814423757004815	True	True	1.3174556865517677	HCC44	p<0.05	1.0	cutting_control	BRAF
BRAF1-1	0.13517301092690362	[4, 195, 204, 395, 404, 595]	0.044796955203044796	0.060536425950060535	True	False	1.2179832232206458	HCC44	p<0.05	1.0	cutting_control	BRAF1
BRCA1-1	0.18812399253979592	[66, 129, 266, 329, 466, 529]	0.028972971027028973	0.04814423757004815	True	True	1.3174556865517677	HCC44	p<0.05	1.0	cutting_control	BRCA1
BRCA1-2	0.09959244084255924	[64, 131, 264, 331, 464, 531]	0.08000191999808	0.09302548836986047	False	False	1.031398041319556	HCC44	p>=0.05	1.0	cutting_control	BRCA1
BRD4-1	0.9700000000000001	[7, 192, 207, 392, 407, 592]	9.99999000001e-07	5.555550000005556e-06	True	True	5.255272939397571	HCC44	p<0.05	1.0	cutting_control	BRD4
BRD4-2	1.0	[9, 190, 209, 390, 409, 590]	9.99999000001e-07	5.555550000005556e-06	True	True	5.255272939397571	HCC44	p<0.05	1.0	cutting_control	BRD4
CCND1-1	0.14664233849096645	[62, 133, 262, 333, 462, 533]	0.03819096180903819	0.05231638603977835	True	False	1.2813622642478435	HCC44	p<0.05	1.0	cutting_control	CCND1
CCND1-2	0.22100382392279025	[60, 135, 260, 335, 460, 535]	0.024383975616024383	0.04814423757004815	True	True	1.3174556865517677	HCC44	p<0.05	1.0	cutting_control	CCND1
CCNE1-1	1.0	[58, 137, 258, 337, 458, 537]	9.99999000001e-07	5.555550000005556e-06	True	True	5.255272939397571	HCC44	p<0.05	1.0	cutting_control	CCNE1
CCNE1-2	0.37625216827298597	[56, 139, 256, 339, 456, 539]	0.00073999926000074	0.002220586014708103	True	True	2.6535323997073315	HCC44	p<0.05	1.0	cutting_control	CCNE1
CDK2-1	0.8839924085576261	[54, 141, 254, 341, 454, 541]	9.99999000001e-07	5.555550000005556e-06	True	True	5.255272939397571	HCC44	p<0.05	1.0	cutting_control	CDK2
CDK2-2	1.0	[52, 143, 252, 343, 452, 543]	9.99999000001e-07	5.555550000005556e-06	True	True	5.255272939397571	HCC44	p<0.05	1.0	cutting_control	CDK2
CDK4-1	0.2684639657745129	[11, 188, 211, 388, 411, 588]	0.005152994847005153	0.012034871686058546	True	True	1.9195585357448959	HCC44	p<0.05	1.0	cutting_control	CDK4
CDK4-2	0.17084726806761608	[13, 186, 213, 386, 413, 586]	0.031275968724031274	0.04814423757004815	True	True	1.3174556865517677	HCC44	p<0.05	1.0	cutting_control	CDK4
CDK4-3	0.11356245259343249	[82, 113, 282, 313, 482, 513]	0.0664039335960664	0.083004916995083	False	False	1.080896180387994	HCC44	p>=0.05	1.0	cutting_control	CDK4
CHEK2-1	0.12234419564462228	[15, 184, 215, 384, 415, 584]	0.05790994209005791	0.07554018420007554	False	False	1.1218219605069206	HCC44	p>=0.05	1.0	cutting_control	CHEK2
CHEK2-2	0.16807903736846408	[17, 182, 217, 382, 417, 582]	0.03176096823903176	0.04814423757004815	True	True	1.3174556865517677	HCC44	p<0.05	1.0	cutting_control	CHEK2
COX5B-1	0.17275487485755145	[50, 145, 250, 345, 450, 545]	0.030951969048030954	0.04814423757004815	True	True	1.3174556865517677	HCC44	p<0.05	1.0	cutting_control	COX5B
COX5B-2	0.3560221353968552	[48, 147, 248, 347, 448, 547]	0.001051998948001052	0.003005711280003006	True	True	2.52205273882682	HCC44	p<0.05	1.0	cutting_control	COX5B
CSNK1A1-1	0.8908045778697952	[19, 180, 219, 380, 419, 580]	9.99999000001e-07	5.555550000005556e-06	True	True	5.255272939397571	HCC44	p<0.05	1.0	cutting_control	CSNK1A1
CSNK1A1-2	0.3115272199847328	[21, 174, 221, 374, 421, 574]	0.002185997814002186	0.005743584000005743	True	True	2.2408170229866013	HCC44	p<0.05	1.0	cutting_control	CSNK1A1
CTNNB1-1	0.17095124983460455	[23, 172, 223, 372, 423, 572]	0.031262968737031264	0.04814423757004815	True	True	1.3174556865517677	HCC44	p<0.05	1.0	cutting_control	CTNNB1
CTNNB1-2	0.17778364054793716	[25, 170, 225, 370, 425, 570]	0.03026996973003027	0.04814423757004815	True	True	1.3174556865517677	HCC44	p<0.05	1.0	cutting_control	CTNNB1
DOT1L-1	0.24239311639806685	[27, 168, 227, 368, 427, 568]	0.010892989107010894	0.024206642460024207	True	True	1.6160654444370537	HCC44	p<0.05	1.0	cutting_control	DOT1L
DOT1L-2	0.4218151456386751	[29, 166, 229, 366, 429, 566]	0.000410999589000411	0.0014172399620703828	True	True	2.848556610317152	HCC44	p<0.05	1.0	cutting_control	DOT1L
EGFR-1	0.2683308293180835	[31, 164, 231, 364, 431, 564]	0.005174994825005175	0.012034871686058546	True	True	1.9195585357448959	HCC44	p<0.05	1.0	cutting_control	EGFR
EGFR-2	0.2038924846930046	[33, 162, 233, 362, 433, 562]	0.02769097230902769	0.04814423757004815	True	True	1.3174556865517677	HCC44	p<0.05	1.0	cutting_control	EGFR
EGLN1-8	0.48416464236808904	[42, 153, 242, 353, 442, 553]	8.0999919000081e-05	0.0003115381500003115	True	True	3.5064887633864332	HCC44	p<0.05	1.0	cutting_control	EGLN1
EGLN1-9	0.8906746031746032	[40, 155, 240, 355, 440, 555]	9.99999000001e-07	5.555550000005556e-06	True	True	5.255272939397571	HCC44	p<0.05	1.0	cutting_control	EGLN1
ERBB2-1	0.06489140836710652	[38, 157, 238, 357, 438, 557]	0.17294582705417294	0.1764753337287479	False	False	0.75331598814645	HCC44	p>=0.05	1.0	cutting_control	ERBB2
ERBB2-2	0.048068922803337744	[36, 159, 236, 359, 436, 559]	0.29492470507529495	0.29492470507529495	False	False	0.5302888462054716	HCC44	p>=0.05	1.0	cutting_control	ERBB2
ERBB3-1	0.1492337494985124	[34, 161, 234, 361, 434, 561]	0.03708796291203709	0.05151105960005151	True	False	1.2880995164420312	HCC44	p<0.05	1.0	cutting_control	ERBB3
ERBB3-2	0.09716204615417906	[35, 160, 235, 360, 435, 560]	0.0834959165040835	0.09597231782078564	False	False	1.0178540164536882	HCC44	p>=0.05	1.0	cutting_control	ERBB3
EZH2-1	0.4654295647020105	[89, 106, 289, 306, 489, 506]	0.000101999898000102	0.00037777740000037775	True	True	3.4227640266913344	HCC44	p<0.05	1.0	cutting_control	EZH2
EZH2-2	0.11428760742342936	[91, 104, 291, 304, 491, 504]	0.06591893408106592	0.083004916995083	False	False	1.080896180387994	HCC44	p>=0.05	1.0	cutting_control	EZH2
GLS-1	0.20804425125473522	[32, 163, 232, 363, 432, 563]	0.02751097248902751	0.04814423757004815	True	True	1.3174556865517677	HCC44	p<0.05	1.0	cutting_control	GLS
GLS-2	0.10417974389795497	[30, 165, 230, 365, 430, 565]	0.07442592557407443	0.09007520404244303	False	False	1.0453947454206953	HCC44	p>=0.05	1.0	cutting_control	GLS
GPX4-1	0.1592487095454338	[28, 167, 228, 367, 428, 567]	0.0337009662990337	0.04814423757004815	True	True	1.3174556865517677	HCC44	p<0.05	1.0	cutting_control	GPX4
GPX4-2	0.23142245467040476	[26, 169, 226, 369, 426, 569]	0.016262983737016262	0.03460209305748141	True	True	1.4608976302297254	HCC44	p<0.05	1.0	cutting_control	GPX4
HIF1a-1	0.16076856625963065	[24, 171, 224, 371, 424, 571]	0.033316966683033314	0.04814423757004815	True	True	1.3174556865517677	HCC44	p<0.05	1.0	cutting_control	HIF1a
HIF1a-2	0.17995070921953768	[22, 173, 222, 373, 422, 573]	0.03000796999203001	0.04814423757004815	True	True	1.3174556865517677	HCC44	p<0.05	1.0	cutting_control	HIF1a
ITGAV-1	1.0	[37, 158, 237, 358, 437, 558]	9.99999000001e-07	5.555550000005556e-06	True	True	5.255272939397571	HCC44	p<0.05	1.0	cutting_control	ITGAV
ITGAV-2	1.0	[39, 156, 239, 356, 439, 556]	9.99999000001e-07	5.555550000005556e-06	True	True	5.255272939397571	HCC44	p<0.05	1.0	cutting_control	ITGAV
JAK3-1	0.23448136193503158	[41, 154, 241, 354, 441, 554]	0.014465985534014465	0.03144779463916188	True	True	1.5024098052147417	HCC44	p<0.05	1.0	cutting_control	JAK3
JAK3-2	0.2070805597873191	[47, 148, 247, 348, 447, 548]	0.02754197245802754	0.04814423757004815	True	True	1.3174556865517677	HCC44	p<0.05	1.0	cutting_control	JAK3
KIF11-1	1.0	[49, 146, 249, 346, 449, 546]	9.99999000001e-07	5.555550000005556e-06	True	True	5.255272939397571	HCC44	p<0.05	1.0	cutting_control	KIF11
KIF11-2	1.0	[51, 144, 251, 344, 451, 544]	9.99999000001e-07	5.555550000005556e-06	True	True	5.255272939397571	HCC44	p<0.05	1.0	cutting_control	KIF11
KRAS-1	0.5556309380134928	[20, 179, 220, 379, 420, 579]	3.2999967000033e-05	0.00014166652500014165	True	True	3.8487327589636156	HCC44	p<0.05	1.0	cutting_control	KRAS
KRAS-2A	0.8815323565323565	[18, 181, 218, 381, 418, 581]	9.99999000001e-07	5.555550000005556e-06	True	True	5.255272939397571	HCC44	p<0.05	1.0	cutting_control	KRAS
KRAS-2B	0.0687865619189194	[2, 197, 202, 397, 402, 597]	0.15623384376615623	0.16445667764858551	False	False	0.7839484875990559	HCC44	p>=0.05	1.0	cutting_control	KRAS
MAPK1-1	0.08940747652074837	[16, 183, 216, 383, 416, 583]	0.09806290193709806	0.10895877993010895	False	False	0.9627377684322797	HCC44	p>=0.05	1.0	cutting_control	MAPK1
MAPK1-2	0.21587148256670638	[14, 185, 214, 385, 414, 585]	0.027093972906027095	0.04814423757004815	True	True	1.3174556865517677	HCC44	p<0.05	1.0	cutting_control	MAPK1
MCL1-2	0.06825815257557198	[10, 189, 210, 389, 410, 589]	0.15841584158415842	0.16501650165016502	False	False	0.7824726241662863	HCC44	p>=0.05	1.0	cutting_control	MCL1
MCL1-5	0.18834118263616725	[0, 199, 200, 399, 400, 599]	0.028952971047028955	0.04814423757004815	True	True	1.3174556865517677	HCC44	p<0.05	1.0	cutting_control	MCL1
MTOR-1	0.296032441978733	[53, 142, 253, 342, 453, 542]	0.002885997114002886	0.0072149927850072145	True	True	2.1417640988647517	HCC44	p<0.05	1.0	cutting_control	MTOR
MTOR-2	0.6343998972872064	[55, 140, 255, 340, 455, 540]	8.999991000009e-06	4.090905000004091e-05	True	True	4.388180605677146	HCC44	p<0.05	1.0	cutting_control	MTOR
MYC-1	1.0	[8, 191, 208, 391, 408, 591]	9.99999000001e-07	5.555550000005556e-06	True	True	5.255272939397571	HCC44	p<0.05	1.0	cutting_control	MYC
MYC-2	1.0	[6, 193, 206, 393, 406, 593]	9.99999000001e-07	5.555550000005556e-06	True	True	5.255272939397571	HCC44	p<0.05	1.0	cutting_control	MYC
PIK3CA-1	0.37468966083890914	[57, 138, 257, 338, 457, 538]	0.000754999245000755	0.002220586014708103	True	True	2.6535323997073315	HCC44	p<0.05	1.0	cutting_control	PIK3CA
PIK3CA-2	0.3839579099118393	[59, 136, 259, 336, 459, 536]	0.000678999321000679	0.0021218728781271217	True	True	2.673280638333669	HCC44	p<0.05	1.0	cutting_control	PIK3CA
PRDX1-1	0.12212730955056611	[43, 178, 243, 378, 443, 578]	0.05816594183405817	0.07554018420007554	False	False	1.1218219605069206	HCC44	p>=0.05	1.0	cutting_control	PRDX1
PRDX1-2	0.048404884159092866	[44, 177, 244, 377, 444, 577]	0.2913017086982913	0.29424415020029426	False	False	0.5312921625065707	HCC44	p>=0.05	1.0	cutting_control	PRDX1
PTK2-1	0.7035581750351572	[93, 102, 293, 302, 493, 502]	3.999996000004e-06	1.999998000002e-05	True	True	4.698970438630283	HCC44	p<0.05	1.0	cutting_control	PTK2
PTK2-2	0.9488843813387424	[95, 100, 295, 300, 495, 500]	9.99999000001e-07	5.555550000005556e-06	True	True	5.255272939397571	HCC44	p<0.05	1.0	cutting_control	PTK2
RAC1-1	0.3455869706932229	[61, 134, 261, 334, 461, 534]	0.001270998729001271	0.0035305520250035307	True	True	2.4521573845075437	HCC44	p<0.05	1.0	cutting_control	RAC1
RAC1-2	0.16090909167699635	[63, 132, 263, 332, 463, 532]	0.033275966724033275	0.04814423757004815	True	True	1.3174556865517677	HCC44	p<0.05	1.0	cutting_control	RAC1
RAF1-1	0.08399118328345728	[71, 152, 271, 352, 471, 552]	0.11051888948111052	0.11883751557108657	False	False	0.9250464361770766	HCC44	p>=0.05	1.0	cutting_control	RAF1
RAF1-2	0.11454960308665313	[72, 151, 272, 351, 472, 551]	0.06573793426206574	0.083004916995083	False	False	1.080896180387994	HCC44	p>=0.05	1.0	cutting_control	RAF1
RHOA-1	0.865026455026455	[65, 130, 265, 330, 465, 530]	9.99999000001e-07	5.555550000005556e-06	True	True	5.255272939397571	HCC44	p<0.05	1.0	cutting_control	RHOA
RHOA-2	0.971031746031746	[67, 128, 267, 328, 467, 528]	9.99999000001e-07	5.555550000005556e-06	True	True	5.255272939397571	HCC44	p<0.05	1.0	cutting_control	RHOA
SDHB-1	0.3250325425505586	[69, 126, 269, 326, 469, 526]	0.001695998304001696	0.004583779200004584	True	True	2.3387763104405646	HCC44	p<0.05	1.0	cutting_control	SDHB
SDHB-2	0.7339814814814815	[75, 120, 275, 320, 475, 520]	1.999998000002e-06	1.0526305263168422e-05	True	True	4.977724039583112	HCC44	p<0.05	1.0	cutting_control	SDHB
SLC2A1-1	0.41242354922188484	[96, 124, 296, 324, 496, 524]	0.00056999943000057	0.0018999981000019002	True	True	2.7212468333414357	HCC44	p<0.05	1.0	cutting_control	SLC2A1
SLC2A2-2	0.39817766095704177	[97, 123, 297, 323, 497, 523]	0.000608999391000609	0.0019645141645180937	True	True	2.706744835495662	HCC44	p<0.05	1.0	cutting_control	SLC2A2
SMARCB1-1	0.5507098949619693	[77, 118, 277, 318, 477, 518]	3.3999966000033997e-05	0.00014166652500014165	True	True	3.8487327589636156	HCC44	p<0.05	1.0	cutting_control	SMARCB1
SMARCB1-2	0.2586747882922249	[79, 116, 279, 316, 479, 516]	0.006638993361006639	0.015088621275015089	True	True	1.8213504421335318	HCC44	p<0.05	1.0	cutting_control	SMARCB1
STAT3-1	0.151648943368054	[81, 114, 281, 314, 481, 514]	0.036132963867036134	0.05089149840427625	True	False	1.2933547619557737	HCC44	p<0.05	1.0	cutting_control	STAT3
STAT3-2	0.08795099584447086	[83, 112, 283, 312, 483, 512]	0.10124289875710124	0.11125593270011125	False	False	0.9536768210641259	HCC44	p>=0.05	1.0	cutting_control	STAT3
SUZ12-1	0.30974580022791626	[85, 110, 285, 310, 485, 510]	0.00223999776000224	0.005743584000005743	True	True	2.2408170229866013	HCC44	p<0.05	1.0	cutting_control	SUZ12
SUZ12-2	0.6833595352016405	[87, 108, 287, 308, 487, 508]	4.999995000005e-06	2.380950000002381e-05	True	True	4.623249724692165	HCC44	p<0.05	1.0	cutting_control	SUZ12
TXN-1	0.10228022637832042	[99, 121, 299, 321, 499, 521]	0.07656392343607657	0.09007520404244303	False	False	1.0453947454206953	HCC44	p>=0.05	1.0	cutting_control	TXN
TXN-2	0.08580448848660527	[98, 122, 298, 322, 498, 522]	0.10624589375410624	0.11548466712402852	False	False	0.9374756731351486	HCC44	p>=0.05	1.0	cutting_control	TXN
XBP-1	0.10286052783776878	[74, 149, 274, 349, 474, 549]	0.0758919241080759	0.09007520404244303	False	False	1.0453947454206953	HCC44	p>=0.05	1.0	cutting_control	XBP
XBP-2	0.16085262674553844	[73, 150, 273, 350, 473, 550]	0.03329096670903329	0.04814423757004815	True	True	1.3174556865517677	HCC44	p<0.05	1.0	cutting_control	XBP
YAP1-1	0.0915882740462875	[46, 175, 246, 375, 446, 575]	0.09342890657109343	0.10616921201260617	False	False	0.9740014059624696	HCC44	p>=0.05	1.0	cutting_control	YAP1
YAP1-2	0.0654354687066059	[45, 176, 245, 376, 445, 576]	0.17048082951917048	0.1757534324939902	False	False	0.7550961843812988	HCC44	p>=0.05	1.0	cutting_control	YAP1
AKT1-1	0.060463811884372276	[1, 198, 201, 398, 401, 598]	0.24573675426324573	0.27610871265533227	False	False	0.5589198889115055	A549	p>=0.05		perturbation_control	AKT1
AKT1-2	0.06858761521119322	[3, 196, 203, 396, 403, 596]	0.19613780386219615	0.23349738555023353	False	False	0.6317179778279054	A549	p>=0.05		perturbation_control	AKT1
ARID1B-1	0.09709624178397863	[94, 101, 294, 301, 494, 501]	0.10375189624810376	0.15036506702623734	False	False	0.8228530477862622	A549	p>=0.05		perturbation_control	ARID1B
ARID1B-2	0.13184398275816003	[92, 103, 292, 303, 492, 503]	0.05931894068105932	0.10984989015010985	False	False	0.9592003730377356	A549	p>=0.05		perturbation_control	ARID1B
ATF4-1	0.5764792905466279	[90, 105, 290, 305, 490, 505]	2.4999975000025e-05	0.0001923075000001923	True	True	3.716003777929064	A549	p<0.05		perturbation_control	ATF4
ATF4-2	0.8476190476190477	[88, 107, 288, 307, 488, 507]	9.99999000001e-07	1.1111100000011112e-05	True	True	4.95424294373359	A549	p<0.05		perturbation_control	ATF4
ATP50-1	0.1770001904722962	[86, 109, 286, 309, 486, 509]	0.03596496403503596	0.08421078535443204	True	False	1.0746322823727037	A549	p<0.05		perturbation_control	ATP50
ATP50-2	0.2768382018064114	[84, 111, 284, 311, 484, 511]	0.005761994238005762	0.016947041876487535	True	True	1.7709060973921258	A549	p<0.05		perturbation_control	ATP50
AURKB-2	0.04532439035829705	[80, 115, 280, 315, 480, 515]	0.40727859272140726	0.42424853408479923	False	False	0.37237964963487713	A549	p>=0.05		perturbation_control	AURKB
BCL2-1	0.05858222480489614	[78, 117, 278, 317, 478, 517]	0.26015973984026014	0.289066377600289	False	False	0.5390024198196155	A549	p>=0.05		perturbation_control	BCL2
BCL2-2	0.11608637189698373	[76, 119, 276, 319, 476, 519]	0.0782039217960782	0.13206804975013206	False	False	0.879202235341679	A549	p>=0.05		perturbation_control	BCL2
BCL2L2-1	0.04148241615209271	[70, 125, 270, 325, 470, 525]	0.47258652741347257	0.47736012870047734	False	False	0.3211538580743414	A549	p>=0.05		perturbation_control	BCL2L2
BCL2L2-2	0.04483465676126033	[68, 127, 268, 327, 468, 527]	0.4147795852204148	0.4276078198148606	False	False	0.3689543612944326	A549	p>=0.05		perturbation_control	BCL2L2
BCL2L2-4	0.09162940279760294	[12, 187, 212, 387, 412, 587]	0.11628188371811628	0.15929025166865243	False	False	0.7978108015752393	A549	p>=0.05		perturbation_control	BCL2L2
BRAF-2	0.07625695568917105	[5, 194, 205, 394, 405, 594]	0.16127483872516127	0.20676261375020674	False	False	0.6845279864186579	A549	p>=0.05		perturbation_control	BRAF
BRAF1-1	0.07675911656548612	[4, 195, 204, 395, 404, 595]	0.15933684066315934	0.20676261375020674	False	False	0.6845279864186579	A549	p>=0.05		perturbation_control	BRAF1
BRCA1-1	0.11267951059077874	[66, 129, 266, 329, 466, 529]	0.08127091872908127	0.13206804975013206	False	False	0.879202235341679	A549	p>=0.05		perturbation_control	BRCA1
BRCA1-2	0.17457715145989602	[64, 131, 264, 331, 464, 531]	0.036427963572036426	0.08421078535443204	True	False	1.0746322823727037	A549	p<0.05		perturbation_control	BRCA1
BRD4-1	0.06798923498432306	[7, 192, 207, 392, 407, 592]	0.19924280075719925	0.2344032950084697	False	False	0.6300362877310017	A549	p>=0.05		perturbation_control	BRD4
BRD4-2	0.5460690151461373	[9, 190, 209, 390, 409, 590]	3.7999962000038e-05	0.00026666640000026667	True	True	3.5740317020219834	A549	p<0.05		perturbation_control	BRD4
CCND1-1	0.39659962833414036	[62, 133, 262, 333, 462, 533]	0.000911999088000912	0.003965213426090922	True	True	2.4017334319834416	A549	p<0.05		perturbation_control	CCND1
CCND1-2	0.7721783771783772	[60, 135, 260, 335, 460, 535]	9.99999000001e-07	1.1111100000011112e-05	True	True	4.95424294373359	A549	p<0.05		perturbation_control	CCND1
CCNE1-1	0.5267837717837718	[58, 137, 258, 337, 458, 537]	4.8999951000049e-05	0.0003062496937503062	True	True	3.5139243369216757	A549	p<0.05		perturbation_control	CCNE1
CCNE1-2	0.4527481995129054	[56, 139, 256, 339, 456, 539]	0.000255999744000256	0.001347367073685558	True	True	2.8705140699352443	A549	p<0.05		perturbation_control	CCNE1
CDK2-1	0.17676920418349132	[54, 141, 254, 341, 454, 541]	0.035995964004036	0.08421078535443204	True	False	1.0746322823727037	A549	p<0.05		perturbation_control	CDK2
CDK2-2	0.6282479775126834	[52, 143, 252, 343, 452, 543]	8.999991000009e-06	8.181810000008182e-05	True	True	4.087150610013165	A549	p<0.05		perturbation_control	CDK2
CDK4-1	0.3022913174551855	[11, 188, 211, 388, 411, 588]	0.003462996537003463	0.011543321790011543	True	True	1.9376691974644664	A549	p<0.05		perturbation_control	CDK4
CDK4-2	0.16635221803486464	[13, 186, 213, 386, 413, 586]	0.03842296157703842	0.08421078535443204	True	False	1.0746322823727037	A549	p<0.05		perturbation_control	CDK4
CDK4-3	0.3785547320087308	[82, 113, 282, 313, 482, 513]	0.001066998933001067	0.004445828887504446	True	True	2.352047256581401	A549	p<0.05		perturbation_control	CDK4
CHEK2-1	0.11279693203535368	[15, 184, 215, 384, 415, 584]	0.08117491882508117	0.13206804975013206	False	False	0.879202235341679	A549	p>=0.05		perturbation_control	CHEK2
CHEK2-2	0.05326417485383949	[17, 182, 217, 382, 417, 582]	0.30783569216430784	0.3310061206067826	False	False	0.4801639756467113	A549	p>=0.05		perturbation_control	CHEK2
COX5B-1	0.04333017506033058	[50, 145, 250, 345, 450, 545]	0.43941256058743944	0.4483801638647341	False	False	0.34835360864316883	A549	p>=0.05		perturbation_control	COX5B
COX5B-2	0.13962277920718255	[48, 147, 248, 347, 448, 547]	0.05172294827705172	0.10344589655410344	False	False	0.9852867320572611	A549	p>=0.05		perturbation_control	COX5B
CSNK1A1-1	0.7732255774938702	[19, 180, 219, 380, 419, 580]	9.99999000001e-07	1.1111100000011112e-05	True	True	4.95424294373359	A549	p<0.05		perturbation_control	CSNK1A1
CSNK1A1-2	0.31361684986436283	[21, 174, 221, 374, 421, 574]	0.002884997115002885	0.009948265913803052	True	True	2.0022526147014705	A549	p<0.05		perturbation_control	CSNK1A1
CTNNB1-1	0.2505822634967409	[23, 172, 223, 372, 423, 572]	0.011623988376011625	0.03228885660003229	True	True	1.4909473337715868	A549	p<0.05		perturbation_control	CTNNB1
CTNNB1-2	0.06985912863070738	[25, 170, 225, 370, 425, 570]	0.1897098102901897	0.23233832187854558	False	False	0.6338791517677086	A549	p>=0.05		perturbation_control	CTNNB1
DOT1L-1	0.08441546414825755	[27, 168, 227, 368, 427, 568]	0.1352188647811352	0.18272819565018272	False	False	0.7381944341991975	A549	p>=0.05		perturbation_control	DOT1L
DOT1L-2	0.06928826772578349	[29, 166, 229, 366, 429, 566]	0.19253480746519253	0.23233832187854558	False	False	0.6338791517677086	A549	p>=0.05		perturbation_control	DOT1L
EGFR-1	0.11096911860758547	[31, 164, 231, 364, 431, 564]	0.08298991701008299	0.13206804975013206	False	False	0.879202235341679	A549	p>=0.05		perturbation_control	EGFR
EGFR-2	0.32960638435722917	[33, 162, 233, 362, 433, 562]	0.002165997834002166	0.007735706550007736	True	True	2.1115000133471824	A549	p<0.05		perturbation_control	EGFR
EGLN1-8	0.1297423733154584	[42, 153, 242, 353, 442, 553]	0.06192793807206193	0.11259625104011259	False	False	0.9484760693398843	A549	p>=0.05		perturbation_control	EGLN1
EGLN1-9	0.1651510304035878	[40, 155, 240, 355, 440, 555]	0.03873696126303874	0.08421078535443204	True	False	1.0746322823727037	A549	p<0.05		perturbation_control	EGLN1
ERBB2-1	0.4610425578189577	[38, 157, 238, 357, 438, 557]	0.000204999795000205	0.001138887750001139	True	True	2.9435190783418164	A549	p<0.05		perturbation_control	ERBB2
ERBB2-2	0.25128449618813103	[36, 159, 236, 359, 436, 559]	0.011384988615011384	0.03228885660003229	True	True	1.4909473337715868	A549	p<0.05		perturbation_control	ERBB2
ERBB3-1	0.12545556176488293	[34, 161, 234, 361, 434, 561]	0.06759393240606759	0.11858584632643439	False	False	0.9259671425833865	A549	p>=0.05		perturbation_control	ERBB3
ERBB3-2	0.09520753438298964	[35, 160, 235, 360, 435, 560]	0.1078078921921078	0.154011274560154	False	False	0.8124474850074954	A549	p>=0.05		perturbation_control	ERBB3
EZH2-1	0.228364504835647	[89, 106, 289, 306, 489, 506]	0.024222975777024223	0.06374467309743216	True	False	1.1955561017340242	A549	p<0.05		perturbation_control	EZH2
EZH2-2	0.14129669993634553	[91, 104, 291, 304, 491, 504]	0.05037894962105038	0.10281418290010282	False	False	0.9879469716210285	A549	p>=0.05		perturbation_control	EZH2
GLS-1	0.12643061795126528	[32, 163, 232, 363, 432, 563]	0.06628893371106628	0.11837309591261835	False	False	0.9267469937651744	A549	p>=0.05		perturbation_control	GLS
GLS-2	0.5838980899275017	[30, 165, 230, 365, 430, 565]	2.0999979000021e-05	0.000174999825000175	True	True	3.75696238560797	A549	p<0.05		perturbation_control	GLS
GPX4-1	0.0920355654642993	[28, 167, 228, 367, 428, 567]	0.11531888468111531	0.15929025166865243	False	False	0.7978108015752393	A549	p>=0.05		perturbation_control	GPX4
GPX4-2	0.1089381906130507	[26, 169, 226, 369, 426, 569]	0.08529291470708529	0.13206804975013206	False	False	0.879202235341679	A549	p>=0.05		perturbation_control	GPX4
HIF1a-1	0.15534475039440365	[24, 171, 224, 371, 424, 571]	0.04226495773504226	0.08982699350633983	True	False	1.046593135835575	A549	p<0.05		perturbation_control	HIF1a
HIF1a-2	0.06297097734769148	[22, 173, 222, 373, 422, 573]	0.22835877164122836	0.2594986041377595	False	False	0.5858649739114732	A549	p>=0.05		perturbation_control	HIF1a
ITGAV-1	1.0	[37, 158, 237, 358, 437, 558]	9.99999000001e-07	1.1111100000011112e-05	True	True	4.95424294373359	A549	p<0.05		perturbation_control	ITGAV
ITGAV-2	1.0	[39, 156, 239, 356, 439, 556]	9.99999000001e-07	1.1111100000011112e-05	True	True	4.95424294373359	A549	p<0.05		perturbation_control	ITGAV
JAK3-1	0.13337282654222357	[41, 154, 241, 354, 441, 554]	0.05756894243105757	0.10862064609633502	False	False	0.9640876182692377	A549	p>=0.05		perturbation_control	JAK3
JAK3-2	0.06922650612033034	[47, 148, 247, 348, 447, 548]	0.19284080715919283	0.23233832187854558	False	False	0.6338791517677086	A549	p>=0.05		perturbation_control	JAK3
KIF11-1	0.49023696499960684	[49, 146, 249, 346, 449, 546]	0.000108999891000109	0.0006411758294124058	True	True	3.193022857731915	A549	p<0.05		perturbation_control	KIF11
KIF11-2	0.5393686479212795	[51, 144, 251, 344, 451, 544]	3.999996000004e-05	0.00026666640000026667	True	True	3.5740317020219834	A549	p<0.05		perturbation_control	KIF11
KRAS-1	0.4391007665150595	[20, 179, 220, 379, 420, 579]	0.000382999617000383	0.0018238077000018239	True	True	2.7390209550595612	A549	p<0.05		perturbation_control	KRAS
KRAS-2A	0.6987248111365759	[18, 181, 218, 381, 418, 581]	1.999998000002e-06	1.999998000002e-05	True	True	4.698970438630283	A549	p<0.05		perturbation_control	KRAS
KRAS-2B	0.0783934359123402	[2, 197, 202, 397, 402, 597]	0.15343684656315343	0.20458246208420458	False	False	0.6891315991014425	A549	p>=0.05		perturbation_control	KRAS
MAPK1-1	0.05579605764815215	[16, 183, 216, 383, 416, 583]	0.2834867165132835	0.3081377353405255	False	False	0.5112551136056548	A549	p>=0.05		perturbation_control	MAPK1
MAPK1-2	0.19564462123548634	[14, 185, 214, 385, 414, 585]	0.0330999669000331	0.08274991725008274	True	False	1.0822324318465084	A549	p<0.05		perturbation_control	MAPK1
MCL1-2	0.04630024294315984	[10, 189, 210, 389, 410, 589]	0.3928046071953928	0.41347853388988715	False	False	0.38354703231496945	A549	p>=0.05		perturbation_control	MCL1
MCL1-5	0.05797146955800836	[0, 199, 200, 399, 400, 599]	0.265011734988265	0.2912216868002912	False	False	0.5357762869585905	A549	p>=0.05		perturbation_control	MCL1
MTOR-1	0.40059798373693667	[53, 142, 253, 342, 453, 542]	0.000881999118000882	0.003965213426090922	True	True	2.4017334319834416	A549	p<0.05		perturbation_control	MTOR
MTOR-2	0.3441751832632813	[55, 140, 255, 340, 455, 540]	0.001808998191001809	0.007026916050007027	True	True	2.153235234912545	A549	p<0.05		perturbation_control	MTOR
MYC-1	1.0	[8, 191, 208, 391, 408, 591]	9.99999000001e-07	1.1111100000011112e-05	True	True	4.95424294373359	A549	p<0.05		perturbation_control	MYC
MYC-2	0.8906277056277055	[6, 193, 206, 393, 406, 593]	9.99999000001e-07	1.1111100000011112e-05	True	True	4.95424294373359	A549	p<0.05		perturbation_control	MYC
PIK3CA-1	0.4403645528202947	[57, 138, 257, 338, 457, 538]	0.000365999634000366	0.0018238077000018239	True	True	2.7390209550595612	A549	p<0.05		perturbation_control	PIK3CA
PIK3CA-2	0.2859055346691689	[59, 136, 259, 336, 459, 536]	0.004771995228004772	0.014460591600014462	True	True	1.839813939173848	A549	p<0.05		perturbation_control	PIK3CA
PRDX1-1	0.06316266529828858	[43, 178, 243, 378, 443, 578]	0.22707477292522707	0.2594986041377595	False	False	0.5858649739114732	A549	p>=0.05		perturbation_control	PRDX1
PRDX1-2	0.038133139187403124	[44, 177, 244, 377, 444, 577]	0.5411054588945411	0.5411054588945411	False	False	0.2667180847038666	A549	p>=0.05		perturbation_control	PRDX1
PTK2-1	0.7783441667265197	[93, 102, 293, 302, 493, 502]	9.99999000001e-07	1.1111100000011112e-05	True	True	4.95424294373359	A549	p<0.05		perturbation_control	PTK2
PTK2-2	0.971031746031746	[95, 100, 295, 300, 495, 500]	9.99999000001e-07	1.1111100000011112e-05	True	True	4.95424294373359	A549	p<0.05		perturbation_control	PTK2
RAC1-1	0.07498735426530427	[61, 134, 261, 334, 461, 534]	0.16648083351916648	0.2081010418989581	False	False	0.6817257454018499	A549	p>=0.05		perturbation_control	RAC1
RAC1-2	0.05025443840444551	[63, 132, 263, 332, 463, 532]	0.3407156592843407	0.3624634673237667	False	False	0.440735759408116	A549	p>=0.05		perturbation_control	RAC1
RAF1-1	0.10750746531831189	[71, 152, 271, 352, 471, 552]	0.08702491297508702	0.13206804975013206	False	False	0.879202235341679	A549	p>=0.05		perturbation_control	RAF1
RAF1-2	0.10861278355221922	[72, 151, 272, 351, 472, 551]	0.0856989143010857	0.13206804975013206	False	False	0.879202235341679	A549	p>=0.05		perturbation_control	RAF1
RHOA-1	0.13476860002583244	[65, 130, 265, 330, 465, 530]	0.05614794385205615	0.10797681510010797	False	False	0.9666694866892589	A549	p>=0.05		perturbation_control	RHOA
RHOA-2	0.07569986700242144	[67, 128, 267, 328, 467, 528]	0.16350883649116352	0.20697321074830824	False	False	0.6840858631280738	A549	p>=0.05		perturbation_control	RHOA
SDHB-1	0.07626847626894158	[69, 126, 269, 326, 469, 526]	0.16122983877016123	0.20676261375020674	False	False	0.6845279864186579	A549	p>=0.05		perturbation_control	SDHB
SDHB-2	0.23870486847064157	[75, 120, 275, 320, 475, 520]	0.01683898316101684	0.04551076530004552	True	True	1.341885861421925	A549	p<0.05		perturbation_control	SDHB
SLC2A1-1	0.2869121447392479	[96, 124, 296, 324, 496, 524]	0.004656995343004657	0.014460591600014462	True	True	1.839813939173848	A549	p<0.05		perturbation_control	SLC2A1
SLC2A2-2	0.1534776091031911	[97, 123, 297, 323, 497, 523]	0.043116956883043116	0.08982699350633983	True	False	1.046593135835575	A549	p<0.05		perturbation_control	SLC2A2
SMARCB1-1	0.064736276776649	[77, 118, 277, 318, 477, 518]	0.21734678265321736	0.2527288170386248	False	False	0.5973452354551331	A549	p>=0.05		perturbation_control	SMARCB1
SMARCB1-2	0.1683204803318508	[79, 116, 279, 316, 479, 516]	0.03789096210903789	0.08421078535443204	True	False	1.0746322823727037	A549	p<0.05		perturbation_control	SMARCB1
STAT3-1	0.13833408626021768	[81, 114, 281, 314, 481, 514]	0.052814947185052814	0.10355871997069178	False	False	0.9848133262663357	A549	p>=0.05		perturbation_control	STAT3
STAT3-2	0.10547952635936551	[83, 112, 283, 312, 483, 512]	0.0896039103960896	0.1337371796956561	False	False	0.8737478396192109	A549	p>=0.05		perturbation_control	STAT3
SUZ12-1	0.33400250929411657	[85, 110, 285, 310, 485, 510]	0.002023997976002024	0.007496288800007496	True	True	2.1251536902854906	A549	p<0.05		perturbation_control	SUZ12
SUZ12-2	0.3428430861315028	[87, 108, 287, 308, 487, 508]	0.001826998173001827	0.007026916050007027	True	True	2.153235234912545	A549	p<0.05		perturbation_control	SUZ12
TXN-1	0.10245946926650101	[99, 121, 299, 321, 499, 521]	0.09406390593609407	0.13832927343543244	False	False	0.8590859041554946	A549	p>=0.05		perturbation_control	TXN
TXN-2	0.10740501247007622	[98, 122, 298, 322, 498, 522]	0.08716491283508716	0.13206804975013206	False	False	0.879202235341679	A549	p>=0.05		perturbation_control	TXN
XBP-1	0.19658188153882106	[74, 149, 274, 349, 474, 549]	0.032996967003033	0.08274991725008274	True	False	1.0822324318465084	A549	p<0.05		perturbation_control	XBP
XBP-2	0.28918004166334577	[73, 150, 273, 350, 473, 550]	0.004462995537004463	0.014396759796788589	True	True	1.8417352412880081	A549	p<0.05		perturbation_control	XBP
YAP1-1	0.11180370644497178	[46, 175, 246, 375, 446, 575]	0.08213291786708213	0.13206804975013206	False	False	0.879202235341679	A549	p>=0.05		perturbation_control	YAP1
YAP1-2	0.0938598606392504	[45, 176, 245, 376, 445, 576]	0.11094588905411094	0.15626181556917035	False	False	0.8061471340320003	A549	p>=0.05		perturbation_control	YAP1
AKT1-1	0.07527357740787206	[1, 198, 201, 398, 401, 598]	0.16526883473116527	0.18569531992265761	False	False	0.7311990416418965	ES2	p>=0.05		perturbation_control	AKT1
AKT1-2	0.04053870263795224	[3, 196, 203, 396, 403, 596]	0.49082850917149085	0.4957863729004958	False	False	0.3047054143480506	ES2	p>=0.05		perturbation_control	AKT1
ARID1B-1	0.21949513353430253	[94, 101, 294, 301, 494, 501]	0.030810969189030812	0.057033813933928	True	False	1.2438675855413877	ES2	p<0.05		perturbation_control	ARID1B
ARID1B-2	0.037494324844087996	[92, 103, 292, 303, 492, 503]	0.5554564445435555	0.5554564445435555	False	False	0.2553499900732575	ES2	p>=0.05		perturbation_control	ARID1B
ATF4-1	0.337916206710774	[90, 105, 290, 305, 490, 505]	0.001911998088001912	0.004902559200004902	True	True	2.309577153380683	ES2	p<0.05		perturbation_control	ATF4
ATF4-2	0.34006054502886346	[88, 107, 288, 307, 488, 507]	0.001871998128001872	0.004902559200004902	True	True	2.309577153380683	ES2	p<0.05		perturbation_control	ATF4
ATP50-1	0.11610008960516459	[86, 109, 286, 309, 486, 509]	0.0781949218050782	0.10024989975010025	False	False	0.9989160530020449	ES2	p>=0.05		perturbation_control	ATP50
ATP50-2	0.14461938434982027	[84, 111, 284, 311, 484, 511]	0.04802995197004803	0.0704158716131139	True	False	1.1523294406149038	ES2	p<0.05		perturbation_control	ATP50
AURKB-2	0.26048810754292767	[80, 115, 280, 315, 480, 515]	0.008775991224008775	0.018283315050018283	True	True	1.7379450571031974	ES2	p<0.05		perturbation_control	AURKB
BCL2-1	0.09219738644175181	[78, 117, 278, 317, 478, 517]	0.11490788509211491	0.13361381987455223	False	False	0.8741486198181416	ES2	p>=0.05		perturbation_control	BCL2
BCL2-2	0.1104064021530178	[76, 119, 276, 319, 476, 519]	0.08361791638208362	0.10584546377478939	False	False	0.9753277498296657	ES2	p>=0.05		perturbation_control	BCL2
BCL2L2-1	0.09349298691699039	[70, 125, 270, 325, 470, 525]	0.11187888812111188	0.1331891525251332	False	False	0.8755311444623666	ES2	p>=0.05		perturbation_control	BCL2L2
BCL2L2-2	0.19103129065187271	[68, 127, 268, 327, 468, 527]	0.033702966297033704	0.057033813933928	True	False	1.2438675855413877	ES2	p<0.05		perturbation_control	BCL2L2
BCL2L2-4	0.04107772796215006	[12, 187, 212, 387, 412, 587]	0.4802315197684802	0.49003216302906144	False	False	0.3097754143232543	ES2	p>=0.05		perturbation_control	BCL2L2
BRAF-2	0.9227777777777778	[5, 194, 205, 394, 405, 594]	9.99999000001e-07	4.999995000005e-06	True	True	5.301030429958246	ES2	p<0.05		perturbation_control	BRAF
BRAF1-1	0.4620556023395485	[4, 195, 204, 395, 404, 595]	0.000194999805000195	0.00064999935000065	True	True	3.1870870776514093	ES2	p<0.05		perturbation_control	BRAF1
BRCA1-1	0.3029874225830108	[66, 129, 266, 329, 466, 529]	0.003426996573003427	0.007969759472100994	True	True	2.0985547854439845	ES2	p<0.05		perturbation_control	BRCA1
BRCA1-2	0.07133613201114888	[64, 131, 264, 331, 464, 531]	0.18266181733818265	0.20295757482020294	False	False	0.6925947352251125	ES2	p>=0.05		perturbation_control	BRCA1
BRD4-1	0.4539049959272801	[7, 192, 207, 392, 407, 592]	0.000250999749000251	0.0008096766096782291	True	True	3.091688406647499	ES2	p<0.05		perturbation_control	BRD4
BRD4-2	0.6461135890143878	[9, 190, 209, 390, 409, 590]	5.999994000006e-06	2.3999976000024e-05	True	True	4.619789192582659	ES2	p<0.05		perturbation_control	BRD4
CCND1-1	1.0	[62, 133, 262, 333, 462, 533]	9.99999000001e-07	4.999995000005e-06	True	True	5.301030429958246	ES2	p<0.05		perturbation_control	CCND1
CCND1-2	1.0	[60, 135, 260, 335, 460, 535]	9.99999000001e-07	4.999995000005e-06	True	True	5.301030429958246	ES2	p<0.05		perturbation_control	CCND1
CCNE1-1	0.17006443434048213	[58, 137, 258, 337, 458, 537]	0.03744096255903744	0.058501503998496004	True	False	1.2328329686212154	ES2	p<0.05		perturbation_control	CCNE1
CCNE1-2	0.18177238615498284	[56, 139, 256, 339, 456, 539]	0.035135964864035134	0.057033813933928	True	False	1.2438675855413877	ES2	p<0.05		perturbation_control	CCNE1
CDK2-1	0.2841431967612887	[54, 141, 254, 341, 454, 541]	0.004965995034004966	0.011035544520011036	True	True	1.9572062328510629	ES2	p<0.05		perturbation_control	CDK2
CDK2-2	0.8429808590102708	[52, 143, 252, 343, 452, 543]	9.99999000001e-07	4.999995000005e-06	True	True	5.301030429958246	ES2	p<0.05		perturbation_control	CDK2
CDK4-1	1.0	[11, 188, 211, 388, 411, 588]	9.99999000001e-07	4.999995000005e-06	True	True	5.301030429958246	ES2	p<0.05		perturbation_control	CDK4
CDK4-2	0.7012664077368679	[13, 186, 213, 386, 413, 586]	1.999998000002e-06	8.333325000008333e-06	True	True	5.07918168034189	ES2	p<0.05		perturbation_control	CDK4
CDK4-3	0.7268938612743333	[82, 113, 282, 313, 482, 513]	9.99999000001e-07	4.999995000005e-06	True	True	5.301030429958246	ES2	p<0.05		perturbation_control	CDK4
CHEK2-1	0.12499617473646692	[15, 184, 215, 384, 415, 584]	0.06817093182906817	0.09323057343609324	False	False	1.0304416445428042	ES2	p>=0.05		perturbation_control	CHEK2
CHEK2-2	0.04729368409053136	[17, 182, 217, 382, 417, 582]	0.37885862114137886	0.39464439702226967	False	False	0.4037940587260532	ES2	p>=0.05		perturbation_control	CHEK2
COX5B-1	0.10236993741661071	[50, 145, 250, 345, 450, 545]	0.0942019057980942	0.11466735521216286	False	False	0.94056020432303	ES2	p>=0.05		perturbation_control	COX5B
COX5B-2	0.09224709820479204	[48, 147, 248, 347, 448, 547]	0.11480788519211481	0.13361381987455223	False	False	0.8741486198181416	ES2	p>=0.05		perturbation_control	COX5B
CSNK1A1-1	0.5060015447242324	[19, 180, 219, 380, 419, 580]	6.799993200006799e-05	0.00024285690000024282	True	True	3.614649552930248	ES2	p<0.05		perturbation_control	CSNK1A1
CSNK1A1-2	0.15703772061845314	[21, 174, 221, 374, 421, 574]	0.041547958452041546	0.06295145220006294	True	False	1.200994246887343	ES2	p<0.05		perturbation_control	CSNK1A1
CTNNB1-1	0.6068614718614719	[23, 172, 223, 372, 423, 572]	1.999998000002e-05	7.407400000007407e-05	True	True	4.130334202789271	ES2	p<0.05		perturbation_control	CTNNB1
CTNNB1-2	0.26051875672297625	[25, 170, 225, 370, 425, 570]	0.008766991233008767	0.018283315050018283	True	True	1.7379450571031974	ES2	p<0.05		perturbation_control	CTNNB1
DOT1L-1	0.2417522332095787	[27, 168, 227, 368, 427, 568]	0.01523898476101524	0.03047796952203048	True	True	1.5160139695749324	ES2	p<0.05		perturbation_control	DOT1L
DOT1L-2	0.16108476922831802	[29, 166, 229, 366, 429, 566]	0.04002595997404003	0.06157839996006158	True	False	1.2105715999008935	ES2	p<0.05		perturbation_control	DOT1L
EGFR-1	0.2680342052711875	[31, 164, 231, 364, 431, 564]	0.007231992768007232	0.015721723408711374	True	True	1.8034998485085318	ES2	p<0.05		perturbation_control	EGFR
EGFR-2	0.14379779525346278	[33, 162, 233, 362, 433, 562]	0.048586951413048585	0.0704158716131139	True	False	1.1523294406149038	ES2	p<0.05		perturbation_control	EGFR
EGLN1-8	0.6843292129632322	[42, 153, 242, 353, 442, 553]	1.999998000002e-06	8.333325000008333e-06	True	True	5.07918168034189	ES2	p<0.05		perturbation_control	EGLN1
EGLN1-9	1.0	[40, 155, 240, 355, 440, 555]	9.99999000001e-07	4.999995000005e-06	True	True	5.301030429958246	ES2	p<0.05		perturbation_control	EGLN1
ERBB2-1	0.23119919562867539	[38, 157, 238, 357, 438, 557]	0.021897978102021896	0.042111496350042105	True	True	1.3755993264966087	ES2	p<0.05		perturbation_control	ERBB2
ERBB2-2	0.36672964836548744	[36, 159, 236, 359, 436, 559]	0.001250998749001251	0.003474996525003475	True	True	2.459045625368132	ES2	p<0.05		perturbation_control	ERBB2
ERBB3-1	0.12400417723689737	[34, 161, 234, 361, 434, 561]	0.06958593041406959	0.09323057343609324	False	False	1.0304416445428042	ES2	p>=0.05		perturbation_control	ERBB3
ERBB3-2	0.06620100251730297	[35, 160, 235, 360, 435, 560]	0.20875079124920876	0.22690303396653125	False	False	0.6441596970365555	ES2	p>=0.05		perturbation_control	ERBB3
EZH2-1	0.3873052211555619	[89, 106, 289, 306, 489, 506]	0.000974999025000975	0.0029176441411793877	True	True	2.5349676791823414	ES2	p<0.05		perturbation_control	EZH2
EZH2-2	0.34058296352024037	[91, 104, 291, 304, 491, 504]	0.001865998134001866	0.004902559200004902	True	True	2.309577153380683	ES2	p<0.05		perturbation_control	EZH2
GLS-1	0.18341308574001855	[32, 163, 232, 363, 432, 563]	0.034847965152034845	0.057033813933928	True	False	1.2438675855413877	ES2	p<0.05		perturbation_control	GLS
GLS-2	0.12507009404383487	[30, 165, 230, 365, 430, 565]	0.06807493192506807	0.09323057343609324	False	False	1.0304416445428042	ES2	p>=0.05		perturbation_control	GLS
GPX4-1	1.0	[28, 167, 228, 367, 428, 567]	9.99999000001e-07	4.999995000005e-06	True	True	5.301030429958246	ES2	p<0.05		perturbation_control	GPX4
GPX4-2	0.7470562576769227	[26, 169, 226, 369, 426, 569]	9.99999000001e-07	4.999995000005e-06	True	True	5.301030429958246	ES2	p<0.05		perturbation_control	GPX4
HIF1a-1	0.20815300266356354	[24, 171, 224, 371, 424, 571]	0.031866968133031866	0.057033813933928	True	False	1.2438675855413877	ES2	p<0.05		perturbation_control	HIF1a
HIF1a-2	0.19173351493319432	[22, 173, 222, 373, 422, 573]	0.03361696638303362	0.057033813933928	True	False	1.2438675855413877	ES2	p<0.05		perturbation_control	HIF1a
ITGAV-1	1.0	[37, 158, 237, 358, 437, 558]	9.99999000001e-07	4.999995000005e-06	True	True	5.301030429958246	ES2	p<0.05		perturbation_control	ITGAV
ITGAV-2	1.0	[39, 156, 239, 356, 439, 556]	9.99999000001e-07	4.999995000005e-06	True	True	5.301030429958246	ES2	p<0.05		perturbation_control	ITGAV
JAK3-1	0.11996719479302087	[41, 154, 241, 354, 441, 554]	0.07465992534007466	0.09696094200009696	False	False	1.0134031738764608	ES2	p>=0.05		perturbation_control	JAK3
JAK3-2	0.05554376343491946	[47, 148, 247, 348, 447, 548]	0.2857717142282858	0.3072814131486944	False	False	0.512463708572414	ES2	p>=0.05		perturbation_control	JAK3
KIF11-1	0.6300249355403346	[49, 146, 249, 346, 449, 546]	7.999992000008e-06	3.076920000003077e-05	True	True	4.511883795273139	ES2	p<0.05		perturbation_control	KIF11
KIF11-2	0.6731185782348573	[51, 144, 251, 344, 451, 544]	1.999998000002e-06	8.333325000008333e-06	True	True	5.07918168034189	ES2	p<0.05		perturbation_control	KIF11
KRAS-1	0.12375803425900578	[20, 179, 220, 379, 420, 579]	0.06992293007706993	0.09323057343609324	False	False	1.0304416445428042	ES2	p>=0.05		perturbation_control	KRAS
KRAS-2A	0.12543355929477973	[18, 181, 218, 381, 418, 581]	0.06762293237706762	0.09323057343609324	False	False	1.0304416445428042	ES2	p>=0.05		perturbation_control	KRAS
KRAS-2B	0.04479839107100622	[2, 197, 202, 397, 402, 597]	0.41534158465841536	0.42818720067877875	False	False	0.3683663187269081	ES2	p>=0.05		perturbation_control	KRAS
MAPK1-1	0.9265476190476191	[16, 183, 216, 383, 416, 583]	9.99999000001e-07	4.999995000005e-06	True	True	5.301030429958246	ES2	p<0.05		perturbation_control	MAPK1
MAPK1-2	1.0	[14, 185, 214, 385, 414, 585]	9.99999000001e-07	4.999995000005e-06	True	True	5.301030429958246	ES2	p<0.05		perturbation_control	MAPK1
MCL1-2	0.0766900406757741	[10, 189, 210, 389, 410, 589]	0.1596008403991596	0.18136459136268135	False	False	0.7414474982948773	ES2	p>=0.05		perturbation_control	MCL1
MCL1-5	0.06652392269471494	[0, 199, 200, 399, 400, 599]	0.2069147930852069	0.22690303396653125	False	False	0.6441596970365555	ES2	p>=0.05		perturbation_control	MCL1
MTOR-1	0.3855472197357206	[53, 142, 253, 342, 453, 542]	0.000991999008000992	0.0029176441411793877	True	True	2.5349676791823414	ES2	p<0.05		perturbation_control	MTOR
MTOR-2	0.6824718580438939	[55, 140, 255, 340, 455, 540]	1.999998000002e-06	8.333325000008333e-06	True	True	5.07918168034189	ES2	p<0.05		perturbation_control	MTOR
MYC-1	1.0	[8, 191, 208, 391, 408, 591]	9.99999000001e-07	4.999995000005e-06	True	True	5.301030429958246	ES2	p<0.05		perturbation_control	MYC
MYC-2	1.0	[6, 193, 206, 393, 406, 593]	9.99999000001e-07	4.999995000005e-06	True	True	5.301030429958246	ES2	p<0.05		perturbation_control	MYC
PIK3CA-1	0.08663592256792622	[57, 138, 257, 338, 457, 538]	0.1293998706001294	0.14873548344842458	False	False	0.8275854105802017	ES2	p>=0.05		perturbation_control	PIK3CA
PIK3CA-2	0.19381807763502637	[59, 136, 259, 336, 459, 536]	0.033352966647033355	0.057033813933928	True	False	1.2438675855413877	ES2	p<0.05		perturbation_control	PIK3CA
PRDX1-1	0.04783757438803827	[43, 178, 243, 378, 443, 578]	0.37142762857237144	0.3910753983982858	False	False	0.40773950359766814	ES2	p>=0.05		perturbation_control	PRDX1
PRDX1-2	0.18034003422880132	[44, 177, 244, 377, 444, 577]	0.03536096463903536	0.057033813933928	True	False	1.2438675855413877	ES2	p<0.05		perturbation_control	PRDX1
PTK2-1	0.33112486994591	[93, 102, 293, 302, 493, 502]	0.002118997881002119	0.005297494702505297	True	True	2.2759294689114324	ES2	p<0.05		perturbation_control	PTK2
PTK2-2	0.4415791493061314	[95, 100, 295, 300, 495, 500]	0.00034999965000035	0.0010937489062510938	True	True	2.961082368263895	ES2	p<0.05		perturbation_control	PTK2
RAC1-1	0.15433357310618287	[61, 134, 261, 334, 461, 534]	0.04271595728404272	0.06375516012543689	True	False	1.1954846591558002	ES2	p<0.05		perturbation_control	RAC1
RAC1-2	0.12203511192815149	[63, 132, 263, 332, 463, 532]	0.07224192775807224	0.09505516810272663	False	False	1.0220242657792915	ES2	p>=0.05		perturbation_control	RAC1
RAF1-1	0.18318234282180387	[71, 152, 271, 352, 471, 552]	0.034893965106034895	0.057033813933928	True	False	1.2438675855413877	ES2	p<0.05		perturbation_control	RAF1
RAF1-2	0.1019748175650801	[72, 151, 272, 351, 472, 551]	0.09487190512809487	0.11466735521216286	False	False	0.94056020432303	ES2	p>=0.05		perturbation_control	RAF1
RHOA-1	0.8956031006031006	[65, 130, 265, 330, 465, 530]	9.99999000001e-07	4.999995000005e-06	True	True	5.301030429958246	ES2	p<0.05		perturbation_control	RHOA
RHOA-2	0.9697222222222223	[67, 128, 267, 328, 467, 528]	9.99999000001e-07	4.999995000005e-06	True	True	5.301030429958246	ES2	p<0.05		perturbation_control	RHOA
SDHB-1	0.1280447922396691	[69, 126, 269, 326, 469, 526]	0.06417693582306418	0.09168133689009168	False	False	1.0377190624823076	ES2	p>=0.05		perturbation_control	SDHB
SDHB-2	0.2340758318238887	[75, 120, 275, 320, 475, 520]	0.01977998022001978	0.03878427494121525	True	True	1.4113443231310405	ES2	p<0.05		perturbation_control	SDHB
SLC2A1-1	0.7305524465606065	[96, 124, 296, 324, 496, 524]	9.99999000001e-07	4.999995000005e-06	True	True	5.301030429958246	ES2	p<0.05		perturbation_control	SLC2A1
SLC2A2-2	0.8296047008547008	[97, 123, 297, 323, 497, 523]	9.99999000001e-07	4.999995000005e-06	True	True	5.301030429958246	ES2	p<0.05		perturbation_control	SLC2A2
SMARCB1-1	0.2886994551103846	[77, 118, 277, 318, 477, 518]	0.004507995492004508	0.010245444300010245	True	True	1.9894692034063832	ES2	p<0.05		perturbation_control	SMARCB1
SMARCB1-2	0.32374018196127763	[79, 116, 279, 316, 479, 516]	0.002395997604002396	0.005843896595127795	True	True	2.2332974772967265	ES2	p<0.05		perturbation_control	SMARCB1
STAT3-1	0.047831081110978564	[81, 114, 281, 314, 481, 514]	0.3715216284783715	0.3910753983982858	False	False	0.40773950359766814	ES2	p>=0.05		perturbation_control	STAT3
STAT3-2	0.10179063931225263	[83, 112, 283, 312, 483, 512]	0.09517390482609517	0.11466735521216286	False	False	0.94056020432303	ES2	p>=0.05		perturbation_control	STAT3
SUZ12-1	0.20046652877257778	[85, 110, 285, 310, 485, 510]	0.03255596744403256	0.057033813933928	True	False	1.2438675855413877	ES2	p<0.05		perturbation_control	SUZ12
SUZ12-2	0.3713140074778438	[87, 108, 287, 308, 487, 508]	0.001166998833001167	0.0033342823800033344	True	True	2.4769976225991703	ES2	p<0.05		perturbation_control	SUZ12
TXN-1	0.25494457135694343	[99, 121, 299, 321, 499, 521]	0.010262989737010264	0.02094487701430666	True	True	1.6789221854180534	ES2	p<0.05		perturbation_control	TXN
TXN-2	0.10526628099367101	[98, 122, 298, 322, 498, 522]	0.08991191008808991	0.11238988761011239	False	False	0.9492727630792117	ES2	p>=0.05		perturbation_control	TXN
XBP-1	0.1725514112651784	[74, 149, 274, 349, 474, 549]	0.03686596313403687	0.058501503998496004	True	False	1.2328329686212154	ES2	p<0.05		perturbation_control	XBP
XBP-2	0.30546265440741566	[73, 150, 273, 350, 473, 550]	0.003280996719003281	0.0078118969500078125	True	True	2.1072434943061173	ES2	p<0.05		perturbation_control	XBP
YAP1-1	0.4911753337113581	[46, 175, 246, 375, 446, 575]	0.000105999894000106	0.00036551687586243453	True	True	3.4370925669284507	ES2	p<0.05		perturbation_control	YAP1
YAP1-2	1.0	[45, 176, 245, 376, 445, 576]	9.99999000001e-07	4.999995000005e-06	True	True	5.301030429958246	ES2	p<0.05		perturbation_control	YAP1
AKT1-1	0.28633265049053513	[1, 198, 201, 398, 401, 598]	0.004723995276004724	0.010754534700010756	True	True	1.9684083748245593	HCC44	p<0.05		perturbation_control	AKT1
AKT1-2	0.10398324196251924	[3, 196, 203, 396, 403, 596]	0.09176590823409177	0.1147073852926147	False	False	0.9404086196874366	HCC44	p>=0.05		perturbation_control	AKT1
ARID1B-1	0.11178986371759027	[94, 101, 294, 301, 494, 501]	0.08214691785308215	0.10668430890010668	False	False	0.9718994517959219	HCC44	p>=0.05		perturbation_control	ARID1B
ARID1B-2	0.10305827611934254	[92, 103, 292, 303, 492, 503]	0.09311790688209312	0.11496037886678162	False	False	0.9394518135978956	HCC44	p>=0.05		perturbation_control	ARID1B
ATF4-1	0.8699591149591149	[90, 105, 290, 305, 490, 505]	9.99999000001e-07	4.761900000004762e-06	True	True	5.322219729028184	HCC44	p<0.05		perturbation_control	ATF4
ATF4-2	0.18856501290940972	[88, 107, 288, 307, 488, 507]	0.03404796595203405	0.05895587324751659	True	False	1.2294729235302084	HCC44	p<0.05		perturbation_control	ATF4
ATP50-1	0.6354493226502754	[86, 109, 286, 309, 486, 509]	7.999992000008e-06	3.478257391307826e-05	True	True	4.458638283319914	HCC44	p<0.05		perturbation_control	ATP50
ATP50-2	0.4235190437823817	[84, 111, 284, 311, 484, 511]	0.000641999358000642	0.0018342838800018346	True	True	2.736533450575687	HCC44	p<0.05		perturbation_control	ATP50
AURKB-2	0.2352400030684411	[80, 115, 280, 315, 480, 515]	0.018970981029018973	0.03952287714378953	True	True	1.4031514476322473	HCC44	p<0.05		perturbation_control	AURKB
BCL2-1	0.07036233428481206	[78, 117, 278, 317, 478, 517]	0.18726881273118726	0.19507167992832006	False	False	0.7098057759340489	HCC44	p>=0.05		perturbation_control	BCL2
BCL2-2	0.10816999434728754	[76, 119, 276, 319, 476, 519]	0.08620891379108621	0.10912520733048886	False	False	0.9620749181555449	HCC44	p>=0.05		perturbation_control	BCL2
BCL2L2-1	0.4000957673140016	[70, 125, 270, 325, 470, 525]	0.000884999115000885	0.0024583308750024584	True	True	2.6093596643637267	HCC44	p<0.05		perturbation_control	BCL2L2
BCL2L2-2	0.04946489967350695	[68, 127, 268, 327, 468, 527]	0.35034664965335033	0.35355464644535356	False	False	0.4515434508473247	HCC44	p>=0.05		perturbation_control	BCL2L2
BCL2L2-4	0.4734373436787485	[12, 187, 212, 387, 412, 587]	0.000154999845000155	0.0005166661500005167	True	True	3.2867899908436358	HCC44	p<0.05		perturbation_control	BCL2L2
BRAF-2	0.13102636330491477	[5, 194, 205, 394, 405, 594]	0.060305939694060305	0.08493794323107086	False	False	1.0708982596416816	HCC44	p>=0.05		perturbation_control	BRAF
BRAF1-1	0.09986059620500393	[4, 195, 204, 395, 404, 595]	0.09844990155009845	0.11757131100011757	False	False	0.9296986390962517	HCC44	p>=0.05		perturbation_control	BRAF1
BRCA1-1	0.21027256985999945	[66, 129, 266, 329, 466, 529]	0.031731968268031735	0.05895587324751659	True	False	1.2294729235302084	HCC44	p<0.05		perturbation_control	BRCA1
BRCA1-2	0.09631761113352445	[64, 131, 264, 331, 464, 531]	0.10533689466310533	0.12178838395874247	False	False	0.9143941322548261	HCC44	p>=0.05		perturbation_control	BRCA1
BRD4-1	0.9542328042328042	[7, 192, 207, 392, 407, 592]	9.99999000001e-07	4.761900000004762e-06	True	True	5.322219729028184	HCC44	p<0.05		perturbation_control	BRD4
BRD4-2	0.9779761904761904	[9, 190, 209, 390, 409, 590]	9.99999000001e-07	4.761900000004762e-06	True	True	5.322219729028184	HCC44	p<0.05		perturbation_control	BRD4
CCND1-1	0.11569085713083406	[62, 133, 262, 333, 462, 533]	0.07851992148007853	0.10668430890010668	False	False	0.9718994517959219	HCC44	p>=0.05		perturbation_control	CCND1
CCND1-2	0.242567562306129	[60, 135, 260, 335, 460, 535]	0.014853985146014855	0.031604223714925224	True	True	1.5002548726504035	HCC44	p<0.05		perturbation_control	CCND1
CCNE1-1	1.0	[58, 137, 258, 337, 458, 537]	9.99999000001e-07	4.761900000004762e-06	True	True	5.322219729028184	HCC44	p<0.05		perturbation_control	CCNE1
CCNE1-2	0.4714147560727154	[56, 139, 256, 339, 456, 539]	0.000162999837000163	0.0005258059258069774	True	True	3.2791745237245795	HCC44	p<0.05		perturbation_control	CCNE1
CDK2-1	0.8726683039183039	[54, 141, 254, 341, 454, 541]	9.99999000001e-07	4.761900000004762e-06	True	True	5.322219729028184	HCC44	p<0.05		perturbation_control	CDK2
CDK2-2	0.9476984126984127	[52, 143, 252, 343, 452, 543]	9.99999000001e-07	4.761900000004762e-06	True	True	5.322219729028184	HCC44	p<0.05		perturbation_control	CDK2
CDK4-1	0.32875313242090687	[11, 188, 211, 388, 411, 588]	0.002193997806002194	0.005351214160980961	True	True	2.271547667775308	HCC44	p<0.05		perturbation_control	CDK4
CDK4-2	0.19004743589728182	[13, 186, 213, 386, 413, 586]	0.03384696615303385	0.05895587324751659	True	False	1.2294729235302084	HCC44	p<0.05		perturbation_control	CDK4
CDK4-3	0.2136714287206306	[82, 113, 282, 313, 482, 513]	0.03151496848503151	0.05895587324751659	True	False	1.2294729235302084	HCC44	p<0.05		perturbation_control	CDK4
CHEK2-1	0.07045139033269174	[15, 184, 215, 384, 415, 584]	0.18683081316918684	0.19507167992832006	False	False	0.7098057759340489	HCC44	p>=0.05		perturbation_control	CHEK2
CHEK2-2	0.11281841054522662	[17, 182, 217, 382, 417, 582]	0.08114891885108115	0.10668430890010668	False	False	0.9718994517959219	HCC44	p>=0.05		perturbation_control	CHEK2
COX5B-1	0.15868715631922312	[50, 145, 250, 345, 450, 545]	0.04087995912004088	0.061014864358269964	True	False	1.2145643498684349	HCC44	p<0.05		perturbation_control	COX5B
COX5B-2	0.46411357021803895	[48, 147, 248, 347, 448, 547]	0.00018999981000019	0.0005937494062505937	True	True	3.226396811661342	HCC44	p<0.05		perturbation_control	COX5B
CSNK1A1-1	0.8296164021164021	[19, 180, 219, 380, 419, 580]	9.99999000001e-07	4.761900000004762e-06	True	True	5.322219729028184	HCC44	p<0.05		perturbation_control	CSNK1A1
CSNK1A1-2	0.30257607716824814	[21, 174, 221, 374, 421, 574]	0.003450996549003451	0.008216658450008216	True	True	2.0853047654006787	HCC44	p<0.05		perturbation_control	CSNK1A1
CTNNB1-1	0.18385021574438212	[23, 172, 223, 372, 423, 572]	0.03478396521603479	0.05895587324751659	True	False	1.2294729235302084	HCC44	p<0.05		perturbation_control	CTNNB1
CTNNB1-2	0.17302126148651387	[25, 170, 225, 370, 425, 570]	0.03675596324403676	0.060022520622640664	True	False	1.2216857704986723	HCC44	p<0.05		perturbation_control	CTNNB1
DOT1L-1	0.17108201565433387	[27, 168, 227, 368, 427, 568]	0.03721396278603721	0.060022520622640664	True	False	1.2216857704986723	HCC44	p<0.05		perturbation_control	DOT1L
DOT1L-2	0.37010633137829396	[29, 166, 229, 366, 429, 566]	0.001183998816001184	0.0031999968000032	True	True	2.4948504559743587	HCC44	p<0.05		perturbation_control	DOT1L
EGFR-1	0.17617143719656003	[31, 164, 231, 364, 431, 564]	0.03610996389003611	0.060022520622640664	True	False	1.2216857704986723	HCC44	p<0.05		perturbation_control	EGFR
EGFR-2	0.21440350330347366	[33, 162, 233, 362, 433, 562]	0.03148096851903148	0.05895587324751659	True	False	1.2294729235302084	HCC44	p<0.05		perturbation_control	EGFR
EGLN1-8	0.5280160222683616	[42, 153, 242, 353, 442, 553]	4.7999952000048e-05	0.00017777760000017777	True	True	3.7501229610776647	HCC44	p<0.05		perturbation_control	EGLN1
EGLN1-9	0.8971428571428571	[40, 155, 240, 355, 440, 555]	9.99999000001e-07	4.761900000004762e-06	True	True	5.322219729028184	HCC44	p<0.05		perturbation_control	EGLN1
ERBB2-1	0.04920840085766647	[38, 157, 238, 357, 438, 557]	0.35355464644535356	0.35355464644535356	False	False	0.4515434508473247	HCC44	p>=0.05		perturbation_control	ERBB2
ERBB2-2	0.059149912349411825	[36, 159, 236, 359, 436, 559]	0.25571774428225574	0.2609364737574038	False	False	0.5834652108789311	HCC44	p>=0.05		perturbation_control	ERBB2
ERBB3-1	0.18533768943081874	[34, 161, 234, 361, 434, 561]	0.034563965436034565	0.05895587324751659	True	False	1.2294729235302084	HCC44	p<0.05		perturbation_control	ERBB3
ERBB3-2	0.09967315063871678	[35, 160, 235, 360, 435, 560]	0.09875990124009876	0.11757131100011757	False	False	0.9296986390962517	HCC44	p>=0.05		perturbation_control	ERBB3
EZH2-1	0.3601756112101362	[89, 106, 289, 306, 489, 506]	0.001395998604001396	0.003673680536845779	True	True	2.4348986126239325	HCC44	p<0.05		perturbation_control	EZH2
EZH2-2	0.163388327940001	[91, 104, 291, 304, 491, 504]	0.03927596072403928	0.061014864358269964	True	False	1.2145643498684349	HCC44	p<0.05		perturbation_control	EZH2
GLS-1	0.2046258860238556	[32, 163, 232, 363, 432, 563]	0.03216296783703216	0.05895587324751659	True	False	1.2294729235302084	HCC44	p<0.05		perturbation_control	GLS
GLS-2	0.28623401341361604	[30, 165, 230, 365, 430, 565]	0.004731995268004732	0.010754534700010756	True	True	1.9684083748245593	HCC44	p<0.05		perturbation_control	GLS
GPX4-1	0.11420172984692144	[28, 167, 228, 367, 428, 567]	0.07983992016007983	0.10668430890010668	False	False	0.9718994517959219	HCC44	p>=0.05		perturbation_control	GPX4
GPX4-2	0.11297408445062389	[26, 169, 226, 369, 426, 569]	0.081000918999081	0.10668430890010668	False	False	0.9718994517959219	HCC44	p>=0.05		perturbation_control	GPX4
HIF1a-1	0.13525663440213567	[24, 171, 224, 371, 424, 571]	0.05565594434405566	0.08184697697655244	False	False	1.0869973566509077	HCC44	p>=0.05		perturbation_control	HIF1a
HIF1a-2	0.13241881864843646	[22, 173, 222, 373, 422, 573]	0.05863994136005864	0.08377134480008377	False	False	1.07690451267545	HCC44	p>=0.05		perturbation_control	HIF1a
ITGAV-1	1.0	[37, 158, 237, 358, 437, 558]	9.99999000001e-07	4.761900000004762e-06	True	True	5.322219729028184	HCC44	p<0.05		perturbation_control	ITGAV
ITGAV-2	1.0	[39, 156, 239, 356, 439, 556]	9.99999000001e-07	4.761900000004762e-06	True	True	5.322219729028184	HCC44	p<0.05		perturbation_control	ITGAV
JAK3-1	0.209944713471616	[41, 154, 241, 354, 441, 554]	0.03174996825003175	0.05895587324751659	True	False	1.2294729235302084	HCC44	p<0.05		perturbation_control	JAK3
JAK3-2	0.15917569502778323	[47, 148, 247, 348, 447, 548]	0.040696959303040695	0.061014864358269964	True	False	1.2145643498684349	HCC44	p<0.05		perturbation_control	JAK3
KIF11-1	0.9793650793650794	[49, 146, 249, 346, 449, 546]	9.99999000001e-07	4.761900000004762e-06	True	True	5.322219729028184	HCC44	p<0.05		perturbation_control	KIF11
KIF11-2	0.9321031746031746	[51, 144, 251, 344, 451, 544]	9.99999000001e-07	4.761900000004762e-06	True	True	5.322219729028184	HCC44	p<0.05		perturbation_control	KIF11
KRAS-1	0.6231832981832982	[20, 179, 220, 379, 420, 579]	1.1999988000012e-05	4.999995000005e-05	True	True	4.301030429958246	HCC44	p<0.05		perturbation_control	KRAS
KRAS-2A	0.9186928104575163	[18, 181, 218, 381, 418, 581]	9.99999000001e-07	4.761900000004762e-06	True	True	5.322219729028184	HCC44	p<0.05		perturbation_control	KRAS
KRAS-2B	0.07699083038490916	[2, 197, 202, 397, 402, 597]	0.1585218414781585	0.17419982580017418	False	False	0.7589522836226205	HCC44	p>=0.05		perturbation_control	KRAS
MAPK1-1	0.07162179188928351	[16, 183, 216, 383, 416, 583]	0.18125481874518126	0.19282427526083115	False	False	0.714838292278746	HCC44	p>=0.05		perturbation_control	MAPK1
MAPK1-2	0.11362607467077278	[14, 185, 214, 385, 414, 585]	0.0803999196000804	0.10668430890010668	False	False	0.9718994517959219	HCC44	p>=0.05		perturbation_control	MAPK1
MCL1-2	0.06823224865993704	[10, 189, 210, 389, 410, 589]	0.197980802019198	0.2041039196074206	False	False	0.6901486550216621	HCC44	p>=0.05		perturbation_control	MCL1
MCL1-5	0.2073158337432749	[0, 199, 200, 399, 400, 599]	0.03192696807303193	0.05895587324751659	True	False	1.2294729235302084	HCC44	p<0.05		perturbation_control	MCL1
MTOR-1	0.3450555478140394	[53, 142, 253, 342, 453, 542]	0.001796998203001797	0.004607687700004607	True	True	2.33651696421179	HCC44	p<0.05		perturbation_control	MTOR
MTOR-2	0.6820460456555791	[55, 140, 255, 340, 455, 540]	1.999998000002e-06	9.090900000009092e-06	True	True	5.04139311945249	HCC44	p<0.05		perturbation_control	MTOR
MYC-1	0.9888888888888889	[8, 191, 208, 391, 408, 591]	9.99999000001e-07	4.761900000004762e-06	True	True	5.322219729028184	HCC44	p<0.05		perturbation_control	MYC
MYC-2	1.0	[6, 193, 206, 393, 406, 593]	9.99999000001e-07	4.761900000004762e-06	True	True	5.322219729028184	HCC44	p<0.05		perturbation_control	MYC
PIK3CA-1	0.5390562433209493	[57, 138, 257, 338, 457, 538]	3.999996000004e-05	0.00015384600000015384	True	True	3.8129137909371202	HCC44	p<0.05		perturbation_control	PIK3CA
PIK3CA-2	0.4326300357635122	[59, 136, 259, 336, 459, 536]	0.00047999952000048	0.0014117632941190587	True	True	2.8502381139609327	HCC44	p<0.05		perturbation_control	PIK3CA
PRDX1-1	0.07462725607298121	[43, 178, 243, 378, 443, 578]	0.16797283202716798	0.18061594841630965	False	False	0.7432439040591006	HCC44	p>=0.05		perturbation_control	PRDX1
PRDX1-2	0.07588027991827458	[44, 177, 244, 377, 444, 577]	0.1627918372081628	0.17694764913930738	False	False	0.7521552028631918	HCC44	p>=0.05		perturbation_control	PRDX1
PTK2-1	0.7299537499537498	[93, 102, 293, 302, 493, 502]	9.99999000001e-07	4.761900000004762e-06	True	True	5.322219729028184	HCC44	p<0.05		perturbation_control	PTK2
PTK2-2	0.9587719298245614	[95, 100, 295, 300, 495, 500]	9.99999000001e-07	4.761900000004762e-06	True	True	5.322219729028184	HCC44	p<0.05		perturbation_control	PTK2
RAC1-1	0.33307734889268215	[61, 134, 261, 334, 461, 534]	0.00205999794000206	0.00514999485000515	True	True	2.288193205253074	HCC44	p<0.05		perturbation_control	RAC1
RAC1-2	0.10965416791246115	[63, 132, 263, 332, 463, 532]	0.08445291554708445	0.10827296865010827	False	False	0.9654799554838224	HCC44	p>=0.05		perturbation_control	RAC1
RAF1-1	0.1967422058287118	[71, 152, 271, 352, 471, 552]	0.032977967022032977	0.05895587324751659	True	False	1.2294729235302084	HCC44	p<0.05		perturbation_control	RAF1
RAF1-2	0.09004555357771972	[72, 151, 272, 351, 472, 551]	0.12032987967012033	0.13673849962513673	False	False	0.8641091897431241	HCC44	p>=0.05		perturbation_control	RAF1
RHOA-1	0.849248366013072	[65, 130, 265, 330, 465, 530]	9.99999000001e-07	4.761900000004762e-06	True	True	5.322219729028184	HCC44	p<0.05		perturbation_control	RHOA
RHOA-2	1.0	[67, 128, 267, 328, 467, 528]	9.99999000001e-07	4.761900000004762e-06	True	True	5.322219729028184	HCC44	p<0.05		perturbation_control	RHOA
SDHB-1	0.48124844306869036	[69, 126, 269, 326, 469, 526]	0.000120999879000121	0.0004172409620693828	True	True	3.379613061876771	HCC44	p<0.05		perturbation_control	SDHB
SDHB-2	0.844457671957672	[75, 120, 275, 320, 475, 520]	9.99999000001e-07	4.761900000004762e-06	True	True	5.322219729028184	HCC44	p<0.05		perturbation_control	SDHB
SLC2A1-1	0.5832662671388161	[96, 124, 296, 324, 496, 524]	2.0999979000021e-05	8.3999916000084e-05	True	True	4.075721148232383	HCC44	p<0.05		perturbation_control	SLC2A1
SLC2A2-2	0.43338840478628277	[97, 123, 297, 323, 497, 523]	0.000464999535000465	0.001409089500001409	True	True	2.8510614212821985	HCC44	p<0.05		perturbation_control	SLC2A2
SMARCB1-1	0.5227855084932947	[77, 118, 277, 318, 477, 518]	4.999995000005e-05	0.00017857125000017855	True	True	3.7481884613004652	HCC44	p<0.05		perturbation_control	SMARCB1
SMARCB1-2	0.26019728307006046	[79, 116, 279, 316, 479, 516]	0.008854991145008855	0.019249980750019248	True	True	1.7155697004497452	HCC44	p<0.05		perturbation_control	SMARCB1
STAT3-1	0.10027712251337084	[81, 114, 281, 314, 481, 514]	0.09765990234009767	0.11757131100011757	False	False	0.9296986390962517	HCC44	p>=0.05		perturbation_control	STAT3
STAT3-2	0.096526239001202	[83, 112, 283, 312, 483, 512]	0.10491689508310492	0.12178838395874247	False	False	0.9143941322548261	HCC44	p>=0.05		perturbation_control	STAT3
SUZ12-1	0.2811971489288404	[85, 110, 285, 310, 485, 510]	0.00525999474000526	0.011688877200011688	True	True	1.9322272039158694	HCC44	p<0.05		perturbation_control	SUZ12
SUZ12-2	0.7445451770451771	[87, 108, 287, 308, 487, 508]	9.99999000001e-07	4.761900000004762e-06	True	True	5.322219729028184	HCC44	p<0.05		perturbation_control	SUZ12
TXN-1	0.1343833918620602	[99, 121, 299, 321, 499, 521]	0.056535943464056534	0.08193614994790803	False	False	1.0865244467248538	HCC44	p>=0.05		perturbation_control	TXN
TXN-2	0.08613527608763434	[98, 122, 298, 322, 498, 522]	0.1306888693111307	0.14684142619228166	False	False	0.8331514060774069	HCC44	p>=0.05		perturbation_control	TXN
XBP-1	0.15893820288899865	[74, 149, 274, 349, 474, 549]	0.040786959213040784	0.061014864358269964	True	False	1.2145643498684349	HCC44	p<0.05		perturbation_control	XBP
XBP-2	0.16181606941537902	[73, 150, 273, 350, 473, 550]	0.03977996022003978	0.061014864358269964	True	False	1.2145643498684349	HCC44	p<0.05		perturbation_control	XBP
YAP1-1	0.0960500661965229	[46, 175, 246, 375, 446, 575]	0.10595589404410595	0.12178838395874247	False	False	0.9143941322548261	HCC44	p>=0.05		perturbation_control	YAP1
YAP1-2	0.08208843300641451	[45, 176, 245, 376, 445, 576]	0.14155885844114155	0.15728762049015726	False	False	0.803305457697018	HCC44	p>=0.05		perturbation_control	YAP1
